# Supplementary material for: Transcriptome profiling reveals male- and female-specific gene expression pattern and novel gene candidates for the control of sex determination and gonad development in Xenopus laevis
Source: Dev Genes Evol. 2019 Apr 10;229(2):53–72. doi: 10.1007/s00427-019-00630-y (PMC6500517; doi:10.1007/s00427-019-00630-y)
Supplement: Supplementary file 1 — (XLSX 38 kb) [file 427_2019_630_MOESM1_ESM.xlsx]

## Sheet: Arkusz1
Supplementary Table 1. Genes upregulated in ZW (genetic females) gonads at NF53 in relation to NF50 stage.
ProbeName	Log FC ([F50] vs [F53])	GeneSymbol	Description	EnsemblID	EntrezGeneID	GenbankAccession	GeneName
A_10_P009259	-6.53907	mogat2.1	Xenopus laevis monoacylglycerol O-acyltransferase 2, gene 1 (mogat2.1), mRNA [NM_001095402]		496214	NM_001095402	monoacylglycerol O-acyltransferase 2, gene 1
A_10_P079665	-5.67257	rbp2	Xenopus laevis hypothetical protein LOC733323, mRNA (cDNA clone IMAGE:6938379), partial cds [BC099323]		733323	BC099323	retinol binding protein 2, cellular
A_10_P008265	-5.55996	LOC494784	Xenopus laevis uncharacterized LOC494784 (LOC494784), mRNA [NM_001094618]		494784	NM_001094618	uncharacterized LOC494784
A_10_P005850	-5.23419	MGC83053	Xenopus laevis MGC83053 protein (MGC83053), mRNA [NM_001092535]		444433	NM_001092535	MGC83053 protein
A_10_P002950	-4.86313	col9a1	Xenopus laevis collagen, type IX, alpha 1 (col9a1), mRNA [NM_001093327]		446631	NM_001093327	collagen, type IX, alpha 1
A_10_P005551	-4.74263	srpx2	Xenopus laevis sushi-repeat containing protein, X-linked 2 (srpx2), mRNA [NM_001092300]		444196	NM_001092300	sushi-repeat containing protein, X-linked 2
A_10_P007430	-4.6384	cyp19a1	Xenopus laevis cytochrome P450, family 19, subfamily A, polypeptide 1 (cyp19a1), mRNA [NM_001085653]		373656	NM_001085653	cytochrome P450, family 19, subfamily A, polypeptide 1
A_10_P248668	-4.51948	ebf2-a	Xenopus laevis early B-cell factor 2 (ebf2-a), mRNA [NM_001085677]		373695	NM_001085677	early B-cell factor 2
A_10_P062524	-4.3933	lgalsia-a	Xenopus laevis galectin-Ia (lgalsia-a), mRNA [NM_001085570]		373567	NM_001085570	galectin-Ia
A_10_P005768	-4.37375	crp.4-b	Xenopus laevis C-reactive protein, pentraxin-related, gene 4 (crp.4-b), mRNA [NM_001092476]		444374	NM_001092476	C-reactive protein, pentraxin-related, gene 4
A_10_P009586	-4.31553	MGC97884	Xenopus laevis uncharacterized protein MGC97884 (MGC97884), mRNA [NM_001095844]		734363	NM_001095844	uncharacterized protein MGC97884
A_10_P036191	-4.20599	foxl2	Xenopus laevis forkhead box L2 (foxl2), mRNA [NM_001134784]		100188926	NM_001134784	forkhead box L2
A_10_P005986	-4.19563	cyp2a6	Xenopus laevis cytochrome P450, family 2, subfamily A, polypeptide 6 (cyp2a6), mRNA [NM_001097068]		100036770	NM_001097068	cytochrome P450, family 2, subfamily A, polypeptide 6
A_10_P068092	-4.15549	hbg2-b	Xenopus laevis hemoglobin, gamma G (hbg2-b), mRNA [NM_001088028]		397871	NM_001088028	hemoglobin, gamma G
A_10_P012588	-4.13135
A_10_P235483	-4.02685
A_10_P000515	-4.008	bcan	Xenopus laevis brevican (bcan), mRNA [NM_001088637]		398229	NM_001088637	brevican
A_10_P124769	-3.98155	MGC83053	Xenopus laevis MGC83053 protein (MGC83053), mRNA [NM_001092535]		444433	NM_001092535	MGC83053 protein
A_10_P035171	-3.92771	inha	Xenopus laevis inhibin, alpha (inha), mRNA [NM_001112878]		100127311	NM_001112878	inhibin, alpha
A_10_P204203	-3.848
A_10_P075758	-3.83065	otos-b	Xenopus laevis otospiralin (otos-b), mRNA [NM_001093798]		447088	NM_001093798	otospiralin
A_10_P024878	-3.76432		AGENCOURT_15201077 NICHD_XGC_Sp1 Xenopus laevis cDNA clone IMAGE:4965095 5', mRNA sequence [CF285110]			CF285110
A_10_P007340	-3.74725	epyc	Xenopus laevis epiphycan (epyc), mRNA [NM_001093868]		447160	NM_001093868	epiphycan
A_10_P007875	-3.70531	mycbp2	Xenopus laevis MYC binding protein 2, E3 ubiquitin protein ligase (mycbp2), mRNA [NM_001094294]		447587	NM_001094294	MYC binding protein 2, E3 ubiquitin protein ligase
A_10_P233773	-3.69576		AGENCOURT_74347452 NICHD_XGC_limb_m Xenopus laevis cDNA clone IMAGE:8536215 5', mRNA sequence [EB479929]			EB479929
A_10_P142428	-3.62397	clu	Xenopus laevis clusterin (clu), mRNA [NM_001087306]		380468	NM_001087306	clusterin
A_10_P136703	-3.56258	krt14	Xenopus laevis keratin 14 (krt14), mRNA [NM_001166441]		100310818	NM_001166441	keratin 14
A_10_P008271	-3.55678	otos-a	Xenopus laevis otospiralin (otos-a), mRNA [NM_001171639]		494788	NM_001171639	otospiralin
A_10_P007276	-3.5464	aldh3b1	Xenopus laevis aldehyde dehydrogenase 3 family, member B1 (aldh3b1), mRNA [NM_001093704]		447062	NM_001093704	aldehyde dehydrogenase 3 family, member B1
A_10_P044101	-3.52494	otos-b	Xenopus laevis otospiralin (otos-b), mRNA [NM_001093798]		447088	NM_001093798	otospiralin
A_10_P042306	-3.51835	ag1-b	Xenopus laevis anterior gradient 1 (ag1-b), mRNA [NM_001088200]		397989	NM_001088200	anterior gradient 1
A_10_P188118	-3.45828		Rep: Zonadhesin precursor. - Xenopus tropicalis, partial (28%) [TC440614]
A_10_P025086	-3.44979		Rep: SJCHGC06855 protein - Schistosoma japonicum (Blood fluke), partial (9%) [TC423449]
A_10_P033631	-3.43438	nptx1	Xenopus laevis neuronal pentraxin 1 (nptx1), mRNA [NM_001097976]		100049154	NM_001097976	neuronal pentraxin 1
A_10_P014374	-3.42191		BJ081018 NIBB Mochii normalized Xenopus tailbud library Xenopus laevis cDNA clone XL070c05 3', mRNA sequence [BJ081018]			BJ081018
A_10_P087515	-3.3927		AGENCOURT_90754724 NICHD_XGC_int_m Xenopus laevis cDNA clone IMAGE:8822244 5', mRNA sequence [EG567232]			EG567232
A_10_P143593	-3.39144	ctsh	Xenopus laevis cathepsin H (ctsh), mRNA [NM_001097718]		100036949	NM_001097718	cathepsin H
A_10_P004976	-3.3843	matn4	Xenopus laevis cDNA clone IMAGE:4031327, containing frame-shift errors [BC072242]		100380989	BC072242	matrilin 4
A_10_P188778	-3.38425
A_10_P007765	-3.36562	ccna1	Xenopus laevis cyclin A1 (ccna1), mRNA [NM_001094201]		447494	NM_001094201	cyclin A1
A_10_P212213	-3.35745		Rep: 50S ribosomal protein L34, chloroplast precursor - Arabidopsis thaliana (Mouse-ear cress), partial (10%) [TC449354]
A_10_P068137	-3.3521		AGENCOURT_11348073 NICHD_XGC_Tad2 Xenopus laevis cDNA clone IMAGE:6881534 5', mRNA sequence [CB208689]			CB208689
A_10_P145653	-3.315		Rep: SJCHGC03036 protein - Schistosoma japonicum (Blood fluke), partial (34%) [TC423572]
A_10_P007926	-3.31306		Xenopus laevis cDNA clone IMAGE:6934268 [BC081240]			BC081240
A_10_P046876	-3.30318	ctsh	Xenopus laevis cathepsin H (ctsh), mRNA [NM_001097718]		100036949	NM_001097718	cathepsin H
A_10_P031826	-3.29783	apcs	Xenopus laevis amyloid P component, serum protein (apcs), mRNA [NM_001098710]		100049775	NM_001098710	amyloid P component, serum protein
A_10_P142048	-3.29555	nptx1	Xenopus laevis neuronal pentraxin 1 (nptx1), mRNA [NM_001097976]		100049154	NM_001097976	neuronal pentraxin 1
A_10_P008965	-3.27729		Xenopus laevis cDNA clone IMAGE:4174239 [BC085060]			BC085060
A_10_P013507	-3.26889		BJ046308 NIBB Mochii normalized Xenopus neurula library Xenopus laevis cDNA clone XL006p15 3', mRNA sequence [BJ046308]			BJ046308
A_10_P058490	-3.25717		AGENCOURT_13842389 NICHD_XGC_Tad2 Xenopus laevis cDNA clone IMAGE:6934762 5', mRNA sequence [CB943142]			CB943142
A_10_P072650	-3.25637		BP702739 Osada Taira anterior neuroectoderm (ANE) pCS105 cDNA library Xenopus laevis cDNA clone XL506b07ex 5', mRNA sequence [BP702739]			BP702739
A_10_P193718	-3.24749		Rep: Homolog of Gallus gallus "K123 protein precursor. - Takifugu rubripes, partial (12%) [TC442634]
A_10_P047131	-3.22668	lgalsia-a	Xenopus laevis galectin-Ia (lgalsia-a), mRNA [NM_001085570]		373567	NM_001085570	galectin-Ia
A_10_P013543	-3.22567
A_10_P257177	-3.18603		Rep: Polysaccharide biosynthesis protein CapD - Polaromonas naphthalenivorans (strain CJ2), partial (3%) [TC463556]
A_10_P008579	-3.18132	krt5.2	Xenopus laevis keratin 5, gene 2 (krt5.2), mRNA [NM_001094942]		495267	NM_001094942	keratin 5, gene 2
A_10_P025461	-3.16042	LOC495995	AGENCOURT_18790687 NICHD_XGC_Te2N Xenopus laevis cDNA clone IMAGE:7206223 5', mRNA sequence [CK796539]		495995	CK796539	uncharacterized LOC495995
A_10_P280292	-3.14595		Rep: ATP-citrate synthase (EC 2.3.3.8) (ATP-citrate (pro-S-)-lyase) (Citrate cleavage enzyme). - Xenopus tropicalis, partial (3%) [TC469744]
A_10_P244023	-3.13909		Rep: Myosin-13 (Myosin heavy chain, skeletal muscle, extraocular) (MyHC- eo). - Xenopus tropicalis, partial (6%) [TC459740]
A_10_P027124	-3.12339	col2a1b	Xenopus laevis collagen, type II, alpha 1 (col2a1b), mRNA [NM_001087791]		397739	NM_001087791	collagen, type II, alpha 1
A_10_P240933	-3.12282
A_10_P002931	-3.10895	matn2	Xenopus laevis matrilin 2 (matn2), mRNA [NM_001087001]		380162	NM_001087001	matrilin 2
A_10_P045251	-3.0992	hbg2-b	Xenopus laevis hemoglobin, gamma G (hbg2-b), mRNA [NM_001088028]		397871	NM_001088028	hemoglobin, gamma G
A_10_P219963	-3.08856		Rep: Potassium voltage-gated channel subfamily E member 4 (Minimum potassium ion channel-related peptide 3) (Potassium channel subunit beta MiRP3) (MinK-related peptide 3). - Gallus gallus, partial (51%) [TC452097]
A_10_P053524	-3.08507
A_10_P127014	-3.06352	LOC495519	Xenopus laevis hypothetical LOC495519, mRNA (cDNA clone IMAGE:5506677), partial cds [BC085224]		495519	BC085224	uncharacterized LOC495519
A_10_P019654	-3.0517	acer2	Xenopus laevis alkaline ceramidase 2 (acer2), mRNA [NM_001096853]		779231	NM_001096853	alkaline ceramidase 2
A_10_P013637	-3.04924		BJ050974 NIBB Mochii normalized Xenopus neurula library Xenopus laevis cDNA clone XL027e05 3', mRNA sequence [BJ050974]			BJ050974
A_10_P278187	-3.04328		Rep: Spondin-1 precursor (F-spondin) (Vascular smooth muscle cell growth- promoting factor). - Xenopus tropicalis, partial (4%) [TC469245]
A_10_P013613	-3.02242		BJ050057 NIBB Mochii normalized Xenopus neurula library Xenopus laevis cDNA clone XL023b18 3', mRNA sequence [BJ050057]			BJ050057
A_10_P216813	-2.97366
A_10_P024045	-2.96981
A_10_P238298	-2.96268		Rep: Very large inducible GTPase-1 - Mus musculus (Mouse), partial (5%) [TC457980]
A_10_P156243	-2.9484		Rep: zinc finger CCCH-type containing 12C - Gallus gallus, partial (25%) [TC428480]
A_10_P264312	-2.94613		Rep: Ras-interacting protein 1 (Rain). - Xenopus tropicalis, partial (5%) [TC465565]
A_10_P193683	-2.9441		Rep: Hatching gland-like XheI protein - Xenopus laevis (African clawed frog), partial (23%) [TC442619]
A_10_P006932	-2.9242	pura	Xenopus laevis purine-rich element binding protein A (pura), mRNA [NM_001093440]		446744	NM_001093440	purine-rich element binding protein A
A_10_P006199	-2.91606	nefm-a	Xenopus laevis neurofilament, medium polypeptide (nefm-a), mRNA [NM_001088210]		397994	NM_001088210	neurofilament, medium polypeptide
A_10_P103930	-2.90493		AGENCOURT_55790713 NICHD_XGC_FaBN Xenopus laevis cDNA clone IMAGE:8075117 3', mRNA sequence [DT063036]			DT063036
A_10_P090150	-2.90299		AGENCOURT_86344808 NICHD_XGC_bone Xenopus laevis cDNA clone IMAGE:8743902 5', mRNA sequence [EE306786]			EE306786
A_10_P122784	-2.90282		AGENCOURT_69706510 NICHD_XGC_Emb10 Xenopus laevis cDNA clone IMAGE:8318430 5', mRNA sequence [DY553662]			DY553662
A_10_P074630	-2.89909	telo2	Xenopus laevis Telomere length regulation protein TEL2 homolog, mRNA (cDNA clone IMAGE:5156087), partial cds [BC073072]		443621	BC073072	telomere maintenance 2
A_10_P074430	-2.89302	higd1b	AGENCOURT_14158063 NICHD_XGC_Brn1 Xenopus laevis cDNA clone IMAGE:6953678 5', mRNA sequence [CD255175]		444704	CD255175	HIG1 domain family, member 1B
A_10_P047246	-2.87609	LOC100036910	Xenopus laevis uncharacterized LOC100036910 (LOC100036910), mRNA [NM_001097686]		100036910	NM_001097686	uncharacterized LOC100036910
A_10_P020764	-2.8744		BX854872 Soares NXEG Xenopus laevis cDNA clone IMAGp998I048088 ; IMAGE:3302091 5', mRNA sequence [BX854872]			BX854872
A_10_P080095	-2.87148		XLTCN114 Cornea-lens transdifferentiation library Xenopus laevis cDNA clone N114 5', mRNA sequence [DV034287]			DV034287
A_10_P057292	-2.85942	sncg-a	Xenopus laevis synuclein, gamma (breast cancer-specific protein 1) (sncg-a), mRNA [NM_001087359]		380522	NM_001087359	synuclein, gamma (breast cancer-specific protein 1)
A_10_P002758	-2.85667	hsp47	Xenopus laevis heat shock protein 47 (hsp47), mRNA [NM_001086790]		379951	NM_001086790	heat shock protein 47
A_10_P013078	-2.85547		dai93d12.x1 NICHD XGC Ov1 Xenopus laevis cDNA clone IMAGE:5048110 3', mRNA sequence [BI444001]			BI444001
A_10_P105125	-2.83929		DC117816 Yamamoto [DC117816]			DC117816
A_10_P008078	-2.83829	uts2r	Xenopus laevis urotensin 2 receptor (uts2r), mRNA [NM_001094444]		447774	NM_001094444	urotensin 2 receptor
A_10_P220448	-2.83461
A_10_P020155	-2.82052		BX848320 NICHD_XGC_He1 Xenopus laevis cDNA clone IMAGp998A1410124 ; IMAGE:4407445 5', mRNA sequence [BX848320]			BX848320
A_10_P009933	-2.82036
A_10_P048551	-2.8149	ephb2	Xenopus laevis EphB2-tyrosine kinase receptor (xEphB2) mRNA, partial cds [AF026039]		399363	AF026039	EPH receptor B2
A_10_P253497	-2.81404
A_10_P041821	-2.79753	sncg-b	Xenopus laevis synuclein, gamma (breast cancer-specific protein 1) (sncg-b), mRNA [NM_001091732]		432294	NM_001091732	synuclein, gamma (breast cancer-specific protein 1)
A_10_P032181	-2.7756	sncg-a	Xenopus laevis synuclein, gamma (breast cancer-specific protein 1) (sncg-a), mRNA [NM_001087359]		380522	NM_001087359	synuclein, gamma (breast cancer-specific protein 1)
A_10_P080355	-2.77066		AGENCOURT_11263721 NICHD_XGC_Tad2 Xenopus laevis cDNA clone IMAGE:6875941 5', mRNA sequence [CB200818]			CB200818
A_10_P264612	-2.76014
A_10_P222388	-2.75817		AGENCOURT_11347985 NICHD_XGC_Tad1 Xenopus laevis cDNA clone IMAGE:6877113 5', mRNA sequence [CB205951]			CB205951
A_10_P046256	-2.75751	ctsk	Xenopus laevis cathepsin K (ctsk), mRNA [NM_001112843]		100127265	NM_001112843	cathepsin K
A_10_P263052	-2.75363		Rep: Melanoma antigen recognized by T-cells 1 (MART-1) (Melan-A protein) (Antigen SK29-AA) (Antigen LB39-AA). - Xenopus tropicalis, partial (78%) [TC465216]
A_10_P021497	-2.75251	btg4-a	Xenopus laevis B-cell translocation gene 4 (btg4-a), mRNA [NM_001087554]		394334	NM_001087554	B-cell translocation gene 4
A_10_P152203	-2.75012		Rep: Chromosome 3 SCAF14679, whole genome shotgun sequence - Tetraodon nigroviridis (Green puffer), partial (21%) [TC426814]
A_10_P138633	-2.74043	col2a1b	Xenopus laevis collagen, type II, alpha 1 (col2a1b), mRNA [NM_001087791]		397739	NM_001087791	collagen, type II, alpha 1
A_10_P013011	-2.74014		Rep: XTimeless1 - Xenopus laevis (African clawed frog), complete [TC416201]
A_10_P134438	-2.73579
A_10_P034891	-2.73161	xdm-w	Xenopus laevis DM-W (xdm-w), mRNA [NM_001114842]		100137717	NM_001114842	DM-W
A_10_P008574	-2.72688	sp8	Xenopus laevis Sp8 transcription factor (sp8), mRNA [NM_001094838]		495143	NM_001094838	Sp8 transcription factor
A_10_P036771	-2.72596	LOC100137633	Xenopus laevis uncharacterized LOC100137633 (LOC100137633), mRNA [NM_001114784]		100137633	NM_001114784	uncharacterized LOC100137633
A_10_P163298	-2.72525
A_10_P043891	-2.72078	MGC85281	Xenopus laevis MGC85281 protein (MGC85281), mRNA [NM_001093807]		447098	NM_001093807	MGC85281 protein
A_10_P047936	-2.71913	hoxd13	Xenopus laevis homeobox D13 (hoxd13), mRNA [NM_001090481]		399207	NM_001090481	homeobox D13
A_10_P040781	-2.71089	MGC154328	Xenopus laevis uncharacterized protein MGC154328 (MGC154328), mRNA [NM_001096839]		779217	NM_001096839	uncharacterized protein MGC154328
A_10_P065139	-2.70777		zb03e10.x50 Xenopus EST library Xenopus laevis cDNA clone zb03e10 5', mRNA sequence [AW159524]			AW159524
A_10_P252107	-2.70504		Rep: Embigin precursor. - Xenopus tropicalis, partial (89%) [TC462139]
A_10_P011706	-2.70256	hbg2-a	Xenopus laevis hemoglobin, gamma G (hbg2-a), mRNA [NM_001174012]		100381042	NM_001174012	hemoglobin, gamma G
A_10_P261612	-2.69834		Rep: B-cell receptor CD22 precursor (Leu-14) (B-lymphocyte cell adhesion molecule) (BL-CAM) (Siglec-2). - Xenopus tropicalis, partial (18%) [TC464825]
A_10_P064084	-2.69131
A_10_P193343	-2.69096
A_10_P151123	-2.68917		Rep: Pinopsin - Gallus gallus (Chicken), partial (5%) [TC426378]
A_10_P062539	-2.68891	LOC495702	Xenopus laevis hypothetical LOC495702, mRNA (cDNA clone IMAGE:4632932), partial cds [BC106662]		495702	BC106662	uncharacterized LOC495702
A_10_P038721	-2.68696	col2a1b	Xenopus laevis collagen, type II, alpha 1 (col2a1b), mRNA [NM_001087791]		397739	NM_001087791	collagen, type II, alpha 1
A_10_P010939	-2.67633
A_10_P026431	-2.67069		AGENCOURT_26179910 Blumberg_Cho Xenopus laevis cDNA clone IMAGE:7299413 5', mRNA sequence [CO387113]			CO387113
A_10_P040384	-2.66627	sfrp5-b	Xenopus laevis secreted frizzled-related protein 5 (sfrp5-b), mRNA [NM_001094505]		494659	NM_001094505	secreted frizzled-related protein 5
A_10_P048011	-2.65213	LOC100127301	Xenopus laevis uncharacterized LOC100127301 (LOC100127301), mRNA [NM_001112870]		100127301	NM_001112870	uncharacterized LOC100127301
A_10_P106660	-2.65052	cplx1	Xenopus laevis complexin 1 (cplx1), mRNA [NM_001094440]		447770	NM_001094440	complexin 1
A_10_P271377	-2.63448
A_10_P020379	-2.62607	trip13	Xenopus laevis thyroid hormone receptor interactor 13 (trip13), mRNA [NM_001097866]		100037172	NM_001097866	thyroid hormone receptor interactor 13
A_10_P005904	-2.62561		Xenopus laevis cDNA clone IMAGE:6951568 [BC074106]			BC074106
A_10_P273837	-2.62421	MGC154328	Xenopus laevis uncharacterized protein MGC154328 (MGC154328), mRNA [NM_001096839]		779217	NM_001096839	uncharacterized protein MGC154328
A_10_P178928	-2.61821	ighv3-74	Xenopus laevis hypothetical protein LOC398774, mRNA (cDNA clone IMAGE:4173253), partial cds [BC060338]		398774	BC060338	immunoglobulin heavy variable 3-74
A_10_P198193	-2.61819		Rep: Methylated-DNA--protein-cysteine methyltransferase - Rhodobacter sphaeroides (strain ATCC 17029 / ATH 2.4.9), partial (8%) [TC444213]
A_10_P235543	-2.6148		Rep: Abnormal spindle-like microcephaly-associated protein (Abnormal spindle protein homolog) (Asp homolog). - Xenopus tropicalis, partial (6%) [TC457104]
A_10_P238003	-2.61405
A_10_P241708	-2.61016		Rep: Chloride channel protein 2 (ClC-2). - Xenopus tropicalis, partial (3%) [TC459037]
A_10_P269937	-2.60219		Rep: MGC115276 protein - Xenopus laevis (African clawed frog), partial (5%) [TC467136]
A_10_P006605	-2.59727	tub	Xenopus laevis tubby bipartite transcription factor (tub), mRNA [NM_001092699]		444597	NM_001092699	tubby bipartite transcription factor
A_10_P022838	-2.59211
A_10_P164023	-2.5825		Rep: LOC100125031 protein - Xenopus tropicalis (Western clawed frog) (Silurana tropicalis), complete [TC431595]
A_10_P187558	-2.58111		Rep: Nucleosome assembly protein 1-like 3 - Rattus norvegicus (Rat), partial (7%) [TC445429]
A_10_P161483	-2.57083	uck2	Xenopus laevis uridine-cytidine kinase 2 (uck2), mRNA [NM_001094577]		494739	NM_001094577	uridine-cytidine kinase 2
A_10_P068797	-2.57049
A_10_P032246	-2.56788	c17orf58	Xenopus laevis chromosome 17 open reading frame 58 (c17orf58), mRNA [NM_001098677]		100049720	NM_001098677	chromosome 17 open reading frame 58
A_10_P016634	-2.56273		BP702600 Osada Taira anterior neuroectoderm (ANE) pCS105 cDNA library Xenopus laevis cDNA clone XL505k01ex 5', mRNA sequence [BP702600]			BP702600
A_10_P110624	-2.5602		Rep: Keratin, type II cytoskeletal (XENCK55(5/6)) - Xenopus laevis (African clawed frog), complete [TC457006]
A_10_P206018	-2.54883
A_10_P084685	-2.54438	krt14	Xenopus laevis keratin 14 (krt14), mRNA [NM_001166441]		100310818	NM_001166441	keratin 14
A_10_P276352	-2.54272
A_10_P014681	-2.54191
A_10_P060294	-2.54081		AGENCOURT_72757309 NICHD_XGC_sple_PHA Xenopus laevis cDNA clone IMAGE:8464537 3', mRNA sequence [EB464333]			EB464333
A_10_P020229	-2.53431		BX849077 NICHD_XGC_Sp1 Xenopus laevis cDNA clone IMAGp998P1510937 ; IMAGE:4964222 5', mRNA sequence [BX849077]			BX849077
A_10_P151623	-2.52589	cadps	Xenopus laevis Ca++-dependent secretion activator (cadps), mRNA [NM_001092787]		444685	NM_001092787	Ca++-dependent secretion activator
A_10_P180428	-2.52046
A_10_P026350	-2.51685		AGENCOURT_26180212 Blumberg_Cho Xenopus laevis cDNA clone IMAGE:7299024 5', mRNA sequence [CO384477]			CO384477
A_10_P002132	-2.50602	fucolectin	Xenopus laevis x-epilectin (fucolectin), mRNA [NM_001095522]		496374	NM_001095522	x-epilectin
A_10_P256097	-2.50223		Rep: LOC387763 protein - Homo sapiens (Human), partial (26%) [TC463263]
A_10_P210933	-2.49952		Rep: DEP domain-containing protein 1A - Xenopus laevis (African clawed frog), partial (28%) [TC448855]
A_10_P013624	-2.49937		BJ050555 NIBB Mochii normalized Xenopus neurula library Xenopus laevis cDNA clone XL024n15 3', mRNA sequence [BJ050555]			BJ050555
A_10_P115676	-2.49842	LOC100037197	Xenopus laevis uncharacterized LOC100037197 (LOC100037197), mRNA [NM_001097888]		100037197	NM_001097888	uncharacterized LOC100037197
A_10_P031161	-2.49511	ighv3-74	Xenopus laevis hypothetical protein LOC398774, mRNA (cDNA clone IMAGE:4173253), partial cds [BC060338]		398774	BC060338	immunoglobulin heavy variable 3-74
A_10_P209478	-2.49319	neil3	Xenopus laevis cDNA clone IMAGE:4202684, partial cds [BC072255]		100380996	BC072255	nei endonuclease VIII-like 3
A_10_P139468	-2.48921	emp1	Xenopus laevis epithelial membrane protein 1 (emp1), mRNA [NM_001092849]		444747	NM_001092849	epithelial membrane protein 1
A_10_P237173	-2.48884		AGENCOURT_10482621 NICHD XGC Emb1 Xenopus laevis cDNA clone IMAGE:6632659 5', mRNA sequence [BU907479]			BU907479
A_10_P074738	-2.48528		AGENCOURT_81619937 NICHD_XGC_limb_m Xenopus laevis cDNA clone IMAGE:8533264 3', mRNA sequence [EC276895]			EC276895
A_10_P267207	-2.48352		Rep: LOC100038286 protein - Xenopus tropicalis (Western clawed frog) (Silurana tropicalis), partial (56%) [TC466406]
A_10_P165493	-2.48345	krt19	Xenopus laevis keratin 19 (krt19), mRNA [NM_001096855]		779233	NM_001096855	keratin 19
A_10_P016603	-2.47212		BP701082 Osada Taira anterior neuroectoderm (ANE) pCS105 cDNA library Xenopus laevis cDNA clone XL500g10ex 5', mRNA sequence [BP701082]			BP701082
A_10_P021696	-2.4657
A_10_P269682	-2.46285		Rep: Transcription activator, effector binding - Burkholderia ambifaria MC40-6, partial (8%) [TC467069]
A_10_P259772	-2.46193		Rep: Metal dependent phosphohydrolase - Alteromonadales bacterium TW-7, partial (4%) [TC464300]
A_10_P057857	-2.4532		za50f01.x1 Xenopus EST library Xenopus laevis cDNA clone za50f01 5', mRNA sequence [AW159042]			AW159042
A_10_P123389	-2.45084
A_10_P201663	-2.44165		Rep: COG2197: Response regulator containing a CheY-like receiver domain and an HTH DNA-binding domain - Nostoc punctiforme PCC 73102, partial (7%) [TC445456]
A_10_P214538	-2.44024		Rep: Bypass of stop codon protein 1 - Saccharomyces cerevisiae (Baker's yeast), partial (13%) [TC450231]
A_10_P020811	-2.43931		Rep: MGC82379 protein - Xenopus laevis (African clawed frog), complete [TC446762]
A_10_P025347	-2.4383
A_10_P109844	-2.4296	tlr7	Xenopus laevis tlr7 mRNA for toll-like receptor7, partial cds [AB280754]		100049785	AB280754	toll-like receptor 7
A_10_P006607	-2.41836	col9a3	Xenopus laevis collagen, type IX, alpha 3 (col9a3), mRNA [NM_001093204]		446508	NM_001093204	collagen, type IX, alpha 3
A_10_P087910	-2.41733		BJ633522 NIBB Mochii normalized Xenopus early gastrula library Xenopus laevis cDNA clone XL179c01 3', mRNA sequence [BJ633522]			BJ633522
A_10_P017858	-2.41559		Rep: Collagen alpha-2(XI) chain precursor. - Xenopus tropicalis, partial (24%) [TC456329]
A_10_P203458	-2.41421		AGENCOURT_8214866 NICHD XGC Emb4 Xenopus laevis cDNA clone IMAGE:4724781 5', mRNA sequence [BQ731232]			BQ731232
A_10_P133385	-2.41075	pif1	Xenopus laevis PIF1 5'-to-3' DNA helicase (pif1), mRNA [NM_001096061]		734585	NM_001096061	PIF1 5'-to-3' DNA helicase
A_10_P003262	-2.40839	nnmt	Xenopus laevis nicotinamide N-methyltransferase (nnmt), mRNA [NM_001086274]		379432	NM_001086274	nicotinamide N-methyltransferase
A_10_P158653	-2.40601		Rep: Protein Wnt-3a precursor. - Xenopus tropicalis, partial (6%) [TC429443]
A_10_P035611	-2.40584	abhd3	Xenopus laevis abhydrolase domain containing 3 (abhd3), mRNA [NM_001095957]		734476	NM_001095957	abhydrolase domain containing 3
A_10_P030991	-2.40559	LOC100127305	Xenopus laevis uncharacterized LOC100127305 (LOC100127305), mRNA [NM_001112872]		100127305	NM_001112872	uncharacterized LOC100127305
A_10_P093314	-2.39987		de55a04.x1 Wellcome CRC pRN3 St13 17 egg animal cap Xenopus laevis cDNA clone IMAGE:3475494 3', mRNA sequence [BG885824]			BG885824
A_10_P008355	-2.3943	LOC494861	Xenopus laevis uncharacterized LOC494861 (LOC494861), mRNA [NM_001094685]		494861	NM_001094685	uncharacterized LOC494861
A_10_P041286	-2.39051	tlrs5	Xenopus laevis soluble toll-like receptor 5 (tlrs5), mRNA [NM_001095629]		733314	NM_001095629	soluble toll-like receptor 5
A_10_P252032	-2.389		Rep: Alanine aminotransferase 2 (EC 2.6.1.2) (ALT2) (Glutamic--pyruvic transaminase 2) (GPT 2) (Glutamic--alanine transaminase 2). - Xenopus tropicalis, partial (11%) [TC462117]
A_10_P025583	-2.37935	dpt	Xenopus laevis dermatopontin (dpt), mRNA [NM_001174015]		100381071	NM_001174015	dermatopontin
A_10_P143118	-2.36767	snupn	Xenopus laevis snurportin 1 (snupn), mRNA [NM_001085993]		379149	NM_001085993	snurportin 1
A_10_P215683	-2.3668	LOC100037050	Xenopus laevis uncharacterized LOC100037050 (LOC100037050), mRNA [NM_001097780]		100037050	NM_001097780	uncharacterized LOC100037050
A_10_P217288	-2.36633
A_10_P076315	-2.36559	pip5kl1	Xenopus laevis cDNA clone IMAGE:7764429 [BC122469]		733401	BC122469	phosphatidylinositol-4-phosphate 5-kinase-like 1
A_10_P033056	-2.36005	esr1-a	Xenopus laevis estrogen receptor 1 (esr1-a), mRNA [NM_001089617]		398734	NM_001089617	estrogen receptor 1
A_10_P211513	-2.35732		Rep: PREDICTED: protease, serine, 23 isoform 2 - Pan troglodytes, partial (4%) [TC449053]
A_10_P222993	-2.35679	bora	Xenopus laevis bora, aurora kinase A activator (bora), mRNA [NM_001092891]		444789	NM_001092891	bora, aurora kinase A activator
A_10_P034731	-2.34996	cdca5-a	Xenopus laevis cell division cycle associated 5 (cdca5-a), mRNA [NM_001095610]		733230	NM_001095610	cell division cycle associated 5
A_10_P034246	-2.339	sftpc	Xenopus laevis surfactant, pulmonary-associated protein C (sftpc), mRNA [NM_001096721]		779071	NM_001096721	surfactant, pulmonary-associated protein C
A_10_P263447	-2.33843		Rep: Inhibitor of growth protein 3 (p47ING3 protein). - Xenopus tropicalis, partial (8%) [TC465311]
A_10_P255422	-2.3287		Rep: Carboxypeptidase Z precursor - Gallus gallus (Chicken), partial (11%) [TC463054]
A_10_P031921	-2.32519	hla-drb1	Xenopus laevis major histocompatibility complex, class II, DR beta 1 (hla-drb1), mRNA [NM_001114771]		100137617	NM_001114771	major histocompatibility complex, class II, DR beta 1
A_10_P009376	-2.32101	kiaa0101	Xenopus laevis KIAA0101 (kiaa0101), mRNA [NM_001095514]		496365	NM_001095514	KIAA0101
A_10_P039431	-2.31537	lgals1	Xenopus laevis lectin, galactoside-binding, soluble, 1 (lgals1), mRNA [NM_001086275]		379433	NM_001086275	lectin, galactoside-binding, soluble, 1
A_10_P050134	-2.31296		AGENCOURT_77727819 NICHD_XGC_limb Xenopus laevis cDNA clone IMAGE:8638386 5', mRNA sequence [EB738947]			EB738947
A_10_P003517	-2.31022	MGC68994	Xenopus laevis matrix metalloproteinase 7 (MGC68994), mRNA [NM_001086393]		379552	NM_001086393	matrix metalloproteinase 7
A_10_P013685	-2.31015		BJ052519 NIBB Mochii normalized Xenopus neurula library Xenopus laevis cDNA clone XL041m04 3', mRNA sequence [BJ052519]			BJ052519
A_10_P048896	-2.30833	pou3f1-a	Xenopus laevis POU class 3 homeobox 1 (pou3f1-a), mRNA [NM_001164582]		394338	NM_001164582	POU class 3 homeobox 1
A_10_P044056	-2.30466	nov	Xenopus laevis nephroblastoma overexpressed (nov), mRNA [NM_001085658]		373662	NM_001085658	nephroblastoma overexpressed
A_10_P025530	-2.30407		AGENCOURT_18792298 NICHD_XGC_Te2N Xenopus laevis cDNA clone IMAGE:7205778 5', mRNA sequence [CK797112]			CK797112
A_10_P269302	-2.30396
A_10_P124329	-2.30289		NISC_mn17e11.x1 NICHD XGC Ov1 Xenopus laevis cDNA clone IMAGE:5073884 3', mRNA sequence [BQ386323]			BQ386323
A_10_P014817	-2.30079		BJ091664 NIBB Mochii normalized Xenopus tailbud library Xenopus laevis cDNA clone XL097n02 3', mRNA sequence [BJ091664]			BJ091664
A_10_P095908	-2.29894		DC086347 Yamamoto [DC086347]			DC086347
A_10_P224323	-2.29739	racgap1	Xenopus laevis Rac GTPase activating protein 1 (racgap1), mRNA [NM_001091351]		431862	NM_001091351	Rac GTPase activating protein 1
A_10_P225808	-2.29564		Rep: SJCHGC01974 protein - Schistosoma japonicum (Blood fluke), partial (18%) [TC454039]
A_10_P043568	-2.29491	MGC80802	Xenopus laevis MGC80802 protein (MGC80802), mRNA [NM_001092338]		444234	NM_001092338	MGC80802 protein
A_10_P081165	-2.29108		AGENCOURT_18794328 NICHD_XGC_Te2N Xenopus laevis cDNA clone IMAGE:7203100 5', mRNA sequence [CK799481]			CK799481
A_10_P090015	-2.28726		X.laevis immunoglobulin heavy chain variable region (VDJ) [X61333]			X61333
A_10_P277842	-2.28543		Rep: Cartilage oligomeric matrix protein precursor (COMP). - Xenopus tropicalis, partial (4%) [TC469166]
A_10_P097283	-2.2791		DC048562 Osada Taira anterior endomesoderm (AEM) pCS105 cDNA library Xenopus laevis cDNA clone xlk140d10 5', mRNA sequence [DC048562]			DC048562
A_10_P007513	-2.27133	unc45b	Xenopus laevis unc-45 homolog B (unc45b), mRNA [NM_001094003]		447296	NM_001094003	unc-45 homolog B
A_10_P035811	-2.2674	loxl2	Xenopus laevis lysyl oxidase-like 2 (loxl2), mRNA [NM_001127785]		100158339	NM_001127785	lysyl oxidase-like 2
A_10_P039106	-2.2667	LOC100036823	Xenopus laevis uncharacterized LOC100036823 (LOC100036823), mRNA [NM_001097113]		100036823	NM_001097113	uncharacterized LOC100036823
A_10_P174423	-2.266		AGENCOURT_11263661 NICHD_XGC_Tad2 Xenopus laevis cDNA clone IMAGE:6876033 5', mRNA sequence [CB200905]			CB200905
A_10_P023769	-2.26541		AGENCOURT_14146455 NICHD_XGC_Brn1 Xenopus laevis cDNA clone IMAGE:6954416 5', mRNA sequence [CD255791]			CD255791
A_10_P024773	-2.26509		Rep: Galectin-1 - Xenopus laevis (African clawed frog), complete [TC426005]
A_10_P015793	-2.26469
A_10_P101140	-2.26332		daa33b03.x1 NICHD XGC Lu1 Xenopus laevis cDNA clone IMAGE:4058044 3', mRNA sequence [BG264604]			BG264604
A_10_P162403	-2.26328	pola2	Xenopus laevis polymerase (DNA directed), alpha 2, accessory subunit (pola2), mRNA [NM_001093503]		446807	NM_001093503	polymerase (DNA directed), alpha 2, accessory subunit
A_10_P026419	-2.26308
A_10_P206840	-2.26225	cycb3	Xenopus laevis cyclin B3 (cycb3), mRNA [NM_001097022]		779404	NM_001097022	cyclin B3
A_10_P008940	-2.26037	LOC495464	Xenopus laevis uncharacterized LOC495464 (LOC495464), mRNA [NM_001095116]		495464	NM_001095116	uncharacterized LOC495464
A_10_P004739	-2.25941	MGC81121	Xenopus laevis MGC81121 protein (MGC81121), mRNA [NM_001091866]		443760	NM_001091866	MGC81121 protein
A_10_P007284	-2.25785	nefm-b	Xenopus laevis neurofilament, medium polypeptide (nefm-b), mRNA [NM_001088212]		397995	NM_001088212	neurofilament, medium polypeptide
A_10_P036156	-2.25563	dcn	Xenopus laevis decorin (dcn), mRNA [NM_001094189]		447482	NM_001094189	decorin
A_10_P088130	-2.25361		AGENCOURT_15595947 NICHD_XGC_Eye1 Xenopus laevis cDNA clone IMAGE:7020413 5', mRNA sequence [CF547791]			CF547791
A_10_P211578	-2.25309		Rep: Ela3b-prov protein - Xenopus laevis (African clawed frog), partial (45%) [TC449102]
A_10_P105625	-2.24978		AGENCOURT_14146958 NICHD_XGC_Eye1 Xenopus laevis cDNA clone IMAGE:6947983 5', mRNA sequence [CD327101]			CD327101
A_10_P023771	-2.2465
A_10_P187598	-2.24561		Xenopus laevis cDNA clone IMAGE:4174239 [BC085060]			BC085060
A_10_P022491	-2.24056		AGENCOURT_13350201 NICHD_XGC_Tad1 Xenopus laevis cDNA clone IMAGE:6879060 3', mRNA sequence [CB560795]			CB560795
A_10_P075468	-2.2389		AGENCOURT_78603703 NICHD_XGC_limb Xenopus laevis cDNA clone IMAGE:8637811 5', mRNA sequence [EB731074]			EB731074
A_10_P005789	-2.23839	MGC82914	Xenopus laevis MGC82914 protein (MGC82914), mRNA [NM_001092494]		444392	NM_001092494	MGC82914 protein
A_10_P243053	-2.23577		Rep: Predicted protein - Nematostella vectensis (Starlet sea anemone), partial (3%) [TC459466]
A_10_P032231	-2.23408	prc1	Xenopus laevis protein regulator of cytokinesis 1 (prc1), mRNA [NM_001087399]		380562	NM_001087399	protein regulator of cytokinesis 1
A_10_P040151	-2.23203	fibcd1-b	Xenopus laevis fibrinogen C domain containing 1 (fibcd1-b), mRNA [NM_001094672]		494847	NM_001094672	fibrinogen C domain containing 1
A_10_P149503	-2.22584		Rep: Rho guanine nucleotide exchange factor 3 (Exchange factor found in platelets and leukemic and neuronal tissues) (XPLN). - Xenopus tropicalis, partial (5%) [TC425652]
A_10_P017021	-2.22476		BP721556 Osada Taira anterior neuroectoderm (ANE) pCS105 cDNA library Xenopus laevis cDNA clone XL404a05ex 3', mRNA sequence [BP721556]			BP721556
A_10_P139413	-2.2244	agpat1	Xenopus laevis 1-acylglycerol-3-phosphate O-acyltransferase 1 (agpat1), mRNA [NM_001094220]		447513	NM_001094220	1-acylglycerol-3-phosphate O-acyltransferase 1
A_10_P174458	-2.22438
A_10_P012185	-2.21753	LOC100174801	Xenopus laevis uncharacterized LOC100174801 (LOC100174801), mRNA [NM_001130946]		100174801	NM_001130946	uncharacterized LOC100174801
A_10_P011584	-2.21513		BJ091131 NIBB Mochii normalized Xenopus tailbud library Xenopus laevis cDNA clone XL094d17 3', mRNA sequence [BJ091131]			BJ091131
A_10_P230228	-2.21186		Rep: D(4) dopamine receptor (Dopamine D4 receptor) (D(2C) dopamine receptor) - Homo sapiens (Human), partial (11%) [TC455449]
A_10_P257937	-2.21143
A_10_P234773	-2.20936		Rep: Abnormal spindle-like microcephaly-associated protein (Abnormal spindle protein homolog) (Asp homolog). - Xenopus tropicalis, partial (9%) [TC456863]
A_10_P130956	-2.20921		Rep: Myosin, heavy polypeptide 2, skeletal muscle, adult - Xenopus tropicalis (Western clawed frog) (Silurana tropicalis), partial (10%) [TC437405]
A_10_P207128	-2.20811		Rep: Keratin, type II cytoskeletal (XENCK55(5/6)) - Xenopus laevis (African clawed frog), partial (14%) [TC447471]
A_10_P000489	-2.20655	trhr2	Xenopus laevis thyrotropin releasing hormone receptor 2 (trhr2), mRNA [NM_001085630]		373632	NM_001085630	thyrotropin releasing hormone receptor 2
A_10_P009552	-2.20478	cyp17a1	Xenopus laevis hypothetical protein LOC100036774, mRNA (cDNA clone MGC:84988 IMAGE:6325265), complete cds [BC090561]		100036774	BC090561	cytochrome P450, family 17, subfamily A, polypeptide 1
A_10_P041916	-2.19986	smad4.1	Xenopus laevis SMAD family member 4, gene 1 (smad4.1), mRNA [NM_001097067]		780764	NM_001097067	SMAD family member 4, gene 1
A_10_P208323	-2.19894
A_10_P070157	-2.19802	ighv3-74	Xenopus laevis hypothetical protein LOC398774, mRNA (cDNA clone IMAGE:4173253), partial cds [BC060338]		398774	BC060338	immunoglobulin heavy variable 3-74
A_10_P083140	-2.19778	lgals9	Xenopus laevis hypothetical protein LOC733366, mRNA (cDNA clone IMAGE:7390573), partial cds [BC106495]		733366	BC106495	lectin, galactoside-binding, soluble, 9
A_10_P015631	-2.19599
A_10_P026025	-2.19428		AGENCOURT_19144895 NICHD_XGC_Te2 Xenopus laevis cDNA clone IMAGE:7206979 5', mRNA sequence [CK804551]			CK804551
A_10_P061724	-2.19411		Rep: IQ and ubiquitin-like domain-containing protein. - Xenopus tropicalis, partial (36%) [TC437254]
A_10_P038731	-2.19243	MGC131037	Xenopus laevis uncharacterized protein MGC131037 (MGC131037), mRNA [NM_001096634]		735178	NM_001096634	uncharacterized protein MGC131037
A_10_P018212	-2.18877		AGENCOURT_8115985 NICHD XGC Emb4 Xenopus laevis cDNA clone IMAGE:5571928 5', mRNA sequence [BQ737163]			BQ737163
A_10_P058537	-2.1855	col9a1-b	Xenopus laevis similar to collagen, type IX, alpha 1, mRNA (cDNA clone IMAGE:5543632), partial cds [BC046861]		398560	BC046861	collagen, type IX, alpha 1
A_10_P027391	-2.1849	gna0	Xenopus laevis G protein alpha subunit (gna0), mRNA [NM_001088060]		397896	NM_001088060	G protein alpha subunit
A_10_P004142	-2.18428	cnot10-b	Xenopus laevis CCR4-NOT transcription complex, subunit 10 (cnot10-b), mRNA [NM_001091113]		414534	NM_001091113	CCR4-NOT transcription complex, subunit 10
A_10_P004117	-2.17886	MGC81153	Xenopus laevis uncharacterized protein MGC81153 (MGC81153), mRNA [NM_001091282]		414724	NM_001091282	uncharacterized protein MGC81153
A_10_P024140	-2.17772		AGENCOURT_14140126 NICHD_XGC_Eye1 Xenopus laevis cDNA clone IMAGE:6948402 5', mRNA sequence [CD325861]			CD325861
A_10_P065984	-2.17377	itga11	Xenopus laevis integrin alpha-1 (gene 4) mRNA, partial cds [U44025]		378559	U44025	integrin, alpha 11
A_10_P193823	-2.17333		Rep: Protein-kinase, interferon-inducible double stranded RNA dependent inhibitor, repressor of - Xenopus tropicalis (Western clawed frog) (Silurana tropicalis), partial (39%) [TC442664]
A_10_P027148	-2.17279	kcna1	Xenopus laevis potassium voltage-gated channel, shaker-related subfamily, member 1 (episodic ataxia with myokymia) (kcna1), mRNA [NM_001085777]		378516	NM_001085777	potassium voltage-gated channel, shaker-related subfamily, member 1 (episodic ataxia with myokymia)
A_10_P030255	-2.17256	MGC68737	Xenopus laevis uncharacterized protein MGC68737 (MGC68737), mRNA [NM_001089856]		398867	NM_001089856	uncharacterized protein MGC68737
A_10_P006225	-2.17211	rgr	Xenopus laevis retinal G protein coupled receptor (rgr), mRNA [NM_001092855]		444753	NM_001092855	retinal G protein coupled receptor
A_10_P215913	-2.17109	psme3	Xenopus laevis proteasome (prosome, macropain) activator subunit 3 (PA28 gamma; Ki) (psme3), mRNA [NM_001094558]		494719	NM_001094558	proteasome (prosome, macropain) activator subunit 3 (PA28 gamma; Ki)
A_10_P220458	-2.17097	cyp17a1	Xenopus laevis hypothetical protein LOC100036774, mRNA (cDNA clone MGC:84988 IMAGE:6325265), complete cds [BC090561]		100036774	BC090561	cytochrome P450, family 17, subfamily A, polypeptide 1
A_10_P037036	-2.16989	nat16	Xenopus laevis N-acetyltransferase 16 (GCN5-related, putative) (nat16), mRNA [NM_001127854]		100158414	NM_001127854	N-acetyltransferase 16 (GCN5-related, putative)
A_10_P273587	-2.16877		Rep: Peptide synthetase - Calonectria pteridis, partial (6%) [TC468096]
A_10_P254597	-2.1662		Rep: Cytochrome c oxidase subunit 3 - Bemisia tabaci (Sweetpotato whitefly), partial (5%) [TC462845]
A_10_P013093	-2.16541		DC000921 Osada Taira anterior endomesoderm (AEM) pCS105 cDNA library Xenopus laevis cDNA clone rxlk53p03 3', mRNA sequence [DC000921]			DC000921
A_10_P272512	-2.16149
A_10_P116111	-2.16054		AGENCOURT_10493670 NICHD XGC OO1 Xenopus laevis cDNA clone IMAGE:6642216 5', mRNA sequence [BU915519]			BU915519
A_10_P020291	-2.16008	ska3	Xenopus laevis spindle and kinetochore associated complex subunit 3 (ska3), mRNA [NM_001127749]		100158292	NM_001127749	spindle and kinetochore associated complex subunit 3
A_10_P069557	-2.1583	pmp2	Xenopus laevis peripheral myelin protein 2 (pmp2), mRNA [NM_001090167]		399033	NM_001090167	peripheral myelin protein 2
A_10_P090230	-2.15804		AGENCOURT_39736916 NICHD_XGC_Te2N Xenopus laevis cDNA clone IMAGE:7764440 3', mRNA sequence [CX133843]			CX133843
A_10_P015752	-2.15669		BJ640347 NIBB Mochii normalized Xenopus early gastrula library Xenopus laevis cDNA clone XL205n08 3', mRNA sequence [BJ640347]			BJ640347
A_10_P259552	-2.15286		Rep: Cartilage associated protein - Gallus gallus (Chicken), partial (92%) [TC464243]
A_10_P058507	-2.14836		BJ083452 NIBB Mochii normalized Xenopus tailbud library Xenopus laevis cDNA clone XL085d14 3', mRNA sequence [BJ083452]			BJ083452
A_10_P192258	-2.14745		Rep: ClpYQ (HslUV)-type protease, proteolytic subunit HSLV - Ostreococcus lucimarinus (strain CCE9901), partial (8%) [TC442067]
A_10_P022974	-2.14687
A_10_P212803	-2.14586		Rep: SJCHGC03982 protein - Schistosoma japonicum (Blood fluke), partial (15%) [TC449584]
A_10_P069267	-2.14424		Rep: 60S ribosomal protein L27 - Xenopus tropicalis (Western clawed frog) (Silurana tropicalis), complete [TC445082]
A_10_P177328	-2.14245	cyp17a1	Xenopus laevis hypothetical protein LOC100036774, mRNA (cDNA clone MGC:84988 IMAGE:6325265), complete cds [BC090561]		100036774	BC090561	cytochrome P450, family 17, subfamily A, polypeptide 1
A_10_P008283	-2.14117	sftpc	Xenopus laevis cDNA clone IMAGE:6873521 [BC082924]		779071	BC082924	surfactant, pulmonary-associated protein C
A_10_P027119	-2.13765	cdk1-a	Xenopus laevis cyclin-dependent kinase 1 (cdk1-a), mRNA [NM_001087085]		380246	NM_001087085	cyclin-dependent kinase 1
A_10_P119856	-2.13742
A_10_P046041	-2.13505	arrb1	Xenopus laevis arrestin, beta 1 (arrb1), mRNA [NM_001093097]		446401	NM_001093097	arrestin, beta 1
A_10_P220138	-2.13231	c1galt1	Xenopus laevis glycoprotein-N-acetylgalactosamine 3-beta-galactosyltransferase 1 (c1galt1), mRNA [NM_001092430]		444326	NM_001092430	glycoprotein-N-acetylgalactosamine 3-beta-galactosyltransferase 1
A_10_P276437	-2.12929		Rep: Amine oxidase - Methylobacterium extorquens PA1, partial (5%) [TC468801]
A_10_P244713	-2.12777	col1a1	Xenopus laevis collagen, type I, alpha 1 (col1a1), mRNA [NM_001087352]		380515	NM_001087352	collagen, type I, alpha 1
A_10_P006933	-2.1228	hmmr	Xenopus laevis hyaluronan-mediated motility receptor (RHAMM) (hmmr), mRNA [NM_001094467]		493576	NM_001094467	hyaluronan-mediated motility receptor (RHAMM)
A_10_P009581	-2.121	col9a2	Xenopus laevis collagen, type IX, alpha 2 (col9a2), mRNA [NM_001095843]		734362	NM_001095843	collagen, type IX, alpha 2
A_10_P043061	-2.11857	LOC733414	Xenopus laevis uncharacterized LOC733414 (LOC733414), mRNA [NM_001095654]		733414	NM_001095654	uncharacterized LOC733414
A_10_P077925	-2.11607		AGENCOURT_8150061 NICHD XGC Emb4 Xenopus laevis cDNA clone IMAGE:5571448 5', mRNA sequence [BQ733700]			BQ733700
A_10_P177378	-2.1156		Rep: Homeobox protein Hox-A11 (Hox-1I). - Canis familiaris, partial (26%) [TC436661]
A_10_P207553	-2.11444		Rep: kinesin family member 14 - Rattus norvegicus, partial (3%) [TC447626]
A_10_P102990	-2.11202		AGENCOURT_14165417 NICHD_XGC_Eye1 Xenopus laevis cDNA clone IMAGE:6947580 5', mRNA sequence [CD253541]			CD253541
A_10_P006178	-2.11089	tnfrsf11b	Xenopus laevis tumor necrosis factor receptor superfamily, member 11b (tnfrsf11b), mRNA [NM_001092818]		444716	NM_001092818	tumor necrosis factor receptor superfamily, member 11b
A_10_P154363	-2.10803		Rep: Speckle-type POZ protein-like - Xenopus laevis (African clawed frog), complete [TC427742]
A_10_P002242	-2.10472	cpa6	Xenopus laevis carboxypeptidase A6 (cpa6), mRNA [NM_001086742]		379903	NM_001086742	carboxypeptidase A6
A_10_P017736	-2.10428
A_10_P003205	-2.09571	thbs3	Xenopus laevis thrombospondin 3 (thbs3), mRNA [NM_001087178]		380339	NM_001087178	thrombospondin 3
A_10_P003399	-2.09503	mmp2	Xenopus laevis matrix metallopeptidase 2 (gelatinase A, 72kDa gelatinase, 72kDa type 4 collagenase) (mmp2), mRNA [NM_001087228]		380389	NM_001087228	matrix metallopeptidase 2 (gelatinase A, 72kDa gelatinase, 72kDa type 4 collagenase)
A_10_P222523	-2.09341		Rep: Predicted protein - Monosiga brevicollis MX1, partial (3%) [TC452978]
A_10_P066154	-2.08166	LOC398368	Xenopus laevis collagen alpha3(VI) mRNA, partial cds [AF170321]		398368	AF170321	collagen alpha3(VI)
A_10_P209123	-2.08061	nat16	Xenopus laevis N-acetyltransferase 16 (GCN5-related, putative) (nat16), mRNA [NM_001127854]		100158414	NM_001127854	N-acetyltransferase 16 (GCN5-related, putative)
A_10_P023071	-2.0786		AGENCOURT_13044009 NICHD_XGC_Te1 Xenopus laevis cDNA clone IMAGE:6896979 5', mRNA sequence [CB592367]			CB592367
A_10_P013922	-2.07843
A_10_P067462	-2.07779	tsga10	Xenopus laevis similar to testis specific, 10, mRNA (cDNA clone IMAGE:4884572), partial cds [BC048022]		398577	BC048022	testis specific, 10
A_10_P212018	-2.07607		Rep: Death-associated protein kinase 2 (EC 2.7.11.1) (DAP kinase 2) (DAP- kinase-related protein 1) (DRP-1). - Xenopus tropicalis, partial (47%) [TC449270]
A_10_P247538	-2.07274
A_10_P085700	-2.07249	LOC100036818	Xenopus laevis uncharacterized LOC100036818 (LOC100036818), mRNA [NM_001097109]		100036818	NM_001097109	uncharacterized LOC100036818
A_10_P121674	-2.07128		AGENCOURT_14215992 NICHD_XGC_Eye1 Xenopus laevis cDNA clone IMAGE:6947348 5', mRNA sequence [CD254680]			CD254680
A_10_P235053	-2.06978	sdsl	Xenopus laevis serine dehydratase-like (sdsl), mRNA [NM_001089679]		398771	NM_001089679	serine dehydratase-like
A_10_P024787	-2.06863
A_10_P059097	-2.06307	birc5.2-b	Xenopus laevis baculoviral IAP repeat containing 5 (birc5.2-b), mRNA [NM_001088943]		398454	NM_001088943	baculoviral IAP repeat containing 5
A_10_P007842	-2.06247	nfix	Xenopus laevis nuclear factor I/X (CCAAT-binding transcription factor) (nfix), mRNA [NM_001090689]		399341	NM_001090689	nuclear factor I/X (CCAAT-binding transcription factor)
A_10_P013082	-2.06155		dai94f06.x1 NICHD XGC Ov1 Xenopus laevis cDNA clone IMAGE:5048195 3', mRNA sequence [BI444085]			BI444085
A_10_P135463	-2.06035	rcn3	Xenopus laevis reticulocalbin 3, EF-hand calcium binding domain (rcn3), mRNA [NM_001093490]		446794	NM_001093490	reticulocalbin 3, EF-hand calcium binding domain
A_10_P261967	-2.05975		Rep: mannosidase, alpha, class 2A, member 2 - Xenopus tropicalis, partial (3%) [TC464915]
A_10_P099476	-2.05625		DC126822 Yamamoto [DC126822]			DC126822
A_10_P011600	-2.0553		AGENCOURT_86400245 NICHD_XGC_bone Xenopus laevis cDNA clone IMAGE:8740985 5', mRNA sequence [EE320754]			EE320754
A_10_P019838	-2.05507		BX844946 NICHD_XGC_He1 Xenopus laevis cDNA clone IMAGp998G0210124 ; IMAGE:4407577 5', mRNA sequence [BX844946]			BX844946
A_10_P136338	-2.05315
A_10_P002033	-2.05301	myl3-a	Xenopus laevis myosin, light chain 3, alkali; ventricular, skeletal, slow (myl3-a), mRNA [NM_001089150]		398607	NM_001089150	myosin, light chain 3, alkali; ventricular, skeletal, slow
A_10_P016645	-2.05113		Rep: Ketopantoate reductase ApbA/PanE, N-terminal domain protein - Clostridium beijerinckii NCIMB 8052, partial (6%) [TC444550]
A_10_P045156	-2.05091	pmp2	Xenopus laevis peripheral myelin protein 2 (pmp2), mRNA [NM_001090167]		399033	NM_001090167	peripheral myelin protein 2
A_10_P245588	-2.04519		Rep: Myosin heavy chain - Xenopus tropicalis (Western clawed frog) (Silurana tropicalis), partial (9%) [TC460234]
A_10_P057997	-2.04506	nptxr	Xenopus laevis hypothetical protein LOC733197, mRNA (cDNA clone IMAGE:6946072), partial cds [BC093582]		733197	BC093582	neuronal pentraxin receptor
A_10_P012451	-2.04411		df44h03.x1 Wellcome CRC pRN3 head Xenopus laevis cDNA clone IMAGE:3581428 3', mRNA sequence [BG552616]			BG552616
A_10_P050599	-2.04332		AGENCOURT_18789758 NICHD_XGC_Te2N Xenopus laevis cDNA clone IMAGE:7201833 5', mRNA sequence [CK799862]			CK799862
A_10_P073955	-2.0426		Xenopus laevis cDNA clone IMAGE:8643861 [BC153810]			BC153810
A_10_P105540	-2.04071		BJ043864 NIBB Mochii normalized Xenopus neurula library Xenopus laevis cDNA clone XL011g21 3', mRNA sequence [BJ043864]			BJ043864
A_10_P101160	-2.0406		dab08e12.x1 NICHD XGC Sp1 Xenopus laevis cDNA clone IMAGE:4173814 3', mRNA sequence [BG022798]			BG022798
A_10_P271602	-2.04036
A_10_P226788	-2.03934		Rep: Predicted protein - Botryotinia fuckeliana (strain B05.10) (Noble rot fungus) (Botrytiscinerea), partial (6%) [TC454338]
A_10_P037591	-2.03876	serpine1	Xenopus laevis serpin peptidase inhibitor, clade E (nexin, plasminogen activator inhibitor type 1), member 1 (serpine1), mRNA [NM_001097051]		779433	NM_001097051	serpin peptidase inhibitor, clade E (nexin, plasminogen activator inhibitor type 1), member 1
A_10_P265027	-2.03758
A_10_P024992	-2.03128		AGENCOURT_15212683 NICHD_XGC_Emb4 Xenopus laevis cDNA clone IMAGE:4970548 5', mRNA sequence [CF289073]			CF289073
A_10_P064224	-2.03123		df24d04.x1 Wellcome CRC pRN3 St10 5 Xenopus laevis cDNA clone IMAGE:3558198 3' similar to SW:HRI_RAT Q63185 HEME-REGULATED EUKARYOTIC INITIATION FACTOR EIF-2-ALPHA KINASE ;, mRNA sequence [BG555970]			BG555970
A_10_P065039	-2.0293		za34d11.x1 Xenopus EST library Xenopus laevis cDNA clone za34d11 5', mRNA sequence [AW158054]			AW158054
A_10_P017999	-2.02275		Rep: COL11A1 protein - Homo sapiens (Human), partial (19%) [TC432579]
A_10_P142078	-2.0223	MGC130877	Xenopus laevis uncharacterized protein MGC130877 (MGC130877), mRNA [NM_001096358]		734893	NM_001096358	uncharacterized protein MGC130877
A_10_P141673	-2.02087	ncam1-a	Xenopus laevis neural cell adhesion molecule, mRNA (cDNA clone MGC:84369 IMAGE:6959013), complete cds [BC081181]		397761	BC081181	neural cell adhesion molecule 1
A_10_P255572	-2.01905	sdsl	Xenopus laevis serine dehydratase-like (sdsl), mRNA [NM_001089679]		398771	NM_001089679	serine dehydratase-like
A_10_P003956	-2.01651	col3a1	Xenopus laevis collagen, type III, alpha 1 (Ehlers-Danlos syndrome type IV, autosomal dominant) (col3a1), mRNA [NM_001090075]		398983	NM_001090075	collagen, type III, alpha 1 (Ehlers-Danlos syndrome type IV, autosomal dominant)
A_10_P221088	-2.01604
A_10_P109011	-2.00822		AGENCOURT_13053024 NICHD_XGC_Te1 Xenopus laevis cDNA clone IMAGE:6898174 5', mRNA sequence [CB592265]			CB592265
A_10_P150498	-2.00803
A_10_P206223	-2.00486
A_10_P236313	-2.00478		Rep: SJCHGC09511 protein - Schistosoma japonicum (Blood fluke), partial (9%) [TC457366]
A_10_P075498	-2.0039	slc22a16	Xenopus laevis Solute carrier family 22 member 16, mRNA (cDNA clone IMAGE:7010026), partial cds [BC080416]		446300	BC080416	solute carrier family 22 (organic cation/carnitine transporter), member 16
A_10_P020723	-2.00297		BX854313 NICHD_XGC_Brn1 Xenopus laevis cDNA clone IMAGp998N2410584 ; IMAGE:4741079 5', mRNA sequence [BX854313]			BX854313
A_10_P221833	-2.00224		Rep: Protein Wnt - Xenopus laevis (African clawed frog), partial (33%) [TC452733]
A_10_P011048	-2.00185
A_10_P007925	-2.00116	csrp1	Xenopus laevis cysteine and glycine-rich protein 1 (csrp1), mRNA [NM_001094329]		447622	NM_001094329	cysteine and glycine-rich protein 1
A_10_P212028	-2.0009	actn2	Xenopus laevis actinin, alpha 2 (actn2), mRNA [NM_001091629]		432169	NM_001091629	actinin, alpha 2
