# Supplementary material for: Transcriptome profiling reveals male- and female-specific gene expression pattern and novel gene candidates for the control of sex determination and gonad development in Xenopus laevis
Source: Dev Genes Evol. 2019 Apr 10;229(2):53–72. doi: 10.1007/s00427-019-00630-y (PMC6500517; doi:10.1007/s00427-019-00630-y)
Supplement: Supplementary file 2 — (XLSX 88 kb) [file 427_2019_630_MOESM2_ESM.xlsx]

## Sheet: Arkusz1
Supplementary Table 2. Genes downregulated in ZW (genetic females) gonads at NF53 in relation to NF50 stage.
ProbeName	Log FC ([F50] vs [F53])	GeneSymbol	Description	EnsemblID	EntrezGeneID	GenbankAccession	GeneName
A_10_P174228	11.5323	chrd	Xenopus laevis chordin (chrd), mRNA [NM_001088309]		398045	NM_001088309	chordin
A_10_P133005	8.81545		BJ046291 NIBB Mochii normalized Xenopus neurula library Xenopus laevis cDNA clone XL006o16 3', mRNA sequence [BJ046291]			BJ046291
A_10_P035305	8.62287	MGC116497	Xenopus laevis uncharacterized protein MGC116497 (MGC116497), mRNA [NM_001096158]		734687	NM_001096158	uncharacterized protein MGC116497
A_10_P067527	8.55981	ctrc	Xenopus laevis chymotrypsin C (caldecrin) (ctrc), mRNA [NM_001091989]		443884	NM_001091989	chymotrypsin C (caldecrin)
A_10_P142978	8.52924	cpa1	Xenopus laevis carboxypeptidase A1 (pancreatic) (cpa1), mRNA [NM_001095030]		495367	NM_001095030	carboxypeptidase A1 (pancreatic)
A_10_P068202	8.34843	MGC85357	Xenopus laevis MGC85357 protein (MGC85357), mRNA [NM_001093832]		447123	NM_001093832	MGC85357 protein
A_10_P003267	8.3308	MGC64575	Xenopus laevis uncharacterized protein MGC64575 (MGC64575), mRNA [NM_001086279]		379437	NM_001086279	uncharacterized protein MGC64575
A_10_P003323	8.23062	cel	Xenopus laevis carboxyl ester lipase (cel), mRNA [NM_001086315]		379474	NM_001086315	carboxyl ester lipase
A_10_P126054	7.97847	MGC64344	Xenopus laevis Trypsin (MGC64344), mRNA [NM_001086301]		379460	NM_001086301	Trypsin
A_10_P007346	7.95233	MGC85508	Xenopus laevis MGC85508 protein (MGC85508), mRNA [NM_001093874]		447166	NM_001093874	MGC85508 protein
A_10_P143678	7.84374	MGC64526	Xenopus laevis uncharacterized protein MGC64526 (MGC64526), mRNA [NM_001086455]		379614	NM_001086455	uncharacterized protein MGC64526
A_10_P052620	7.83585	hrg	Xenopus laevis histidine-rich glycoprotein (hrg), mRNA [NM_001086036]		379192	NM_001086036	histidine-rich glycoprotein
A_10_P135771	7.82194	amy2b	Xenopus laevis amylase, alpha 2B (pancreatic) (amy2b), mRNA [NM_001086441]		379600	NM_001086441	amylase, alpha 2B (pancreatic)
A_10_P003357	7.5738	cel	Xenopus laevis carboxyl ester lipase (cel), mRNA [NM_001087384]		380547	NM_001087384	carboxyl ester lipase
A_10_P027212	7.52041	fgb	Xenopus laevis fibrinogen beta chain (fgb), mRNA [NM_001087949]		397825	NM_001087949	fibrinogen beta chain
A_10_P180718	7.50421	hrg	Xenopus laevis histidine-rich glycoprotein (hrg), mRNA [NM_001086036]		379192	NM_001086036	histidine-rich glycoprotein
A_10_P046096	7.48242	dnase1	Xenopus laevis deoxyribonuclease I (dnase1), mRNA [NM_001087589]		394359	NM_001087589	deoxyribonuclease I
A_10_P003291	7.45909	fgg	Xenopus laevis fibrinogen gamma chain (fgg), mRNA [NM_001087170]		380331	NM_001087170	fibrinogen gamma chain
A_10_P032156	7.43872	pnlip	Xenopus laevis pancreatic lipase (pnlip), mRNA [NM_001097678]		100036900	NM_001097678	pancreatic lipase
A_10_P142958	7.42075	pnlip	Xenopus laevis pancreatic lipase (pnlip), mRNA [NM_001097678]		100036900	NM_001097678	pancreatic lipase
A_10_P005810	7.34218	MGC82963	Xenopus laevis MGC82963 protein (MGC82963), mRNA [NM_001092506]		444404	NM_001092506	MGC82963 protein
A_10_P056637	7.34035	LOC100158309	Xenopus laevis hypothetical protein LOC100158309, mRNA (cDNA clone IMAGE:3397805), partial cds [BC160742]		100158309	BC160742	uncharacterized LOC100158309
A_10_P044031	7.28457	itih2	Xenopus laevis inter-alpha-trypsin inhibitor heavy chain 2 (itih2), mRNA [NM_001094861]		495168	NM_001094861	inter-alpha-trypsin inhibitor heavy chain 2
A_10_P008807	7.25691	cpa1	Xenopus laevis carboxypeptidase A1 (pancreatic) (cpa1), mRNA [NM_001095030]		495367	NM_001095030	carboxypeptidase A1 (pancreatic)
A_10_P091539	7.25533		AGENCOURT_86351754 NICHD_XGC_panc Xenopus laevis cDNA clone IMAGE:8735397 5', mRNA sequence [EE312989]			EE312989
A_10_P003616	7.23679	MGC64526	Xenopus laevis uncharacterized protein MGC64526 (MGC64526), mRNA [NM_001086455]		379614	NM_001086455	uncharacterized protein MGC64526
A_10_P077615	7.22232	MGC116439	Xenopus laevis uncharacterized protein MGC116439 (MGC116439), mRNA [NM_001096144]		734670	NM_001096144	uncharacterized protein MGC116439
A_10_P170143	7.20398
A_10_P007316	7.19474	MGC85357	Xenopus laevis MGC85357 protein (MGC85357), mRNA [NM_001093832]		447123	NM_001093832	MGC85357 protein
A_10_P046571	7.15155	hrg	Xenopus laevis histidine-rich glycoprotein (hrg), mRNA [NM_001086036]		379192	NM_001086036	histidine-rich glycoprotein
A_10_P010112	7.05577		Rep: LOC495168 protein - Xenopus laevis (African clawed frog), partial (4%) [TC449865]
A_10_P027027	6.98864	ptx	Xenopus laevis pentraxin (ptx), mRNA [NM_001088301]		398040	NM_001088301	pentraxin
A_10_P003602	6.90459	amy2b	Xenopus laevis amylase, alpha 2B (pancreatic) (amy2b), mRNA [NM_001086441]		379600	NM_001086441	amylase, alpha 2B (pancreatic)
A_10_P030946	6.8621	rbp4	Xenopus laevis retinol binding protein 4, plasma (rbp4), mRNA [NM_001086998]		380159	NM_001086998	retinol binding protein 4, plasma
A_10_P045261	6.84947	amy2a	Xenopus laevis amylase, alpha 2A (pancreatic) (amy2a), mRNA [NM_001096169]		734698	NM_001096169	amylase, alpha 2A (pancreatic)
A_10_P167898	6.80595		Rep: Pancreatic secretory trypsin inhibitor - Monodelphis domestica (Short-tailed gray opossum), partial (76%) [TC433086]
A_10_P067977	6.61928		AGENCOURT_90754785 NICHD_XGC_int_m Xenopus laevis cDNA clone IMAGE:8822419 5', mRNA sequence [EG582338]			EG582338
A_10_P056207	6.55801	vtn	Xenopus laevis vitronectin (vtn), mRNA [NM_001197081]		445877	NM_001197081	vitronectin
A_10_P023352	6.48466		AGENCOURT_13322435 NICHD_XGC_Tad2 Xenopus laevis cDNA clone IMAGE:6875350 3', mRNA sequence [CB984270]			CB984270
A_10_P002303	6.45288	fga	Xenopus laevis fibrinogen alpha chain (fga), mRNA [NM_001086860]		380021	NM_001086860	fibrinogen alpha chain
A_10_P043571	6.44961	ctrl	Xenopus laevis chymotrypsin-like (ctrl), mRNA [NM_001086336]		379495	NM_001086336	chymotrypsin-like
A_10_P005748	6.40875	ctrb2	Xenopus laevis chymotrypsinogen B2 (ctrb2), mRNA [NM_001092462]		444360	NM_001092462	chymotrypsinogen B2
A_10_P044946	6.37558	MGC64462	Xenopus laevis uncharacterized protein MGC64462 (MGC64462), mRNA [NM_001086326]		379485	NM_001086326	uncharacterized protein MGC64462
A_10_P010167	6.3627
A_10_P184878	6.34657		Rep: Hemopexin precursor (Beta-1B-glycoprotein). - Xenopus tropicalis, partial (97%) [TC439394]
A_10_P031751	6.34102	pglyrp1	Xenopus laevis peptidoglycan recognition protein 1 (pglyrp1), mRNA [NM_001095302]		496035	NM_001095302	peptidoglycan recognition protein 1
A_10_P046091	6.32539	cela2a	Xenopus laevis chymotrypsin-like elastase family, member 2A (cela2a), mRNA [NM_001087392]		380555	NM_001087392	chymotrypsin-like elastase family, member 2A
A_10_P037096	6.31774	MGC116439	Xenopus laevis uncharacterized protein MGC116439 (MGC116439), mRNA [NM_001096144]		734670	NM_001096144	uncharacterized protein MGC116439
A_10_P189333	6.30867	cpb1	Xenopus laevis carboxypeptidase B1 (tissue) (cpb1), mRNA [NM_001095031]		495368	NM_001095031	carboxypeptidase B1 (tissue)
A_10_P000018	6.29668	LOC397792	Xenopus laevis alpha-1-antiproteinase (LOC397792), mRNA [NM_001087889]		397792	NM_001087889	alpha-1-antiproteinase
A_10_P144263	6.27289	aqp12a	Xenopus laevis aquaporin 12A (aqp12a), mRNA [NM_001094650]		494822	NM_001094650	aquaporin 12A
A_10_P144323	6.24169	LOC397802	Xenopus laevis DNase I (LOC397802), mRNA [NM_001087907]		397802	NM_001087907	DNase I
A_10_P008892	6.23923	tdo2	Xenopus laevis tryptophan 2,3-dioxygenase (tdo2), mRNA [NM_001095135]		495495	NM_001095135	tryptophan 2,3-dioxygenase
A_10_P032706	6.1887	tf-a	Xenopus laevis transferrin (tf-a), mRNA [NM_001086343]		379502	NM_001086343	transferrin
A_10_P233398	6.17328	vtn	Xenopus laevis vitronectin (vtn), mRNA [NM_001197081]		445877	NM_001197081	vitronectin
A_10_P008268	6.17033	aqp12a	Xenopus laevis aquaporin 12A (aqp12a), mRNA [NM_001094650]		494822	NM_001094650	aquaporin 12A
A_10_P008609	6.10721	itih2	Xenopus laevis inter-alpha-trypsin inhibitor heavy chain 2 (itih2), mRNA [NM_001094861]		495168	NM_001094861	inter-alpha-trypsin inhibitor heavy chain 2
A_10_P003417	6.09609	proc	Xenopus laevis protein C (inactivator of coagulation factors Va and VIIIa) (proc), mRNA [NM_001086955]		380116	NM_001086955	protein C (inactivator of coagulation factors Va and VIIIa)
A_10_P052094	6.0818	LOC398654	Xenopus laevis cDNA clone IMAGE:3396728 [BC100182]		398654	BC100182	fibrinogen alpha
A_10_P045211	6.06292	ctrc	Xenopus laevis chymotrypsin C (caldecrin) (ctrc), mRNA [NM_001091989]		443884	NM_001091989	chymotrypsin C (caldecrin)
A_10_P102465	6.06279	rbp4	Xenopus laevis retinol binding protein 4, plasma (rbp4), mRNA [NM_001086998]		380159	NM_001086998	retinol binding protein 4, plasma
A_10_P005289	6.04759	cela1	Xenopus laevis chymotrypsin-like elastase family, member 1 (cela1), mRNA [NM_001088753]		398300	NM_001088753	chymotrypsin-like elastase family, member 1
A_10_P005245	5.98253	ca6	Xenopus laevis carbonic anhydrase 6 (ca6), mRNA [NM_001092081]		443976	NM_001092081	carbonic anhydrase 6
A_10_P216418	5.95665		Rep: MGC80117 protein - Xenopus laevis (African clawed frog), partial (56%) [TC450864]
A_10_P197198	5.92742
A_10_P002059	5.88749	pdia2	Xenopus laevis protein disulfide isomerase family A, member 2 (pdia2), mRNA [NM_001090179]		399040	NM_001090179	protein disulfide isomerase family A, member 2
A_10_P210703	5.87819	alb-b	Xenopus laevis albumin (alb-b), mRNA [NM_001094461]		448844	NM_001094461	albumin
A_10_P005244	5.86216	c8a	Xenopus laevis complement component 8, alpha polypeptide (c8a), mRNA [NM_001092080]		443975	NM_001092080	complement component 8, alpha polypeptide
A_10_P069777	5.84675		EST0002 Xenopus adult liver ZAP Express phage library Xenopus laevis cDNA clone 3H12, mRNA sequence [CA752736]			CA752736
A_10_P109056	5.83833	LOC733438	Xenopus laevis hypothetical protein LOC733438, mRNA (cDNA clone IMAGE:7208733), partial cds [BC110773]		733438	BC110773	uncharacterized LOC733438
A_10_P227393	5.81753	fgg	Xenopus laevis fibrinogen gamma chain (fgg), mRNA [NM_001087170]		380331	NM_001087170	fibrinogen gamma chain
A_10_P181683	5.80481	atp2a2	Xenopus laevis ATPase, Ca++ transporting, cardiac muscle, slow twitch 2 (atp2a2), mRNA [NM_001086935]		380096	NM_001086935	ATPase, Ca++ transporting, cardiac muscle, slow twitch 2
A_10_P075910	5.7393	serpini2	Xenopus laevis hypothetical LOC495389, mRNA (cDNA clone IMAGE:6939993), partial cds [BC084858]		495389	BC084858	serpin peptidase inhibitor, clade I (pancpin), member 2
A_10_P022392	5.73679		AGENCOURT_13054468 NICHD_XGC_Kid1 Xenopus laevis cDNA clone IMAGE:4032390 5', mRNA sequence [CB559907]			CB559907
A_10_P154413	5.70905
A_10_P008312	5.66829	kng1	Xenopus laevis kininogen 1 (kng1), mRNA [NM_001094659]		494833	NM_001094659	kininogen 1
A_10_P140538	5.623	fga	Xenopus laevis fibrinogen alpha chain (fga), mRNA [NM_001086860]		380021	NM_001086860	fibrinogen alpha chain
A_10_P211378	5.56396	fgb	Xenopus laevis fibrinogen beta chain (fgb), mRNA [NM_001087949]		397825	NM_001087949	fibrinogen beta chain
A_10_P023403	5.53996		Rep: Lectin, mannose-binding, 1 - Xenopus tropicalis (Western clawed frog) (Silurana tropicalis), partial (36%) [TC441772]
A_10_P003329	5.53107	gcg2	Xenopus laevis proglucagon II (gcg2), mRNA [NM_001086318]		379477	NM_001086318	proglucagon II
A_10_P116686	5.52506		AGENCOURT_74301673 NICHD_XGC_limb_m Xenopus laevis cDNA clone IMAGE:8533283 5', mRNA sequence [EB469763]			EB469763
A_10_P192268	5.50314		AGENCOURT_13958212 NICHD_XGC_Tad1 Xenopus laevis cDNA clone IMAGE:6939809 5', mRNA sequence [CD098765]			CD098765
A_10_P171928	5.46026
A_10_P048281	5.44062	a2ml1	Xenopus laevis alpha-2-macroglobulin-like 1 (a2ml1), mRNA [NM_001135077]		100189580	NM_001135077	alpha-2-macroglobulin-like 1
A_10_P008808	5.41898	cpb1	Xenopus laevis carboxypeptidase B1 (tissue) (cpb1), mRNA [NM_001095031]		495368	NM_001095031	carboxypeptidase B1 (tissue)
A_10_P009249	5.40566	LOC496175	Xenopus laevis II-FBPL precursor (LOC496175), mRNA [NM_001095391]		496175	NM_001095391	II-FBPL precursor
A_10_P196838	5.37453		Rep: Tripartite motif protein 25 (Zinc finger protein 147) (Estrogen- responsive finger protein) (Efp) (RING finger protein 147). - Xenopus tropicalis, partial (24%) [TC443726]
A_10_P008164	5.37286	apoa4	Xenopus laevis apolipoprotein A4 (apoa4), mRNA [NM_001094535]		494693	NM_001094535	apolipoprotein A4
A_10_P211528	5.3633	tf-b	Xenopus laevis transferrin (tf-b), mRNA [NM_001089601]		398723	NM_001089601	transferrin
A_10_P187353	5.35941	alb-b	Xenopus laevis albumin (alb-b), mRNA [NM_001094461]		448844	NM_001094461	albumin
A_10_P212873	5.34762		Rep: Stromal antigen 2 - Mus musculus (Mouse), partial (6%) [TC449610]
A_10_P067647	5.34708	LOC100137667	Xenopus laevis uncharacterized LOC100137667 (LOC100137667), mRNA [NM_001114806]		100137667	NM_001114806	uncharacterized LOC100137667
A_10_P199358	5.33556	alb-a	Xenopus laevis albumin (alb-a), mRNA [NM_001087775]		397731	NM_001087775	albumin
A_10_P268892	5.32821		Rep: Ckm-prov protein - Xenopus laevis (African clawed frog), partial (21%) [TC466834]
A_10_P070232	5.26531	ptf1a	Xenopus laevis pancreas specific transcription factor, 1a (ptf1a), mRNA [NM_001174020]		100381084	NM_001174020	pancreas specific transcription factor, 1a
A_10_P219464	5.23464	ckm	Xenopus laevis creatine kinase, muscle (ckm), mRNA [NM_001086604]		379765	NM_001086604	creatine kinase, muscle
A_10_P046121	5.22598	alb-b	Xenopus laevis albumin (alb-b), mRNA [NM_001094461]		448844	NM_001094461	albumin
A_10_P256252	5.21636
A_10_P027077	5.21486	ins-a	Xenopus laevis insulin (ins-a), mRNA [NM_001085882]		378696	NM_001085882	insulin
A_10_P273787	5.19849	alb-a	Xenopus laevis albumin (alb-a), mRNA [NM_001087775]		397731	NM_001087775	albumin
A_10_P268942	5.18918	fgb	Xenopus laevis fibrinogen beta chain (fgb), mRNA [NM_001087949]		397825	NM_001087949	fibrinogen beta chain
A_10_P168408	5.15017	ckm	Xenopus laevis creatine kinase, muscle (ckm), mRNA [NM_001086604]		379765	NM_001086604	creatine kinase, muscle
A_10_P107551	5.14427		Rep: Gastric intrinsic factor precursor (Intrinsic factor) (IF) (INF). - Xenopus tropicalis, partial (44%) [TC433576]
A_10_P000328	5.12215	otc	Xenopus laevis ornithine carbamoyltransferase (otc), mRNA [NM_001085618]		373620	NM_001085618	ornithine carbamoyltransferase
A_10_P191873	5.11026		Rep: Creatine kinase, muscle - Xenopus tropicalis (Western clawed frog) (Silurana tropicalis), partial (45%) [TC444446]
A_10_P205653	5.10676	atp2a2	Xenopus laevis ATPase, Ca++ transporting, cardiac muscle, slow twitch 2 (atp2a2), mRNA [NM_001086935]		380096	NM_001086935	ATPase, Ca++ transporting, cardiac muscle, slow twitch 2
A_10_P003609	5.10468	ctrb1	Xenopus laevis chymotrypsinogen B1 (ctrb1), mRNA [NM_001086448]		379607	NM_001086448	chymotrypsinogen B1
A_10_P159298	5.09268	atp2a2	Xenopus laevis ATPase, Ca++ transporting, cardiac muscle, slow twitch 2 (atp2a2), mRNA [NM_001086935]		380096	NM_001086935	ATPase, Ca++ transporting, cardiac muscle, slow twitch 2
A_10_P234173	5.07912	atp2a2	Xenopus laevis ATPase, Ca++ transporting, cardiac muscle, slow twitch 2 (atp2a2), mRNA [NM_001086935]		380096	NM_001086935	ATPase, Ca++ transporting, cardiac muscle, slow twitch 2
A_10_P003601	5.07081	tf-b	Xenopus laevis transferrin (tf-b), mRNA [NM_001089601]		398723	NM_001089601	transferrin
A_10_P195803	5.06385	atp2a2	Xenopus laevis ATPase, Ca++ transporting, cardiac muscle, slow twitch 2 (atp2a2), mRNA [NM_001086935]		380096	NM_001086935	ATPase, Ca++ transporting, cardiac muscle, slow twitch 2
A_10_P034056	5.06252	MGC64344	Xenopus laevis Trypsin (MGC64344), mRNA [NM_001086301]		379460	NM_001086301	Trypsin
A_10_P125984	5.06072
A_10_P030501	5.06035	prss2	Xenopus laevis protease, serine, 2 (trypsin 2) (prss2), mRNA [NM_001095641]		733345	NM_001095641	protease, serine, 2 (trypsin 2)
A_10_P026970	5.05544	ambp	Xenopus laevis alpha-1-microglobulin/bikunin precursor (ambp), mRNA [NM_001087351]		380514	NM_001087351	alpha-1-microglobulin/bikunin precursor
A_10_P258127	5.0499	cel	Xenopus laevis carboxyl ester lipase (bile salt-stimulated lipase) (cel), mRNA [NM_001093667]		447025	NM_001093667	carboxyl ester lipase (bile salt-stimulated lipase)
A_10_P213188	5.04266	atp2a2	Xenopus laevis ATPase, Ca++ transporting, cardiac muscle, slow twitch 2 (atp2a2), mRNA [NM_001086935]		380096	NM_001086935	ATPase, Ca++ transporting, cardiac muscle, slow twitch 2
A_10_P200243	5.0256	ptgds-b	Xenopus laevis prostaglandin D2 synthase 21kDa (brain) (ptgds-b), mRNA [NM_001088044]		397884	NM_001088044	prostaglandin D2 synthase 21kDa (brain)
A_10_P142303	5.00977	ambp	Xenopus laevis alpha-1-microglobulin/bikunin precursor (ambp), mRNA [NM_001087351]		380514	NM_001087351	alpha-1-microglobulin/bikunin precursor
A_10_P004680	5.00609	c6.1	Xenopus laevis complement component 6, gene 1 (c6.1), mRNA [NM_001091779]		432346	NM_001091779	complement component 6, gene 1
A_10_P025267	4.9983
A_10_P189743	4.99281	atp2a2	Xenopus laevis ATPase, Ca++ transporting, cardiac muscle, slow twitch 2 (atp2a2), mRNA [NM_001086935]		380096	NM_001086935	ATPase, Ca++ transporting, cardiac muscle, slow twitch 2
A_10_P036346	4.98591	LOC100189571	Xenopus laevis uncharacterized LOC100189571 (LOC100189571), mRNA [NM_001135070]		100189571	NM_001135070	uncharacterized LOC100189571
A_10_P203078	4.97371	atp2a2	Xenopus laevis ATPase, Ca++ transporting, cardiac muscle, slow twitch 2 (atp2a2), mRNA [NM_001086935]		380096	NM_001086935	ATPase, Ca++ transporting, cardiac muscle, slow twitch 2
A_10_P008816	4.96803	serpina3	Xenopus laevis serpin peptidase inhibitor, clade A (alpha-1 antiproteinase, antitrypsin), member 3 (serpina3), mRNA [NM_001095039]		495377	NM_001095039	serpin peptidase inhibitor, clade A (alpha-1 antiproteinase, antitrypsin), member 3
A_10_P007312	4.9464	serpina3k	Xenopus laevis serine (or cysteine) proteinase inhibitor, clade A, member 3K (serpina3k), mRNA [NM_001093827]		447118	NM_001093827	serine (or cysteine) proteinase inhibitor, clade A, member 3K
A_10_P251177	4.94147		Rep: MGC83946 protein - Xenopus laevis (African clawed frog), complete [TC461883]
A_10_P023327	4.91216
A_10_P012255	4.9075
A_10_P133090	4.89749	atp2a2	Xenopus laevis ATPase, Ca++ transporting, cardiac muscle, slow twitch 2 (atp2a2), mRNA [NM_001086935]		380096	NM_001086935	ATPase, Ca++ transporting, cardiac muscle, slow twitch 2
A_10_P000559	4.88638	mybpc3	Xenopus laevis myosin binding protein C, cardiac (mybpc3), mRNA [NM_001088698]		398261	NM_001088698	myosin binding protein C, cardiac
A_10_P188738	4.8751	alb-b	Xenopus laevis albumin (alb-b), mRNA [NM_001094461]		448844	NM_001094461	albumin
A_10_P085455	4.81426	pygb	Xenopus laevis hypothetical protein LOC100037229, mRNA (cDNA clone IMAGE:8541663), partial cds [BC129775]		100037229	BC129775	phosphorylase, glycogen; brain
A_10_P221613	4.80314	fgb	Xenopus laevis fibrinogen beta chain (fgb), mRNA [NM_001087949]		397825	NM_001087949	fibrinogen beta chain
A_10_P004053	4.78407	rbp4	Xenopus laevis retinol binding protein 4, plasma (rbp4), mRNA [NM_001087726]		397705	NM_001087726	retinol binding protein 4, plasma
A_10_P002488	4.7703	gja3	Xenopus laevis gap junction protein, alpha 3, 46kDa (gja3), mRNA [NM_001086015]		379171	NM_001086015	gap junction protein, alpha 3, 46kDa
A_10_P110904	4.76853	myh8	Xenopus laevis cDNA clone IMAGE:6881110, partial cds [BC054974]		100381200	BC054974	myosin, heavy chain 8, skeletal muscle, perinatal
A_10_P126994	4.73856	prss2	Xenopus laevis protease, serine, 2 (trypsin 2) (prss2), mRNA [NM_001095641]		733345	NM_001095641	protease, serine, 2 (trypsin 2)
A_10_P183943	4.73255		Rep: Myosin heavy chain - Xenopus tropicalis (Western clawed frog) (Silurana tropicalis), partial (11%) [TC439066]
A_10_P215738	4.7288		Rep: Protein I - Bovine coronavirus (strain F15) (BCoV) (BCV), partial (10%) [TC450639]
A_10_P188993	4.72753	atp2a2	Xenopus laevis ATPase, Ca++ transporting, cardiac muscle, slow twitch 2 (atp2a2), mRNA [NM_001086935]		380096	NM_001086935	ATPase, Ca++ transporting, cardiac muscle, slow twitch 2
A_10_P040321	4.70376	gcg	Xenopus laevis glucagon (gcg), mRNA [NM_001085673]		373686	NM_001085673	glucagon
A_10_P003333	4.70257	tm4sf4	Xenopus laevis transmembrane 4 L six family member 4 (tm4sf4), mRNA [NM_001086865]		380026	NM_001086865	transmembrane 4 L six family member 4
A_10_P250992	4.69747		Rep: Spectrin alpha chain, erythrocyte (Erythroid alpha-spectrin). - Xenopus tropicalis, partial (4%) [TC461825]
A_10_P102415	4.69362
A_10_P106805	4.66131	ptgds-a	Xenopus laevis prostaglandin D2 synthase 21kDa (brain) (ptgds-a), mRNA [NM_001092825]		444723	NM_001092825	prostaglandin D2 synthase 21kDa (brain)
A_10_P254202	4.65316	ambp	Xenopus laevis alpha-1-microglobulin/bikunin precursor (ambp), mRNA [NM_001087351]		380514	NM_001087351	alpha-1-microglobulin/bikunin precursor
A_10_P213653	4.65073		Rep: Predicted protein - Physcomitrella patens subsp. patens, partial (15%) [TC449900]
A_10_P060524	4.64226	lrg1	Xenopus laevis hypothetical protein LOC100137710, mRNA (cDNA clone IMAGE:4030892), partial cds [BC157465]		100137710	BC157465	leucine-rich alpha-2-glycoprotein 1
A_10_P045961	4.60461	prss3	Xenopus laevis protease, serine, 3 (prss3), mRNA [NM_001093803]		447093	NM_001093803	protease, serine, 3
A_10_P195738	4.59001	ckm	Xenopus laevis creatine kinase, muscle (ckm), mRNA [NM_001086604]		379765	NM_001086604	creatine kinase, muscle
A_10_P212788	4.58769	pdlim7-b	Xenopus laevis PDZ and LIM domain 7 (enigma) (pdlim7-b), mRNA [NM_001087265]		380426	NM_001087265	PDZ and LIM domain 7 (enigma)
A_10_P018158	4.56929		AGENCOURT_8094900 NICHD XGC Emb4 Xenopus laevis cDNA clone IMAGE:5542230 5', mRNA sequence [BQ736348]			BQ736348
A_10_P259287	4.53475		Rep: T-cell activation protein phosphatase 2C - Xenopus tropicalis, partial (22%) [TC464163]
A_10_P020308	4.53341		BX849887 NICHD_XGC_Li1 Xenopus laevis cDNA clone IMAGp998K1811318 ; IMAGE:5129993 5', mRNA sequence [BX849887]			BX849887
A_10_P224318	4.52231	arg1	Xenopus laevis arginase 1 (arg1), mRNA [NM_001086948]		380109	NM_001086948	arginase 1
A_10_P052034	4.51723	apoh	Xenopus laevis hypothetical protein LOC446927, mRNA (cDNA clone IMAGE:6931340), partial cds [BC078607]		446927	BC078607	apolipoprotein H (beta-2-glycoprotein I)
A_10_P033461	4.50369	ptgds-b	Xenopus laevis prostaglandin D2 synthase 21kDa (brain) (ptgds-b), mRNA [NM_001088044]		397884	NM_001088044	prostaglandin D2 synthase 21kDa (brain)
A_10_P202328	4.49805	tm4sf5	Xenopus laevis transmembrane 4 L six family member 5 (tm4sf5), mRNA [NM_001097872]		100037178	NM_001097872	transmembrane 4 L six family member 5
A_10_P187778	4.49648	wnt11b	Xenopus laevis wingless-type MMTV integration site family, member 11B (wnt11b), mRNA [NM_001090858]		399441	NM_001090858	wingless-type MMTV integration site family, member 11B
A_10_P041946	4.49524	art1	Xenopus laevis ADP-ribosyltransferase 1 (art1), mRNA [NM_001110739]		100126635	NM_001110739	ADP-ribosyltransferase 1
A_10_P227463	4.48823	myh4	Xenopus laevis similar to myosin, heavy polypeptide 4, skeletal muscle, mRNA (cDNA clone IMAGE:4681347), partial cds [BC041716]		399414	BC041716	similar to myosin, heavy polypeptide 4, skeletal muscle
A_10_P012760	4.48656		daf67b08.x1 NICHD XGC Eye1 Xenopus laevis cDNA clone IMAGE:4743495 3', mRNA sequence [BG812191]			BG812191
A_10_P023219	4.47913		AGENCOURT_13746696 NICHD_XGC_Tad2 Xenopus laevis cDNA clone IMAGE:6931734 5', mRNA sequence [CB941796]			CB941796
A_10_P202953	4.47789	hhatl	Xenopus laevis hedgehog acyltransferase-like (hhatl), mRNA [NM_001086023]		379179	NM_001086023	hedgehog acyltransferase-like
A_10_P017934	4.47633		AGENCOURT_8114853 NICHD XGC Emb4 Xenopus laevis cDNA clone IMAGE:5543427 5', mRNA sequence [BQ732878]			BQ732878
A_10_P191458	4.47275	atp2a2	Xenopus laevis ATPase, Ca++ transporting, cardiac muscle, slow twitch 2 (atp2a2), mRNA [NM_001086935]		380096	NM_001086935	ATPase, Ca++ transporting, cardiac muscle, slow twitch 2
A_10_P227803	4.46814	MGC64484	Xenopus laevis uncharacterized protein MGC64484 (MGC64484), mRNA [NM_001097066]		780761	NM_001097066	uncharacterized protein MGC64484
A_10_P003999	4.46377	MGC68452	Xenopus laevis uncharacterized protein MGC68452 (MGC68452), mRNA [NM_001090149]		399023	NM_001090149	uncharacterized protein MGC68452
A_10_P005839	4.46145	myod1-b	Xenopus laevis myogenic differentiation 1 (myod1-b), mRNA [NM_001087823]		397758	NM_001087823	myogenic differentiation 1
A_10_P154438	4.46081	arg1	Xenopus laevis arginase 1 (arg1), mRNA [NM_001086948]		380109	NM_001086948	arginase 1
A_10_P102335	4.44984		BX848856 NICHD_XGC_Li1 Xenopus laevis cDNA clone IMAGp998I168291 ; IMAGE:3397719 5', mRNA sequence [BX848856]			BX848856
A_10_P208573	4.4406
A_10_P010129	4.43779
A_10_P020802	4.43007		Rep: LOC594926 protein - Xenopus tropicalis (Western clawed frog) (Silurana tropicalis), partial (32%) [TC435134]
A_10_P240748	4.42722	atp2a2	Xenopus laevis ATPase, Ca++ transporting, cardiac muscle, slow twitch 2 (atp2a2), mRNA [NM_001086935]		380096	NM_001086935	ATPase, Ca++ transporting, cardiac muscle, slow twitch 2
A_10_P182623	4.42119	mybpc3	Xenopus laevis myosin binding protein C, cardiac (mybpc3), mRNA [NM_001088698]		398261	NM_001088698	myosin binding protein C, cardiac
A_10_P204988	4.41524	atp2a2	Xenopus laevis ATPase, Ca++ transporting, cardiac muscle, slow twitch 2 (atp2a2), mRNA [NM_001086935]		380096	NM_001086935	ATPase, Ca++ transporting, cardiac muscle, slow twitch 2
A_10_P278417	4.40936		Rep: MYH4 protein - Xenopus laevis (African clawed frog), partial (19%) [TC469296]
A_10_P209828	4.40523	myh8	Xenopus laevis cDNA clone IMAGE:6881110, partial cds [BC054974]		100381200	BC054974	myosin, heavy chain 8, skeletal muscle, perinatal
A_10_P008919	4.401	myf6-b	Xenopus laevis myogenic factor 6 (herculin) (myf6-b), mRNA [NM_001095103]		495450	NM_001095103	myogenic factor 6 (herculin)
A_10_P208398	4.38506	LOC496175	Xenopus laevis II-FBPL precursor, mRNA, complete cds [DQ141337]		496175	DQ141337	II-FBPL precursor
A_10_P197288	4.38007
A_10_P186363	4.37897		Rep: Myomesin-1 (190 kDa titin-associated protein) (190 kDa connectin- associated protein). - Xenopus tropicalis, partial (53%) [TC439952]
A_10_P223598	4.35893		Rep: Myomesin-2 (M-protein) (165 kDa titin-associated protein) (165 kDa connectin-associated protein). - Xenopus tropicalis, partial (19%) [TC442001]
A_10_P076145	4.35842	LOC496175	Xenopus laevis II-FBPL precursor (LOC496175), mRNA [NM_001095391]		496175	NM_001095391	II-FBPL precursor
A_10_P136153	4.35542		AGENCOURT_11211358 NICHD_XGC_Tad2 Xenopus laevis cDNA clone IMAGE:6874381 5', mRNA sequence [CB199355]			CB199355
A_10_P006723	4.33434	klkb1	Xenopus laevis kallikrein B, plasma (Fletcher factor) 1 (klkb1), mRNA [NM_001093299]		446603	NM_001093299	kallikrein B, plasma (Fletcher factor) 1
A_10_P191993	4.33058		Rep: Crisp2 protein - Xenopus tropicalis (Western clawed frog) (Silurana tropicalis), partial (74%) [TC441977]
A_10_P020817	4.3227		BX855507 NICHD_XGC_Emb4 Xenopus laevis cDNA clone IMAGp998N179548 ; IMAGE:4202320 5', mRNA sequence [BX855507]			BX855507
A_10_P105265	4.301		AGENCOURT_8094900 NICHD XGC Emb4 Xenopus laevis cDNA clone IMAGE:5542230 5', mRNA sequence [BQ736348]			BQ736348
A_10_P110004	4.2924	ckm	Xenopus laevis creatine kinase, muscle (ckm), mRNA [NM_001086604]		379765	NM_001086604	creatine kinase, muscle
A_10_P196039	4.28986	acta1	Xenopus laevis actin, alpha 1, skeletal muscle (acta1), mRNA [NM_001091751]		432314	NM_001091751	actin, alpha 1, skeletal muscle
A_10_P020373	4.28338		BX850563 NICHD_XGC_Eye1 Xenopus laevis cDNA clone IMAGp998E0810591 ; IMAGE:4743535 5', mRNA sequence [BX850563]			BX850563
A_10_P039586	4.28069	MGC154312	Xenopus laevis uncharacterized protein MGC154312 (MGC154312), mRNA [NM_001096830]		779208	NM_001096830	uncharacterized protein MGC154312
A_10_P166973	4.27773	LOC100158309	Xenopus laevis hypothetical protein LOC100158309, mRNA (cDNA clone IMAGE:3397805), partial cds [BC160742]		100158309	BC160742	uncharacterized LOC100158309
A_10_P037271	4.27497	tm4sf5	Xenopus laevis transmembrane 4 L six family member 5 (tm4sf5), mRNA [NM_001097872]		100037178	NM_001097872	transmembrane 4 L six family member 5
A_10_P187083	4.26971	MGC53335	Xenopus laevis uncharacterized protein MGC53335 (MGC53335), mRNA [NM_001085989]		379145	NM_001085989	uncharacterized protein MGC53335
A_10_P234928	4.26564		Rep: Transmembrane protein 110. - Xenopus tropicalis, partial (16%) [TC456920]
A_10_P025984	4.26441		AGENCOURT_19149250 NICHD_XGC_Te2 Xenopus laevis cDNA clone IMAGE:7207779 5', mRNA sequence [CK803843]			CK803843
A_10_P239553	4.24258		Rep: hephaestin-like 1 - Gallus gallus, partial (6%) [TC458375]
A_10_P187663	4.22434	atp2a2	Xenopus laevis ATPase, Ca++ transporting, cardiac muscle, slow twitch 2 (atp2a2), mRNA [NM_001086935]		380096	NM_001086935	ATPase, Ca++ transporting, cardiac muscle, slow twitch 2
A_10_P131306	4.22202
A_10_P169918	4.21732	acta1	Xenopus laevis actin, alpha 1, skeletal muscle (acta1), mRNA [NM_001091751]		432314	NM_001091751	actin, alpha 1, skeletal muscle
A_10_P042311	4.21569	gstp1	Xenopus laevis glutathione S-transferase pi 1 (gstp1), mRNA [NM_001088783]		398321	NM_001088783	glutathione S-transferase pi 1
A_10_P259017	4.20991	sag	Xenopus laevis arrestin (sag), mRNA [NM_001088429]		398109	NM_001088429	arrestin
A_10_P271417	4.1909
A_10_P263362	4.17267	arg1	Xenopus laevis L-arginase (arg1), mRNA [NM_001101799]		779061	NM_001101799	L-arginase
A_10_P068493	4.16736	fetub	Xenopus laevis hypothetical protein LOC446919, mRNA (cDNA clone IMAGE:6873809), partial cds [BC078490]		446919	BC078490	fetuin B
A_10_P122534	4.15432	ugt1a6	Xenopus laevis hypothetical protein LOC100037183, mRNA (cDNA clone IMAGE:5129802), partial cds [BC160670]		100037183	BC160670	UDP glucuronosyltransferase 1 family, polypeptide A6
A_10_P020438	4.14233		Rep: Complement C3 precursor [Contains: Complement C3 beta chain; Complement C3 alpha chain; C3a anaphylatoxin; Complement C3b alpha' chain; Complement C3c fragment; Complement C3dg fragment; Complement C3g fragment; Complement C3d fragment; Complement C3f fra - Xenopus tropicalis, partial (28%) [TC450178]
A_10_P138513	4.14132	myf6-b	Xenopus laevis myogenic factor 6 (herculin) (myf6-b), mRNA [NM_001095103]		495450	NM_001095103	myogenic factor 6 (herculin)
A_10_P002649	4.13198	atp2a2	Xenopus laevis ATPase, Ca++ transporting, cardiac muscle, slow twitch 2 (atp2a2), mRNA [NM_001086935]		380096	NM_001086935	ATPase, Ca++ transporting, cardiac muscle, slow twitch 2
A_10_P153903	4.12156	LOC100036938	Xenopus laevis uncharacterized LOC100036938 (LOC100036938), mRNA [NM_001097708]		100036938	NM_001097708	uncharacterized LOC100036938
A_10_P031386	4.12057	LOC100036876	Xenopus laevis uncharacterized LOC100036876 (LOC100036876), mRNA [NM_001097657]		100036876	NM_001097657	uncharacterized LOC100036876
A_10_P022592	4.11208		AGENCOURT_13329693 NICHD_XGC_Tad1 Xenopus laevis cDNA clone IMAGE:6878696 3', mRNA sequence [CB561526]			CB561526
A_10_P273143	4.11025	LOC398654	Xenopus laevis cDNA clone IMAGE:3396728 [BC100182]		398654	BC100182	fibrinogen alpha
A_10_P230308	4.10859
A_10_P065884	4.09062	wnt10b	Xenopus laevis secreted protein, wnt-1 related (wnt-10) mRNA, partial cds [L07530]		378674	L07530	wingless-type MMTV integration site family, member 10B
A_10_P143033	4.09017	pdlim7-b	Xenopus laevis PDZ and LIM domain 7 (enigma) (pdlim7-b), mRNA [NM_001087265]		380426	NM_001087265	PDZ and LIM domain 7 (enigma)
A_10_P143628	4.08359	gja3	Xenopus laevis gap junction protein, alpha 3, 46kDa (gja3), mRNA [NM_001086015]		379171	NM_001086015	gap junction protein, alpha 3, 46kDa
A_10_P126254	4.08025		AGENCOURT_11245358 NICHD_XGC_Tad2 Xenopus laevis cDNA clone IMAGE:6873404 5', mRNA sequence [CB198438]			CB198438
A_10_P247003	4.07721		AGENCOURT_8510903 NICHD XGC Emb4 Xenopus laevis cDNA clone IMAGE:4684025 5', mRNA sequence [BQ733103]			BQ733103
A_10_P188833	4.06889	pgam2	Xenopus laevis phosphoglycerate mutase 2 (muscle) (pgam2), mRNA [NM_001086617]		379778	NM_001086617	phosphoglycerate mutase 2 (muscle)
A_10_P194903	4.06886
A_10_P110999	4.06381		Rep: Amino acid ABC transporter, ATP-binding protein - Listeria monocytogenes FSL N1-017, partial (7%) [TC442754]
A_10_P149808	4.05598	LOC100036942	Xenopus laevis uncharacterized LOC100036942 (LOC100036942), mRNA [NM_001097712]		100036942	NM_001097712	uncharacterized LOC100036942
A_10_P253712	4.05438		Rep: Binding-protein-dependent transport systems inner membrane component - Rhodospirillum rubrum (strain ATCC 11170 / NCIB 8255), partial (5%) [TC462593]
A_10_P017099	4.04803
A_10_P002420	4.04741	arg1	Xenopus laevis arginase 1 (arg1), mRNA [NM_001086948]		380109	NM_001086948	arginase 1
A_10_P020528	4.04458		BX852268 NICHD_XGC_Li1 Xenopus laevis cDNA clone IMAGp998M128289 ; IMAGE:3397043 5', mRNA sequence [BX852268]			BX852268
A_10_P003334	4.03632	pdlim7-b	Xenopus laevis PDZ and LIM domain 7 (enigma) (pdlim7-b), mRNA [NM_001087265]		380426	NM_001087265	PDZ and LIM domain 7 (enigma)
A_10_P257787	4.03415	tm4sf5	Xenopus laevis transmembrane 4 L six family member 5 (tm4sf5), mRNA [NM_001097872]		100037178	NM_001097872	transmembrane 4 L six family member 5
A_10_P265857	4.02925	atp2a2	Xenopus laevis ATPase, Ca++ transporting, cardiac muscle, slow twitch 2 (atp2a2), mRNA [NM_001086935]		380096	NM_001086935	ATPase, Ca++ transporting, cardiac muscle, slow twitch 2
A_10_P101205	4.00845		Rep: Titin - Oryctolagus cuniculus (Rabbit), partial (32%) [TC455723]
A_10_P018229	4.00741		Rep: Complement component C3 - Xenopus laevis/gilli, partial (18%) [TC426677]
A_10_P181718	4.00465	act3	Xenopus laevis Actin, alpha skeletal muscle 3-like (act3), mRNA [NM_001088897]		398426	NM_001088897	Actin, alpha skeletal muscle 3-like
A_10_P075643	3.99974	myl2	Xenopus laevis myosin, light chain 2, regulatory, cardiac, slow (myl2), mRNA [NM_001093839]		447131	NM_001093839	myosin, light chain 2, regulatory, cardiac, slow
A_10_P262482	3.99328	fgb	Xenopus laevis fibrinogen beta chain (fgb), mRNA [NM_001087949]		397825	NM_001087949	fibrinogen beta chain
A_10_P143773	3.98077	MGC84250	Xenopus laevis MGC84250 protein (MGC84250), mRNA [NM_001094437]		447767	NM_001094437	MGC84250 protein
A_10_P191503	3.97701	mybph	Xenopus laevis myosin binding protein H (mybph), mRNA [NM_001089180]		398625	NM_001089180	myosin binding protein H
A_10_P222083	3.97376		Rep: LOC594926 protein - Xenopus tropicalis (Western clawed frog) (Silurana tropicalis), partial (29%) [TC452824]
A_10_P164008	3.96733		Rep: Ckm-prov protein - Xenopus laevis (African clawed frog), partial (36%) [TC441013]
A_10_P022465	3.96731		AGENCOURT_13321701 NICHD_XGC_Tad1 Xenopus laevis cDNA clone IMAGE:6879743 3', mRNA sequence [CB560597]			CB560597
A_10_P160153	3.96654		Rep: Variable lymphocyte receptor A - Eptatretus stoutii (Pacific hagfish), partial (5%) [TC460765]
A_10_P006312	3.96299	MGC84399	Xenopus laevis MGC84399 protein (MGC84399), mRNA [NM_001092923]		444821	NM_001092923	MGC84399 protein
A_10_P181658	3.96104	atp2a2	Xenopus laevis ATPase, Ca++ transporting, cardiac muscle, slow twitch 2 (atp2a2), mRNA [NM_001086935]		380096	NM_001086935	ATPase, Ca++ transporting, cardiac muscle, slow twitch 2
A_10_P145718	3.95427	myl1	Xenopus laevis myosin, light chain 1, alkali; skeletal, fast (myl1), mRNA [NM_001086783]		379944	NM_001086783	myosin, light chain 1, alkali; skeletal, fast
A_10_P225848	3.95091	ybx3	Xenopus laevis Y box binding protein 3 (ybx3), mRNA [NM_001095945]		734464	NM_001095945	Y box binding protein 3
A_10_P002169	3.94723	myod1-a	Xenopus laevis myogenic differentiation 1 (myod1-a), mRNA [NM_001085897]		379053	NM_001085897	myogenic differentiation 1
A_10_P000037	3.9389	xaldb	Xenopus laevis aldolase B (xaldb), mRNA [NM_001086098]		379254	NM_001086098	aldolase B
A_10_P174183	3.92285		Rep: Iron-containing alcohol dehydrogenase - Alteromonas macleodii 'Deep ecotype', partial (5%) [TC435431]
A_10_P162103	3.92201		Rep: MGC115344 protein - Xenopus laevis (African clawed frog), partial (59%) [TC430840]
A_10_P141875	3.90513	trim63	Xenopus laevis tripartite motif containing 63, E3 ubiquitin protein ligase (trim63), mRNA [NM_001093214]		446518	NM_001093214	tripartite motif containing 63, E3 ubiquitin protein ligase
A_10_P133075	3.90162
A_10_P006319	3.89906	sag	Xenopus laevis arrestin (sag), mRNA [NM_001088429]		398109	NM_001088429	arrestin
A_10_P179313	3.89882	gatm	Xenopus laevis glycine amidinotransferase (L-arginine:glycine amidinotransferase) (gatm), mRNA [NM_001086230]		379386	NM_001086230	glycine amidinotransferase (L-arginine:glycine amidinotransferase)
A_10_P192018	3.89634		Rep: Myomesin-2 (M-protein) (165 kDa titin-associated protein) (165 kDa connectin-associated protein). - Xenopus tropicalis, partial (19%) [TC442001]
A_10_P188508	3.89501
A_10_P235058	3.89247
A_10_P225758	3.88694
A_10_P100340	3.88285		AGENCOURT_90755181 NICHD_XGC_int_m Xenopus laevis cDNA clone IMAGE:8823738 5', mRNA sequence [EG585717]			EG585717
A_10_P032666	3.88159	myl1	Xenopus laevis myosin, light chain 1, alkali; skeletal, fast (myl1), mRNA [NM_001086783]		379944	NM_001086783	myosin, light chain 1, alkali; skeletal, fast
A_10_P033601	3.87736	ybx3	Xenopus laevis Y box binding protein 3 (ybx3), mRNA [NM_001095945]		734464	NM_001095945	Y box binding protein 3
A_10_P247223	3.87518		Rep: plasminogen - Danio rerio, partial (12%) [TC460733]
A_10_P211218	3.87197	LOC398654	Xenopus laevis cDNA clone IMAGE:3396728 [BC100182]		398654	BC100182	fibrinogen alpha
A_10_P034336	3.86665	serpina1	Xenopus laevis serpin peptidase inhibitor, clade A (alpha-1 antiproteinase, antitrypsin), member 1 (serpina1), mRNA [NM_001086802]		379963	NM_001086802	serpin peptidase inhibitor, clade A (alpha-1 antiproteinase, antitrypsin), member 1
A_10_P006545	3.86275	actc1	Xenopus laevis actin, alpha, cardiac muscle 1 (actc1), mRNA [NM_001086591]		379752	NM_001086591	actin, alpha, cardiac muscle 1
A_10_P010240	3.85469
A_10_P162168	3.84919		Rep: Myosin heavy chain - Xenopus tropicalis (Western clawed frog) (Silurana tropicalis), partial (33%) [TC430868]
A_10_P216558	3.84397
A_10_P002331	3.84139	ckm	Xenopus laevis creatine kinase, muscle (ckm), mRNA [NM_001086604]		379765	NM_001086604	creatine kinase, muscle
A_10_P045911	3.83625	ankrd1	Xenopus laevis ankyrin repeat domain 1 (cardiac muscle) (ankrd1), mRNA [NM_001096167]		734696	NM_001096167	ankyrin repeat domain 1 (cardiac muscle)
A_10_P003391	3.83154	mybph	Xenopus laevis myosin binding protein H (mybph), mRNA [NM_001089180]		398625	NM_001089180	myosin binding protein H
A_10_P187053	3.82739	atp2a2	Xenopus laevis ATPase, Ca++ transporting, cardiac muscle, slow twitch 2 (atp2a2), mRNA [NM_001086935]		380096	NM_001086935	ATPase, Ca++ transporting, cardiac muscle, slow twitch 2
A_10_P017792	3.82197	MGC53763	Xenopus laevis Parvalbumin beta-like (MGC53763), mRNA [NM_001085937]		379093	NM_001085937	Parvalbumin beta-like
A_10_P010032	3.81136
A_10_P199588	3.80427	MGC53335	Xenopus laevis uncharacterized protein MGC53335 (MGC53335), mRNA [NM_001085989]		379145	NM_001085989	uncharacterized protein MGC53335
A_10_P222988	3.78917	tnnt3	Xenopus laevis troponin T type 3 (skeletal, fast) (tnnt3), mRNA [NM_001086934]		380095	NM_001086934	troponin T type 3 (skeletal, fast)
A_10_P273747	3.78497		Rep: Elongation factor 1-alpha - Semibalanus balanoides (northern acorn barnacle), partial (84%) [TC468139]
A_10_P035681	3.78034	MGC84250	Xenopus laevis MGC84250 protein (MGC84250), mRNA [NM_001094437]		447767	NM_001094437	MGC84250 protein
A_10_P227733	3.77774	myl1	Xenopus laevis myosin, light chain 1, alkali; skeletal, fast (myl1), mRNA [NM_001086783]		379944	NM_001086783	myosin, light chain 1, alkali; skeletal, fast
A_10_P003042	3.76227	sypl2	Xenopus laevis synaptophysin-like 2 (sypl2), mRNA [NM_001086184]		379340	NM_001086184	synaptophysin-like 2
A_10_P263502	3.76226		AGENCOURT_77981295 NICHD_XGC_limb Xenopus laevis cDNA clone IMAGE:8636986 5', mRNA sequence [EB736658]			EB736658
A_10_P002515	3.75904	hhatl	Xenopus laevis hedgehog acyltransferase-like (hhatl), mRNA [NM_001086023]		379179	NM_001086023	hedgehog acyltransferase-like
A_10_P157223	3.75346	MGC53335	Xenopus laevis uncharacterized protein MGC53335 (MGC53335), mRNA [NM_001085989]		379145	NM_001085989	uncharacterized protein MGC53335
A_10_P008832	3.74501	shbg	Xenopus laevis sex hormone-binding globulin (shbg), mRNA [NM_001095051]		495391	NM_001095051	sex hormone-binding globulin
A_10_P222078	3.7448
A_10_P185418	3.7419		Rep: 5'-nucleotidase domain-containing protein 2. - Gallus gallus, partial (28%) [TC439615]
A_10_P239390	3.73565		Rep: Parvalbumin - Xenopus tropicalis (Western clawed frog) (Silurana tropicalis), complete [TC434241]
A_10_P002891	3.7353	eno3	Xenopus laevis enolase 3, beta muscle (eno3), mRNA [NM_001086877]		380038	NM_001086877	enolase 3, beta muscle
A_10_P003181	3.73349	gatm	Xenopus laevis glycine amidinotransferase (L-arginine:glycine amidinotransferase) (gatm), mRNA [NM_001086230]		379386	NM_001086230	glycine amidinotransferase (L-arginine:glycine amidinotransferase)
A_10_P033081	3.72445	pgam2	Xenopus laevis phosphoglycerate mutase 2 (muscle) (pgam2), mRNA [NM_001086617]		379778	NM_001086617	phosphoglycerate mutase 2 (muscle)
A_10_P276507	3.72373
A_10_P027211	3.72063	chrne	Xenopus laevis cholinergic receptor, nicotinic, epsilon (muscle) (chrne), mRNA [NM_001087447]		386670	NM_001087447	cholinergic receptor, nicotinic, epsilon (muscle)
A_10_P168448	3.71719		Rep: Actn3-prov protein - Xenopus laevis (African clawed frog), partial (14%) [TC433307]
A_10_P006342	3.71571	actn3	Xenopus laevis actinin, alpha 3 (actn3), mRNA [NM_001093023]		446326	NM_001093023	actinin, alpha 3
A_10_P144993	3.71158	tnni2	Xenopus laevis troponin I type 2 (skeletal, fast) (tnni2), mRNA [NM_001086087]		379243	NM_001086087	troponin I type 2 (skeletal, fast)
A_10_P003904	3.69968	MGC68535	Xenopus laevis uncharacterized protein MGC68535 (MGC68535), mRNA [NM_001089909]		398893	NM_001089909	uncharacterized protein MGC68535
A_10_P194253	3.69614		Rep: Transient receptor potential cation channel subfamily V member 6 - Mus musculus (Mouse), partial (7%) [TC442797]
A_10_P190068	3.67966	mylpf	Xenopus laevis myosin light chain, phosphorylatable, fast skeletal muscle (mylpf), mRNA [NM_001090540]		399251	NM_001090540	myosin light chain, phosphorylatable, fast skeletal muscle
A_10_P040096	3.67721	myf6-a	Xenopus laevis myogenic factor 6 (herculin) (myf6-a), mRNA [NM_001088008]		397858	NM_001088008	myogenic factor 6 (herculin)
A_10_P067882	3.67537
A_10_P046966	3.67044	MGC80947	Xenopus laevis MGC80947 protein (MGC80947), mRNA [NM_001092397]		444293	NM_001092397	MGC80947 protein
A_10_P133435	3.66898	tpm1	Xenopus laevis tropomyosin 1 (alpha) (tpm1), mRNA [NM_001135076]		100189579	NM_001135076	tropomyosin 1 (alpha)
A_10_P148468	3.66852		Rep: MGC85279 protein - Xenopus laevis (African clawed frog), complete [TC425167]
A_10_P099706	3.66735		DC112731 Yamamoto [DC112731]			DC112731
A_10_P006537	3.66408	tcap	Xenopus laevis cDNA clone IMAGE:6952327 [BC106639]		100381005	BC106639	titin-cap
A_10_P275237	3.6617		Rep: Chloride anion exchanger (DRA protein) (Down-regulated in adenoma) (Solute carrier family 26 member 3). - Xenopus tropicalis, partial (31%) [TC468499]
A_10_P069202	3.66118		AGENCOURT_77726149 NICHD_XGC_skin_m Xenopus laevis cDNA clone IMAGE:8642092 5', mRNA sequence [EB737472]			EB737472
A_10_P244283	3.64939		Rep: MYH4 protein - Xenopus laevis (African clawed frog), partial (9%) [TC459830]
A_10_P051949	3.64722	bche	Xenopus laevis hypothetical LOC495102, mRNA (cDNA clone IMAGE:3397301), partial cds [BC084275]		495102	BC084275	butyrylcholinesterase
A_10_P017873	3.64484		AGENCOURT_8214795 NICHD XGC Emb4 Xenopus laevis cDNA clone IMAGE:4724944 5', mRNA sequence [BQ731946]			BQ731946
A_10_P047797	3.64084	LOC100137667	Xenopus laevis uncharacterized LOC100137667 (LOC100137667), mRNA [NM_001114806]		100137667	NM_001114806	uncharacterized LOC100137667
A_10_P020203	3.6352		BX848856 NICHD_XGC_Li1 Xenopus laevis cDNA clone IMAGp998I168291 ; IMAGE:3397719 5', mRNA sequence [BX848856]			BX848856
A_10_P005433	3.63134	folr4	Xenopus laevis folate receptor 4 (delta) homolog (mouse) (folr4), mRNA [NM_001174032]		100381129	NM_001174032	folate receptor 4 (delta) homolog (mouse)
A_10_P202853	3.63021	act3	Xenopus laevis Actin, alpha skeletal muscle 3-like (act3), mRNA [NM_001088897]		398426	NM_001088897	Actin, alpha skeletal muscle 3-like
A_10_P211968	3.6287		Rep: myosin, heavy polypeptide 7B, cardiac muscle, beta - Xenopus tropicalis, partial (16%) [TC449251]
A_10_P148923	3.62244	myod1-a	Xenopus laevis myogenic differentiation 1 (myod1-a), mRNA [NM_001085897]		379053	NM_001085897	myogenic differentiation 1
A_10_P194608	3.61942	tnnt3	Xenopus laevis troponin T type 3 (skeletal, fast) (tnnt3), mRNA [NM_001086934]		380095	NM_001086934	troponin T type 3 (skeletal, fast)
A_10_P033796	3.61729	MGC64484	Xenopus laevis uncharacterized protein MGC64484 (MGC64484), mRNA [NM_001097066]		780761	NM_001097066	uncharacterized protein MGC64484
A_10_P008201	3.61687	tnnc1	Xenopus laevis cardiac troponin C (tnnc1), mRNA [NM_001090295]		399104	NM_001090295	cardiac troponin C
A_10_P233238	3.61166	myod1-b	Xenopus laevis myogenic differentiation 1 (myod1-b), mRNA [NM_001087823]		397758	NM_001087823	myogenic differentiation 1
A_10_P036576	3.60155	mmp3	Xenopus laevis matrix metallopeptidase 3 (stromelysin 1, progelatinase) (mmp3), mRNA [NM_001093594]		446898	NM_001093594	matrix metallopeptidase 3 (stromelysin 1, progelatinase)
A_10_P037541	3.59939	LOC100036938	Xenopus laevis uncharacterized LOC100036938 (LOC100036938), mRNA [NM_001097708]		100036938	NM_001097708	uncharacterized LOC100036938
A_10_P108286	3.59597		AGENCOURT_8671102 NICHD XGC Emb4 Xenopus laevis cDNA clone IMAGE:4681481 5', mRNA sequence [BQ885992]			BQ885992
A_10_P007955	3.59325	calb1-a	Xenopus laevis calbindin 1, 28kDa (calb1-a), mRNA [NM_001094348]		447641	NM_001094348	calbindin 1, 28kDa
A_10_P145573	3.58219		Rep: Actin, aortic smooth muscle - Homo sapiens (Human), partial (69%) [TC423884]
A_10_P017709	3.5818
A_10_P154238	3.58022	actc1	Xenopus laevis actin, alpha, cardiac muscle 1 (actc1), mRNA [NM_001086591]		379752	NM_001086591	actin, alpha, cardiac muscle 1
A_10_P033996	3.57858	LOC733324	Xenopus laevis uncharacterized LOC733324 (LOC733324), mRNA [NM_001095635]		733324	NM_001095635	uncharacterized LOC733324
A_10_P018268	3.57365
A_10_P041241	3.56806	arg1	Xenopus laevis L-arginase (arg1), mRNA [NM_001101799]		779061	NM_001101799	L-arginase
A_10_P006375	3.55957	lpa	Xenopus laevis lipoprotein, Lp(a) (lpa), mRNA [NM_001093048]		446352	NM_001093048	lipoprotein, Lp(a)
A_10_P153748	3.55939		Rep: Fast troponin I - Xenopus laevis (African clawed frog), complete [TC427479]
A_10_P262417	3.54749
A_10_P004900	3.53106	MGC80184	Xenopus laevis uncharacterized protein MGC80184 (MGC80184), mRNA [NM_001091685]		432236	NM_001091685	uncharacterized protein MGC80184
A_10_P042771	3.52996	LOC100036942	Xenopus laevis uncharacterized LOC100036942 (LOC100036942), mRNA [NM_001097712]		100036942	NM_001097712	uncharacterized LOC100036942
A_10_P007654	3.52918		Xenopus laevis cDNA clone IMAGE:3396399 [BC080170]			BC080170
A_10_P218711	3.52696	MGC80184	Xenopus laevis uncharacterized protein MGC80184 (MGC80184), mRNA [NM_001091685]		432236	NM_001091685	uncharacterized protein MGC80184
A_10_P189913	3.52306
A_10_P015673	3.52134		BJ638553 NIBB Mochii normalized Xenopus early gastrula library Xenopus laevis cDNA clone XL198p03 3', mRNA sequence [BJ638553]			BJ638553
A_10_P009836	3.51867
A_10_P063884	3.51857		DC063277 Osada Taira anterior endomesoderm (AEM) pCS105 cDNA library Xenopus laevis cDNA clone xlk157h18 5', mRNA sequence [DC063277]			DC063277
A_10_P255597	3.51839		Rep: Luciferase alpha subunit - Photobacterium leiognathi, partial (5%) [TC463105]
A_10_P217228	3.51826	acta1	Xenopus laevis actin, alpha 1, skeletal muscle (acta1), mRNA [NM_001091751]		432314	NM_001091751	actin, alpha 1, skeletal muscle
A_10_P160748	3.51531		Rep: LOC495368 protein - Xenopus laevis (African clawed frog), complete [TC430313]
A_10_P254782	3.51485	chek1	Xenopus laevis checkpoint kinase 1 (chek1), mRNA [NM_001088570]		398191	NM_001088570	checkpoint kinase 1
A_10_P046216	3.51221	myoz1	Xenopus laevis myozenin 1 (myoz1), mRNA [NM_001087033]		380194	NM_001087033	myozenin 1
A_10_P017283	3.50495
A_10_P008215	3.50427	slc25a46-b	Xenopus laevis solute carrier family 25, member 46 (slc25a46-b), mRNA [NM_001094583]		494746	NM_001094583	solute carrier family 25, member 46
A_10_P257942	3.50255		Rep: Lens specific - Xenopus laevis (African clawed frog), complete [TC463775]
A_10_P199646	3.50045	MGC80184	Xenopus laevis uncharacterized protein MGC80184 (MGC80184), mRNA [NM_001091685]		432236	NM_001091685	uncharacterized protein MGC80184
A_10_P008616	3.49401	gc	Xenopus laevis group-specific component (vitamin D binding protein) (gc), mRNA [NM_001094866]		495173	NM_001094866	group-specific component (vitamin D binding protein)
A_10_P014172	3.49239
A_10_P198098	3.48175	LOC100158366	Xenopus laevis uncharacterized LOC100158366 (LOC100158366), mRNA [NM_001127811]		100158366	NM_001127811	uncharacterized LOC100158366
A_10_P013297	3.48059		Rep: Complement component C8G - Sus scrofa (Pig), partial (28%) [TC428944]
A_10_P249312	3.47272	tnni2	Xenopus laevis troponin I type 2 (skeletal, fast) (tnni2), mRNA [NM_001086087]		379243	NM_001086087	troponin I type 2 (skeletal, fast)
A_10_P002890	3.46866	chrna1-a	Xenopus laevis cholinergic receptor, nicotinic, alpha 1 (muscle) (chrna1-a), mRNA [NM_001086132]		379288	NM_001086132	cholinergic receptor, nicotinic, alpha 1 (muscle)
A_10_P213838	3.46863		Rep: Predicted protein - Ajellomyces capsulata (strain NAm1) (Histoplasma capsulatum), partial (11%) [TC449958]
A_10_P193963	3.46517	a2m	Xenopus laevis alpha-2-macroglobulin (a2m), mRNA [NM_001172060]		100158443	NM_001172060	alpha-2-macroglobulin
A_10_P254217	3.46362
A_10_P161763	3.4601	MGC83907	Xenopus laevis uncharacterized protein MGC83907 (MGC83907), mRNA [NM_001091418]		431938	NM_001091418	uncharacterized protein MGC83907
A_10_P013825	3.45909		BJ057415 NIBB Mochii normalized Xenopus neurula library Xenopus laevis cDNA clone XL034p21 3', mRNA sequence [BJ057415]			BJ057415
A_10_P215693	3.45513
A_10_P020322	3.44929	tnni2	Xenopus laevis troponin I type 2 (skeletal, fast) (tnni2), mRNA [NM_001086087]		379243	NM_001086087	troponin I type 2 (skeletal, fast)
A_10_P220468	3.44364	tnnc2	Xenopus laevis troponin C type 2 (fast) (tnnc2), mRNA [NM_001085939]		379095	NM_001085939	troponin C type 2 (fast)
A_10_P045746	3.43807	act3	Xenopus laevis Actin, alpha skeletal muscle 3-like (act3), mRNA [NM_001088897]		398426	NM_001088897	Actin, alpha skeletal muscle 3-like
A_10_P242673	3.43374		Rep: Lectin, mannose-binding, 1 - Xenopus tropicalis (Western clawed frog) (Silurana tropicalis), partial (30%) [TC459354]
A_10_P180103	3.43106		Rep: Anosmin-1 precursor - Homo sapiens (Human), partial (3%) [TC437670]
A_10_P144848	3.42295	tnnt3	Xenopus laevis troponin T type 3 (skeletal, fast) (tnnt3), mRNA [NM_001086934]		380095	NM_001086934	troponin T type 3 (skeletal, fast)
A_10_P016134	3.41743
A_10_P163763	3.40889	tnni2	Xenopus laevis troponin I type 2 (skeletal, fast) (tnni2), mRNA [NM_001086087]		379243	NM_001086087	troponin I type 2 (skeletal, fast)
A_10_P014522	3.40866
A_10_P003403	3.40795	c9	Xenopus laevis complement component 9 (c9), mRNA [NM_001086345]		379504	NM_001086345	complement component 9
A_10_P162078	3.40517		Rep: Alpha-tropomyosin - Xenopus laevis (African clawed frog), complete [TC430829]
A_10_P003139	3.40208	casq1	Xenopus laevis calsequestrin 1 (fast-twitch, skeletal muscle) (casq1), mRNA [NM_001086758]		379919	NM_001086758	calsequestrin 1 (fast-twitch, skeletal muscle)
A_10_P210138	3.39886
A_10_P084835	3.39589		AGENCOURT_14148252 NICHD_XGC_Eye1 Xenopus laevis cDNA clone IMAGE:6949527 3', mRNA sequence [CD325289]			CD325289
A_10_P190214	3.39455		AGENCOURT_11244435 NICHD_XGC_Tad2 Xenopus laevis cDNA clone IMAGE:6872767 5', mRNA sequence [CB197861]			CB197861
A_10_P186696	3.39171	MGC80184	Xenopus laevis uncharacterized protein MGC80184 (MGC80184), mRNA [NM_001091685]		432236	NM_001091685	uncharacterized protein MGC80184
A_10_P017372	3.38815
A_10_P254272	3.38643		Rep: Fast skeletal myosin light chain 2 - Xenopus tropicalis (Western clawed frog) (Silurana tropicalis), partial (29%) [TC462760]
A_10_P039226	3.3797	endou-d	Xenopus laevis Poly(U)-specific endoribonuclease-D (endou-d), mRNA [NM_001110753]		100126655	NM_001110753	Poly(U)-specific endoribonuclease-D
A_10_P092864	3.37861		Xenopus laevis, Similar to RIKEN cDNA 1110003B01 gene, clone IMAGE:4683767, mRNA [BC041221]			BC041221
A_10_P003614	3.37534	trim72	Xenopus laevis tripartite motif containing 72, E3 ubiquitin protein ligase (trim72), mRNA [NM_001086453]		379612	NM_001086453	tripartite motif containing 72, E3 ubiquitin protein ligase
A_10_P012230	3.37159
A_10_P196583	3.37023		Rep: MGC82223 protein - Xenopus laevis (African clawed frog), complete [TC443644]
A_10_P078140	3.36975		AGENCOURT_74347612 NICHD_XGC_limb_m Xenopus laevis cDNA clone IMAGE:8536247 5', mRNA sequence [EB467466]			EB467466
A_10_P227758	3.36898	casq1	Xenopus laevis calsequestrin 1 (fast-twitch, skeletal muscle) (casq1), mRNA [NM_001086758]		379919	NM_001086758	calsequestrin 1 (fast-twitch, skeletal muscle)
A_10_P026339	3.36897
A_10_P031051	3.36751	tnnt3	Xenopus laevis troponin T type 3 (skeletal, fast) (tnnt3), mRNA [NM_001086934]		380095	NM_001086934	troponin T type 3 (skeletal, fast)
A_10_P000029	3.36147	LOC100337623	Xenopus laevis cytochrome P450 (LOC100337623), mRNA [NM_001172237]		100337623	NM_001172237	cytochrome P450
A_10_P071221	3.35968	srl	Xenopus laevis hypothetical protein LOC733292, mRNA (cDNA clone IMAGE:5515459), partial cds [BC098985]		733292	BC098985	sarcalumenin
A_10_P262452	3.35871	LOC100158366	Xenopus laevis uncharacterized LOC100158366 (LOC100158366), mRNA [NM_001127811]		100158366	NM_001127811	uncharacterized LOC100158366
A_10_P271337	3.34879	tnnc2	Xenopus laevis troponin C type 2 (fast) (tnnc2), mRNA [NM_001085939]		379095	NM_001085939	troponin C type 2 (fast)
A_10_P131226	3.34144
A_10_P254322	3.34117
A_10_P184698	3.33808
A_10_P131381	3.3376		AGENCOURT_86413455 NICHD_XGC_panc Xenopus laevis cDNA clone IMAGE:8738369 5', mRNA sequence [EE304431]			EE304431
A_10_P003319	3.33719	tnni1.2	Xenopus laevis troponin I type 1 (skeletal, slow), gene 2 (tnni1.2), mRNA [NM_001086312]		379471	NM_001086312	troponin I type 1 (skeletal, slow), gene 2
A_10_P044511	3.3363	MGC53335	Xenopus laevis uncharacterized protein MGC53335 (MGC53335), mRNA [NM_001085989]		379145	NM_001085989	uncharacterized protein MGC53335
A_10_P020488	3.33489		Rep: Furry homolog-like protein - Homo sapiens (Human), partial (23%) [TC446220]
A_10_P013900	3.33447
A_10_P047881	3.33398	apoa5	Xenopus laevis apolipoprotein A5 (apoa5), mRNA [NM_001110744]		100126643	NM_001110744	apolipoprotein A5
A_10_P248463	3.32998	c9	Xenopus laevis complement component 9 (c9), mRNA [NM_001086345]		379504	NM_001086345	complement component 9
A_10_P050954	3.32536	igsf11	Xenopus laevis hypothetical protein LOC445876, mRNA (cDNA clone IMAGE:6955722), partial cds [BC077626]		445876	BC077626	immunoglobulin superfamily, member 11
A_10_P169703	3.32473	tnnc2	Xenopus laevis fast skeletal troponin C beta (tnnc2), mRNA [NM_001085929]		379085	NM_001085929	fast skeletal troponin C beta
A_10_P023648	3.3233		AGENCOURT_14214669 NICHD_XGC_Eye1 Xenopus laevis cDNA clone IMAGE:6945538 5', mRNA sequence [CD254494]			CD254494
A_10_P034276	3.32197	sds	Xenopus laevis serine dehydratase (sds), mRNA [NM_001097702]		100036931	NM_001097702	serine dehydratase
A_10_P229393	3.31396	gatm	Xenopus laevis glycine amidinotransferase (L-arginine:glycine amidinotransferase) (gatm), mRNA [NM_001086230]		379386	NM_001086230	glycine amidinotransferase (L-arginine:glycine amidinotransferase)
A_10_P147808	3.31154	a2ma	Xenopus laevis alpha-2-macroglobulin a (a2ma), mRNA [NM_001172061]		100337551	NM_001172061	alpha-2-macroglobulin a
A_10_P116711	3.30802
A_10_P044666	3.3073	mylpf	Xenopus laevis myosin light chain, phosphorylatable, fast skeletal muscle (mylpf), mRNA [NM_001090540]		399251	NM_001090540	myosin light chain, phosphorylatable, fast skeletal muscle
A_10_P058837	3.29775		Xenopus laevis cDNA clone IMAGE:6865205 [BC127426]			BC127426
A_10_P229868	3.29497	tnnc2	Xenopus laevis troponin C type 2 (fast) (tnnc2), mRNA [NM_001085939]		379095	NM_001085939	troponin C type 2 (fast)
A_10_P003430	3.29295	abhd6-b	Xenopus laevis abhydrolase domain containing 6 (abhd6-b), mRNA [NM_001087381]		380544	NM_001087381	abhydrolase domain containing 6
A_10_P238518	3.28388	elmod1	Xenopus laevis ELMO/CED-12 domain containing 1 (elmod1), mRNA [NM_001127735]		100158278	NM_001127735	ELMO/CED-12 domain containing 1
A_10_P249257	3.28192	a2ma	Xenopus laevis alpha-2-macroglobulin a (a2ma), mRNA [NM_001172061]		100337551	NM_001172061	alpha-2-macroglobulin a
A_10_P013278	3.27876		Rep: Chromosome undetermined SCAF14714, whole genome shotgun sequence - Tetraodon nigroviridis (Green puffer), partial (49%) [TC439120]
A_10_P064399	3.27695	cnpy1	DC003377 Osada Taira anterior endomesoderm (AEM) pCS105 cDNA library Xenopus laevis cDNA clone rxlk101p07 3', mRNA sequence [DC003377]		496234	DC003377	canopy FGF signaling regulator 1
A_10_P150913	3.27611		Rep: immunoresponsive gene 1 - Xenopus tropicalis, partial (16%) [TC426268]
A_10_P251462	3.27347		Xenopus laevis, Similar to RIKEN cDNA 1110003B01 gene, clone IMAGE:4683767, mRNA [BC041221]			BC041221
A_10_P240198	3.2707
A_10_P026955	3.26773	cfb	Xenopus laevis complement factor B (cfb), mRNA [NM_001085578]		373577	NM_001085578	complement factor B
A_10_P096343	3.26724	LOC100036820	Xenopus laevis uncharacterized LOC100036820 (LOC100036820), mRNA [NM_001097110]		100036820	NM_001097110	uncharacterized LOC100036820
A_10_P143143	3.26624	ybx3	Xenopus laevis Y box binding protein 3 (ybx3), mRNA [NM_001095945]		734464	NM_001095945	Y box binding protein 3
A_10_P242713	3.26325	myl1	Xenopus laevis myosin, light chain 1, alkali; skeletal, fast (myl1), mRNA [NM_001086783]		379944	NM_001086783	myosin, light chain 1, alkali; skeletal, fast
A_10_P141963	3.26278	trim72	Xenopus laevis tripartite motif containing 72, E3 ubiquitin protein ligase (trim72), mRNA [NM_001086453]		379612	NM_001086453	tripartite motif containing 72, E3 ubiquitin protein ligase
A_10_P012437	3.26206		df48g08.x1 Wellcome CRC pRN3 head Xenopus laevis cDNA clone IMAGE:3581774 3', mRNA sequence [BG552215]			BG552215
A_10_P043671	3.25621	tpm1	Xenopus laevis tropomyosin 1 (alpha) (tpm1), mRNA [NM_001135076]		100189579	NM_001135076	tropomyosin 1 (alpha)
A_10_P202393	3.25456	mylpf	Xenopus laevis myosin light chain, phosphorylatable, fast skeletal muscle (mylpf), mRNA [NM_001090540]		399251	NM_001090540	myosin light chain, phosphorylatable, fast skeletal muscle
A_10_P196798	3.25353	tnnc2	Xenopus laevis fast skeletal troponin C beta (tnnc2), mRNA [NM_001085929]		379085	NM_001085929	fast skeletal troponin C beta
A_10_P142363	3.25169	tnni1.2	Xenopus laevis troponin I type 1 (skeletal, slow), gene 2 (tnni1.2), mRNA [NM_001086312]		379471	NM_001086312	troponin I type 1 (skeletal, slow), gene 2
A_10_P173353	3.24589		Rep: Vil1-prov protein - Xenopus laevis (African clawed frog), partial (31%) [TC435107]
A_10_P030436	3.245	phkg1	Xenopus laevis phosphorylase kinase, gamma 1 (muscle) (phkg1), mRNA [NM_001085713]		373780	NM_001085713	phosphorylase kinase, gamma 1 (muscle)
A_10_P252072	3.24441	a2m	Xenopus laevis alpha-2-macroglobulin (a2m), mRNA [NM_001172060]		100158443	NM_001172060	alpha-2-macroglobulin
A_10_P030711	3.24232	tnnc2	Xenopus laevis troponin C type 2 (fast) (tnnc2), mRNA [NM_001085939]		379095	NM_001085939	troponin C type 2 (fast)
A_10_P126224	3.24204	serpina3	Xenopus laevis serpin peptidase inhibitor, clade A (alpha-1 antiproteinase, antitrypsin), member 3 (serpina3), mRNA [NM_001095039]		495377	NM_001095039	serpin peptidase inhibitor, clade A (alpha-1 antiproteinase, antitrypsin), member 3
A_10_P035236	3.23664	LOC100037184	Xenopus laevis uncharacterized LOC100037184 (LOC100037184), mRNA [NM_001097876]		100037184	NM_001097876	uncharacterized LOC100037184
A_10_P217923	3.23547		Rep: Predicted protein - Monosiga brevicollis MX1, partial (11%) [TC451392]
A_10_P035656	3.23506	tnnc2	Xenopus laevis fast skeletal troponin C beta (tnnc2), mRNA [NM_001085929]		379085	NM_001085929	fast skeletal troponin C beta
A_10_P020641	3.23361		BX853488 NICHD_XGC_Li1 Xenopus laevis cDNA clone IMAGp998L098291 ; IMAGE:3397784 5', mRNA sequence [BX853488]			BX853488
A_10_P036001	3.23359	tuba4a	Xenopus laevis tubulin, alpha 4a (tuba4a), mRNA [NM_001097713]		100036943	NM_001097713	tubulin, alpha 4a
A_10_P240713	3.22602		Rep: Glycosyl transferase-like protein - Leishmania major, partial (5%) [TC458723]
A_10_P172873	3.22173		Rep: Synaptic vesicle 2-related protein (SV2-related protein). - Homo sapiens, partial (5%) [TC434942]
A_10_P196473	3.21525		Rep: RhoGAP protein - Plasmodium falciparum (isolate 3D7), partial (4%) [TC443597]
A_10_P020148	3.20922		BX848234 NICHD_XGC_Li1 Xenopus laevis cDNA clone IMAGp998J168293 ; IMAGE:3398511 5', mRNA sequence [BX848234]			BX848234
A_10_P145958	3.209	gatm	Xenopus laevis glycine amidinotransferase (L-arginine:glycine amidinotransferase) (gatm), mRNA [NM_001086230]		379386	NM_001086230	glycine amidinotransferase (L-arginine:glycine amidinotransferase)
A_10_P003483	3.20773	vgll2	Xenopus laevis vestigial-like family member 2 (vgll2), mRNA [NM_001087358]		380521	NM_001087358	vestigial-like family member 2
A_10_P025325	3.20548
A_10_P068602	3.20203		Rep: MGC108373 protein - Xenopus tropicalis (Western clawed frog) (Silurana tropicalis), partial (70%) [TC444529]
A_10_P006620	3.20168	trim63	Xenopus laevis tripartite motif containing 63, E3 ubiquitin protein ligase (trim63), mRNA [NM_001093214]		446518	NM_001093214	tripartite motif containing 63, E3 ubiquitin protein ligase
A_10_P001964	3.19356	LOC100158366	Xenopus laevis uncharacterized LOC100158366 (LOC100158366), mRNA [NM_001127811]		100158366	NM_001127811	uncharacterized LOC100158366
A_10_P142128	3.19189	ak1-b	Xenopus laevis adenylate kinase 1 (ak1-b), mRNA [NM_001094214]		447507	NM_001094214	adenylate kinase 1
A_10_P079620	3.18931	cacnb1	Xenopus laevis hypothetical protein LOC100127255, mRNA (cDNA clone IMAGE:8532682), partial cds [BC154972]		100127255	BC154972	calcium channel, voltage-dependent, beta 1 subunit
A_10_P043087	3.18675	LOC495373	Xenopus laevis uncharacterized LOC495373 (LOC495373), mRNA [NM_001095035]		495373	NM_001095035	uncharacterized LOC495373
A_10_P268402	3.18567		Rep: Hydrolase or acyltransferase - Syntrophus aciditrophicus (strain SB), partial (5%) [TC466701]
A_10_P193593	3.18138
A_10_P144743	3.17976	myl3-b	Xenopus laevis myosin, light chain 3, alkali; ventricular, skeletal, slow (myl3-b), mRNA [NM_001089148]		398606	NM_001089148	myosin, light chain 3, alkali; ventricular, skeletal, slow
A_10_P038561	3.17794	myl2	Xenopus laevis myosin, light chain 2, regulatory, cardiac, slow (myl2), mRNA [NM_001093839]		447131	NM_001093839	myosin, light chain 2, regulatory, cardiac, slow
A_10_P024858	3.16942
A_10_P239453	3.15734
A_10_P070452	3.1558		AGENCOURT_18833179 NICHD_XGC_Te2N Xenopus laevis cDNA clone IMAGE:7203703 5', mRNA sequence [CK800668]			CK800668
A_10_P263662	3.15485
A_10_P250927	3.15358		Rep: Transmembrane protein 192 - Xenopus laevis (African clawed frog), partial (18%) [TC461802]
A_10_P228353	3.14978
A_10_P030476	3.14879	MGC53003	Xenopus laevis Parvalbumin beta-like (MGC53003), mRNA [NM_001085934]		379090	NM_001085934	Parvalbumin beta-like
A_10_P069097	3.14761	rnf222	Xenopus laevis hypothetical protein LOC443658, mRNA (cDNA clone MGC:130727 IMAGE:7983531), complete cds [BC106266]		443658	BC106266	ring finger protein 222
A_10_P017536	3.14644		NISC_mo09f05.x1 Soares NXEG Xenopus laevis cDNA clone IMAGE:5278976 3', mRNA sequence [BQ398656]			BQ398656
A_10_P040391	3.14191	slc25a4	Xenopus laevis solute carrier family 25 (mitochondrial carrier; adenine nucleotide translocator), member 4 (slc25a4), mRNA [NM_001091666]		432212	NM_001091666	solute carrier family 25 (mitochondrial carrier; adenine nucleotide translocator), member 4
A_10_P067917	3.14012		Xenopus laevis cDNA clone IMAGE:6877936 [BC054331]			BC054331
A_10_P172918	3.1382	ldb3	Xenopus laevis LIM domain binding 3 (ldb3), mRNA [NM_001086768]		379929	NM_001086768	LIM domain binding 3
A_10_P002403	3.13765	MGC53296	Xenopus laevis Myozenin-1-like (MGC53296), mRNA [NM_001085988]		379144	NM_001085988	Myozenin-1-like
A_10_P178498	3.13479		Rep: Growth factor receptor-bound protein 7 (GRB7 adapter protein) (Epidermal growth factor receptor GRB-7) (B47). - Xenopus tropicalis, partial (36%) [TC437063]
A_10_P003306	3.12831	degs3	Xenopus laevis degenerative spermatocyte homolog 3, lipid desaturase (degs3), mRNA [NM_001087376]		380539	NM_001087376	degenerative spermatocyte homolog 3, lipid desaturase
A_10_P001786	3.12718		Rep: Inhibitor of growth protein 3 (p47ING3 protein). - Xenopus tropicalis, partial (6%) [TC424969]
A_10_P024718	3.12229		AGENCOURT_14391259 NICHD_XGC_Eye1 Xenopus laevis cDNA clone IMAGE:6948382 3', mRNA sequence [CD519919]			CD519919
A_10_P192008	3.11408	MGC53823	Xenopus laevis Actin, alpha cardiac muscle 2-like (MGC53823), mRNA [NM_001086195]		379351	NM_001086195	Actin, alpha cardiac muscle 2-like
A_10_P015695	3.10753		BJ639114 NIBB Mochii normalized Xenopus early gastrula library Xenopus laevis cDNA clone XL200p16 3', mRNA sequence [BJ639114]			BJ639114
A_10_P102425	3.10402		AGENCOURT_14006348 NICHD_XGC_Tad1 Xenopus laevis cDNA clone IMAGE:6938181 5', mRNA sequence [CD811084]			CD811084
A_10_P186158	3.09985	MGC64484	Xenopus laevis uncharacterized protein MGC64484 (MGC64484), mRNA [NM_001097066]		780761	NM_001097066	uncharacterized protein MGC64484
A_10_P003396	3.08981		Xenopus laevis cDNA clone IMAGE:6877936 [BC054331]			BC054331
A_10_P068067	3.08543	LOC495356	Xenopus laevis hypothetical LOC495356, mRNA (cDNA clone IMAGE:4174347) [BC106658]		495356	BC106658	uncharacterized LOC495356
A_10_P177568	3.08055		Rep: T3F20.13 protein - Arabidopsis thaliana (Mouse-ear cress), partial (7%) [TC436734]
A_10_P061269	3.07939	LOC398424	Xenopus laevis similar to calsequestrin 2 (cardiac muscle), mRNA (cDNA clone IMAGE:4681496), partial cds [BC041283]		398424	BC041283	calsequestrin-2-like
A_10_P187708	3.07906	MGC53003	Xenopus laevis Parvalbumin beta-like (MGC53003), mRNA [NM_001085934]		379090	NM_001085934	Parvalbumin beta-like
A_10_P175568	3.07789	apoe	Xenopus laevis cDNA clone IMAGE:8073253, partial cds [BC122494]		100380959	BC122494	apolipoprotein E
A_10_P011291	3.07575
A_10_P008285	3.073	cyp2b6	Xenopus laevis cytochrome P450, family 2, subfamily B, polypeptide 6 (cyp2b6), mRNA [NM_001094630]		494798	NM_001094630	cytochrome P450, family 2, subfamily B, polypeptide 6
A_10_P007776	3.07232	ak1-b	Xenopus laevis adenylate kinase 1 (ak1-b), mRNA [NM_001094214]		447507	NM_001094214	adenylate kinase 1
A_10_P112086	3.06625
A_10_P224553	3.06471		Rep: Complement C5 precursor [Contains: Complement C5 beta chain; Complement C5 alpha chain; C5a anaphylatoxin; Complement C5 alpha' chain]. - Xenopus tropicalis, partial (7%) [TC453631]
A_10_P058262	3.06433	nr5a2-a	Xenopus laevis nuclear receptor subfamily 5, group A, member 2 (nr5a2-a), mRNA [NM_001087716]		397700	NM_001087716	nuclear receptor subfamily 5, group A, member 2
A_10_P254327	3.06147
A_10_P007311	3.05854	MGC85344	Xenopus laevis MGC85344 protein (MGC85344), mRNA [NM_001093826]		447117	NM_001093826	MGC85344 protein
A_10_P026239	3.05696
A_10_P003325	3.05123	apob	Xenopus laevis apolipoprotein B (apob), mRNA [NM_001086316]		379475	NM_001086316	apolipoprotein B
A_10_P002182	3.04441	serpinc1	Xenopus laevis serpin peptidase inhibitor, clade C (antithrombin), member 1 (serpinc1), mRNA [NM_001086610]		379771	NM_001086610	serpin peptidase inhibitor, clade C (antithrombin), member 1
A_10_P004451	3.0424	MGC82298	Xenopus laevis uncharacterized protein MGC82298 (MGC82298), mRNA [NM_001091394]		431912	NM_001091394	uncharacterized protein MGC82298
A_10_P038231	3.04235	act2	Xenopus laevis actin, alpha sarcomeric/cardiac (act2), mRNA [NM_001096757]		779129	NM_001096757	actin, alpha sarcomeric/cardiac
A_10_P003676	3.03967
A_10_P005313	3.03846	sh3bgr	Xenopus laevis SH3 domain binding glutamate-rich protein (sh3bgr), mRNA [NM_001092128]		444023	NM_001092128	SH3 domain binding glutamate-rich protein
A_10_P181303	3.03845		Rep: Cardiac myosin heavy chain-alpha - Xenopus laevis (African clawed frog), partial (22%) [TC438099]
A_10_P050659	3.0379	a2m	Xenopus laevis alpha-2-macroglobulin (a2m), mRNA [NM_001172060]		100158443	NM_001172060	alpha-2-macroglobulin
A_10_P229238	3.03781	act2	Xenopus laevis actin, alpha sarcomeric/cardiac (act2), mRNA [NM_001096757]		779129	NM_001096757	actin, alpha sarcomeric/cardiac
A_10_P027177	3.0361	nr5a2-a	Xenopus laevis nuclear receptor subfamily 5, group A, member 2 (nr5a2-a), mRNA [NM_001087716]		397700	NM_001087716	nuclear receptor subfamily 5, group A, member 2
A_10_P034066	3.03302	f2	Xenopus laevis coagulation factor 2 (thrombin) (f2), mRNA [NM_001091823]		443652	NM_001091823	coagulation factor 2 (thrombin)
A_10_P009298	3.03088	igf3	Xenopus laevis cDNA clone IMAGE:3397065 [BC088743]		398245	BC088743	insulin-like growth factor 3
A_10_P008270	3.02803	myoz2	Xenopus laevis myozenin 2 (myoz2), mRNA [NM_001094621]		494787	NM_001094621	myozenin 2
A_10_P109894	3.02529	tpo	Xenopus laevis thyroid peroxidase (TPO) mRNA, partial cds [EF558850]		100049788	EF558850	thyroid peroxidase
A_10_P026704	3.02199		Xenopus laevis cDNA clone MGC:181775 IMAGE:8737092, complete cds [BC153811]			BC153811
A_10_P012154	3.01993		de71h01.y1 Kirschner embryo St10 14 Xenopus laevis cDNA clone IMAGE:3517296 5', mRNA sequence [BG347956]			BG347956
A_10_P144483	3.01862	sh3rf3	Xenopus laevis SH3 domain containing ring finger 3 (sh3rf3), mRNA [NM_001096646]		735193	NM_001096646	SH3 domain containing ring finger 3
A_10_P101360	3.01805		AGENCOURT_10255933 NICHD XGC OO1 Xenopus laevis cDNA clone IMAGE:5078876 5', mRNA sequence [CA790802]			CA790802
A_10_P094523	3.01766	cpsf1	Xenopus laevis hypothetical protein LOC398931, mRNA (cDNA clone IMAGE:4032917), partial cds [BC060475]		398931	BC060475	cleavage and polyadenylation specific factor 1, 160kDa
A_10_P015349	3.01282		BJ629942 NIBB Mochii normalized Xenopus early gastrula library Xenopus laevis cDNA clone XL163g08 3', mRNA sequence [BJ629942]			BJ629942
A_10_P209598	3.01154		Rep: Posterior protein - Xenopus laevis (African clawed frog), partial (16%) [TC448382]
A_10_P135948	3.01054		AGENCOURT_90754803 NICHD_XGC_int_m Xenopus laevis cDNA clone IMAGE:8822319 5', mRNA sequence [EG578928]			EG578928
A_10_P069542	3.01041	pp11	Xenopus laevis PP11 mRNA for placental protein 11 precursor, partial cds [AB098554]		398619	AB098554	placental protein 11 precursor
A_10_P013568	3.00694		BJ048218 NIBB Mochii normalized Xenopus neurula library Xenopus laevis cDNA clone XL019b04 3', mRNA sequence [BJ048218]			BJ048218
A_10_P134608	3.00691		AGENCOURT_13325215 NICHD_XGC_Tad1 Xenopus laevis cDNA clone IMAGE:6881076 3', mRNA sequence [CB560125]			CB560125
A_10_P018139	3.00521		AGENCOURT_8094930 NICHD XGC Emb4 Xenopus laevis cDNA clone IMAGE:5542208 5', mRNA sequence [BQ736029]			BQ736029
A_10_P075494	3.005	LOC446267	Xenopus laevis hypothetical protein LOC446267, mRNA (cDNA clone IMAGE:5542041), partial cds [BC079725]		446267	BC079725	uncharacterized LOC446267
A_10_P033806	3.00052	aqp8	Xenopus laevis aquaporin 8 (aqp8), mRNA [NM_001096174]		734703	NM_001096174	aquaporin 8
A_10_P036066	2.99764	sult1c4	Xenopus laevis sulfotransferase family, cytosolic, 1C, member 4 (sult1c4), mRNA [NM_001110734]		100126626	NM_001110734	sulfotransferase family, cytosolic, 1C, member 4
A_10_P176983	2.98354	f9	Xenopus laevis coagulation factor 9 (f9), mRNA [NM_001098678]		100049721	NM_001098678	coagulation factor 9
A_10_P200743	2.9809		Rep: Calsequestrin 1. - Xenopus tropicalis, partial (19%) [TC445117]
A_10_P105670	2.97987		AGENCOURT_11341208 NICHD_XGC_Tad1 Xenopus laevis cDNA clone IMAGE:6879952 5', mRNA sequence [CB207541]			CB207541
A_10_P019957	2.97834		Rep: Ovostatin precursor - Gallus gallus (Chicken), partial (6%) [TC453138]
A_10_P204363	2.97577		Rep: Calsequestrin - Xenopus laevis (African clawed frog), partial (70%) [TC446492]
A_10_P220558	2.97268		Rep: Uncharacterized protein C7orf30. - Canis familiaris, partial (28%) [TC452677]
A_10_P045816	2.96957	ttr	Xenopus laevis transthyretin (ttr), mRNA [NM_001087879]		397787	NM_001087879	transthyretin
A_10_P018070	2.96779		AGENCOURT_8150163 NICHD XGC Emb4 Xenopus laevis cDNA clone IMAGE:5571574 5', mRNA sequence [BQ734942]			BQ734942
A_10_P049561	2.96522
A_10_P160781	2.95738	kng1	Xenopus laevis kininogen 1 (kng1), mRNA [NM_001094659]		494833	NM_001094659	kininogen 1
A_10_P043771	2.95593	LOC100036820	Xenopus laevis uncharacterized LOC100036820 (LOC100036820), mRNA [NM_001097110]		100036820	NM_001097110	uncharacterized LOC100036820
A_10_P008308	2.95234	LOC494811	Xenopus laevis uncharacterized LOC494811 (LOC494811), mRNA [NM_001094641]		494811	NM_001094641	uncharacterized LOC494811
A_10_P271892	2.95046	MGC53003	Xenopus laevis Parvalbumin beta-like (MGC53003), mRNA [NM_001085934]		379090	NM_001085934	Parvalbumin beta-like
A_10_P262197	2.94914
A_10_P046336	2.94829	alg11	Xenopus laevis ALG11, alpha-1,2-mannosyltransferase (alg11), mRNA [NM_001122888]		733388	NM_001122888	ALG11, alpha-1,2-mannosyltransferase
A_10_P181948	2.94828	tn3	Xenopus laevis titin novex-3, mRNA (cDNA clone IMAGE:5537366), partial cds [BC043885]		398465	BC043885	titin novex-3
A_10_P216698	2.94565		Rep: AAA ATPase containing von Willebrand factor type A (VWA) domain-like protein precursor - Mycobacterium sp. (strain MCS), partial (13%) [TC450972]
A_10_P206828	2.94137		Rep: AAA ATPase containing von Willebrand factor type A (VWA) domain-like protein precursor - Mycobacterium sp. (strain MCS), partial (13%) [TC447361]
A_10_P244768	2.94103		Rep: Keratin, type II cytoskeletal I - Xenopus laevis (African clawed frog), partial (11%) [TC459997]
A_10_P001449	2.93427		Rep: Protein with 3 PPR repeats - Chlamydomonas reinhardtii, partial (3%) [TC434821]
A_10_P124389	2.93195
A_10_P036231	2.92608	murc	Xenopus laevis muscle-related coiled-coil protein (murc), mRNA [NM_001097894]		100037205	NM_001097894	muscle-related coiled-coil protein
A_10_P027181	2.92354	arg2-a	Xenopus laevis arginase 2 (arg2-a), mRNA [NM_001086042]		379198	NM_001086042	arginase 2
A_10_P060544	2.91803	f12	Xenopus laevis hypothetical protein LOC100037012, mRNA (cDNA clone IMAGE:5129762), partial cds [BC130107]		100037012	BC130107	coagulation factor 12 (Hageman factor)
A_10_P019951	2.91136	f9	Xenopus laevis coagulation factor 9 (f9), mRNA [NM_001098678]		100049721	NM_001098678	coagulation factor 9
A_10_P208448	2.91116		Rep: Probable cation-transporting ATPase 13A3 (EC 3.6.3.-) (ATPase family homolog up-regulated in senescence cells 1). - Xenopus tropicalis, partial (3%) [TC447955]
A_10_P002415	2.90756	chrnd	Xenopus laevis cholinergic receptor, nicotinic, delta (muscle) (chrnd), mRNA [NM_001101797]		444847	NM_001101797	cholinergic receptor, nicotinic, delta (muscle)
A_10_P001939	2.89971	ppp2r3a	Xenopus laevis protein phosphatase 2, regulatory subunit B'', alpha (ppp2r3a), mRNA [NM_001089158]		398611	NM_001089158	protein phosphatase 2, regulatory subunit B'', alpha
A_10_P198473	2.89917	pc.1	Xenopus laevis pyruvate carboxylase, gene 1 (pc.1), mRNA [NM_001089757]		398811	NM_001089757	pyruvate carboxylase, gene 1
A_10_P086605	2.89847	LOC100036824	Xenopus laevis uncharacterized LOC100036824 (LOC100036824), mRNA [NM_001097114]		100036824	NM_001097114	uncharacterized LOC100036824
A_10_P249017	2.89766		Rep: Synaptopodin 2-like protein. - Xenopus tropicalis, partial (4%) [TC461252]
A_10_P171488	2.89573		Rep: Parvalbumin - Xenopus tropicalis (Western clawed frog) (Silurana tropicalis), complete [TC434460]
A_10_P017844	2.89401		AGENCOURT_8214885 NICHD XGC Emb4 Xenopus laevis cDNA clone IMAGE:4724830 5', mRNA sequence [BQ731442]			BQ731442
A_10_P091724	2.89267		AGENCOURT_90760003 NICHD_XGC_int_m Xenopus laevis cDNA clone IMAGE:8823084 5', mRNA sequence [EG585715]			EG585715
A_10_P168008	2.89231	gatm	Xenopus laevis glycine amidinotransferase (L-arginine:glycine amidinotransferase) (gatm), mRNA [NM_001086230]		379386	NM_001086230	glycine amidinotransferase (L-arginine:glycine amidinotransferase)
A_10_P002092	2.88474	xnadc-3	Xenopus laevis high-affinity Na/dicarboxylate cotransporter (xnadc-3), mRNA [NM_001092954]		445825	NM_001092954	high-affinity Na/dicarboxylate cotransporter
A_10_P037336	2.87702	fam110d-b	Xenopus laevis family with sequence similarity 110, member D (fam110d-b), mRNA [NM_001112855]		100127283	NM_001112855	family with sequence similarity 110, member D
A_10_P013294	2.87398		AGENCOURT_89901158 NICHD_XGC_int_m Xenopus laevis cDNA clone IMAGE:8821772 5', mRNA sequence [EG587028]			EG587028
A_10_P118101	2.87325
A_10_P043816	2.87256	dmrt2	Xenopus laevis doublesex and mab-3 related transcription factor 2 (dmrt2), mRNA [NM_001096256]		734788	NM_001096256	doublesex and mab-3 related transcription factor 2
A_10_P035956	2.87035	ak1-a	Xenopus laevis adenylate kinase 1 (ak1-a), mRNA [NM_001091982]		443877	NM_001091982	adenylate kinase 1
A_10_P012122	2.86773		daa38h04.x1 NICHD XGC Lu1 Xenopus laevis cDNA clone IMAGE:4058719 3', mRNA sequence [BG346610]			BG346610
A_10_P207818	2.86483		Rep: Complement C5 precursor [Contains: Complement C5 beta chain; Complement C5 alpha chain; C5a anaphylatoxin; Complement C5 alpha' chain]. - Xenopus tropicalis, partial (11%) [TC447715]
A_10_P189998	2.86452	act2	Xenopus laevis actin, alpha sarcomeric/cardiac (act2), mRNA [NM_001096757]		779129	NM_001096757	actin, alpha sarcomeric/cardiac
A_10_P170403	2.86328		Rep: MGC115065 protein - Xenopus laevis (African clawed frog), partial (26%) [TC434061]
A_10_P200163	2.86163		Rep: CENTD3 protein - Homo sapiens (Human), partial (11%) [TC444886]
A_10_P010201	2.85492
A_10_P020251	2.84994	MGC82834	Xenopus laevis MGC82834 protein (MGC82834), mRNA [NM_001092460]		444358	NM_001092460	MGC82834 protein
A_10_P003207	2.84654	grn	Xenopus laevis granulin (grn), mRNA [NM_001087209]		380370	NM_001087209	granulin
A_10_P098296	2.84105		DC018805 Osada Taira anterior endomesoderm (AEM) pCS105 cDNA library Xenopus laevis cDNA clone rxlk151g03 3', mRNA sequence [DC018805]			DC018805
A_10_P000650	2.83538	myf5	Xenopus laevis myogenic factor 5 (myf5), mRNA [NM_001101779]		397960	NM_001101779	myogenic factor 5
A_10_P260847	2.83149		Rep: SJCHGC01974 protein - Schistosoma japonicum (Blood fluke), partial (26%) [TC464613]
A_10_P061214	2.83148		AGENCOURT_75548252 NICHD_XGC_thy Xenopus laevis cDNA clone IMAGE:8548700 5', mRNA sequence [EB647623]			EB647623
A_10_P008275	2.83138	ptpla	Xenopus laevis protein tyrosine phosphatase-like (proline instead of catalytic arginine), member A (ptpla), mRNA [NM_001094625]		494792	NM_001094625	protein tyrosine phosphatase-like (proline instead of catalytic arginine), member A
A_10_P224633	2.82666		Rep: Trypsin precursor - Xenopus laevis (African clawed frog), partial (59%) [TC453650]
A_10_P011675	2.82506
A_10_P109549	2.82344
A_10_P054544	2.81855		za42d02.x1 Xenopus EST library Xenopus laevis cDNA clone za42d02 5', mRNA sequence [AW158520]			AW158520
A_10_P044321	2.81784	LOC100036883	Xenopus laevis uncharacterized LOC100036883 (LOC100036883), mRNA [NM_001097664]		100036883	NM_001097664	uncharacterized LOC100036883
A_10_P221238	2.81489
A_10_P185018	2.81468
A_10_P037831	2.80809	MGC85441	Xenopus laevis MGC85441 protein (MGC85441), mRNA [NM_001093858]		447150	NM_001093858	MGC85441 protein
A_10_P122229	2.80512
A_10_P020698	2.80324		Rep: Myosin, heavy polypeptide 13, skeletal muscle - Xenopus tropicalis (Western clawed frog) (Silurana tropicalis), partial (12%) [TC448806]
A_10_P088160	2.79992		Xenopus laevis cDNA clone IMAGE:5570009, partial cds [BC073483]			BC073483
A_10_P041582	2.79976	kpna7	Xenopus laevis karyopherin alpha 7 (importin alpha 8) (kpna7), mRNA [NM_001088273]		398026	NM_001088273	karyopherin alpha 7 (importin alpha 8)
A_10_P178968	2.79307		Rep: Tonic myosin heavy chain - Rana pipiens (Northern leopard frog), partial (87%) [TC437243]
A_10_P025307	2.77878
A_10_P010454	2.77789		BJ644188 NIBB Mochii normalized Xenopus early gastrula library Xenopus laevis cDNA clone XL219m21 3', mRNA sequence [BJ644188]			BJ644188
A_10_P067857	2.77757		AGENCOURT_13351874 NICHD_XGC_Tad2 Xenopus laevis cDNA clone IMAGE:6874509 3', mRNA sequence [CB563836]			CB563836
A_10_P040156	2.77016	xylb	Xenopus laevis xylulokinase homolog (H. influenzae) (xylb), mRNA [NM_001114828]		100137697	NM_001114828	xylulokinase homolog (H. influenzae)
A_10_P237413	2.76575		Rep: UPF0511 protein C2orf56 homolog, mitochondrial precursor - Xenopus laevis (African clawed frog), partial (86%) [TC450068]
A_10_P045411	2.76032	LOC100036824	Xenopus laevis uncharacterized LOC100036824 (LOC100036824), mRNA [NM_001097114]		100036824	NM_001097114	uncharacterized LOC100036824
A_10_P263682	2.75815		Rep: Prepilin Peptidase; cpaA1 - Ralstonia solanacearum UW551, partial (7%) [TC465372]
A_10_P237583	2.75545		Rep: MGC85279 protein - Xenopus laevis (African clawed frog), partial (51%) [TC457761]
A_10_P013783	2.75015
A_10_P025992	2.74873		AGENCOURT_19149483 NICHD_XGC_Te2 Xenopus laevis cDNA clone IMAGE:7207650 5', mRNA sequence [CK803906]			CK803906
A_10_P085290	2.74742		AGENCOURT_74297311 NICHD_XGC_limb_m Xenopus laevis cDNA clone IMAGE:8533416 5', mRNA sequence [EB473995]			EB473995
A_10_P075960	2.74411	klk1	Xenopus laevis hypothetical LOC495211, mRNA (cDNA clone IMAGE:5515199), partial cds [BC084612]		495211	BC084612	kallikrein 1
A_10_P048731	2.7421	ttr	Xenopus laevis transthyretin (ttr), mRNA [NM_001087879]		397787	NM_001087879	transthyretin
A_10_P061429	2.73121		AGENCOURT_10488017 NICHD XGC Emb1 Xenopus laevis cDNA clone IMAGE:6634287 5', mRNA sequence [BU908758]			BU908758
A_10_P038501	2.72971	MGC84384	Xenopus laevis MGC84384 protein (MGC84384), mRNA [NM_001093942]		447235	NM_001093942	MGC84384 protein
A_10_P112801	2.72874
A_10_P009070	2.72741	cat.1	Xenopus laevis catalase, gene 1 (cat.1), mRNA [NM_001095194]		495840	NM_001095194	catalase, gene 1
A_10_P263297	2.72524		Rep: Transmembrane protein 182 precursor - Bos taurus (Bovine), partial (55%) [TC465275]
A_10_P268187	2.72483
A_10_P066289	2.72268	glis2b	Xenopus laevis Gli-Kruppel zinc-finger protein NKL isoform b (NKL) mRNA, partial cds [AF249342]		373773	AF249342	Kruppel-like zinc finger protein GLIS2
A_10_P040216	2.722	cel	Xenopus laevis carboxyl ester lipase (bile salt-stimulated lipase) (cel), mRNA [NM_001093667]		447025	NM_001093667	carboxyl ester lipase (bile salt-stimulated lipase)
A_10_P185288	2.72105		Rep: Cofilin-2 - Xenopus laevis (African clawed frog), complete [TC439557]
A_10_P107366	2.71534		AGENCOURT_86400286 NICHD_XGC_bone Xenopus laevis cDNA clone IMAGE:8740927 5', mRNA sequence [EE330524]			EE330524
A_10_P017457	2.71401		NISC_mn19b01.x1 NICHD XGC Ov1 Xenopus laevis cDNA clone IMAGE:5073744 3', mRNA sequence [BQ386591]			BQ386591
A_10_P250812	2.71228		Rep: LOC445871 protein - Xenopus laevis (African clawed frog), partial (17%) [TC461772]
A_10_P036921	2.71058	tnni1	Xenopus laevis troponin I type 1 (skeletal, slow) (tnni1), mRNA [NM_001097889]		100037198	NM_001097889	troponin I type 1 (skeletal, slow)
A_10_P218438	2.70912
A_10_P095033	2.70341		AGENCOURT_11244855 NICHD_XGC_Tad2 Xenopus laevis cDNA clone IMAGE:6874805 5', mRNA sequence [CB199754]			CB199754
A_10_P010405	2.7024
A_10_P026867	2.70192		AGENCOURT_39735381 NICHD_XGC_Te2N Xenopus laevis cDNA clone IMAGE:7765616 3', mRNA sequence [CX134225]			CX134225
A_10_P023973	2.69905		AGENCOURT_14240640 NICHD_XGC_Eye1 Xenopus laevis cDNA clone IMAGE:6959142 5', mRNA sequence [CD302014]			CD302014
A_10_P048261	2.69833	uroc1	Xenopus laevis urocanate hydratase 1 (uroc1), mRNA [NM_001096185]		734714	NM_001096185	urocanate hydratase 1
A_10_P210718	2.69606		Rep: Homolog of Oncorhynchus mykiss "Plasminogen precursor (EC 3.4.21.7). - Takifugu rubripes, partial (29%) [TC448784]
A_10_P203158	2.6959	adssl1-a	Xenopus laevis adenylosuccinate synthase like 1 (adssl1-a), mRNA [NM_001096543]		735084	NM_001096543	adenylosuccinate synthase like 1
A_10_P085005	2.69327		AGENCOURT_74347471 NICHD_XGC_limb_m Xenopus laevis cDNA clone IMAGE:8536067 5', mRNA sequence [EB464876]			EB464876
A_10_P243958	2.687
A_10_P182123	2.68466	cav3.2	Xenopus laevis caveolin 3, gene 2 (cav3.2), mRNA [NM_001086705]		379866	NM_001086705	caveolin 3, gene 2
A_10_P002342	2.68344	c6.2	Xenopus laevis complement component 6, gene 2 (c6.2), mRNA [NM_001085970]		379126	NM_001085970	complement component 6, gene 2
A_10_P021572	2.68304		AGENCOURT_11280259 Wellcome [CA981626]			CA981626
A_10_P023131	2.68094
A_10_P009391	2.67815	mcm6	Xenopus laevis minichromosome maintenance complex component 6 (mcm6), mRNA [NM_001088353]		398071	NM_001088353	minichromosome maintenance complex component 6
A_10_P175073	2.67626		AGENCOURT_89901098 NICHD_XGC_int_m Xenopus laevis cDNA clone IMAGE:8821953 5', mRNA sequence [EG573959]			EG573959
A_10_P048756	2.67402		Rep: Mannose-binding protein-associated serine protease (MASP) precursor - Xenopus laevis (African clawed frog), complete [TC415014]
A_10_P084430	2.67317	LOC100036883	Xenopus laevis uncharacterized LOC100036883 (LOC100036883), mRNA [NM_001097664]		100036883	NM_001097664	uncharacterized LOC100036883
A_10_P144478	2.67137	ak1-a	Xenopus laevis adenylate kinase 1 (ak1-a), mRNA [NM_001091982]		443877	NM_001091982	adenylate kinase 1
A_10_P064954	2.6702		BX850789 NICHD_XGC_Lu1 Xenopus laevis cDNA clone IMAGp998C1610540 ; IMAGE:4633287 5', mRNA sequence [BX850789]			BX850789
A_10_P024490	2.66939
A_10_P178123	2.66641	mafb	Xenopus laevis v-maf avian musculoaponeurotic fibrosarcoma oncogene homolog B (mafb), mRNA [NM_001090383]		399156	NM_001090383	v-maf avian musculoaponeurotic fibrosarcoma oncogene homolog B
A_10_P012099	2.66488
A_10_P144268	2.66056	ptpla	Xenopus laevis protein tyrosine phosphatase-like (proline instead of catalytic arginine), member A (ptpla), mRNA [NM_001094625]		494792	NM_001094625	protein tyrosine phosphatase-like (proline instead of catalytic arginine), member A
A_10_P016774	2.65892	foxa2	Xenopus laevis hypothetical protein LOC100127318, mRNA (cDNA clone IMAGE:8319281), partial cds [BC155932]		100127318	BC155932	forkhead box A2
A_10_P141883	2.65587	murc	Xenopus laevis muscle-related coiled-coil protein (murc), mRNA [NM_001097894]		100037205	NM_001097894	muscle-related coiled-coil protein
A_10_P051904	2.65445	rps27a	AGENCOURT_14164473 NICHD_XGC_Brn1 Xenopus laevis cDNA clone IMAGE:6951433 3', mRNA sequence [CD329810]		444494	CD329810	ribosomal protein S27a
A_10_P045681	2.65436	stk4	Xenopus laevis serine/threonine kinase 4 (stk4), mRNA [NM_001096848]		779226	NM_001096848	serine/threonine kinase 4
A_10_P002382	2.65418	ldb3	Xenopus laevis LIM domain binding 3 (ldb3), mRNA [NM_001086768]		379929	NM_001086768	LIM domain binding 3
A_10_P219713	2.65321		Rep: LOC495242 protein - Xenopus laevis (African clawed frog), partial (90%) [TC452023]
A_10_P236878	2.65125
A_10_P227373	2.64689		Rep: Ornithine decarboxylase - Pichia stipitis (Yeast), partial (4%) [TC454544]
A_10_P204568	2.64678	MGC64482	Xenopus laevis uncharacterized protein MGC64482 (MGC64482), mRNA [NM_001086330]		379489	NM_001086330	uncharacterized protein MGC64482
A_10_P170708	2.64631
A_10_P003969	2.64449	sar1b	Xenopus laevis secretion associated, Ras related GTPase 1B (sar1b), mRNA [NM_001087455]		387598	NM_001087455	secretion associated, Ras related GTPase 1B
A_10_P026721	2.64244
A_10_P026456	2.63718
A_10_P026975	2.63146	rpl35a	HHX6B Xenopus liver tumor cDNA library Xenopus laevis cDNA, mRNA sequence [DN626032]		380520	DN626032	ribosomal protein L35a
A_10_P004337	2.62905	MGC78829	Xenopus laevis uncharacterized protein MGC78829 (MGC78829), mRNA [NM_001091378]		431893	NM_001091378	uncharacterized protein MGC78829
A_10_P133080	2.62568	actc1	Xenopus laevis actin, alpha, cardiac muscle 1 (actc1), mRNA [NM_001086591]		379752	NM_001086591	actin, alpha, cardiac muscle 1
A_10_P071995	2.62113	slc7a2.1	Xenopus laevis hypothetical protein LOC399077, mRNA (cDNA clone IMAGE:3396482), partial cds [BC063720]		399077	BC063720	solute carrier family 7 (cationic amino acid transporter, y+ system), member 2, gene 1
A_10_P008600	2.62046	LOC495161	Xenopus laevis uncharacterized LOC495161 (LOC495161), mRNA [NM_001094854]		495161	NM_001094854	uncharacterized LOC495161
A_10_P210523	2.61978		AGENCOURT_69699379 NICHD_XGC_Emb10 Xenopus laevis cDNA clone IMAGE:8320142 5', mRNA sequence [DY546696]			DY546696
A_10_P126509	2.61882
A_10_P096143	2.61384	rs1	Xenopus laevis retinoschisin 1 (rs1), mRNA [NM_001096951]		779332	NM_001096951	retinoschisin 1
A_10_P046856	2.60909	ido1	Xenopus laevis indoleamine 2,3-dioxygenase 1 (ido1), mRNA [NM_001097817]		100037099	NM_001097817	indoleamine 2,3-dioxygenase 1
A_10_P026960	2.60852	c4a	Xenopus laevis complement component 4A (Rodgers blood group) (c4a), mRNA [NM_001087465]		394275	NM_001087465	complement component 4A (Rodgers blood group)
A_10_P212468	2.60804
A_10_P209498	2.60659		Rep: Histone H2B. Histone H3 - Nematostella vectensis (Starlet sea anemone), partial (61%) [TC448345]
A_10_P027045	2.60453	dio3	Xenopus laevis deiodinase, iodothyronine, type 3 (dio3), mRNA [NM_001087863]		397779	NM_001087863	deiodinase, iodothyronine, type 3
A_10_P125479	2.60065
A_10_P030076	2.59852	dmgdh	Xenopus laevis dimethylglycine dehydrogenase (dmgdh), mRNA [NM_001093616]		446949	NM_001093616	dimethylglycine dehydrogenase
A_10_P243713	2.5973		Rep: Transient receptor potential cation channel subfamily M member 6 (EC 2.7.11.1) (Channel kinase 2) (Melastatin-related TRP cation channel 6). - Xenopus tropicalis, partial (20%) [TC459137]
A_10_P002977	2.59664	ido1	Xenopus laevis, Similar to hypothetical protein MGC31194, clone IMAGE:5572754, mRNA [BC046253]		100037099	BC046253	indoleamine 2,3-dioxygenase 1
A_10_P025162	2.5966		AGENCOURT_15571141 NICHD_XGC_Kid1 Xenopus laevis cDNA clone IMAGE:7008368 5', mRNA sequence [CF546987]			CF546987
A_10_P210698	2.59446
A_10_P018117	2.59013
A_10_P064089	2.58886	uroc1	Xenopus laevis urocanate hydratase 1 (uroc1), mRNA [NM_001096185]		734714	NM_001096185	urocanate hydratase 1
A_10_P011515	2.58639
A_10_P024822	2.58537
A_10_P024657	2.58461		AGENCOURT_14236998 NICHD_XGC_Brn1 Xenopus laevis cDNA clone IMAGE:6956470 5', mRNA sequence [CD362850]			CD362850
A_10_P280942	2.57971
A_10_P194088	2.57696		Rep: Metallothionein - Xenopus laevis (African clawed frog), complete [TC442735]
A_10_P002629	2.5757	tmem38a	Xenopus laevis transmembrane protein 38A (tmem38a), mRNA [NM_001086065]		379221	NM_001086065	transmembrane protein 38A
A_10_P279802	2.57568	foxk2	Xenopus laevis forkhead box K2, mRNA (cDNA clone IMAGE:6956601), partial cds [BC112949]		399427	BC112949	forkhead box K2
A_10_P117021	2.57479
A_10_P037651	2.57398	ucp1	Xenopus laevis uncoupling protein 1 (mitochondrial, proton carrier) (ucp1), mRNA [NM_001097741]		100036979	NM_001097741	uncoupling protein 1 (mitochondrial, proton carrier)
A_10_P259938	2.57342
A_10_P006209	2.57217	apobec2	Xenopus laevis apolipoprotein B mRNA editing enzyme, catalytic polypeptide-like 2 (apobec2), mRNA [NM_001092842]		444740	NM_001092842	apolipoprotein B mRNA editing enzyme, catalytic polypeptide-like 2
A_10_P263902	2.56953
A_10_P004905	2.56935	trim54	Xenopus laevis tripartite motif containing 54 (trim54), mRNA [NM_001091626]		432166	NM_001091626	tripartite motif containing 54
A_10_P212898	2.5688
A_10_P254612	2.56105	apobec2	Xenopus laevis apolipoprotein B mRNA editing enzyme, catalytic polypeptide-like 2 (apobec2), mRNA [NM_001092842]		444740	NM_001092842	apolipoprotein B mRNA editing enzyme, catalytic polypeptide-like 2
A_10_P015683	2.56104
A_10_P014628	2.55714		BJ086698 NIBB Mochii normalized Xenopus tailbud library Xenopus laevis cDNA clone XL053n24 3', mRNA sequence [BJ086698]			BJ086698
A_10_P266442	2.55539		Rep: Coiled-coil domain-containing protein 27. - Bos Taurus, partial (13%) [TC466152]
A_10_P021416	2.54892
A_10_P062509	2.54494		AGENCOURT_78602333 NICHD_XGC_skin_m Xenopus laevis cDNA clone IMAGE:8640577 5', mRNA sequence [EB732721]			EB732721
A_10_P192573	2.54083		Rep: Zgc:113301 - Danio rerio (Zebrafish) (Brachydanio rerio), partial (43%) [TC442177]
A_10_P035006	2.53895	mbp	Xenopus laevis myelin basic protein (mbp), mRNA [NM_001090291]		399102	NM_001090291	myelin basic protein
A_10_P022669	2.53791
A_10_P007478	2.53561	uroc1	Xenopus laevis urocanate hydratase 1 (uroc1), mRNA [NM_001096185]		734714	NM_001096185	urocanate hydratase 1
A_10_P081970	2.53516	c3	Xenopus laevis complement component 3 (c3), mRNA [NM_001089232]		398666	NM_001089232	complement component 3
A_10_P100290	2.53274	act2	Xenopus laevis actin, alpha sarcomeric/cardiac (act2), mRNA [NM_001096757]		779129	NM_001096757	actin, alpha sarcomeric/cardiac
A_10_P070097	2.53102		BP704113 Osada Taira anterior neuroectoderm (ANE) pCS105 cDNA library Xenopus laevis cDNA clone XL510m05ex 5', mRNA sequence [BP704113]			BP704113
A_10_P208073	2.53037	zc3h11a	Xenopus laevis zinc finger CCCH-type containing 11A (zc3h11a), mRNA [NM_001097973]		100049151	NM_001097973	zinc finger CCCH-type containing 11A
A_10_P000457	2.52884	six1	Xenopus laevis SIX homeobox 1 (six1), mRNA [NM_001088558]		398185	NM_001088558	SIX homeobox 1
A_10_P174683	2.52862	slc15a2	Xenopus laevis solute carrier family 15 (oligopeptide transporter), member 2 (slc15a2), mRNA [NM_001086929]		380090	NM_001086929	solute carrier family 15 (oligopeptide transporter), member 2
A_10_P047421	2.52264	spef1	Xenopus laevis sperm flagellar 1 (spef1), mRNA [NM_001096937]		779318	NM_001096937	sperm flagellar 1
A_10_P248613	2.52156
A_10_P027554	2.52129	hnf4b	Xenopus laevis hepatocyte nuclear factor 4, beta (hnf4b), mRNA [NM_001088070]		397902	NM_001088070	hepatocyte nuclear factor 4, beta
A_10_P201588	2.51856		BX848062 Wellcome CRC pRN3 oocyte Xenopus laevis cDNA clone IMAGp998B098392 ; IMAGE:3436328 5', mRNA sequence [BX848062]			BX848062
A_10_P131151	2.51746	tpm2-b	Xenopus laevis tropomyosin 2 (beta) (tpm2-b), transcript variant 1, mRNA [NM_001086286]		379445	NM_001086286	tropomyosin 2 (beta)
A_10_P109889	2.51416	LOC100049768	Xenopus laevis hypothetical protein LOC100049768, mRNA (cDNA clone IMAGE:8075799), partial cds [BC141762]		100049768	BC141762	uncharacterized LOC100049768
A_10_P074600	2.51197	ripk4-b	Xenopus laevis receptor-interacting serine-threonine kinase 4 (ripk4-b), mRNA [NM_001092178]		444073	NM_001092178	receptor-interacting serine-threonine kinase 4
A_10_P069167	2.5115	LOC443699	Xenopus laevis hypothetical LOC443699, mRNA (cDNA clone IMAGE:5570338) [BC160683]		443699	BC160683	uncharacterized LOC443699
A_10_P270222	2.51125
A_10_P181648	2.5074	dhx32	Xenopus laevis DEAH (Asp-Glu-Ala-His) box polypeptide 32 (dhx32), mRNA [NM_001094793]		495093	NM_001094793	DEAH (Asp-Glu-Ala-His) box polypeptide 32
A_10_P003313	2.50689	MGC64394	Xenopus laevis uncharacterized protein MGC64394 (MGC64394), mRNA [NM_001086308]		379467	NM_001086308	uncharacterized protein MGC64394
A_10_P047731	2.50647	cypxl301-a	Xenopus laevis cytochrome P450 XL-301 (cypxl301-a), mRNA [NM_001085558]		373549	NM_001085558	cytochrome P450 XL-301
A_10_P140423	2.50541	ldb3	Xenopus laevis LIM domain binding 3 (ldb3), mRNA [NM_001086768]		379929	NM_001086768	LIM domain binding 3
A_10_P023301	2.50239	apom	AGENCOURT_13851347 NICHD_XGC_Tad2 Xenopus laevis cDNA clone IMAGE:6932144 5', mRNA sequence [CB944053]		446928	CB944053	apolipoprotein M
A_10_P251237	2.50188	aqp11	Xenopus laevis hypothetical protein LOC100037151, mRNA (cDNA clone IMAGE:6857001), partial cds [BC133222]		100037151	BC133222	aquaporin 11
A_10_P002376	2.50015	sntb2	Xenopus laevis, Similar to vacuolar protein sorting protein 4a, clone IMAGE:4684120, mRNA [BC042314]		100381132	BC042314	syntrophin, beta 2 (dystrophin-associated protein A1, 59kDa, basic component 2)
A_10_P058022	2.49977		zb04e02.x50 Xenopus EST library Xenopus laevis cDNA clone zb04e02 5', mRNA sequence [AW159587]			AW159587
A_10_P211363	2.4978	hnf4b	Xenopus laevis hepatocyte nuclear factor 4, beta (hnf4b), mRNA [NM_001088070]		397902	NM_001088070	hepatocyte nuclear factor 4, beta
A_10_P038126	2.49382	capn3	Xenopus laevis calpain 3, (p94) (capn3), mRNA [NM_001105269]		100125665	NM_001105269	calpain 3, (p94)
A_10_P085000	2.49347		AGENCOURT_86341334 NICHD_XGC_panc Xenopus laevis cDNA clone IMAGE:8735961 5', mRNA sequence [EE309426]			EE309426
A_10_P024705	2.48915		AGENCOURT_14390954 NICHD_XGC_Eye1 Xenopus laevis cDNA clone IMAGE:6948340 3', mRNA sequence [CD519867]			CD519867
A_10_P014776	2.48897		BJ090823 NIBB Mochii normalized Xenopus tailbud library Xenopus laevis cDNA clone XL110d09 3', mRNA sequence [BJ090823]			BJ090823
A_10_P173303	2.48719	tfe3	Xenopus laevis transcription factor binding to IGHM enhancer 3 (tfe3), mRNA [NM_001094746]		495043	NM_001094746	transcription factor binding to IGHM enhancer 3
A_10_P132910	2.48709
A_10_P062039	2.48668		BX854089 NICHD_XGC_Sp1 Xenopus laevis cDNA clone IMAGp998N209476 ; IMAGE:4174675 5', mRNA sequence [BX854089]			BX854089
A_10_P144953	2.4823	myoz2	Xenopus laevis myozenin 2 (myoz2), mRNA [NM_001094621]		494787	NM_001094621	myozenin 2
A_10_P101805	2.48134		AGENCOURT_13998590 NICHD_XGC_Tad1 Xenopus laevis cDNA clone IMAGE:6937391 5', mRNA sequence [CD099900]			CD099900
A_10_P213243	2.47977
A_10_P010295	2.47898
A_10_P006522	2.47659	gcdh	Xenopus laevis glutaryl-CoA dehydrogenase (gcdh), mRNA [NM_001093154]		446458	NM_001093154	glutaryl-CoA dehydrogenase
A_10_P207763	2.47595		Xenopus laevis cDNA clone IMAGE:4957472 [BC130094]			BC130094
A_10_P095078	2.47591		AGENCOURT_13052901 NICHD_XGC_Te1 Xenopus laevis cDNA clone IMAGE:6898310 5', mRNA sequence [CB592235]			CB592235
A_10_P006087	2.47539	MGC84166	Xenopus laevis MGC84166 protein (MGC84166), mRNA [NM_001092743]		444641	NM_001092743	MGC84166 protein
A_10_P002524	2.47328	nrsn1	Xenopus laevis neurensin 1 (nrsn1), mRNA [NM_001087053]		380214	NM_001087053	neurensin 1
A_10_P044971	2.47313	c3	Xenopus laevis complement component 3 (c3), mRNA [NM_001089232]		398666	NM_001089232	complement component 3
A_10_P039356	2.47269	LOC100037180	Xenopus laevis uncharacterized LOC100037180 (LOC100037180), mRNA [NM_001097874]		100037180	NM_001097874	uncharacterized LOC100037180
A_10_P152303	2.46714		Xenopus laevis cDNA clone IMAGE:5513351 [BC097634]			BC097634
A_10_P121564	2.46614		AGENCOURT_15213907 NICHD_XGC_Emb4 Xenopus laevis cDNA clone IMAGE:4970405 5', mRNA sequence [CF289266]			CF289266
A_10_P241763	2.46606
A_10_P040966	2.46537	LOC100127290	Xenopus laevis uncharacterized LOC100127290 (LOC100127290), mRNA [NM_001112860]		100127290	NM_001112860	uncharacterized LOC100127290
A_10_P007463	2.4638	MGC86332	Xenopus laevis MGC86332 protein (MGC86332), mRNA [NM_001093970]		447263	NM_001093970	MGC86332 protein
A_10_P122527	2.46224	a2ml1	Xenopus laevis alpha-2-macroglobulin-like 1 (a2ml1), mRNA [NM_001135077]		100189580	NM_001135077	alpha-2-macroglobulin-like 1
A_10_P047631	2.46163	nppa	Xenopus laevis natriuretic peptide A (nppa), mRNA [NM_001096918]		779298	NM_001096918	natriuretic peptide A
A_10_P232663	2.4594		Rep: LOC100124998 protein - Xenopus tropicalis (Western clawed frog) (Silurana tropicalis), partial (24%) [TC456207]
A_10_P025942	2.45906	LOC733402	Xenopus laevis hypothetical protein LOC733402, mRNA (cDNA clone IMAGE:7767068), partial cds [BC106603]		733402	BC106603	uncharacterized LOC733402
A_10_P137533	2.45821		GB
A_10_P001883	2.45679
A_10_P078610	2.45648		AGENCOURT_89894469 NICHD_XGC_int_m Xenopus laevis cDNA clone IMAGE:8824139 5', mRNA sequence [EG580951]			EG580951
A_10_P207173	2.45121		Rep: P10 - Agrotis segetum nuclear polyhedrosis virus (AsNPV), partial (14%) [TC447481]
A_10_P012194	2.44709		dab23e12.y1 NICHD XGC Sp1 Xenopus laevis cDNA clone IMAGE:4175327 5', mRNA sequence [BG407802]			BG407802
A_10_P013732	2.44381
A_10_P024123	2.44177		AGENCOURT_14166377 NICHD_XGC_Eye1 Xenopus laevis cDNA clone IMAGE:6948234 5', mRNA sequence [CD325602]			CD325602
A_10_P090195	2.43872		AGENCOURT_86401329 NICHD_XGC_panc Xenopus laevis cDNA clone IMAGE:8736971 5', mRNA sequence [EE301482]			EE301482
A_10_P042856	2.43838	pcbp1	Xenopus laevis poly(rC) binding protein 1 (pcbp1), mRNA [NM_001097851]		100037147	NM_001097851	poly(rC) binding protein 1
A_10_P193473	2.43671	apobec2	Xenopus laevis apolipoprotein B mRNA editing enzyme, catalytic polypeptide-like 2 (apobec2), mRNA [NM_001092842]		444740	NM_001092842	apolipoprotein B mRNA editing enzyme, catalytic polypeptide-like 2
A_10_P010027	2.42955	hal.2	Xenopus laevis histidine ammonia-lyase, gene 2 (hal.2), mRNA [NM_001105266]		100125662	NM_001105266	histidine ammonia-lyase, gene 2
A_10_P006100	2.42743	tpm2-b	Xenopus laevis tropomyosin 2 (beta) (tpm2-b), transcript variant 1, mRNA [NM_001086286]		379445	NM_001086286	tropomyosin 2 (beta)
A_10_P040466	2.42558	pde6h-b	Xenopus laevis phosphodiesterase 6H, cGMP-specific, cone, gamma (pde6h-b), mRNA [NM_001094262]		447555	NM_001094262	phosphodiesterase 6H, cGMP-specific, cone, gamma
A_10_P011696	2.42503	MGC82582	Xenopus laevis MGC82582 protein (MGC82582), mRNA [NM_001092132]		444027	NM_001092132	MGC82582 protein
A_10_P041856	2.42495	igf3	Xenopus laevis insulin-like growth factor 3 (igf3), mRNA [NM_001088668]		398245	NM_001088668	insulin-like growth factor 3
A_10_P230028	2.42332
A_10_P170848	2.42234		Rep: LOC100101303 protein - Xenopus laevis (African clawed frog), partial (11%) [TC434216]
A_10_P215478	2.42091
A_10_P082395	2.41438	foxa2	Xenopus laevis hypothetical protein LOC100127318, mRNA (cDNA clone IMAGE:8319281), partial cds [BC155932]		100127318	BC155932	forkhead box A2
A_10_P011391	2.41082		df28d10.x1 Wellcome CRC pRN3 head Xenopus laevis cDNA clone IMAGE:3579714 3' similar to SW:MT_XENLA Q05890 METALLOTHIONEIN. ;, mRNA sequence [BG021170]			BG021170
A_10_P143063	2.40386	mkrn2	Xenopus laevis makorin ring finger protein 2 (mkrn2), mRNA [NM_001096637]		735181	NM_001096637	makorin ring finger protein 2
A_10_P110244	2.4032	LOC733402	Xenopus laevis hypothetical protein LOC733402, mRNA (cDNA clone IMAGE:7767068), partial cds [BC106603]		733402	BC106603	uncharacterized LOC733402
A_10_P269042	2.40314
A_10_P024460	2.40249
A_10_P000141	2.40223	fcn1-b	Xenopus laevis ficolin (collagen/fibrinogen domain containing) 1 (fcn1-b), mRNA [NM_001089135]		398598	NM_001089135	ficolin (collagen/fibrinogen domain containing) 1
A_10_P109589	2.40174	nr0b1	Xenopus laevis DAX1 mRNA for DSS-AHC critical region on the X chromosome, gene 1, partial cds [AB273178]		100049146	AB273178	nuclear receptor subfamily 0, group B, member 1
A_10_P177413	2.40146	becn1	Xenopus laevis beclin 1, autophagy related (becn1), mRNA [NM_001092282]		444178	NM_001092282	beclin 1, autophagy related
A_10_P134693	2.39583	aire	Xenopus laevis clone 3'-1 autoimmune regulator mRNA, partial cds [EU042189]		100127244	EU042189	autoimmune regulator
A_10_P214924	2.3908	MGC64482	Xenopus laevis uncharacterized protein MGC64482 (MGC64482), mRNA [NM_001086330]		379489	NM_001086330	uncharacterized protein MGC64482
A_10_P023415	2.38597		AGENCOURT_13996030 NICHD_XGC_Tad1 Xenopus laevis cDNA clone IMAGE:6940665 5', mRNA sequence [CD099668]			CD099668
A_10_P005353	2.38115	birc5.1-a	Xenopus laevis baculoviral IAP repeat-containing 5, gene 1 (birc5.1-a), mRNA [NM_001087631]		394382	NM_001087631	baculoviral IAP repeat-containing 5, gene 1
A_10_P017667	2.38057
A_10_P032408	2.37735	ocm.2	Xenopus laevis oncomodulin (ocm.2), mRNA [NM_001085942]		379098	NM_001085942	oncomodulin
A_10_P196378	2.37546	MGC78829	Xenopus laevis uncharacterized protein MGC78829 (MGC78829), mRNA [NM_001091378]		431893	NM_001091378	uncharacterized protein MGC78829
A_10_P140563	2.37285		Rep: MGC131000 protein - Xenopus laevis (African clawed frog), complete [TC417046]
A_10_P020358	2.37255		BX850408 Xenopus laevis unfertilized egg cDNA library Xenopus laevis cDNA clone IMAGp998B219018 ; IMAGE:3743156 5', mRNA sequence [BX850408]			BX850408
A_10_P267342	2.37036
A_10_P266612	2.36774
A_10_P137698	2.36452		GB
A_10_P024991	2.36087		Rep: MGC80162 protein - Xenopus laevis (African clawed frog), partial (25%) [TC437675]
A_10_P002043	2.35701	sst	Xenopus laevis somatostatin (sst), mRNA [NM_001089250]		398676	NM_001089250	somatostatin
A_10_P026883	2.35514		AGENCOURT_39735602 NICHD_XGC_Te2N Xenopus laevis cDNA clone IMAGE:7765582 3', mRNA sequence [CX134550]			CX134550
A_10_P147303	2.35503	MGC53763	Xenopus laevis Parvalbumin beta-like (MGC53763), mRNA [NM_001085937]		379093	NM_001085937	Parvalbumin beta-like
A_10_P041231	2.35355	ildr1	Xenopus laevis immunoglobulin-like domain containing receptor 1 (ildr1), mRNA [NM_001096392]		734927	NM_001096392	immunoglobulin-like domain containing receptor 1
A_10_P090465	2.35199		BP681912 Osada Taira anterior neuroectoderm (ANE) pCS105 cDNA library Xenopus laevis cDNA clone XL439c16ex 5', mRNA sequence [BP681912]			BP681912
A_10_P223388	2.35044
A_10_P015835	2.34542
A_10_P001965	2.3446	klf15	Xenopus laevis Kruppel-like factor 15 (klf15), mRNA [NM_001090944]		403369	NM_001090944	Kruppel-like factor 15
A_10_P034281	2.34459	f9	Xenopus laevis coagulation factor 9 (f9), mRNA [NM_001098678]		100049721	NM_001098678	coagulation factor 9
A_10_P014787	2.34342		AGENCOURT_81584771 NICHD_XGC_tail_m Xenopus laevis cDNA clone IMAGE:8542008 3', mRNA sequence [EC275650]			EC275650
A_10_P171018	2.33862	qsox1	Xenopus laevis quiescin Q6 sulfhydryl oxidase 1 (qsox1), mRNA [NM_001097087]		100036793	NM_001097087	quiescin Q6 sulfhydryl oxidase 1
A_10_P013619	2.33633		BJ050215 NIBB Mochii normalized Xenopus neurula library Xenopus laevis cDNA clone XL023k04 3', mRNA sequence [BJ050215]			BJ050215
A_10_P184383	2.33604		Rep: LOC613045 protein - Xenopus tropicalis (Western clawed frog) (Silurana tropicalis), partial (26%) [TC439230]
A_10_P104870	2.33454		AGENCOURT_11244406 NICHD_XGC_Tad2 Xenopus laevis cDNA clone IMAGE:6876292 5', mRNA sequence [CB201152]			CB201152
A_10_P088985	2.33423		AGENCOURT_74342679 NICHD_XGC_tail_m Xenopus laevis cDNA clone IMAGE:8546073 5', mRNA sequence [EB467111]			EB467111
A_10_P176698	2.33389		Rep: LOC100036929 protein - Xenopus laevis (African clawed frog), partial (9%) [TC436430]
A_10_P011235	2.33013
A_10_P005529	2.32564	becn1	Xenopus laevis beclin 1, autophagy related (becn1), mRNA [NM_001092282]		444178	NM_001092282	beclin 1, autophagy related
A_10_P159328	2.32422	flad1	Xenopus laevis flavin adenine dinucleotide synthetase 1 (flad1), mRNA [NM_001091715]		432268	NM_001091715	flavin adenine dinucleotide synthetase 1
A_10_P000015	2.32293	masp2	Xenopus laevis mannan-binding lectin serine peptidase 2 (masp2), mRNA [NM_001085651]		373654	NM_001085651	mannan-binding lectin serine peptidase 2
A_10_P072245	2.32014
A_10_P001817	2.32013		BX846702 Wellcome CRC pcDNAI egg Xenopus laevis cDNA clone IMAGp998F158379 ; IMAGE:3431438 5', mRNA sequence [BX846702]			BX846702
A_10_P137393	2.31553	tff1-b	Xenopus laevis trefoil factor 1 (tff1-b), mRNA [NM_001095595]		733152	NM_001095595	trefoil factor 1
A_10_P015216	2.31548
A_10_P119911	2.31368		Rep: histidine acid phosphatase domain containing 2A isoform 2 - Gallus gallus, partial (8%) [TC466136]
A_10_P025298	2.31367
A_10_P011148	2.31292
A_10_P228293	2.31282		Rep: Cyclin-dependent kinase-like 4 - Homo sapiens (Human), partial (38%) [TC454824]
A_10_P173288	2.31132	prkag1	Xenopus laevis protein kinase, AMP-activated, gamma 1 non-catalytic subunit (prkag1), mRNA [NM_001090026]		398958	NM_001090026	protein kinase, AMP-activated, gamma 1 non-catalytic subunit
A_10_P002912	2.30818	cyp2c8.1	Xenopus laevis cytochrome P450, family 2, subfamily C, polypeptide 8, gene 1 (cyp2c8.1), mRNA [NM_001086141]		379297	NM_001086141	cytochrome P450, family 2, subfamily C, polypeptide 8, gene 1
A_10_P162748	2.30743		Rep: PPWG6510. - Xenopus tropicalis, partial (30%) [TC431072]
A_10_P144708	2.30586	gpx3-b	Xenopus laevis glutathione peroxidase 3 (plasma) (gpx3-b), mRNA [NM_001092673]		444571	NM_001092673	glutathione peroxidase 3 (plasma)
A_10_P180933	2.30096	pde6h	Xenopus laevis phosphodiesterase 6H, cGMP-specific, cone, gamma (pde6h), mRNA [NM_001092763]		444661	NM_001092763	phosphodiesterase 6H, cGMP-specific, cone, gamma
A_10_P016765	2.30032		BP707243 Osada Taira anterior neuroectoderm (ANE) pCS105 cDNA library Xenopus laevis cDNA clone XL520d08ex 5', mRNA sequence [BP707243]			BP707243
A_10_P190113	2.29922	MGC68602	Xenopus laevis uncharacterized protein MGC68602 (MGC68602), mRNA [NM_001090108]		399000	NM_001090108	uncharacterized protein MGC68602
A_10_P163648	2.29665		Rep: Possible transcriptional regulator - Bacillus sp. SG-1, partial (14%) [TC431425]
A_10_P122819	2.29561		BJ035781 NIBB Mochii normalized Xenopus neurula library Xenopus laevis cDNA clone XL024d05 5', mRNA sequence [BJ035781]			BJ035781
A_10_P083200	2.29411
A_10_P065994	2.29084	fabp1	Xenopus laevis liver fatty acid binding protein (FABP) mRNA, partial cds [AF068301]		373699	AF068301	fatty acid binding protein 1, liver
A_10_P247358	2.28886		Rep: Transient receptor potential cation channel subfamily V member 6 - Rattus norvegicus (Rat), partial (48%) [TC460774]
A_10_P003484	2.28328	gnb3	Xenopus laevis guanine nucleotide binding protein (G protein), beta polypeptide 3 (gnb3), mRNA [NM_001087217]		380378	NM_001087217	guanine nucleotide binding protein (G protein), beta polypeptide 3
A_10_P008639	2.28315	bhmt	Xenopus laevis betaine--homocysteine S-methyltransferase (bhmt), mRNA [NM_001094947]		495275	NM_001094947	betaine--homocysteine S-methyltransferase
A_10_P187063	2.28238	copb1	Xenopus laevis coatomer protein complex, subunit beta 1 (copb1), mRNA [NM_001092390]		444286	NM_001092390	coatomer protein complex, subunit beta 1
A_10_P168133	2.27844	MGC84737	Xenopus laevis MGC84737 protein (MGC84737), mRNA [NM_001094305]		447598	NM_001094305	MGC84737 protein
A_10_P107676	2.27763
A_10_P219078	2.27645		Rep: Isoform 2 of Q8K4G5 - Mus musculus (Mouse), partial (27%) [TC451800]
A_10_P036587	2.27571	LOC100037107	Xenopus laevis uncharacterized LOC100037107 (LOC100037107), mRNA [NM_001097821]		100037107	NM_001097821	uncharacterized LOC100037107
A_10_P225498	2.27468	arfgap3	Xenopus laevis ADP-ribosylation factor GTPase activating protein 3 (arfgap3), mRNA [NM_001086858]		380019	NM_001086858	ADP-ribosylation factor GTPase activating protein 3
A_10_P277907	2.27438		Rep: AGAP007071-PA - Anopheles gambiae str. PEST, partial (3%) [TC469177]
A_10_P003812	2.27349	f10	Xenopus laevis coagulation factor 10 (f10), mRNA [NM_001089692]		398778	NM_001089692	coagulation factor 10
A_10_P112996	2.27173
A_10_P009932	2.26882
A_10_P179888	2.26685		Rep: Predicted protein - Nematostella vectensis (Starlet sea anemone), partial (5%) [TC437587]
A_10_P243673	2.26656		Rep: Transmembrane protein 150 precursor. - Xenopus tropicalis, partial (7%) [TC459645]
A_10_P003245	2.26645	tnnc1	Xenopus laevis troponin C type 1 (slow) (tnnc1), mRNA [NM_001086254]		379410	NM_001086254	troponin C type 1 (slow)
A_10_P209588	2.26607		Rep: Endocrine transmitter regulatory protein - Homo sapiens (Human), partial (5%) [TC448364]
A_10_P258887	2.26547
A_10_P073490	2.26528
A_10_P040161	2.26494	c2	Xenopus laevis complement component 2 (c2), mRNA [NM_001122694]		734198	NM_001122694	complement component 2
A_10_P018171	2.26465		Rep: peroxisome proliferator-activated receptor gamma, coactivator-related 1 - Xenopus tropicalis, partial (82%) [TC451351]
A_10_P136228	2.26244	ctrb2	AGENCOURT_87402062 NICHD_XGC_panc Xenopus laevis cDNA clone IMAGE:8735571 3', mRNA sequence [EE307045]		444360	EE307045	chymotrypsinogen B2
A_10_P009563	2.26093	thrap3	Xenopus laevis thyroid hormone receptor-associated protein 3 (thrap3), mRNA [NM_001197266]		100505427	NM_001197266	thyroid hormone receptor-associated protein 3
A_10_P005795	2.26048	f7	Xenopus laevis coagulation factor 7 (serum prothrombin conversion accelerator) (f7), mRNA [NM_001092496]		444394	NM_001092496	coagulation factor 7 (serum prothrombin conversion accelerator)
A_10_P244053	2.25948	alpl	Xenopus laevis alkaline phosphatase, liver/bone/kidney (alpl), mRNA [NM_001087426]		380589	NM_001087426	alkaline phosphatase, liver/bone/kidney
A_10_P024711	2.25262		AGENCOURT_14390949 NICHD_XGC_Eye1 Xenopus laevis cDNA clone IMAGE:6948196 3', mRNA sequence [CD519894]			CD519894
A_10_P075825	2.25018	LOC495492	Xenopus laevis hypothetical LOC495492, mRNA (cDNA clone IMAGE:7012219) [BC108839]		495492	BC108839	uncharacterized LOC495492
A_10_P001839	2.24921		BX852719 Harland stage 19-23 Xenopus laevis cDNA clone IMAGp998A107823 ; IMAGE:3200145 5', mRNA sequence [BX852719]			BX852719
A_10_P085025	2.24672		AGENCOURT_14161614 NICHD_XGC_Brn1 Xenopus laevis cDNA clone IMAGE:6953567 5', mRNA sequence [CD255122]			CD255122
A_10_P210958	2.24404
A_10_P024293	2.24373		AGENCOURT_14164479 NICHD_XGC_Brn1 Xenopus laevis cDNA clone IMAGE:6951624 3', mRNA sequence [CD327313]			CD327313
A_10_P197158	2.2433	nvl	Xenopus laevis nuclear VCP-like (nvl), mRNA [NM_001086113]		379269	NM_001086113	nuclear VCP-like
A_10_P217943	2.24079	cfl2	Xenopus laevis cofilin 2 (non-muscle) (cfl2), mRNA [NM_001094702]		494995	NM_001094702	cofilin 2 (non-muscle)
A_10_P043011	2.23966	klhl41	Xenopus laevis kelch-like family member 41 (klhl41), mRNA [NM_001088935]		398449	NM_001088935	kelch-like family member 41
A_10_P228663	2.23965		Rep: MGC159869 protein - Bos taurus (Bovine), partial (26%) [TC454931]
A_10_P013443	2.2392		BJ044722 NIBB Mochii normalized Xenopus neurula library Xenopus laevis cDNA clone XL001k14 3', mRNA sequence [BJ044722]			BJ044722
A_10_P247593	2.23724		Rep: MGC79993 protein - Xenopus laevis (African clawed frog), partial (21%) [TC460836]
A_10_P187333	2.23622		Rep: G patch domain-containing protein 4 - Xenopus laevis (African clawed frog), partial (52%) [TC440326]
A_10_P007553	2.23135	hgd	Xenopus laevis homogentisate 1,2-dioxygenase (hgd), mRNA [NM_001094035]		447328	NM_001094035	homogentisate 1,2-dioxygenase
A_10_P013031	2.23131		dai38f11.x1 NICHD XGC Sp1 Xenopus laevis cDNA clone IMAGE:4964109 3', mRNA sequence [BI441675]			BI441675
A_10_P020429	2.23062		Rep: Dpm2 protein - Rattus norvegicus (Rat), partial (13%) [TC434860]
A_10_P140368	2.22882	MGC81843	Xenopus laevis MGC81843 protein (MGC81843), mRNA [NM_001094395]		447725	NM_001094395	MGC81843 protein
A_10_P003797	2.22782	MGC68639	Xenopus laevis uncharacterized protein MGC68639 (MGC68639), mRNA [NM_001089707]		398785	NM_001089707	uncharacterized protein MGC68639
A_10_P009650	2.22666	mbp	Xenopus laevis myelin basic protein (mbp), mRNA [NM_001095882]		734401	NM_001095882	myelin basic protein
A_10_P163543	2.22524		Rep: Ferric enterobactin transport system permease protein FepG - Photorhabdus luminescens subsp. laumondii, partial (5%) [TC431386]
A_10_P068767	2.22278		dd85c02.x1 Wellcome CRC pcDNAI egg Xenopus laevis cDNA clone IMAGE:3431019 3', mRNA sequence [BF613869]			BF613869
A_10_P255522	2.22256
A_10_P144628	2.21821	qprt	Xenopus laevis quinolinate phosphoribosyltransferase (qprt), mRNA [NM_001093324]		446628	NM_001093324	quinolinate phosphoribosyltransferase
A_10_P023634	2.21606	ubxn1-a	AGENCOURT_14165942 NICHD_XGC_Eye1 Xenopus laevis cDNA clone IMAGE:6946772 5', mRNA sequence [CD254395]		443814	CD254395	UBX domain protein 1
A_10_P185043	2.21597	fam208a-b	Xenopus laevis family with sequence similarity 208, member A (fam208a-b), mRNA [NM_001093068]		446372	NM_001093068	family with sequence similarity 208, member A
A_10_P024828	2.2092
A_10_P261462	2.20823	MGC98794	Xenopus laevis uncharacterized protein MGC98794 (MGC98794), mRNA [NM_001095755]		734271	NM_001095755	uncharacterized protein MGC98794
A_10_P247708	2.20812
A_10_P041516	2.20773	cacnb3-a	Xenopus laevis calcium channel, voltage-dependent, beta 3 subunit (cacnb3-a), mRNA [NM_001085797]		378546	NM_001085797	calcium channel, voltage-dependent, beta 3 subunit
A_10_P107306	2.20661		AGENCOURT_18790959 NICHD_XGC_Te2N Xenopus laevis cDNA clone IMAGE:7202783 5', mRNA sequence [CK799088]			CK799088
A_10_P037046	2.20653	qsox1	Xenopus laevis quiescin Q6 sulfhydryl oxidase 1 (qsox1), mRNA [NM_001097087]		100036793	NM_001097087	quiescin Q6 sulfhydryl oxidase 1
A_10_P007774	2.20649	MGC82050	Xenopus laevis MGC82050 protein (MGC82050), mRNA [NM_001094211]		447504	NM_001094211	MGC82050 protein
A_10_P021579	2.20468
A_10_P115731	2.20331		BX847095 NICHD_XGC_Lu1 Xenopus laevis cDNA clone IMAGp998N249326 ; IMAGE:4057175 5', mRNA sequence [BX847095]			BX847095
A_10_P237228	2.202		dac34f04.y1 NICHD XGC He1 Xenopus laevis cDNA clone IMAGE:4408855 5', mRNA sequence [BG554978]			BG554978
A_10_P169303	2.19851
A_10_P126284	2.19667		Rep: MGC79063 protein - Xenopus laevis (African clawed frog), partial (22%) [TC459490]
A_10_P187429	2.19564	act2	Xenopus laevis actin, alpha sarcomeric/cardiac (act2), mRNA [NM_001096757]		779129	NM_001096757	actin, alpha sarcomeric/cardiac
A_10_P004853	2.1947	acta1	Xenopus laevis actin, alpha 1, skeletal muscle (acta1), mRNA [NM_001091751]		432314	NM_001091751	actin, alpha 1, skeletal muscle
A_10_P266857	2.19244	gpt2	Xenopus laevis glutamic pyruvate transaminase (alanine aminotransferase) 2 (gpt2), mRNA [NM_001092635]		444533	NM_001092635	glutamic pyruvate transaminase (alanine aminotransferase) 2
A_10_P073990	2.19227		AGENCOURT_18833212 NICHD_XGC_Te2N Xenopus laevis cDNA clone IMAGE:7203346 5', mRNA sequence [CK800517]			CK800517
A_10_P228018	2.19217		Rep: Transmembrane serine protease 9 - Xenopus tropicalis (Western clawed frog) (Silurana tropicalis), partial (57%) [TC454742]
A_10_P272747	2.19123		Rep: Sperm autoantigenic protein 17 - Xenopus tropicalis (Western clawed frog) (Silurana tropicalis), partial (13%) [TC467874]
A_10_P044621	2.19082	asph	Xenopus laevis aspartate beta-hydroxylase (asph), mRNA [NM_001114837]		100137711	NM_001114837	aspartate beta-hydroxylase
A_10_P094568	2.18901	g67-a	Xenopus laevis protein-tyrosine kinase (G67) mRNA, partial cds [U11731]		373727	U11731	protein-tyrosine kinase-like
A_10_P158933	2.18348	LOC495017	Xenopus laevis uncharacterized LOC495017 (LOC495017), mRNA [NM_001094723]		495017	NM_001094723	uncharacterized LOC495017
A_10_P115271	2.18338		Rep: Dpp4 protein - Xenopus tropicalis (Western clawed frog) (Silurana tropicalis), partial (44%) [TC425906]
A_10_P003497	2.18297	asb12.2	Xenopus laevis ankyrin repeat and SOCS box containing 12 (asb12.2), mRNA [NM_001086384]		379543	NM_001086384	ankyrin repeat and SOCS box containing 12
A_10_P160078	2.18271
A_10_P020025	2.18197		BX847007 NICHD_XGC_Li1 Xenopus laevis cDNA clone IMAGp998F108291 ; IMAGE:3397641 5', mRNA sequence [BX847007]			BX847007
A_10_P006025	2.1811	gpx3-b	Xenopus laevis glutathione peroxidase 3 (plasma) (gpx3-b), mRNA [NM_001092673]		444571	NM_001092673	glutathione peroxidase 3 (plasma)
A_10_P131351	2.1798	rpl3l	Xenopus laevis ribosomal protein L3-like (rpl3l), mRNA [NM_001094561]		494722	NM_001094561	ribosomal protein L3-like
A_10_P017476	2.17794
A_10_P252187	2.17774		Rep: Nuclear receptor subfamily 5, group A, member 2 - Xenopus tropicalis (Western clawed frog) (Silurana tropicalis), partial (95%) [TC462156]
A_10_P253047	2.17654		Rep: Elongation factor Tu - Xenopus tropicalis (Western clawed frog) (Silurana tropicalis), partial (45%) [TC462605]
A_10_P018278	2.17457
A_10_P227613	2.17357	sord	Xenopus laevis sorbitol dehydrogenase (sord), mRNA [NM_001093014]		446317	NM_001093014	sorbitol dehydrogenase
A_10_P041921	2.16924	prrg4	Xenopus laevis proline rich Gla (G-carboxyglutamic acid) 4 (transmembrane) (prrg4), mRNA [NM_001096511]		735051	NM_001096511	proline rich Gla (G-carboxyglutamic acid) 4 (transmembrane)
A_10_P169388	2.16891	xilr2-b	Xenopus laevis Ig-like receptor 2 (xilr2-b), mRNA [NM_001127729]		100158270	NM_001127729	Ig-like receptor 2
A_10_P000529	2.16769	lhb	Xenopus laevis luteinizing hormone beta polypeptide (lhb), mRNA [NM_001085755]		373843	NM_001085755	luteinizing hormone beta polypeptide
A_10_P027182	2.16698	arg2-b	Xenopus laevis arginase 2 (arg2-b), mRNA [NM_001087881]		397788	NM_001087881	arginase 2
A_10_P182068	2.16416		Rep: LOC100037191 protein - Xenopus laevis (African clawed frog), partial (37%) [TC438417]
A_10_P182898	2.16295	tfap2c	Xenopus laevis transcription factor AP-2 gamma (activating enhancer binding protein 2 gamma) (tfap2c), mRNA [NM_001089717]		398790	NM_001089717	transcription factor AP-2 gamma (activating enhancer binding protein 2 gamma)
A_10_P017340	2.16057		BP741772 Osada Taira anterior neuroectoderm (ANE) pCS105 cDNA library Xenopus laevis cDNA clone XL499j23ex 3', mRNA sequence [BP741772]			BP741772
A_10_P098821	2.16		DC104507 Yamamoto [DC104507]			DC104507
A_10_P272797	2.15924		Rep: MGC132092 protein - Xenopus laevis (African clawed frog), partial (9%) [TC467888]
A_10_P034216	2.15738	nkx6-1	Xenopus laevis NK6 homeobox 1 (nkx6-1), mRNA [NM_001099916]		100101340	NM_001099916	NK6 homeobox 1
A_10_P280272	2.15615		Rep: Fibrillarin - Aspergillus terreus (strain NIH 2624), partial (6%) [TC469740]
A_10_P023519	2.15599		AGENCOURT_14217216 NICHD_XGC_Eye1 Xenopus laevis cDNA clone IMAGE:6946242 5', mRNA sequence [CD253187]			CD253187
A_10_P014766	2.15504
A_10_P017518	2.15239		NISC_mo05g03.x1 Soares NXEG Xenopus laevis cDNA clone IMAGE:5162668 3', mRNA sequence [BQ398207]			BQ398207
A_10_P050769	2.15107	hao1	Xenopus laevis hypothetical protein LOC100101335, mRNA (cDNA clone IMAGE:8320275), partial cds [BC146639]		100101335	BC146639	hydroxyacid oxidase (glycolate oxidase) 1
A_10_P026506	2.14704		AGENCOURT_26180146 Blumberg_Cho Xenopus laevis cDNA clone IMAGE:7299691 5', mRNA sequence [CO389756]			CO389756
A_10_P230108	2.14668		Rep: Zgc:158463 protein - Danio rerio (Zebrafish) (Brachydanio rerio), partial (12%) [TC455414]
A_10_P234033	2.1458	ptpn4	Xenopus laevis protein tyrosine phosphatase, non-receptor type 4 (megakaryocyte) (ptpn4), mRNA [NM_001091402]		431920	NM_001091402	protein tyrosine phosphatase, non-receptor type 4 (megakaryocyte)
A_10_P024921	2.14513		AGENCOURT_15188405 NICHD_XGC_Emb4 Xenopus laevis cDNA clone IMAGE:5513904 5', mRNA sequence [CF286639]			CF286639
A_10_P154218	2.14479	MGC82420	Xenopus laevis MGC82420 protein (MGC82420), mRNA [NM_001093325]		446629	NM_001093325	MGC82420 protein
A_10_P079660	2.1446	acmsd	Xenopus laevis hypothetical protein LOC733325, mRNA (cDNA clone IMAGE:6940084), partial cds [BC099342]		733325	BC099342	aminocarboxymuconate semialdehyde decarboxylase
A_10_P013058	2.14446		Rep: DDB1- and CUL4-associated factor 15 - Mus musculus (Mouse), partial (59%) [TC455642]
A_10_P240578	2.14445	nol6	Xenopus laevis nucleolar protein 6 (RNA-associated) (nol6), mRNA [NM_001091374]		431889	NM_001091374	nucleolar protein 6 (RNA-associated)
A_10_P255797	2.14385		Rep: Myb-like DNA-binding domain containing protein - Oryza sativa subsp. japonica (Rice), partial (7%) [TC463166]
A_10_P003675	2.14383	tmem27	Xenopus laevis transmembrane protein 27 (tmem27), mRNA [NM_001086518]		379678	NM_001086518	transmembrane protein 27
A_10_P204973	2.14372	stk40	Xenopus laevis serine/threonine kinase 40 (stk40), mRNA [NM_001089258]		398681	NM_001089258	serine/threonine kinase 40
A_10_P006623	2.14354	cyp27a1	Xenopus laevis cytochrome P450, family 27, subfamily A, polypeptide 1 (cyp27a1), mRNA [NM_001093629]		446987	NM_001093629	cytochrome P450, family 27, subfamily A, polypeptide 1
A_10_P263597	2.14062	arg2-b	Xenopus laevis arginase 2 (arg2-b), mRNA [NM_001087881]		397788	NM_001087881	arginase 2
A_10_P046171	2.14033	mep1a	Xenopus laevis meprin A, alpha (PABA peptide hydrolase) (mep1a), mRNA [NM_001097873]		100037179	NM_001097873	meprin A, alpha (PABA peptide hydrolase)
A_10_P127749	2.13841
A_10_P003922	2.13613	cyp2f1	Xenopus laevis cytochrome P450, family 2, subfamily F, polypeptide 1 (cyp2f1), mRNA [NM_001089986]		398935	NM_001089986	cytochrome P450, family 2, subfamily F, polypeptide 1
A_10_P185268	2.1361	cbll1	Xenopus laevis E3 ubiquitin-protein ligase Hakai (cbll1), mRNA [NM_001096004]		734524	NM_001096004	E3 ubiquitin-protein ligase Hakai
A_10_P003975	2.13508	haao	Xenopus laevis 3-hydroxyanthranilate 3,4-dioxygenase (haao), mRNA [NM_001090104]		398998	NM_001090104	3-hydroxyanthranilate 3,4-dioxygenase
A_10_P013388	2.13496		BJ041930 NIBB Mochii normalized Xenopus neurula library Xenopus laevis cDNA clone XL050b06 5', mRNA sequence [BJ041930]			BJ041930
A_10_P156878	2.13447	slc5a8	Xenopus laevis solute carrier family 5 (sodium/monocarboxylate cotransporter), member 8 (slc5a8), mRNA [NM_001090985]		403396	NM_001090985	solute carrier family 5 (sodium/monocarboxylate cotransporter), member 8
A_10_P271187	2.1334		Rep: alpha-2-macroglobulin-like 1 - Xenopus tropicalis, partial (21%) [TC467463]
A_10_P010333	2.13238
A_10_P026401	2.12992	rpa2	AGENCOURT_26179938 Blumberg_Cho Xenopus laevis cDNA clone IMAGE:7299319 5', mRNA sequence [CO386167]		443819	CO386167	replication protein A2, 32kDa
A_10_P049401	2.12705		AGENCOURT_14165616 NICHD_XGC_Eye1 Xenopus laevis cDNA clone IMAGE:6947736 5', mRNA sequence [CD253504]			CD253504
A_10_P089195	2.12285		AGENCOURT_86341997 NICHD_XGC_bone Xenopus laevis cDNA clone IMAGE:8739444 5', mRNA sequence [EE317197]			EE317197
A_10_P214028	2.12153	tbrg4	Xenopus laevis transforming growth factor beta regulator 4 (tbrg4), mRNA [NM_001089881]		398879	NM_001089881	transforming growth factor beta regulator 4
A_10_P014407	2.12097		BJ081936 NIBB Mochii normalized Xenopus tailbud library Xenopus laevis cDNA clone XL077g19 3', mRNA sequence [BJ081936]			BJ081936
A_10_P153143	2.12041	igf3	Xenopus laevis insulin-like growth factor 3 (igf3), mRNA [NM_001088668]		398245	NM_001088668	insulin-like growth factor 3
A_10_P125474	2.11977		Rep: MGC81740 protein - Xenopus laevis (African clawed frog), partial (98%) [TC437042]
A_10_P218908	2.11853		Rep: Synaptopodin 2-like protein. - Xenopus tropicalis, partial (15%) [TC451742]
A_10_P019745	2.11834
A_10_P026716	2.11763
A_10_P092764	2.11641		BX847974 NICHD_XGC_Emb1 Xenopus laevis cDNA clone IMAGp998K058300 ; IMAGE:3401212 5', mRNA sequence [BX847974]			BX847974
A_10_P143518	2.11443	stk35	Xenopus laevis serine/threonine kinase 35 (stk35), mRNA [NM_001096023]		734544	NM_001096023	serine/threonine kinase 35
A_10_P109664	2.11322	MGC64484	Xenopus laevis uncharacterized protein MGC64484 (MGC64484), mRNA [NM_001097066]		780761	NM_001097066	uncharacterized protein MGC64484
A_10_P002046	2.11282	sst.2	Xenopus laevis somatostatin (sst.2), mRNA [NM_001090491]		399212	NM_001090491	somatostatin
A_10_P020773	2.1127
A_10_P278042	2.11178	bhmt	Xenopus laevis betaine--homocysteine S-methyltransferase (bhmt), mRNA [NM_001094947]		495275	NM_001094947	betaine--homocysteine S-methyltransferase
A_10_P021668	2.1093		AGENCOURT_11240638 Wellcome [CA982713]			CA982713
A_10_P019773	2.10896	sp2	Xenopus laevis Sp2 transcription factor (sp2), mRNA [NM_001096682]		735230	NM_001096682	Sp2 transcription factor
A_10_P027144	2.10872	tpm2-a	Xenopus laevis tropomyosin 2 (beta) (tpm2-a), transcript variant 1, mRNA [NM_001171943]		100335131	NM_001171943	tropomyosin 2 (beta)
A_10_P103165	2.10861
A_10_P112691	2.10236
A_10_P010556	2.10198
A_10_P069722	2.0981
A_10_P123924	2.09628	ptpn4	Xenopus laevis protein tyrosine phosphatase, non-receptor type 4 (megakaryocyte) (ptpn4), mRNA [NM_001091402]		431920	NM_001091402	protein tyrosine phosphatase, non-receptor type 4 (megakaryocyte)
A_10_P005385	2.09524	ripk4-b	Xenopus laevis receptor-interacting serine-threonine kinase 4 (ripk4-b), mRNA [NM_001092178]		444073	NM_001092178	receptor-interacting serine-threonine kinase 4
A_10_P010123	2.09503
A_10_P052029	2.09498
A_10_P058672	2.09354		AGENCOURT_77726338 NICHD_XGC_skin_m Xenopus laevis cDNA clone IMAGE:8642260 5', mRNA sequence [EB738348]			EB738348
A_10_P128164	2.09352		AGENCOURT_81584790 NICHD_XGC_tail_m Xenopus laevis cDNA clone IMAGE:8541860 3', mRNA sequence [EC276032]			EC276032
A_10_P024744	2.09138
A_10_P216533	2.09118		Rep: MGC84142 protein - Xenopus laevis (African clawed frog), partial (7%) [TC450910]
A_10_P205013	2.09115		Rep: MGC83048 protein - Xenopus laevis (African clawed frog), partial (18%) [TC446723]
A_10_P091764	2.0887		AGENCOURT_90758694 NICHD_XGC_int_m Xenopus laevis cDNA clone IMAGE:8821372 5', mRNA sequence [EG581889]			EG581889
A_10_P229538	2.08796		Rep: Sickle tail protein homolog. - Xenopus tropicalis, partial (21%) [TC455207]
A_10_P168698	2.08659	tpte2	Xenopus laevis transmembrane phosphoinositide 3-phosphatase and tensin homolog 2 (tpte2), mRNA [NM_001096603]		735146	NM_001096603	transmembrane phosphoinositide 3-phosphatase and tensin homolog 2
A_10_P003873	2.08523	cdo1	Xenopus laevis cysteine dioxygenase type 1 (cdo1), mRNA [NM_001090037]		398963	NM_001090037	cysteine dioxygenase type 1
A_10_P216873	2.08425	pabpc4	Xenopus laevis poly(A) binding protein, cytoplasmic 4 (inducible form) (pabpc4), mRNA [NM_001092388]		444284	NM_001092388	poly(A) binding protein, cytoplasmic 4 (inducible form)
A_10_P278182	2.08364		Rep: MGC115276 protein - Xenopus laevis (African clawed frog), partial (3%) [TC469244]
A_10_P024310	2.08351
A_10_P015169	2.08232
A_10_P019872	2.08124		Rep: Serine/threonine-protein kinase QSK (EC 2.7.11.1). - Xenopus tropicalis, partial (42%) [TC448772]
A_10_P221288	2.07959	ptplb	Xenopus laevis protein tyrosine phosphatase-like (proline instead of catalytic arginine), member b (ptplb), mRNA [NM_001093502]		446806	NM_001093502	protein tyrosine phosphatase-like (proline instead of catalytic arginine), member b
A_10_P024739	2.07891
A_10_P008992	2.07808	pcsk9	Xenopus laevis proprotein convertase subtilisin/kexin type 9 (pcsk9), mRNA [NM_001095144]		495509	NM_001095144	proprotein convertase subtilisin/kexin type 9
A_10_P050624	2.07624		AGENCOURT_10945994 NICHD XGC OO1 Xenopus laevis cDNA clone IMAGE:6856893 5', mRNA sequence [CA985094]			CA985094
A_10_P086400	2.07615		AGENCOURT_78603613 NICHD_XGC_limb Xenopus laevis cDNA clone IMAGE:8637882 5', mRNA sequence [EB730030]			EB730030
A_10_P268312	2.0729		Rep: Homeobox-containing protein - Plasmodium yoelii yoelii, partial (6%) [TC466677]
A_10_P217390	2.07219	LOC101027268	Xenopus laevis putative beta-N-acetylhexosaminidase mRNA, partial cds [JN127371]		101027268	JN127371	putative beta-N-acetylhexosaminidase
A_10_P067222	2.07187		AGENCOURT_11375044 NICHD_XGC_Tad1 Xenopus laevis cDNA clone IMAGE:6880976 5', mRNA sequence [CB208194]			CB208194
A_10_P013626	2.06951		BJ050602 NIBB Mochii normalized Xenopus neurula library Xenopus laevis cDNA clone XL045a08 3', mRNA sequence [BJ050602]			BJ050602
A_10_P114666	2.06895		Rep: Huntingtin-associated protein 1 (HAP-1) (Neuroan 1). - Xenopus tropicalis, partial (93%) [TC433847]
A_10_P175338	2.06883	aldh16a1	Xenopus laevis aldehyde dehydrogenase 16 family, member A1 (aldh16a1), mRNA [NM_001096186]		734715	NM_001096186	aldehyde dehydrogenase 16 family, member A1
A_10_P009416	2.06856	MGC98794	Xenopus laevis uncharacterized protein MGC98794 (MGC98794), mRNA [NM_001095755]		734271	NM_001095755	uncharacterized protein MGC98794
A_10_P206498	2.06839		Rep: Phenylalanine tRNA synthetase like beta subunit - Xenopus tropicalis (Western clawed frog) (Silurana tropicalis), partial (16%) [TC447246]
A_10_P160318	2.06838	atp1a1-b	Xenopus laevis ATPase, Na+/K+ transporting, alpha 1 polypeptide (atp1a1-b), mRNA [NM_001089111]		398583	NM_001089111	ATPase, Na+/K+ transporting, alpha 1 polypeptide
A_10_P134478	2.06801
A_10_P007365	2.06796	tmod4	Xenopus laevis tropomodulin 4 (muscle) (tmod4), mRNA [NM_001093897]		447190	NM_001093897	tropomodulin 4 (muscle)
A_10_P122439	2.06745		AGENCOURT_73729048 NICHD_XGC_int_m Xenopus laevis cDNA clone IMAGE:8528108 5', mRNA sequence [EB479992]			EB479992
A_10_P044736	2.06635	cyhr1-b	Xenopus laevis cysteine/histidine-rich 1 (cyhr1-b), mRNA [NM_001127677]		733442	NM_001127677	cysteine/histidine-rich 1
A_10_P184068	2.06621		Rep: Zinc finger protein 628. - Xenopus tropicalis, partial (39%) [TC439112]
A_10_P003301	2.06606	MGC64359	Xenopus laevis uncharacterized protein MGC64359 (MGC64359), mRNA [NM_001086305]		379464	NM_001086305	uncharacterized protein MGC64359
A_10_P225228	2.0658		Rep: Cold shock-induced protein TIR2 precursor - Saccharomyces cerevisiae (Baker's yeast), partial (11%) [TC453825]
A_10_P012937	2.06455		Rep: Cytochrome oxidase subunit 3 - Enhydris plumbea, partial (8%) [TC462954]
A_10_P268362	2.06326
A_10_P126099	2.06123	LOC100037191	Xenopus laevis hypothetical protein LOC100037191, mRNA (cDNA clone IMAGE:8530479), partial cds [BC129616]		100037191	BC129616	uncharacterized LOC100037191
A_10_P188623	2.05745		Rep: Protein Shroom2 - Xenopus tropicalis (Western clawed frog) (Silurana tropicalis), partial (3%) [TC440768]
A_10_P225203	2.0544		Rep: Uncharacterized protein ENSP00000359458 - Homo sapiens (Human), partial (12%) [TC453815]
A_10_P158053	2.05415	slc30a2	Xenopus laevis solute carrier family 30 (zinc transporter), member 2 (slc30a2), mRNA [NM_001091884]		443779	NM_001091884	solute carrier family 30 (zinc transporter), member 2
A_10_P195248	2.05356
A_10_P176353	2.05283		IPF10168.3 Candida albicans IPF10168.3 - Debaryomyces hansenii (Yeast) (Torulaspora hansenii), partial (4%) [TC436279]
A_10_P243938	2.0523	grina	Xenopus laevis glutamate receptor, ionotropic, N-methyl D-aspartate-associated protein 1 (glutamate binding) (grina), mRNA [NM_001086862]		380023	NM_001086862	glutamate receptor, ionotropic, N-methyl D-aspartate-associated protein 1 (glutamate binding)
A_10_P234338	2.05219
A_10_P013620	2.05194
A_10_P007556	2.04852	adssl1-b	Xenopus laevis adenylosuccinate synthase like 1 (adssl1-b), mRNA [NM_001094036]		447329	NM_001094036	adenylosuccinate synthase like 1
A_10_P008030	2.04822	MGC82112	Xenopus laevis MGC82112 protein (MGC82112), mRNA [NM_001094413]		447743	NM_001094413	MGC82112 protein
A_10_P008833	2.0466	nrn1-b	Xenopus laevis neuritin 1 (nrn1-b), mRNA [NM_001095052]		495392	NM_001095052	neuritin 1
A_10_P026844	2.04586		AGENCOURT_39734609 NICHD_XGC_Te2N Xenopus laevis cDNA clone IMAGE:7764752 3', mRNA sequence [CX133644]			CX133644
A_10_P031901	2.04571	cd38	Xenopus laevis CD38 molecule (cd38), mRNA [NM_001097679]		100036901	NM_001097679	CD38 molecule
A_10_P240928	2.04422	MGC68696	Xenopus laevis uncharacterized protein MGC68696 (MGC68696), mRNA [NM_001089779]		398825	NM_001089779	uncharacterized protein MGC68696
A_10_P030126	2.0436	esr2	Xenopus laevis estrogen receptor 2 (ER beta) (esr2), mRNA [NM_001130954]		100174814	NM_001130954	estrogen receptor 2 (ER beta)
A_10_P012903	2.04347		dai28e03.x1 NICHD XGC Sp1 Xenopus laevis cDNA clone IMAGE:4962917 3', mRNA sequence [BI312892]			BI312892
A_10_P201373	2.04118		Rep: Synaptopodin 2-like protein. - Xenopus tropicalis, partial (13%) [TC445351]
A_10_P223728	2.0394		Rep: Huntingtin-associated protein 1 (HAP-1) (Neuroan 1). - Xenopus tropicalis, partial (7%) [TC453358]
A_10_P015098	2.03443		BJ616267 NIBB Mochii normalized Xenopus early gastrula library Xenopus laevis cDNA clone XL176e17 5', mRNA sequence [BJ616267]			BJ616267
A_10_P003088	2.03387	MGC53823	Xenopus laevis Actin, alpha cardiac muscle 2-like (MGC53823), mRNA [NM_001086195]		379351	NM_001086195	Actin, alpha cardiac muscle 2-like
A_10_P173083	2.03334		Rep: pleckstrin homology domain containing, family G, member 3 - Xenopus tropicalis, partial (19%) [TC435021]
A_10_P163808	2.03305	galnt11	Xenopus laevis polypeptide N-acetylgalactosaminyltransferase 11 (galnt11), mRNA [NM_001094021]		447314	NM_001094021	polypeptide N-acetylgalactosaminyltransferase 11
A_10_P136643	2.03249		Rep: MGC64283 protein - Xenopus laevis (African clawed frog), complete [TC428697]
A_10_P003972	2.03166	mmp28-b	Xenopus laevis matrix metallopeptidase 28 (mmp28-b), mRNA [NM_001090135]		399016	NM_001090135	matrix metallopeptidase 28
A_10_P046366	2.03026	atp1b4	Xenopus laevis ATPase, Na+/K+ transporting, beta 4 polypeptide (atp1b4), mRNA [NM_001096501]		735041	NM_001096501	ATPase, Na+/K+ transporting, beta 4 polypeptide
A_10_P270532	2.03004
A_10_P044342	2.02901	tuba8	Xenopus laevis tubulin, alpha 8 (tuba8), mRNA [NM_001096986]		779368	NM_001096986	tubulin, alpha 8
A_10_P049231	2.02881		AGENCOURT_11279919 Wellcome [CA982873]			CA982873
A_10_P189133	2.02874	gpx3-b	Xenopus laevis glutathione peroxidase 3 (plasma) (gpx3-b), mRNA [NM_001092673]		444571	NM_001092673	glutathione peroxidase 3 (plasma)
A_10_P046996	2.02759	xp8	Xenopus laevis Xp8 protein (xp8), mRNA [NM_001088204]		397991	NM_001088204	Xp8 protein
A_10_P086570	2.02742	dhx30	Xenopus laevis hypothetical protein LOC100036956, mRNA (cDNA clone IMAGE:8547809), partial cds [BC129714]		100036956	BC129714	DEAH (Asp-Glu-Ala-His) box helicase 30
A_10_P070782	2.02729	tat	Xenopus laevis hypothetical protein LOC443707, mRNA (cDNA clone IMAGE:7019538), partial cds [BC074414]		443707	BC074414	tyrosine aminotransferase
A_10_P001203	2.02619		Rep: Helicase-associated endonuclease for fork-structured DNA - Cenarchaeum symbiosum, partial (6%) [TC451613]
A_10_P015636	2.02488		BJ637190 NIBB Mochii normalized Xenopus early gastrula library Xenopus laevis cDNA clone XL193i03 3', mRNA sequence [BJ637190]			BJ637190
A_10_P101900	2.02341		BJ036668 NIBB Mochii normalized Xenopus neurula library Xenopus laevis cDNA clone XL037b06 5', mRNA sequence [BJ036668]			BJ036668
A_10_P023762	2.02223
A_10_P000048	2.02179	zbtb7b	Xenopus laevis zinc finger and BTB domain containing 7B (zbtb7b), mRNA [NM_001085562]		373553	NM_001085562	zinc finger and BTB domain containing 7B
A_10_P137183	2.02152	ptch2-a	Xenopus laevis patched 2 (ptch2-a), mRNA [NM_001136166]		100191013	NM_001136166	patched 2
A_10_P091789	2.02131		AGENCOURT_90758875 NICHD_XGC_int_m Xenopus laevis cDNA clone IMAGE:8821542 5', mRNA sequence [EG582429]			EG582429
A_10_P139308	2.02007		Rep: Protein bicaudal C homolog 1-A - Xenopus laevis (African clawed frog), complete [TC415023]
A_10_P024948	2.01884
A_10_P269027	2.01809		Rep: Haem lyase - Naegleria gruberi, partial (4%) [TC466879]
A_10_P196163	2.01614		Rep: Chromosome 3 SCAF14593, whole genome shotgun sequence - Tetraodon nigroviridis (Green puffer), partial (10%) [TC443470]
A_10_P024296	2.01525
A_10_P101400	2.01514		BJ065154 NIBB Mochii normalized Xenopus tailbud library Xenopus laevis cDNA clone XL082c05 5', mRNA sequence [BJ065154]			BJ065154
A_10_P176348	2.01279	hmgcr	Xenopus laevis 3-hydroxy-3-methylglutaryl-CoA reductase (hmgcr), mRNA [NM_001087811]		397750	NM_001087811	3-hydroxy-3-methylglutaryl-CoA reductase
A_10_P008171	2.01243	rpl3l	Xenopus laevis ribosomal protein L3-like (rpl3l), mRNA [NM_001094561]		494722	NM_001094561	ribosomal protein L3-like
A_10_P039796	2.01175	lman1	Xenopus laevis lectin, mannose-binding, 1 (lman1), mRNA [NM_001087481]		394295	NM_001087481	lectin, mannose-binding, 1
A_10_P003965	2.01036	hsd11b1l-a	Xenopus laevis hydroxysteroid (11-beta) dehydrogenase 1-like (hsd11b1l-a), mRNA [NM_001090127]		399012	NM_001090127	hydroxysteroid (11-beta) dehydrogenase 1-like
A_10_P027516	2.00891	scnn1b-b	Xenopus laevis sodium channel, non-voltage-gated 1, beta subunit (scnn1b-b), mRNA [NM_001088056]		397893	NM_001088056	sodium channel, non-voltage-gated 1, beta subunit
A_10_P175548	2.0089		Rep: Kelch-like protein 31 (Kelch repeat and BTB domain-containing protein 1) (Kelch-like protein KLHL) (BTB and kelch domain-containing protein 6). - Xenopus tropicalis, partial (54%) [TC435978]
A_10_P209218	2.00821		Rep: Zgc:162946 protein - Danio rerio (Zebrafish) (Brachydanio rerio), partial (6%) [TC448246]
A_10_P108031	2.00784		BX847607 Soares NXEG Xenopus laevis cDNA clone IMAGp998J118087 ; IMAGE:3301738 5', mRNA sequence [BX847607]			BX847607
A_10_P023372	2.00766
A_10_P077570	2.00711	dupd1	Xenopus laevis dual specificity phosphatase and pro isomerase domain containing 1 (dupd1), mRNA [NM_001160010]		733311	NM_001160010	dual specificity phosphatase and pro isomerase domain containing 1
A_10_P002016	2.00705	slc5a8	Xenopus laevis solute carrier family 5 (sodium/monocarboxylate cotransporter), member 8 (slc5a8), mRNA [NM_001090985]		403396	NM_001090985	solute carrier family 5 (sodium/monocarboxylate cotransporter), member 8
A_10_P007330	2.00672	iyd	Xenopus laevis iodotyrosine deiodinase (iyd), mRNA [NM_001093860]		447152	NM_001093860	iodotyrosine deiodinase
A_10_P012596	2.00607		dac23d03.x1 NICHD XGC He1 Xenopus laevis cDNA clone IMAGE:4407964 3', mRNA sequence [BG730816]			BG730816
A_10_P264022	2.00531	pacsin3	Xenopus laevis protein kinase C and casein kinase substrate in neurons 3 (pacsin3), mRNA [NM_001092905]		444803	NM_001092905	protein kinase C and casein kinase substrate in neurons 3
A_10_P266232	2.00437
A_10_P176508	2.00388	LOC100158300	Xenopus laevis uncharacterized LOC100158300 (LOC100158300), mRNA [NM_001127756]		100158300	NM_001127756	uncharacterized LOC100158300
A_10_P049320	2.00371	prss1	AGENCOURT_86400268 NICHD_XGC_bone Xenopus laevis cDNA clone IMAGE:8741027 5', mRNA sequence [EE321221]		397853	EE321221	protease, serine, 1
A_10_P000013	2.00152	slc5a11	Xenopus laevis solute carrier family 5 (sodium/inositol cotransporter), member 11 (slc5a11), mRNA [NM_001085556]		373547	NM_001085556	solute carrier family 5 (sodium/inositol cotransporter), member 11
