# Supplementary material for: Transcriptome profiling reveals male- and female-specific gene expression pattern and novel gene candidates for the control of sex determination and gonad development in Xenopus laevis
Source: Dev Genes Evol. 2019 Apr 10;229(2):53–72. doi: 10.1007/s00427-019-00630-y (PMC6500517; doi:10.1007/s00427-019-00630-y)
Supplement: Supplementary file 3 — (XLSX 19 kb) [file 427_2019_630_MOESM3_ESM.xlsx]

## Sheet: Arkusz1
Supplementary Table 3. Genes upregulated in ZW (genetic females) gonads at NF56 in relation to NF53 stage.
ProbeName	Log FC ([F50] vs [F53])	GeneSymbol	Description	EnsemblID	EntrezGeneID	GenbankAccession	GeneName
A_10_P072195	-4.11586		AGENCOURT_19149250 NICHD_XGC_Te2 Xenopus laevis cDNA clone IMAGE:7207779 5', mRNA sequence [CK803843]			CK803843
A_10_P200613	-3.77076		Xenopus laevis cDNA clone IMAGE:4957472 [BC130094]			BC130094
A_10_P259017	-3.6903	sag	Xenopus laevis arrestin (sag), mRNA [NM_001088429]		398109	NM_001088429	arrestin
A_10_P213198	-3.66841		AGENCOURT_19147985 NICHD_XGC_Te2 Xenopus laevis cDNA clone IMAGE:7211276 5', mRNA sequence [CK805196]			CK805196
A_10_P039586	-3.59346	MGC154312	Xenopus laevis uncharacterized protein MGC154312 (MGC154312), mRNA [NM_001096830]		779208	NM_001096830	uncharacterized protein MGC154312
A_10_P006319	-3.52705	sag	Xenopus laevis arrestin (sag), mRNA [NM_001088429]		398109	NM_001088429	arrestin
A_10_P160758	-3.37754
A_10_P210703	-3.34755	alb-b	Xenopus laevis albumin (alb-b), mRNA [NM_001094461]		448844	NM_001094461	albumin
A_10_P000364	-3.24871	p75NTRa	Xenopus laevis p75 neurotrophin receptor a-1 (p75NTRa), mRNA [NM_001088466]		398129	NM_001088466	p75 neurotrophin receptor a-1
A_10_P027070	-3.21757	alb-a	Xenopus laevis albumin (alb-a), mRNA [NM_001087775]		397731	NM_001087775	albumin
A_10_P020641	-3.21693		BX853488 NICHD_XGC_Li1 Xenopus laevis cDNA clone IMAGp998L098291 ; IMAGE:3397784 5', mRNA sequence [BX853488]			BX853488
A_10_P037902	-3.1538	alb-a	Xenopus laevis albumin (alb-a), mRNA [NM_001087775]		397731	NM_001087775	albumin
A_10_P157803	-3.11633	ccl5	Xenopus laevis cDNA clone IMAGE:8546442 [BC153780]		100381060	BC153780	chemokine (C-C motif) ligand 5
A_10_P187353	-3.07514	alb-b	Xenopus laevis albumin (alb-b), mRNA [NM_001094461]		448844	NM_001094461	albumin
A_10_P279917	-3.0431
A_10_P224318	-2.99125	arg1	Xenopus laevis arginase 1 (arg1), mRNA [NM_001086948]		380109	NM_001086948	arginase 1
A_10_P274517	-2.96673		Rep: Cytochrome b - Xenopus laevis (African clawed frog), partial (60%) [TC468318]
A_10_P177413	-2.94712	becn1	Xenopus laevis beclin 1, autophagy related (becn1), mRNA [NM_001092282]		444178	NM_001092282	beclin 1, autophagy related
A_10_P000532	-2.92889	myl4	Xenopus laevis myosin, light chain 4, alkali; atrial, embryonic (myl4), mRNA [NM_001085756]		373844	NM_001085756	myosin, light chain 4, alkali; atrial, embryonic
A_10_P006582	-2.90172	slc25a38	Xenopus laevis solute carrier family 25, member 38 (slc25a38), mRNA [NM_001093190]		446494	NM_001093190	solute carrier family 25, member 38
A_10_P170833	-2.8703	pacsin3	Xenopus laevis protein kinase C and casein kinase substrate in neurons 3 (pacsin3), mRNA [NM_001092905]		444803	NM_001092905	protein kinase C and casein kinase substrate in neurons 3
A_10_P117021	-2.85031
A_10_P008215	-2.84686	slc25a46-b	Xenopus laevis solute carrier family 25, member 46 (slc25a46-b), mRNA [NM_001094583]		494746	NM_001094583	solute carrier family 25, member 46
A_10_P036346	-2.7787	LOC100189571	Xenopus laevis uncharacterized LOC100189571 (LOC100189571), mRNA [NM_001135070]		100189571	NM_001135070	uncharacterized LOC100189571
A_10_P228293	-2.73097		Rep: Cyclin-dependent kinase-like 4 - Homo sapiens (Human), partial (38%) [TC454824]
A_10_P075643	-2.7168	myl2	Xenopus laevis myosin, light chain 2, regulatory, cardiac, slow (myl2), mRNA [NM_001093839]		447131	NM_001093839	myosin, light chain 2, regulatory, cardiac, slow
A_10_P005529	-2.68411	becn1	Xenopus laevis beclin 1, autophagy related (becn1), mRNA [NM_001092282]		444178	NM_001092282	beclin 1, autophagy related
A_10_P003291	-2.67952	fgg	Xenopus laevis fibrinogen gamma chain (fgg), mRNA [NM_001087170]		380331	NM_001087170	fibrinogen gamma chain
A_10_P110344	-2.67862		dac17c12.y2 NICHD XGC He1 Xenopus laevis cDNA clone IMAGE:4407190 5' similar to TR:O08532 O08532 DIHYDROPYRIDINE-SENSITIVE L-TYPE, CALCIUM CHANNEL ALPHA-2 [BG514071]			BG514071
A_10_P192513	-2.67541		Rep: Transcription initiation factor TFIID subunit 4B (Transcription initiation factor TFIID 105 kDa subunit) (TAFII-105) (TAFII105). - Gallus gallus, partial (4%) [TC442140]
A_10_P046121	-2.66142	alb-b	Xenopus laevis albumin (alb-b), mRNA [NM_001094461]		448844	NM_001094461	albumin
A_10_P273787	-2.65952	alb-a	Xenopus laevis albumin (alb-a), mRNA [NM_001087775]		397731	NM_001087775	albumin
A_10_P199358	-2.6567	alb-a	Xenopus laevis albumin (alb-a), mRNA [NM_001087775]		397731	NM_001087775	albumin
A_10_P045006	-2.64515	sfxn1	Xenopus laevis sideroflexin 1 (sfxn1), mRNA [NM_001096880]		779259	NM_001096880	sideroflexin 1
A_10_P027042	-2.62905	tnni3	Xenopus laevis cardiac troponin I (tnni3), mRNA [NM_001087909]		397803	NM_001087909	cardiac troponin I
A_10_P017340	-2.61726		BP741772 Osada Taira anterior neuroectoderm (ANE) pCS105 cDNA library Xenopus laevis cDNA clone XL499j23ex 3', mRNA sequence [BP741772]			BP741772
A_10_P052620	-2.6147	hrg	Xenopus laevis histidine-rich glycoprotein (hrg), mRNA [NM_001086036]		379192	NM_001086036	histidine-rich glycoprotein
A_10_P023648	-2.61293		AGENCOURT_14214669 NICHD_XGC_Eye1 Xenopus laevis cDNA clone IMAGE:6945538 5', mRNA sequence [CD254494]			CD254494
A_10_P003207	-2.56296	grn	Xenopus laevis granulin (grn), mRNA [NM_001087209]		380370	NM_001087209	granulin
A_10_P268272	-2.56136		Rep: Ras-interacting protein 1 (Rain). - Xenopus tropicalis, partial (3%) [TC466665]
A_10_P003306	-2.54501	degs3	Xenopus laevis degenerative spermatocyte homolog 3, lipid desaturase (degs3), mRNA [NM_001087376]		380539	NM_001087376	degenerative spermatocyte homolog 3, lipid desaturase
A_10_P185808	-2.54005	aqp1	Xenopus laevis aquaporin 1 (Colton blood group) (aqp1), mRNA [NM_001091922]		443817	NM_001091922	aquaporin 1 (Colton blood group)
A_10_P251602	-2.53798		Rep: ATP synthase F0 subunit 6 - Xenopus tropicalis (Western clawed frog) (Silurana tropicalis), partial (58%) [TC462005]
A_10_P045301	-2.52527	cps1	Xenopus laevis carbamoyl-phosphate synthase 1, mitochondrial (cps1), mRNA [NM_001095640]		733340	NM_001095640	carbamoyl-phosphate synthase 1, mitochondrial
A_10_P109376	-2.51628		AGENCOURT_73758169 NICHD_XGC_int_m Xenopus laevis cDNA clone IMAGE:8531400 5', mRNA sequence [EB481710]			EB481710
A_10_P254322	-2.51606
A_10_P007955	-2.51099	calb1-a	Xenopus laevis calbindin 1, 28kDa (calb1-a), mRNA [NM_001094348]		447641	NM_001094348	calbindin 1, 28kDa
A_10_P217163	-2.50824	MGC81899	Xenopus laevis MGC81899 protein (MGC81899), mRNA [NM_001094399]		447729	NM_001094399	MGC81899 protein
A_10_P180718	-2.50283	hrg	Xenopus laevis histidine-rich glycoprotein (hrg), mRNA [NM_001086036]		379192	NM_001086036	histidine-rich glycoprotein
A_10_P137733	-2.50161	vsig1	Xenopus laevis V-set and immunoglobulin domain containing 1 (vsig1), mRNA [NM_001085806]		378558	NM_001085806	V-set and immunoglobulin domain containing 1
A_10_P069312	-2.47117		Xenopus laevis cDNA clone IMAGE:6951568 [BC074106]			BC074106
A_10_P113096	-2.47009	rapgef1	Xenopus laevis Rap guanine nucleotide exchange factor (GEF) 1 (rapgef1), mRNA [NM_001092303]		444199	NM_001092303	Rap guanine nucleotide exchange factor (GEF) 1
A_10_P154438	-2.45845	arg1	Xenopus laevis arginase 1 (arg1), mRNA [NM_001086948]		380109	NM_001086948	arginase 1
A_10_P046091	-2.45524	cela2a	Xenopus laevis chymotrypsin-like elastase family, member 2A (cela2a), mRNA [NM_001087392]		380555	NM_001087392	chymotrypsin-like elastase family, member 2A
A_10_P002371	-2.45289	myoz2	Xenopus laevis myozenin 2 (myoz2), mRNA [NM_001086904]		380065	NM_001086904	myozenin 2
A_10_P066289	-2.41488	glis2b	Xenopus laevis Gli-Kruppel zinc-finger protein NKL isoform b (NKL) mRNA, partial cds [AF249342]		373773	AF249342	Kruppel-like zinc finger protein GLIS2
A_10_P227783	-2.41111		Rep: NADH-ubiquinone oxidoreductase chain 5 - Xenopus laevis (African clawed frog), partial (28%) [TC454671]
A_10_P238733	-2.40677		Rep: NADH-ubiquinone oxidoreductase chain 4 - Xenopus laevis (African clawed frog), partial (34%) [TC458120]
A_10_P136498	-2.38217		AGENCOURT_19151996 NICHD_XGC_Te2 Xenopus laevis cDNA clone IMAGE:7211503 5', mRNA sequence [CK804706]			CK804706
A_10_P045296	-2.38151	myd88-a	Xenopus laevis myeloid differentiation primary response 88 (myd88-a), mRNA [NM_001087532]		394321	NM_001087532	myeloid differentiation primary response 88
A_10_P043551	-2.3805	LOC446922	Xenopus laevis uncharacterized LOC446922 (LOC446922), mRNA [NM_001093612]		446922	NM_001093612	uncharacterized LOC446922
A_10_P182408	-2.37641		AGENCOURT_74347539 NICHD_XGC_limb_m Xenopus laevis cDNA clone IMAGE:8536266 5', mRNA sequence [EB475684]			EB475684
A_10_P170403	-2.37502		Rep: MGC115065 protein - Xenopus laevis (African clawed frog), partial (26%) [TC434061]
A_10_P090195	-2.36476		AGENCOURT_86401329 NICHD_XGC_panc Xenopus laevis cDNA clone IMAGE:8736971 5', mRNA sequence [EE301482]			EE301482
A_10_P183185	-2.36345	ccdc50	Xenopus laevis coiled-coil domain containing 50 (ccdc50), mRNA [NM_001097927]		100049085	NM_001097927	coiled-coil domain containing 50
A_10_P002420	-2.3605	arg1	Xenopus laevis arginase 1 (arg1), mRNA [NM_001086948]		380109	NM_001086948	arginase 1
A_10_P022392	-2.35258		AGENCOURT_13054468 NICHD_XGC_Kid1 Xenopus laevis cDNA clone IMAGE:4032390 5', mRNA sequence [CB559907]			CB559907
A_10_P027163	-2.34942	inhbb	Xenopus laevis inhibin, beta B (inhbb), mRNA [NM_001090586]		399280	NM_001090586	inhibin, beta B
A_10_P025298	-2.33926
A_10_P125474	-2.336		Rep: MGC81740 protein - Xenopus laevis (African clawed frog), partial (98%) [TC437042]
A_10_P195543	-2.33302		Rep: Predicted protein - Nematostella vectensis (Starlet sea anemone), partial (26%) [TC443241]
A_10_P101360	-2.33146		AGENCOURT_10255933 NICHD XGC OO1 Xenopus laevis cDNA clone IMAGE:5078876 5', mRNA sequence [CA790802]			CA790802
A_10_P163008	-2.33085		AGENCOURT_31445409 NICHD_XGC_Te2 Xenopus laevis cDNA clone IMAGE:7390362 5', mRNA sequence [CV074091]			CV074091
A_10_P000037	-2.32782	xaldb	Xenopus laevis aldolase B (xaldb), mRNA [NM_001086098]		379254	NM_001086098	aldolase B
A_10_P027212	-2.32139	fgb	Xenopus laevis fibrinogen beta chain (fgb), mRNA [NM_001087949]		397825	NM_001087949	fibrinogen beta chain
A_10_P250812	-2.31913		Rep: LOC445871 protein - Xenopus laevis (African clawed frog), partial (17%) [TC461772]
A_10_P252872	-2.31633		AGENCOURT_10125039 NICHD_XGC_Kid1 Xenopus laevis cDNA clone IMAGE:4030642 5', mRNA sequence [BU903277]			BU903277
DCP_1_7	-2.31389
A_10_P005240	-2.29107	sstr2	Xenopus laevis somatostatin receptor 2 (sstr2), mRNA [NM_001092075]		443970	NM_001092075	somatostatin receptor 2
A_10_P263362	-2.29002	arg1	Xenopus laevis L-arginase (arg1), mRNA [NM_001101799]		779061	NM_001101799	L-arginase
A_10_P024828	-2.28236
A_10_P075910	-2.28132	serpini2	Xenopus laevis hypothetical LOC495389, mRNA (cDNA clone IMAGE:6939993), partial cds [BC084858]		495389	BC084858	serpin peptidase inhibitor, clade I (pancpin), member 2
A_10_P031451	-2.27541	LOC100037215	Xenopus laevis uncharacterized LOC100037215 (LOC100037215), mRNA [NM_001097904]		100037215	NM_001097904	uncharacterized LOC100037215
A_10_P025626	-2.27196		AGENCOURT_18792743 NICHD_XGC_Te2N Xenopus laevis cDNA clone IMAGE:7204736 5', mRNA sequence [CK797954]			CK797954
A_10_P210728	-2.27186		Rep: MHC class II antigen alpha chain DBAr2 - Xenopus laevis (African clawed frog), partial (8%) [TC448773]
A_10_P211923	-2.27167		Rep: Transport system permease protein - Flavobacteria bacterium BAL38, partial (5%) [TC449226]
A_10_P060524	-2.26507	lrg1	Xenopus laevis hypothetical protein LOC100137710, mRNA (cDNA clone IMAGE:4030892), partial cds [BC157465]		100137710	BC157465	leucine-rich alpha-2-glycoprotein 1
A_10_P046571	-2.25824	hrg	Xenopus laevis histidine-rich glycoprotein (hrg), mRNA [NM_001086036]		379192	NM_001086036	histidine-rich glycoprotein
DCP_1_4	-2.25806
A_10_P085400	-2.2548		AGENCOURT_73511120 NICHD_XGC_sple_PHA Xenopus laevis cDNA clone IMAGE:8461318 5', mRNA sequence [EB477062]			EB477062
A_10_P122369	-2.25354	nup98	Xenopus laevis Nup98 protein, mRNA (cDNA clone IMAGE:5536418), partial cds [BC077959]		446233	BC077959	Nup98 protein
A_10_P210958	-2.24928
A_10_P069167	-2.24457	LOC443699	Xenopus laevis hypothetical LOC443699, mRNA (cDNA clone IMAGE:5570338) [BC160683]		443699	BC160683	uncharacterized LOC443699
DCP_20_1	-2.23916
A_10_P268782	-2.23515
(+)E1A_r60_a135	-2.23485
A_10_P041241	-2.23379	arg1	Xenopus laevis L-arginase (arg1), mRNA [NM_001101799]		779061	NM_001101799	L-arginase
A_10_P144953	-2.22958	myoz2	Xenopus laevis myozenin 2 (myoz2), mRNA [NM_001094621]		494787	NM_001094621	myozenin 2
A_10_P184068	-2.21597		Rep: Zinc finger protein 628. - Xenopus tropicalis, partial (39%) [TC439112]
A_10_P020827	-2.21289		BX855582 NICHD_XGC_Emb3 Xenopus laevis cDNA clone IMAGp998F068296 ; IMAGE:3399557 5', mRNA sequence [BX855582]			BX855582
A_10_P051304	-2.21252		AGENCOURT_14157853 NICHD_XGC_Eye1 Xenopus laevis cDNA clone IMAGE:6947505 5', mRNA sequence [CD253886]			CD253886
(+)E1A_r60_1	-2.21103
DCP_1_0	-2.20815
DCP_1_2	-2.20362
A_10_P008974	-2.20253	LOC495485	Xenopus laevis uncharacterized LOC495485 (LOC495485), mRNA [NM_001095130]		495485	NM_001095130	uncharacterized LOC495485
A_10_P010112	-2.18966		Rep: LOC495168 protein - Xenopus laevis (African clawed frog), partial (4%) [TC449865]
A_10_P201338	-2.17541
DCP_1_1	-2.1712
A_10_P085835	-2.1703		AGENCOURT_81585471 NICHD_XGC_limb_m Xenopus laevis cDNA clone IMAGE:8531441 3', mRNA sequence [EC276720]			EC276720
(+)E1A_r60_n9	-2.15755
(+)E1A_r60_a97	-2.15133
A_10_P066274	-2.13833	dio2	Xenopus laevis type II deodinase mRNA, partial cds [AF354707]		373842	AF354707	deiodinase, iodothyronine, type 2
(+)E1A_r60_a20	-2.13312
A_10_P056207	-2.1313	vtn	Xenopus laevis vitronectin (vtn), mRNA [NM_001197081]		445877	NM_001197081	vitronectin
A_10_P122534	-2.12995	ugt1a6	Xenopus laevis hypothetical protein LOC100037183, mRNA (cDNA clone IMAGE:5129802), partial cds [BC160670]		100037183	BC160670	UDP glucuronosyltransferase 1 family, polypeptide A6
(+)E1A_r60_n11	-2.11063
A_10_P042181	-2.10327	snrpb	Xenopus laevis small nuclear ribonucleoprotein polypeptides B and B1 (snrpb), mRNA [NM_001096353]		734887	NM_001096353	small nuclear ribonucleoprotein polypeptides B and B1
A_10_P014407	-2.10278		BJ081936 NIBB Mochii normalized Xenopus tailbud library Xenopus laevis cDNA clone XL077g19 3', mRNA sequence [BJ081936]			BJ081936
A_10_P188738	-2.09732	alb-b	Xenopus laevis albumin (alb-b), mRNA [NM_001094461]		448844	NM_001094461	albumin
A_10_P024948	-2.08823
A_10_P024490	-2.08715
A_10_P020429	-2.08703		Rep: Dpm2 protein - Rattus norvegicus (Rat), partial (13%) [TC434860]
A_10_P236728	-2.0855
A_10_P182733	-2.08361		Rep: ATP-dependent RNA helicase fal1 - Aspergillus clavatus, partial (7%) [TC438383]
A_10_P214863	-2.07626		Rep: procollagen, type VI, alpha 3 - Rattus norvegicus, partial (5%) [TC450327]
A_10_P245683	-2.07322		Rep: Serine protease - Xenopus laevis (African clawed frog), partial (5%) [TC460269]
A_10_P054544	-2.06851		za42d02.x1 Xenopus EST library Xenopus laevis cDNA clone za42d02 5', mRNA sequence [AW158520]			AW158520
A_10_P052094	-2.06584	LOC398654	Xenopus laevis cDNA clone IMAGE:3396728 [BC100182]		398654	BC100182	fibrinogen alpha
A_10_P166033	-2.06525		Rep: Tetratricopeptide repeat domain 13 - Xenopus tropicalis (Western clawed frog) (Silurana tropicalis), partial (56%) [TC432361]
A_10_P233398	-2.06115	vtn	Xenopus laevis vitronectin (vtn), mRNA [NM_001197081]		445877	NM_001197081	vitronectin
A_10_P009485	-2.06067	MGC85013	Xenopus laevis uncharacterized protein MGC85013 (MGC85013), mRNA [NM_001096519]		735059	NM_001096519	uncharacterized protein MGC85013
A_10_P256672	-2.05866		Rep: Myosin 10 - Xenopus laevis (African clawed frog), partial (14%) [TC463421]
A_10_P024718	-2.05526		AGENCOURT_14391259 NICHD_XGC_Eye1 Xenopus laevis cDNA clone IMAGE:6948382 3', mRNA sequence [CD519919]			CD519919
DCP_20_0	-2.04989
A_10_P279277	-2.04861
A_10_P033096	-2.04114	cryga	Xenopus laevis crystallin, gamma A (cryga), mRNA [NM_001093851]		447143	NM_001093851	crystallin, gamma A
DCP_20_3	-2.03593
A_10_P219078	-2.02035		Rep: Isoform 2 of Q8K4G5 - Mus musculus (Mouse), partial (27%) [TC451800]
A_10_P158368	-2.02032	clu	Xenopus laevis clusterin (clu), mRNA [NM_001087306]		380468	NM_001087306	clusterin
A_10_P085900	-2.01676		AGENCOURT_75667410 NICHD_XGC_thy Xenopus laevis cDNA clone IMAGE:8546965 5', mRNA sequence [EB644150]			EB644150
A_10_P174363	-2.01198		DC058628 Osada Taira anterior endomesoderm (AEM) pCS105 cDNA library Xenopus laevis cDNA clone xlk72m12 5', mRNA sequence [DC058628]			DC058628
A_10_P155458	-2.00676	usp10	Xenopus laevis ubiquitin specific peptidase 10 (usp10), mRNA [NM_001096824]		779202	NM_001096824	ubiquitin specific peptidase 10
A_10_P067647	-2.00518	LOC100137667	Xenopus laevis uncharacterized LOC100137667 (LOC100137667), mRNA [NM_001114806]		100137667	NM_001114806	uncharacterized LOC100137667
