# Supplementary material for: Transcriptome profiling reveals male- and female-specific gene expression pattern and novel gene candidates for the control of sex determination and gonad development in Xenopus laevis
Source: Dev Genes Evol. 2019 Apr 10;229(2):53–72. doi: 10.1007/s00427-019-00630-y (PMC6500517; doi:10.1007/s00427-019-00630-y)
Supplement: Supplementary file 4 — (XLSX 19 kb) [file 427_2019_630_MOESM4_ESM.xlsx]

## Sheet: Arkusz1
Supplementary Table 4. Genes downregulated in ZW (genetic females) gonads at NF56 in relation to NF53 stage.
ProbeName	Log FC ([F50] vs [F53])	GeneSymbol	Description	EnsemblID	EntrezGeneID	GenbankAccession	GeneName
A_10_P034891	3.92068	xdm-w	Xenopus laevis DM-W (xdm-w), mRNA [NM_001114842]		100137717	NM_001114842	DM-W
A_10_P058490	3.82517		AGENCOURT_13842389 NICHD_XGC_Tad2 Xenopus laevis cDNA clone IMAGE:6934762 5', mRNA sequence [CB943142]			CB943142
A_10_P024878	3.6976		AGENCOURT_15201077 NICHD_XGC_Sp1 Xenopus laevis cDNA clone IMAGE:4965095 5', mRNA sequence [CF285110]			CF285110
A_10_P259772	3.60824		Rep: Metal dependent phosphohydrolase - Alteromonadales bacterium TW-7, partial (4%) [TC464300]
A_10_P068137	3.40419		AGENCOURT_11348073 NICHD_XGC_Tad2 Xenopus laevis cDNA clone IMAGE:6881534 5', mRNA sequence [CB208689]			CB208689
A_10_P087515	3.39918		AGENCOURT_90754724 NICHD_XGC_int_m Xenopus laevis cDNA clone IMAGE:8822244 5', mRNA sequence [EG567232]			EG567232
A_10_P017957	3.29203	ocm	Xenopus laevis oncomodulin (ocm), mRNA [NM_001174007]		100381013	NM_001174007	oncomodulin
A_10_P204203	3.15745
A_10_P000515	3.07322	bcan	Xenopus laevis brevican (bcan), mRNA [NM_001088637]		398229	NM_001088637	brevican
A_10_P014681	3.04936
A_10_P031981	3.02258	cryz	Xenopus laevis crystallin, zeta (quinone reductase) (cryz), mRNA [NM_001092961]		445846	NM_001092961	crystallin, zeta (quinone reductase)
A_10_P257177	3.01919		Rep: Polysaccharide biosynthesis protein CapD - Polaromonas naphthalenivorans (strain CJ2), partial (3%) [TC463556]
A_10_P193683	3.00036		Rep: Hatching gland-like XheI protein - Xenopus laevis (African clawed frog), partial (23%) [TC442619]
A_10_P021497	2.9624	btg4-a	Xenopus laevis B-cell translocation gene 4 (btg4-a), mRNA [NM_001087554]		394334	NM_001087554	B-cell translocation gene 4
A_10_P071365	2.9621	LOC733334	Xenopus laevis hypothetical protein LOC733334, mRNA (cDNA clone IMAGE:6939205), partial cds [BC100274]		733334	BC100274	uncharacterized LOC733334
A_10_P008271	2.9577	otos-a	Xenopus laevis otospiralin (otos-a), mRNA [NM_001171639]		494788	NM_001171639	otospiralin
A_10_P013613	2.93371		BJ050057 NIBB Mochii normalized Xenopus neurula library Xenopus laevis cDNA clone XL023b18 3', mRNA sequence [BJ050057]			BJ050057
A_10_P122784	2.92768		AGENCOURT_69706510 NICHD_XGC_Emb10 Xenopus laevis cDNA clone IMAGE:8318430 5', mRNA sequence [DY553662]			DY553662
A_10_P043081	2.90004	MGC53945	Xenopus laevis uncharacterized protein MGC53945 (MGC53945), mRNA [NM_001086050]		379206	NM_001086050	uncharacterized protein MGC53945
A_10_P136703	2.89782	krt14	Xenopus laevis keratin 14 (krt14), mRNA [NM_001166441]		100310818	NM_001166441	keratin 14
A_10_P013637	2.86321		BJ050974 NIBB Mochii normalized Xenopus neurula library Xenopus laevis cDNA clone XL027e05 3', mRNA sequence [BJ050974]			BJ050974
A_10_P004976	2.76886	matn4	Xenopus laevis cDNA clone IMAGE:4031327, containing frame-shift errors [BC072242]		100380989	BC072242	matrilin 4
A_10_P134438	2.75656
A_10_P264612	2.72917
A_10_P014374	2.72735		BJ081018 NIBB Mochii normalized Xenopus tailbud library Xenopus laevis cDNA clone XL070c05 3', mRNA sequence [BJ081018]			BJ081018
A_10_P002950	2.71358	col9a1	Xenopus laevis collagen, type IX, alpha 1 (col9a1), mRNA [NM_001093327]		446631	NM_001093327	collagen, type IX, alpha 1
A_10_P008283	2.71259	sftpc	Xenopus laevis cDNA clone IMAGE:6873521 [BC082924]		779071	BC082924	surfactant, pulmonary-associated protein C
A_10_P269682	2.68734		Rep: Transcription activator, effector binding - Burkholderia ambifaria MC40-6, partial (8%) [TC467069]
A_10_P025206	2.65545
A_10_P101140	2.65431		daa33b03.x1 NICHD XGC Lu1 Xenopus laevis cDNA clone IMAGE:4058044 3', mRNA sequence [BG264604]			BG264604
A_10_P006932	2.64572	pura	Xenopus laevis purine-rich element binding protein A (pura), mRNA [NM_001093440]		446744	NM_001093440	purine-rich element binding protein A
A_10_P241238	2.63866	pck1	Xenopus laevis phosphoenolpyruvate carboxykinase 1, cytosolic (pck1), mRNA [NM_001086683]		379844	NM_001086683	phosphoenolpyruvate carboxykinase 1, cytosolic
A_10_P072650	2.6193		BP702739 Osada Taira anterior neuroectoderm (ANE) pCS105 cDNA library Xenopus laevis cDNA clone XL506b07ex 5', mRNA sequence [BP702739]			BP702739
A_10_P140568	2.61801	krt5.6	Xenopus laevis keratin 5, gene 6 (krt5.6), mRNA [NM_001097714]		100036944	NM_001097714	keratin 5, gene 6
A_10_P075758	2.60844	otos-b	Xenopus laevis otospiralin (otos-b), mRNA [NM_001093798]		447088	NM_001093798	otospiralin
A_10_P006607	2.60134	col9a3	Xenopus laevis collagen, type IX, alpha 3 (col9a3), mRNA [NM_001093204]		446508	NM_001093204	collagen, type IX, alpha 3
A_10_P215683	2.58638	LOC100037050	Xenopus laevis uncharacterized LOC100037050 (LOC100037050), mRNA [NM_001097780]		100037050	NM_001097780	uncharacterized LOC100037050
A_10_P278187	2.56999		Rep: Spondin-1 precursor (F-spondin) (Vascular smooth muscle cell growth- promoting factor). - Xenopus tropicalis, partial (4%) [TC469245]
A_10_P151123	2.56195		Rep: Pinopsin - Gallus gallus (Chicken), partial (5%) [TC426378]
A_10_P013507	2.5543		BJ046308 NIBB Mochii normalized Xenopus neurula library Xenopus laevis cDNA clone XL006p15 3', mRNA sequence [BJ046308]			BJ046308
A_10_P163298	2.53279
A_10_P084685	2.53043	krt14	Xenopus laevis keratin 14 (krt14), mRNA [NM_001166441]		100310818	NM_001166441	keratin 14
A_10_P233773	2.52781		AGENCOURT_74347452 NICHD_XGC_limb_m Xenopus laevis cDNA clone IMAGE:8536215 5', mRNA sequence [EB479929]			EB479929
A_10_P058507	2.52339		BJ083452 NIBB Mochii normalized Xenopus tailbud library Xenopus laevis cDNA clone XL085d14 3', mRNA sequence [BJ083452]			BJ083452
A_10_P038721	2.50966	col2a1b	Xenopus laevis collagen, type II, alpha 1 (col2a1b), mRNA [NM_001087791]		397739	NM_001087791	collagen, type II, alpha 1
A_10_P032181	2.49722	sncg-a	Xenopus laevis synuclein, gamma (breast cancer-specific protein 1) (sncg-a), mRNA [NM_001087359]		380522	NM_001087359	synuclein, gamma (breast cancer-specific protein 1)
A_10_P212388	2.48878		Rep: Collagen-like protein - Bacillus thuringiensis (strain Al Hakam), partial (19%) [TC449421]
A_10_P044101	2.48507	otos-b	Xenopus laevis otospiralin (otos-b), mRNA [NM_001093798]		447088	NM_001093798	otospiralin
A_10_P194428	2.48139		Rep: Lipid phosphate phosphatase-related protein type 1 - Xenopus tropicalis (Western clawed frog) (Silurana tropicalis), partial (60%) [TC442871]
A_10_P005768	2.47814	crp.4-b	Xenopus laevis C-reactive protein, pentraxin-related, gene 4 (crp.4-b), mRNA [NM_001092476]		444374	NM_001092476	C-reactive protein, pentraxin-related, gene 4
A_10_P208573	2.43144
A_10_P042541	2.43111	krt5.6	Xenopus laevis keratin 5, gene 6 (krt5.6), mRNA [NM_001097714]		100036944	NM_001097714	keratin 5, gene 6
A_10_P025347	2.4248
A_10_P034246	2.42115	sftpc	Xenopus laevis surfactant, pulmonary-associated protein C (sftpc), mRNA [NM_001096721]		779071	NM_001096721	surfactant, pulmonary-associated protein C
A_10_P007513	2.35664	unc45b	Xenopus laevis unc-45 homolog B (unc45b), mRNA [NM_001094003]		447296	NM_001094003	unc-45 homolog B
A_10_P007879	2.35458	pltp	Xenopus laevis phospholipid transfer protein (pltp), mRNA [NM_001094298]		447591	NM_001094298	phospholipid transfer protein
A_10_P138508	2.34919	krt15	Xenopus laevis keratin 15 (krt15), mRNA [NM_001096716]		779065	NM_001096716	keratin 15
A_10_P230028	2.3311
A_10_P020705	2.32043		Xenopus laevis cDNA clone IMAGE:4031051 [BC155356]			BC155356
A_10_P026419	2.31751
A_10_P171293	2.30602		Rep: Microtubule-associated protein - Xenopus laevis (African clawed frog), partial (7%) [TC434385]
A_10_P220138	2.30463	c1galt1	Xenopus laevis glycoprotein-N-acetylgalactosamine 3-beta-galactosyltransferase 1 (c1galt1), mRNA [NM_001092430]		444326	NM_001092430	glycoprotein-N-acetylgalactosamine 3-beta-galactosyltransferase 1
A_10_P065584	2.29777		AGENCOURT_10481294 NICHD XGC Emb1 Xenopus laevis cDNA clone IMAGE:6635000 5', mRNA sequence [BU909366]			BU909366
A_10_P113156	2.28751
A_10_P010717	2.27268		de19h06.x1 Wellcome CRC pRN3 dorsal lip Xenopus laevis cDNA clone IMAGE:3438586 3', mRNA sequence [BF232316]			BF232316
A_10_P183943	2.25955		Rep: Myosin heavy chain - Xenopus tropicalis (Western clawed frog) (Silurana tropicalis), partial (11%) [TC439066]
A_10_P013093	2.25799		DC000921 Osada Taira anterior endomesoderm (AEM) pCS105 cDNA library Xenopus laevis cDNA clone rxlk53p03 3', mRNA sequence [DC000921]			DC000921
A_10_P003088	2.25006	MGC53823	Xenopus laevis Actin, alpha cardiac muscle 2-like (MGC53823), mRNA [NM_001086195]		379351	NM_001086195	Actin, alpha cardiac muscle 2-like
A_10_P211578	2.24817		Rep: Ela3b-prov protein - Xenopus laevis (African clawed frog), partial (45%) [TC449102]
A_10_P134358	2.24487	LOC100126634	Xenopus laevis hypothetical protein LOC100126634, mRNA (cDNA clone IMAGE:8545435), partial cds [BC153778]		100126634	BC153778	uncharacterized LOC100126634
A_10_P263662	2.24283
A_10_P193473	2.24142	apobec2	Xenopus laevis apolipoprotein B mRNA editing enzyme, catalytic polypeptide-like 2 (apobec2), mRNA [NM_001092842]		444740	NM_001092842	apolipoprotein B mRNA editing enzyme, catalytic polypeptide-like 2
A_10_P007875	2.22654	mycbp2	Xenopus laevis MYC binding protein 2, E3 ubiquitin protein ligase (mycbp2), mRNA [NM_001094294]		447587	NM_001094294	MYC binding protein 2, E3 ubiquitin protein ligase
A_10_P008413	2.22228	aspn	Xenopus laevis asporin (aspn), mRNA [NM_001094736]		495030	NM_001094736	asporin
A_10_P138633	2.21019	col2a1b	Xenopus laevis collagen, type II, alpha 1 (col2a1b), mRNA [NM_001087791]		397739	NM_001087791	collagen, type II, alpha 1
A_10_P057292	2.19475	sncg-a	Xenopus laevis synuclein, gamma (breast cancer-specific protein 1) (sncg-a), mRNA [NM_001087359]		380522	NM_001087359	synuclein, gamma (breast cancer-specific protein 1)
A_10_P208323	2.19459
A_10_P036116	2.19249	dcaf15	Xenopus laevis DDB1 and CUL4 associated factor 15 (dcaf15), mRNA [NM_001097806]		100037083	NM_001097806	DDB1 and CUL4 associated factor 15
A_10_P097173	2.18931		DC050104 Osada Taira anterior endomesoderm (AEM) pCS105 cDNA library Xenopus laevis cDNA clone xlk144o22 5', mRNA sequence [DC050104]			DC050104
A_10_P024971	2.18506
A_10_P248668	2.1816	ebf2-a	Xenopus laevis early B-cell factor 2 (ebf2-a), mRNA [NM_001085677]		373695	NM_001085677	early B-cell factor 2
A_10_P007276	2.17451	aldh3b1	Xenopus laevis aldehyde dehydrogenase 3 family, member B1 (aldh3b1), mRNA [NM_001093704]		447062	NM_001093704	aldehyde dehydrogenase 3 family, member B1
A_10_P068557	2.1604	des.2	Xenopus laevis desmin, mRNA (cDNA clone IMAGE:6877123), partial cds [BC099356]		733312	BC099356	desmin, gene 2
A_10_P027148	2.15895	kcna1	Xenopus laevis potassium voltage-gated channel, shaker-related subfamily, member 1 (episodic ataxia with myokymia) (kcna1), mRNA [NM_001085777]		378516	NM_001085777	potassium voltage-gated channel, shaker-related subfamily, member 1 (episodic ataxia with myokymia)
A_10_P026431	2.15875		AGENCOURT_26179910 Blumberg_Cho Xenopus laevis cDNA clone IMAGE:7299413 5', mRNA sequence [CO387113]			CO387113
A_10_P013045	2.152		dai40c12.y1 NICHD XGC Sp1 Xenopus laevis cDNA clone IMAGE:4963991 5', mRNA sequence [BI442461]			BI442461
A_10_P027108	2.15081	h1foo	Xenopus laevis H1 histone family, member O, oocyte-specific (h1foo), mRNA [NM_001088066]		397900	NM_001088066	H1 histone family, member O, oocyte-specific
A_10_P002472	2.14164	nif	Xenopus laevis low molecular weight neuronal intermediate filament (nif), mRNA [NM_001086012]		379168	NM_001086012	low molecular weight neuronal intermediate filament
A_10_P091424	2.14117		AGENCOURT_87455169 NICHD_XGC_bone Xenopus laevis cDNA clone IMAGE:8740416 3', mRNA sequence [EE299724]			EE299724
A_10_P004373	2.13818	pfkfb4	Xenopus laevis 6-phosphofructo-2-kinase/fructose-2,6-biphosphatase 4 (pfkfb4), mRNA [NM_001091474]		432000	NM_001091474	6-phosphofructo-2-kinase/fructose-2,6-biphosphatase 4
A_10_P009581	2.1381	col9a2	Xenopus laevis collagen, type IX, alpha 2 (col9a2), mRNA [NM_001095843]		734362	NM_001095843	collagen, type IX, alpha 2
A_10_P010222	2.13808
A_10_P105125	2.13397		DC117816 Yamamoto [DC117816]			DC117816
A_10_P110904	2.13326	myh8	Xenopus laevis cDNA clone IMAGE:6881110, partial cds [BC054974]		100381200	BC054974	myosin, heavy chain 8, skeletal muscle, perinatal
A_10_P034626	2.13097	LOC100127280	Xenopus laevis uncharacterized LOC100127280 (LOC100127280), mRNA [NM_001112852]		100127280	NM_001112852	uncharacterized LOC100127280
A_10_P110824	2.12991
A_10_P195963	2.12756
A_10_P023459	2.12375
A_10_P010121	2.11096
A_10_P011584	2.10764		BJ091131 NIBB Mochii normalized Xenopus tailbud library Xenopus laevis cDNA clone XL094d17 3', mRNA sequence [BJ091131]			BJ091131
A_10_P230228	2.10564		Rep: D(4) dopamine receptor (Dopamine D4 receptor) (D(2C) dopamine receptor) - Homo sapiens (Human), partial (11%) [TC455449]
A_10_P093314	2.10469		de55a04.x1 Wellcome CRC pRN3 St13 17 egg animal cap Xenopus laevis cDNA clone IMAGE:3475494 3', mRNA sequence [BG885824]			BG885824
A_10_P007340	2.10276	epyc	Xenopus laevis epiphycan (epyc), mRNA [NM_001093868]		447160	NM_001093868	epiphycan
A_10_P196133	2.10079		Rep: MGC69071 protein - Xenopus laevis (African clawed frog), partial (51%) [TC443462]
A_10_P003465	2.09179	snap25	Xenopus laevis synaptosomal-associated protein, 25kDa (snap25), mRNA [NM_001087041]		380202	NM_001087041	synaptosomal-associated protein, 25kDa
A_10_P006199	2.09102	nefm-a	Xenopus laevis neurofilament, medium polypeptide (nefm-a), mRNA [NM_001088210]		397994	NM_001088210	neurofilament, medium polypeptide
A_10_P105625	2.08971		AGENCOURT_14146958 NICHD_XGC_Eye1 Xenopus laevis cDNA clone IMAGE:6947983 5', mRNA sequence [CD327101]			CD327101
A_10_P072355	2.08628
A_10_P003813	2.07574	MGC68464	Xenopus laevis uncharacterized protein MGC68464 (MGC68464), mRNA [NM_001089833]		398854	NM_001089833	uncharacterized protein MGC68464
A_10_P041821	2.06282	sncg-b	Xenopus laevis synuclein, gamma (breast cancer-specific protein 1) (sncg-b), mRNA [NM_001091732]		432294	NM_001091732	synuclein, gamma (breast cancer-specific protein 1)
A_10_P192958	2.06279
A_10_P147303	2.05907	MGC53763	Xenopus laevis Parvalbumin beta-like (MGC53763), mRNA [NM_001085937]		379093	NM_001085937	Parvalbumin beta-like
A_10_P016433	2.05766		Rep: Histone H3 - Tetraodon nigroviridis (Green puffer), partial (20%) [TC440567]
A_10_P027124	2.05443	col2a1b	Xenopus laevis collagen, type II, alpha 1 (col2a1b), mRNA [NM_001087791]		397739	NM_001087791	collagen, type II, alpha 1
A_10_P020549	2.05295		BX852510 NICHD_XGC_Lu1 Xenopus laevis cDNA clone IMAGp998E029326 ; IMAGE:4056937 5', mRNA sequence [BX852510]			BX852510
A_10_P008275	2.05203	ptpla	Xenopus laevis protein tyrosine phosphatase-like (proline instead of catalytic arginine), member A (ptpla), mRNA [NM_001094625]		494792	NM_001094625	protein tyrosine phosphatase-like (proline instead of catalytic arginine), member A
A_10_P197198	2.04053
A_10_P064224	2.04035		df24d04.x1 Wellcome CRC pRN3 St10 5 Xenopus laevis cDNA clone IMAGE:3558198 3' similar to SW:HRI_RAT Q63185 HEME-REGULATED EUKARYOTIC INITIATION FACTOR EIF-2-ALPHA KINASE ;, mRNA sequence [BG555970]			BG555970
A_10_P017858	2.03919		Rep: Collagen alpha-2(XI) chain precursor. - Xenopus tropicalis, partial (24%) [TC456329]
A_10_P204813	2.0339	ube2r2	Xenopus laevis ubiquitin coniugating enzyme 3b (ube2r2), mRNA [NM_001087065]		380226	NM_001087065	ubiquitin coniugating enzyme 3b
A_10_P031161	2.03361	ighv3-74	Xenopus laevis hypothetical protein LOC398774, mRNA (cDNA clone IMAGE:4173253), partial cds [BC060338]		398774	BC060338	immunoglobulin heavy variable 3-74
A_10_P001190	2.03173
A_10_P265027	2.03054
A_10_P008808	2.02379	cpb1	Xenopus laevis carboxypeptidase B1 (tissue) (cpb1), mRNA [NM_001095031]		495368	NM_001095031	carboxypeptidase B1 (tissue)
A_10_P016343	2.01753		BP689418 Osada Taira anterior neuroectoderm (ANE) pCS105 cDNA library Xenopus laevis cDNA clone XL459g12ex 5', mRNA sequence [BP689418]			BP689418
A_10_P008242	2.00945	nt5dc4	Xenopus laevis 5'-nucleotidase domain containing 4 (nt5dc4), mRNA [NM_001094603]		494768	NM_001094603	5'-nucleotidase domain containing 4
A_10_P091359	2.00111		AGENCOURT_82913635 NICHD_XGC_tail_m Xenopus laevis cDNA clone IMAGE:8542768 3', mRNA sequence [EE297174]			EE297174
A_10_P255522	2.00063
