# Supplementary material for: Transcriptome profiling reveals male- and female-specific gene expression pattern and novel gene candidates for the control of sex determination and gonad development in Xenopus laevis
Source: Dev Genes Evol. 2019 Apr 10;229(2):53–72. doi: 10.1007/s00427-019-00630-y (PMC6500517; doi:10.1007/s00427-019-00630-y)
Supplement: Supplementary file 5 — (XLSX 83 kb) [file 427_2019_630_MOESM5_ESM.xlsx]

## Sheet: Arkusz1
Supplementary Table 5. Genes upregulated in ZW (genetic females) gonads at NF62 in relation to NF56 stage.
ProbeName	Log FC ([F50] vs [F53])	GeneSymbol	Description	EnsemblID	EntrezGeneID	GenbankAccession	GeneName
A_10_P208848	-9.14584	hbg1	Xenopus laevis hemoglobin, gamma A (hbg1), mRNA [NM_001096347]		734881	NM_001096347	hemoglobin, gamma A
A_10_P077870	-8.98967	hbg1	Xenopus laevis hemoglobin, gamma A (hbg1), mRNA [NM_001096347]		734881	NM_001096347	hemoglobin, gamma A
A_10_P063684	-8.92869	hbg1	Xenopus laevis hemoglobin, gamma A (hbg1), mRNA [NM_001096347]		734881	NM_001096347	hemoglobin, gamma A
A_10_P051794	-8.61349	hba1	Xenopus laevis hemoglobin, alpha 1 (hba1), mRNA [NM_001088024]		397869	NM_001088024	hemoglobin, alpha 1
A_10_P047071	-7.67624	hba1	Xenopus laevis hemoglobin, alpha 1 (hba1), mRNA [NM_001088024]		397869	NM_001088024	hemoglobin, alpha 1
A_10_P039516	-7.65105	hbg1	Xenopus laevis hemoglobin, gamma A (hbg1), mRNA [NM_001096347]		734881	NM_001096347	hemoglobin, gamma A
A_10_P259137	-7.61278	tfip11	Xenopus laevis tuftelin interacting protein 11 (tfip11), mRNA [NM_001094173]		447466	NM_001094173	tuftelin interacting protein 11
A_10_P066684	-7.28842	hbg1	Xenopus laevis hemoglobin, gamma A (hbg1), mRNA [NM_001096347]		734881	NM_001096347	hemoglobin, gamma A
A_10_P012019	-6.96846
A_10_P228373	-6.54063	42Sp50	Xenopus laevis Elongation factor 1-alpha (42Sp50), mRNA [NM_001101761]		397889	NM_001101761	Elongation factor 1-alpha
A_10_P137603	-6.46082	npm2	Xenopus laevis nucleophosmin/nucleoplasmin 2 (npm2), mRNA [NM_001087558]		394336	NM_001087558	nucleophosmin/nucleoplasmin 2
A_10_P048881	-6.36776	npm2	Xenopus laevis nucleophosmin/nucleoplasmin 2 (npm2), mRNA [NM_001087558]		394336	NM_001087558	nucleophosmin/nucleoplasmin 2
A_10_P041061	-5.91912	hist1h2aa	Xenopus laevis histone cluster 1, H2aa (hist1h2aa), mRNA [NM_001092621]		444519	NM_001092621	histone cluster 1, H2aa
A_10_P000661	-5.91483	spdyc-b	Xenopus laevis speedy/RINGO cell cycle regulator family member C (spdyc-b), mRNA [NM_001088507]		398152	NM_001088507	speedy/RINGO cell cycle regulator family member C
A_10_P054054	-5.8948		DC037751 Osada Taira anterior endomesoderm (AEM) pCS105 cDNA library Xenopus laevis cDNA clone xlk106k07 5', mRNA sequence [DC037751]			DC037751
A_10_P125889	-5.89062	ccna1	Xenopus laevis cyclin A1 (ccna1), mRNA [NM_001094201]		447494	NM_001094201	cyclin A1
A_10_P000358	-5.8485	im28-a	Xenopus laevis clone IM28 [AF170337]		373798	AF170337	clone IM28/E3-111 upregulated during intestinal metamorphosis
A_10_P034821	-5.83877	grhpr.2	Xenopus laevis glyoxylate reductase/hydroxypyruvate reductase, gene 2 (grhpr.2), mRNA [NM_001089027]		398508	NM_001089027	glyoxylate reductase/hydroxypyruvate reductase, gene 2
A_10_P144508	-5.83213	hbz	Xenopus laevis hemoglobin, zeta (hbz), mRNA [NM_001092169]		444064	NM_001092169	hemoglobin, zeta
A_10_P046771	-5.79892	eef1a1o	Xenopus laevis eukaryotic translation elongation factor 1 alpha 1, oocyte form (eef1a1o), mRNA [NM_001088052]		397890	NM_001088052	eukaryotic translation elongation factor 1 alpha 1, oocyte form
A_10_P041271	-5.78779	pabpn1l-a	Xenopus laevis poly(A) binding protein, nuclear 1-like (cytoplasmic) (pabpn1l-a), mRNA [NM_001089036]		398516	NM_001089036	poly(A) binding protein, nuclear 1-like (cytoplasmic)
A_10_P021497	-5.7701	btg4-a	Xenopus laevis B-cell translocation gene 4 (btg4-a), mRNA [NM_001087554]		394334	NM_001087554	B-cell translocation gene 4
A_10_P007765	-5.73136	ccna1	Xenopus laevis cyclin A1 (ccna1), mRNA [NM_001094201]		447494	NM_001094201	cyclin A1
A_10_P142053	-5.66036	LOC397885	Xenopus laevis cyclin A1 (LOC397885), mRNA [NM_001088046]		397885	NM_001088046	cyclin A1
A_10_P197223	-5.62513	grhpr.2	Xenopus laevis glyoxylate reductase/hydroxypyruvate reductase, gene 2 (grhpr.2), mRNA [NM_001089027]		398508	NM_001089027	glyoxylate reductase/hydroxypyruvate reductase, gene 2
A_10_P005911	-5.57514	LOC397885	Xenopus laevis cyclin A1 (LOC397885), mRNA [NM_001088046]		397885	NM_001088046	cyclin A1
A_10_P078660	-5.43076	rnf138	Xenopus laevis ring finger protein 138, E3 ubiquitin protein ligase (rnf138), mRNA [NM_001096505]		735045	NM_001096505	ring finger protein 138, E3 ubiquitin protein ligase
A_10_P065204	-5.38975	grhpr.2	Xenopus laevis glyoxylate reductase/hydroxypyruvate reductase, gene 2 (grhpr.2), mRNA [NM_001089027]		398508	NM_001089027	glyoxylate reductase/hydroxypyruvate reductase, gene 2
A_10_P011706	-5.37282	hbg2-a	Xenopus laevis hemoglobin, gamma G (hbg2-a), mRNA [NM_001174012]		100381042	NM_001174012	hemoglobin, gamma G
A_10_P004677	-5.37077	ccnb1	Xenopus laevis cyclin B1 (ccnb1), mRNA [NM_001088520]		398163	NM_001088520	cyclin B1
A_10_P002146	-5.34808	tbpl2	Xenopus laevis TATA box binding protein like 2 (tbpl2), mRNA [NM_001087452]		387333	NM_001087452	TATA box binding protein like 2
A_10_P114181	-5.28611	hist1h2aa	Xenopus laevis histone cluster 1, H2aa (hist1h2aa), mRNA [NM_001092621]		444519	NM_001092621	histone cluster 1, H2aa
A_10_P032636	-5.28068	LOC100101274	Xenopus laevis uncharacterized LOC100101274 (LOC100101274), mRNA [NM_001099867]		100101274	NM_001099867	uncharacterized LOC100101274
A_10_P027104	-5.24486	42Sp43	Xenopus laevis P43 5S RNA-binding protein (42Sp43), mRNA [NM_001087803]		397745	NM_001087803	P43 5S RNA-binding protein
A_10_P143848	-5.20762	ccnb1	Xenopus laevis cyclin B1 (ccnb1), mRNA [NM_001088520]		398163	NM_001088520	cyclin B1
A_10_P027108	-5.20219	h1foo	Xenopus laevis H1 histone family, member O, oocyte-specific (h1foo), mRNA [NM_001088066]		397900	NM_001088066	H1 histone family, member O, oocyte-specific
A_10_P004397	-5.15802	tuba1a-a	Xenopus laevis tubulin, alpha 1a (tuba1a-a), mRNA [NM_001091468]		431994	NM_001091468	tubulin, alpha 1a
A_10_P051714	-5.12699	btg4-b	Xenopus laevis B-cell translocation gene 4 (btg4-b), mRNA [NM_001088080]		397913	NM_001088080	B-cell translocation gene 4
A_10_P195963	-5.09721
A_10_P031553	-5.08172	zp4-a	Xenopus laevis zona pellucida glycoprotein 4 (zp4-a), mRNA [NM_001087599]		394364	NM_001087599	zona pellucida glycoprotein 4
A_10_P000713	-5.07826	LOC398162	Xenopus laevis cyclin B5 (LOC398162), mRNA [NM_001088519]		398162	NM_001088519	cyclin B5
A_10_P048861	-5.07452	btg4-a	Xenopus laevis B-cell translocation gene 4 (btg4-a), mRNA [NM_001087554]		394334	NM_001087554	B-cell translocation gene 4
A_10_P041582	-5.06401	kpna7	Xenopus laevis karyopherin alpha 7 (importin alpha 8) (kpna7), mRNA [NM_001088273]		398026	NM_001088273	karyopherin alpha 7 (importin alpha 8)
A_10_P002070	-5.05099	pabpn1l-b	Xenopus laevis poly(A) binding protein, nuclear 1-like (cytoplasmic) (pabpn1l-b), mRNA [NM_001090949]		403372	NM_001090949	poly(A) binding protein, nuclear 1-like (cytoplasmic)
A_10_P005051	-5.02087	xlzpc	Xenopus laevis zona pellucida C glycoprotein (xlzpc), mRNA [NM_001088188]		397980	NM_001088188	zona pellucida C glycoprotein
A_10_P063864	-5.00091		AGENCOURT_10338456 NICHD XGC Ov1 Xenopus laevis cDNA clone IMAGE:6316048 5', mRNA sequence [BU899441]			BU899441
A_10_P133445	-4.97536	pabpn1l-a	Xenopus laevis poly(A) binding protein, nuclear 1-like (cytoplasmic) (pabpn1l-a), mRNA [NM_001089036]		398516	NM_001089036	poly(A) binding protein, nuclear 1-like (cytoplasmic)
A_10_P006426	-4.97279	wee2	Xenopus laevis WEE1 homolog 2 (wee2), mRNA [NM_001088255]		398017	NM_001088255	WEE1 homolog 2
A_10_P020788	-4.96309	LOC100036800	Xenopus laevis uncharacterized LOC100036800 (LOC100036800), mRNA [NM_001097093]		100036800	NM_001097093	uncharacterized LOC100036800
A_10_P042711	-4.95154	rnf138	Xenopus laevis ring finger protein 138, E3 ubiquitin protein ligase (rnf138), mRNA [NM_001096505]		735045	NM_001096505	ring finger protein 138, E3 ubiquitin protein ligase
A_10_P021705	-4.94518		Rep: Zgc:110113 - Danio rerio (Zebrafish) (Brachydanio rerio), partial (43%) [TC438318]
A_10_P043001	-4.94173	btg4-b	Xenopus laevis B-cell translocation gene 4 (btg4-b), mRNA [NM_001088080]		397913	NM_001088080	B-cell translocation gene 4
A_10_P026001	-4.92819		Rep: Synaptonemal complex central element protein 2 - Mus musculus (Mouse), partial (42%) [TC425939]
A_10_P043336	-4.8971	zfp36l2.2	Xenopus laevis zinc finger protein 36, C3H type-like 2, gene 2 (zfp36l2.2), mRNA [NM_001114797]		100137650	NM_001114797	zinc finger protein 36, C3H type-like 2, gene 2
A_10_P064339	-4.8716	med1	Xenopus laevis hypothetical protein LOC443618, mRNA (cDNA clone IMAGE:5074625), partial cds [BC073063]		443618	BC073063	mediator complex subunit 1
A_10_P101080	-4.85006		AGENCOURT_10767496 Wellcome [CA973742]			CA973742
A_10_P009488	-4.83899	alox12b	Xenopus laevis arachidonate 12-lipoxygenase, 12R type (alox12b), mRNA [NM_001095796]		734312	NM_001095796	arachidonate 12-lipoxygenase, 12R type
A_10_P004355	-4.82381	pou5f3.3	Xenopus laevis POU class 5 homeobox 3, gene 3 (pou5f3.3), mRNA [NM_001088114]		397936	NM_001088114	POU class 5 homeobox 3, gene 3
A_10_P212898	-4.81654
A_10_P000266	-4.80415	zfp36l2.1	Xenopus laevis zinc finger protein 36, C3H type-like 2, gene 1 (zfp36l2.1), mRNA [NM_001088419]		398104	NM_001088419	zinc finger protein 36, C3H type-like 2, gene 1
A_10_P002029	-4.7962	zar1	Xenopus laevis zygote arrest 1 (zar1), mRNA [NM_001090489]		399211	NM_001090489	zygote arrest 1
A_10_P037981	-4.77089	birc5.1-b	Xenopus laevis baculoviral IAP repeat-containing 5, gene 1 (birc5.1-b), mRNA [NM_001088881]		398418	NM_001088881	baculoviral IAP repeat-containing 5, gene 1
A_10_P038461	-4.75826	LOC398389	Xenopus laevis survivin (LOC398389), mRNA [NM_001088825]		398389	NM_001088825	survivin
A_10_P067337	-4.75457		Xenopus laevis clone IM29 [AF170338]			AF170338
A_10_P021677	-4.73184		AGENCOURT_11280061 Wellcome [CA982834]			CA982834
A_10_P068327	-4.7288	gad1.2	Xenopus laevis hypothetical protein LOC100137647, mRNA (cDNA clone IMAGE:8328787), partial cds [BC157450]		100137647	BC157450	glutamate decarboxylase 1 (brain, 67kDa), gene 2
A_10_P142415	-4.72018	tuba3d	Xenopus laevis tubulin, alpha 3d (tuba3d), mRNA [NM_001088106]		397931	NM_001088106	tubulin, alpha 3d
A_10_P217508	-4.69765		Rep: Factor in the germline alpha - Xenopus tropicalis (Western clawed frog) (Silurana tropicalis), complete [TC451258]
A_10_P179338	-4.69093		Rep: Npm-A protein - Xenopus laevis (African clawed frog), partial (80%) [TC436270]
A_10_P027361	-4.68137	vegt-a	Xenopus laevis vegt protein (vegt-a), mRNA [NM_001088196]		397986	NM_001088196	vegt protein
A_10_P015233	-4.66935		BJ624120 NIBB Mochii normalized Xenopus early gastrula library Xenopus laevis cDNA clone XL207f02 5', mRNA sequence [BJ624120]			BJ624120
A_10_P007276	-4.65557	aldh3b1	Xenopus laevis aldehyde dehydrogenase 3 family, member B1 (aldh3b1), mRNA [NM_001093704]		447062	NM_001093704	aldehyde dehydrogenase 3 family, member B1
A_10_P038707	-4.64572	fbxo43	Xenopus laevis F-box protein 43 (fbxo43), mRNA [NM_001099868]		100101275	NM_001099868	F-box protein 43
A_10_P032466	-4.6351	LOC100137619	Xenopus laevis uncharacterized LOC100137619 (LOC100137619), mRNA [NM_001114773]		100137619	NM_001114773	uncharacterized LOC100137619
A_10_P214143	-4.58151		Rep: LOC513014 protein - Bos taurus (Bovine), partial (51%) [TC450053]
A_10_P047406	-4.57924	MGC115216	Xenopus laevis uncharacterized protein MGC115216 (MGC115216), mRNA [NM_001096007]		734527	NM_001096007	uncharacterized protein MGC115216
A_10_P021343	-4.55283		Rep: betacellulin, epidermal growth factor family member - Danio rerio, partial (10%) [TC433489]
A_10_P037086	-4.54717	MGC115507	Xenopus laevis uncharacterized protein MGC115507 (MGC115507), mRNA [NM_001096057]		734581	NM_001096057	uncharacterized protein MGC115507
A_10_P078810	-4.5442	LOC100137619	Xenopus laevis uncharacterized LOC100137619 (LOC100137619), mRNA [NM_001114773]		100137619	NM_001114773	uncharacterized LOC100137619
A_10_P207383	-4.50585	ccna1	Xenopus laevis cyclin A1 (ccna1), mRNA [NM_001094201]		447494	NM_001094201	cyclin A1
A_10_P032511	-4.50308	cldn6.1	Xenopus laevis claudin 6, gene 1 (cldn6.1), mRNA [NM_001093287]		446591	NM_001093287	claudin 6, gene 1
A_10_P004564	-4.49515	kif20b	Xenopus laevis kinesin family member 20B (kif20b), mRNA [NM_001091348]		431858	NM_001091348	kinesin family member 20B
A_10_P027470	-4.49498	LOC397882	Xenopus laevis egg cortical granule lectin (LOC397882), mRNA [NM_001088042]		397882	NM_001088042	egg cortical granule lectin
A_10_P027547	-4.48969	tuba3d	Xenopus laevis tubulin, alpha 3d (tuba3d), mRNA [NM_001088106]		397931	NM_001088106	tubulin, alpha 3d
A_10_P009339	-4.47862	pcnxl4	Xenopus laevis pecanex-like 4 (pcnxl4), mRNA [NM_001089192]		398632	NM_001089192	pecanex-like 4
A_10_P142078	-4.47438	MGC130877	Xenopus laevis uncharacterized protein MGC130877 (MGC130877), mRNA [NM_001096358]		734893	NM_001096358	uncharacterized protein MGC130877
A_10_P035791	-4.43444	MGC130877	Xenopus laevis uncharacterized protein MGC130877 (MGC130877), mRNA [NM_001096358]		734893	NM_001096358	uncharacterized protein MGC130877
A_10_P162298	-4.43055	zp2	Xenopus laevis zona pellucida glycoprotein 2 (sperm receptor) (zp2), mRNA [NM_001088389]		398089	NM_001088389	zona pellucida glycoprotein 2 (sperm receptor)
A_10_P009533	-4.40831	gdf1	Xenopus laevis growth differentiation factor 1 (gdf1), mRNA [NM_001095591]		677862	NM_001095591	growth differentiation factor 1
A_10_P037711	-4.40577	LOC733268	Xenopus laevis uncharacterized LOC733268 (LOC733268), mRNA [NM_001095621]		733268	NM_001095621	uncharacterized LOC733268
A_10_P038791	-4.38303	MGC130940	Xenopus laevis uncharacterized protein MGC130940 (MGC130940), mRNA [NM_001096238]		734770	NM_001096238	uncharacterized protein MGC130940
A_10_P216113	-4.37273		Rep: Chromosome 5 SCAF14773, whole genome shotgun sequence - Tetraodon nigroviridis (Green puffer), partial (6%) [TC450765]
A_10_P002027	-4.36483	velo1	Xenopus laevis velo1 protein (velo1), mRNA [NM_001089216]		398655	NM_001089216	velo1 protein
A_10_P005353	-4.33752	birc5.1-a	Xenopus laevis baculoviral IAP repeat-containing 5, gene 1 (birc5.1-a), mRNA [NM_001087631]		394382	NM_001087631	baculoviral IAP repeat-containing 5, gene 1
A_10_P047496	-4.32854	degs2	Xenopus laevis delta(4)-desaturase, sphingolipid 2 (degs2), mRNA [NM_001093631]		446989	NM_001093631	delta(4)-desaturase, sphingolipid 2
A_10_P074025	-4.31144		AGENCOURT_19144261 NICHD_XGC_Te2 Xenopus laevis cDNA clone IMAGE:7209922 5', mRNA sequence [CK805853]			CK805853
A_10_P034497	-4.30267	kpna2	Xenopus laevis importin alpha 1b (kpna2), mRNA [NM_001088275]		398027	NM_001088275	importin alpha 1b
A_10_P151068	-4.28426	spdyc-a	Xenopus laevis speedy/RINGO cell cycle regulator family member C (spdyc-a), mRNA [NM_001088245]		398012	NM_001088245	speedy/RINGO cell cycle regulator family member C
A_10_P001336	-4.28048
A_10_P027280	-4.2713	zpd	Xenopus laevis zona pellucida protein D (zpd), mRNA [NM_001087962]		397832	NM_001087962	zona pellucida protein D
A_10_P007733	-4.2644	wee1-a	Xenopus laevis wee1 homolog (wee1-a), mRNA [NM_001088315]		398049	NM_001088315	wee1 homolog
A_10_P027502	-4.25621	sox3	Xenopus laevis SRY (sex determining region Y)-box 3 (sox3), mRNA [NM_001090679]		399335	NM_001090679	SRY (sex determining region Y)-box 3
A_10_P027135	-4.25431	patl2	Xenopus laevis protein associated with topoisomerase II homolog 2 (patl2), mRNA [NM_001091842]		443730	NM_001091842	protein associated with topoisomerase II homolog 2
A_10_P248552	-4.2406	LOC397885	Xenopus laevis cyclin A1 (LOC397885), mRNA [NM_001088046]		397885	NM_001088046	cyclin A1
A_10_P076150	-4.22699	rad9b	Xenopus laevis hypothetical LOC496251, mRNA (cDNA clone IMAGE:7205994), partial cds [BC088725]		496251	BC088725	RAD9 homolog B
A_10_P205908	-4.2256	foxh1	Xenopus laevis forkhead activin signal transducer 1, mRNA (cDNA clone MGC:179863 IMAGE:5073282), complete cds [BC160705]		398070	BC160705	forkhead box H1
A_10_P137163	-4.22538		AGENCOURT_10748084 Wellcome [CA974568]			CA974568
A_10_P001618	-4.22104		AGENCOURT_10764430 Wellcome [CA971901]			CA971901
A_10_P052224	-4.21993	LOC100158305	Xenopus laevis hypothetical protein LOC100158305, mRNA (cDNA clone IMAGE:8330854), partial cds [BC160735]		100158305	BC160735	uncharacterized LOC100158305
A_10_P076775	-4.20672		AGENCOURT_10497628 NICHD XGC OO1 Xenopus laevis cDNA clone IMAGE:6643147 5', mRNA sequence [BU916269]			BU916269
A_10_P143713	-4.20545	spdyc-b	Xenopus laevis speedy/RINGO cell cycle regulator family member C (spdyc-b), mRNA [NM_001088507]		398152	NM_001088507	speedy/RINGO cell cycle regulator family member C
A_10_P087140	-4.19429		AGENCOURT_11240440 Wellcome [CA982545]			CA982545
A_10_P031706	-4.1759	sirt3.2	Xenopus laevis sirtuin (silent mating type information regulation 2 homolog) 3, gene 2 (sirt3.2), mRNA [NM_001096098]		734623	NM_001096098	sirtuin (silent mating type information regulation 2 homolog) 3, gene 2
A_10_P005315	-4.16689	prkg2	Xenopus laevis protein kinase, cGMP-dependent, type II (prkg2), mRNA [NM_001092130]		444025	NM_001092130	protein kinase, cGMP-dependent, type II
A_10_P021388	-4.1298		Rep: XSurvivin1B - Xenopus laevis (African clawed frog), complete [TC423892]
A_10_P031016	-4.10517	foxr1	Xenopus laevis forkhead box R1 (foxr1), mRNA [NM_001095653]		733406	NM_001095653	forkhead box R1
A_10_P020247	-4.10487		Rep: Uncharacterized protein ENSP00000344616 - Homo sapiens (Human), partial (40%) [TC435775]
A_10_P052134	-4.1011	brdt	Xenopus laevis hypothetical protein LOC398944, mRNA (cDNA clone IMAGE:4030975), partial cds [BC060452]		398944	BC060452	bromodomain, testis-specific
A_10_P204428	-4.09002	MGC81444	Xenopus laevis uncharacterized protein MGC81444 (MGC81444), mRNA [NM_001091187]		414616	NM_001091187	uncharacterized protein MGC81444
A_10_P204168	-4.08813		Rep: Poly [ADP-ribose] polymerase 14 (EC 2.4.2.30) (PARP-14) (B aggressive lymphoma protein 2). - Canis familiaris, partial (5%) [TC446417]
A_10_P008731	-4.0833	wnt11b	Xenopus laevis wingless-type MMTV integration site family, member 11B (wnt11b), mRNA [NM_001090858]		399441	NM_001090858	wingless-type MMTV integration site family, member 11B
A_10_P004380	-4.07965	MGC81160	Xenopus laevis uncharacterized protein MGC81160 (MGC81160), mRNA [NM_001091371]		431886	NM_001091371	uncharacterized protein MGC81160
A_10_P219798	-4.05236
A_10_P004455	-4.03715	slc34a2-b	Xenopus laevis solute carrier family 34 (type II sodium/phosphate contransporter), member 2 (slc34a2-b), mRNA [NM_001172115]		100337570	NM_001172115	solute carrier family 34 (type II sodium/phosphate contransporter), member 2
A_10_P045136	-4.03563	dand5	Xenopus laevis DAN domain family member 5, BMP antagonist (dand5), mRNA [NM_001098726]		594864	NM_001098726	DAN domain family member 5, BMP antagonist
A_10_P020586	-4.02066		BX852971 Xenopus laevis unfertilized egg cDNA library Xenopus laevis cDNA clone IMAGp998A249021 ; IMAGE:3744287 5', mRNA sequence [BX852971]			BX852971
A_10_P009472	-4.0123	xsox-11	Xenopus laevis xsox-11 protein (xsox-11), mRNA [NM_001173404]		398329	NM_001173404	xsox-11 protein
A_10_P033516	-4.00754	zpy1	Xenopus laevis zona pellucida protein Y1 (zpy1), mRNA [NM_001094350]		447643	NM_001094350	zona pellucida protein Y1
A_10_P061329	-3.9931	zpy1	Xenopus laevis egg envelope glycoprotein (ZPY1) mRNA, partial cds [AY937405]		734156	AY937405	egg envelope glycoprotein
A_10_P183443	-3.99205		Rep: Proteasome 26S subunit, non-ATPase, 13 - Danio rerio (Zebrafish) (Brachydanio rerio), partial (6%) [TC432973]
A_10_P049196	-3.96729	elavl2-a	Xenopus laevis ELAV like neuron-specific RNA binding protein 2 (elavl2-a), mRNA [NM_001087566]		394342	NM_001087566	ELAV like neuron-specific RNA binding protein 2
A_10_P009569	-3.95552	polr3g	Xenopus laevis polymerase (RNA) III (DNA directed) polypeptide G (32kD) (polr3g), mRNA [NM_001096527]		735067	NM_001096527	polymerase (RNA) III (DNA directed) polypeptide G (32kD)
A_10_P146288	-3.92935		Rep: PREDICTED: zinc finger protein 225 isoform 2 - Pan troglodytes, partial (13%) [TC424032]
A_10_P031501	-3.92259	gp37	Xenopus laevis gp37 protein (gp37), mRNA [NM_001087917]		397807	NM_001087917	gp37 protein
A_10_P048351	-3.91979	xlzpc	Xenopus laevis zona pellucida C glycoprotein (xlzpc), mRNA [NM_001088188]		397980	NM_001088188	zona pellucida C glycoprotein
A_10_P136878	-3.91665	LOC733268	Xenopus laevis uncharacterized LOC733268 (LOC733268), mRNA [NM_001095621]		733268	NM_001095621	uncharacterized LOC733268
A_10_P002114	-3.91182	cdca9	Xenopus laevis cell division cycle associated 9 (cdca9), mRNA [NM_001092946]		444883	NM_001092946	cell division cycle associated 9
A_10_P117061	-3.89223	ddx25	Xenopus laevis DEAD (Asp-Glu-Ala-Asp) box helicase 25 (ddx25), mRNA [NM_001088548]		398180	NM_001088548	DEAD (Asp-Glu-Ala-Asp) box helicase 25
A_10_P040001	-3.88444	elavl2-a	Xenopus laevis ELAV like neuron-specific RNA binding protein 2 (elavl2-a), mRNA [NM_001087566]		394342	NM_001087566	ELAV like neuron-specific RNA binding protein 2
A_10_P010568	-3.87926	hist1h2am	Xenopus laevis histone cluster 1, H2am (hist1h2am), mRNA [NM_001086437]		379596	NM_001086437	histone cluster 1, H2am
A_10_P048721	-3.87853
A_10_P027258	-3.86981	tdgf1.3	Xenopus laevis teratocarcinoma-derived growth factor 1, member 3 (tdgf1.3), mRNA [NM_001088462]		398127	NM_001088462	teratocarcinoma-derived growth factor 1, member 3
A_10_P243628	-3.86418
A_10_P000686	-3.85083	sycp2l	Xenopus laevis synaptonemal complex protein 2-like (sycp2l), mRNA [NM_001088657]		398239	NM_001088657	synaptonemal complex protein 2-like
A_10_P047351	-3.83142	caprin2	Xenopus laevis caprin family member 2 (caprin2), mRNA [NM_001127871]		100158434	NM_001127871	caprin family member 2
A_10_P072795	-3.81759	LOC443566	Xenopus laevis shisa, mRNA (cDNA clone MGC:179754 IMAGE:4033346), complete cds [BC160672]		443566	BC160672	shisa
A_10_P224043	-3.8102		Rep: Zygote arrest 1 - Oncorhynchus mykiss (Rainbow trout) (Salmo gairdneri), partial (10%) [TC453466]
A_10_P133900	-3.79754	birc7-a	Xenopus laevis baculoviral IAP repeat containing 7 (birc7-a), mRNA [NM_001088821]		398387	NM_001088821	baculoviral IAP repeat containing 7
A_10_P112306	-3.7883	LOC733182	Xenopus laevis hypothetical protein LOC733182, mRNA (cDNA clone IMAGE:6638942), partial cds [BC092114]		733182	BC092114	uncharacterized LOC733182
A_10_P042281	-3.77173	zic2-b	Xenopus laevis Zic family member 2 (zic2-b), mRNA [NM_001085959]		379115	NM_001085959	Zic family member 2
A_10_P005389	-3.7662	hbox10	Xenopus laevis homeobox-containing protein 10 (hbox10), mRNA [NM_001087690]		394419	NM_001087690	homeobox-containing protein 10
A_10_P000591	-3.7656	birc7-a	Xenopus laevis baculoviral IAP repeat containing 7 (birc7-a), mRNA [NM_001088821]		398387	NM_001088821	baculoviral IAP repeat containing 7
A_10_P249507	-3.74372		Rep: Active breakpoint cluster region-related protein. - Xenopus tropicalis, partial (4%) [TC461388]
A_10_P048511	-3.7365	foxh1	Xenopus laevis forkhead activin signal transducer 1, mRNA (cDNA clone MGC:179863 IMAGE:5073282), complete cds [BC160705]		398070	BC160705	forkhead box H1
A_10_P009507	-3.72057	LOC398398	Xenopus laevis aquaporin (LOC398398), mRNA [NM_001088841]		398398	NM_001088841	aquaporin
A_10_P040816	-3.70889	sycp3	Xenopus laevis synaptonemal complex protein 3 (sycp3), mRNA [NM_001114830]		100137700	NM_001114830	synaptonemal complex protein 3
A_10_P240463	-3.70214
A_10_P135298	-3.69573	tuba3d	Xenopus laevis tubulin, alpha 3d (tuba3d), mRNA [NM_001088106]		397931	NM_001088106	tubulin, alpha 3d
A_10_P008663	-3.68195	LOC495206	Xenopus laevis uncharacterized LOC495206 (LOC495206), mRNA [NM_001094893]		495206	NM_001094893	uncharacterized LOC495206
A_10_P005962	-3.67818	slc16a3-b	Xenopus laevis solute carrier family 16 (monocarboxylate transporter), member 3 (slc16a3-b), mRNA [NM_001092618]		444516	NM_001092618	solute carrier family 16 (monocarboxylate transporter), member 3
A_10_P004835	-3.67813	rrm2.1	Xenopus laevis ribonucleotide reductase M2, gene 1 (rrm2.1), mRNA [NM_001091920]		443815	NM_001091920	ribonucleotide reductase M2, gene 1
A_10_P144672	-3.67651	MGC115038	Xenopus laevis uncharacterized protein MGC115038 (MGC115038), mRNA [NM_001095867]		734386	NM_001095867	uncharacterized protein MGC115038
A_10_P204848	-3.6749	grhpr.2	Xenopus laevis glyoxylate reductase/hydroxypyruvate reductase, gene 2 (grhpr.2), mRNA [NM_001089027]		398508	NM_001089027	glyoxylate reductase/hydroxypyruvate reductase, gene 2
A_10_P248358	-3.67401		Rep: Melanoregulin - Xenopus tropicalis (Western clawed frog) (Silurana tropicalis), complete [TC461052]
A_10_P233403	-3.66381	cyp26a1	Xenopus laevis cytochrome P450, family 26, subfamily A, polypeptide 1 (cyp26a1), mRNA [NM_001095469]		496314	NM_001095469	cytochrome P450, family 26, subfamily A, polypeptide 1
A_10_P248353	-3.66157		Rep: Mixed lineage leukemia-like protein - Aulostomus chinensis (Chinese trumpetfish), partial (5%) [TC461051]
A_10_P047556	-3.65985	MGC81444	Xenopus laevis uncharacterized protein MGC81444 (MGC81444), mRNA [NM_001091187]		414616	NM_001091187	uncharacterized protein MGC81444
A_10_P224448	-3.65679
A_10_P019907	-3.65111		BX845836 NICHD_XGC_Emb1 Xenopus laevis cDNA clone IMAGp998L248302 ; IMAGE:3402023 5', mRNA sequence [BX845836]			BX845836
A_10_P203688	-3.64577	LOC733440	Xenopus laevis uncharacterized LOC733440 (LOC733440), mRNA [NM_001095663]		733440	NM_001095663	uncharacterized LOC733440
A_10_P001929	-3.63365	otx1	Xenopus laevis orthodenticle homeobox 1 (otx1), mRNA [NM_001087540]		394326	NM_001087540	orthodenticle homeobox 1
A_10_P040631	-3.6308	LOC100137643	Xenopus laevis uncharacterized LOC100137643 (LOC100137643), mRNA [NM_001114792]		100137643	NM_001114792	uncharacterized LOC100137643
A_10_P037461	-3.62601	cldn4L2	Xenopus laevis claudin4L2 (cldn4L2), mRNA [NM_001088861]		398408	NM_001088861	claudin4L2
A_10_P035187	-3.62557	cyp26a1	Xenopus laevis cytochrome P450, family 26, subfamily A, polypeptide 1 (cyp26a1), mRNA [NM_001095469]		496314	NM_001095469	cytochrome P450, family 26, subfamily A, polypeptide 1
A_10_P009391	-3.61565	mcm6	Xenopus laevis minichromosome maintenance complex component 6 (mcm6), mRNA [NM_001088353]		398071	NM_001088353	minichromosome maintenance complex component 6
A_10_P143853	-3.60769	LOC100189560	Xenopus laevis uncharacterized LOC100189560 (LOC100189560), mRNA [NM_001135063]		100189560	NM_001135063	uncharacterized LOC100189560
A_10_P000259	-3.58552	szl	Xenopus laevis secreted Xwnt8 inhibitor sizzled (szl), mRNA [NM_001088279]		398029	NM_001088279	secreted Xwnt8 inhibitor sizzled
A_10_P071715	-3.56271	lhx8	Xenopus laevis LIM homeobox 8 (lhx8), mRNA [NM_001086489]		379649	NM_001086489	LIM homeobox 8
A_10_P032296	-3.55677	dppa2	Xenopus laevis developmental pluripotency-associated 2 (dppa2), mRNA [NM_001096099]		734624	NM_001096099	developmental pluripotency-associated 2
A_10_P019782	-3.54987		Rep: Gp43 - Xenopus laevis (African clawed frog), partial (76%) [TC424902]
A_10_P003351	-3.54836	adh4	Xenopus laevis alcohol dehydrogenase class IV (adh4), mRNA [NM_001086329]		379488	NM_001086329	alcohol dehydrogenase class IV
A_10_P000388	-3.54833	ddx25	Xenopus laevis DEAD (Asp-Glu-Ala-Asp) box helicase 25 (ddx25), mRNA [NM_001088548]		398180	NM_001088548	DEAD (Asp-Glu-Ala-Asp) box helicase 25
A_10_P146266	-3.54313	LOC397885	Xenopus laevis cyclin A1 (LOC397885), mRNA [NM_001088046]		397885	NM_001088046	cyclin A1
A_10_P015240	-3.52816	nkiras1	Xenopus laevis NFKB inhibitor interacting Ras-like 1 (nkiras1), mRNA [NM_001097082]		100036787	NM_001097082	NFKB inhibitor interacting Ras-like 1
A_10_P250902	-3.52816		Rep: Secretion protein HlyD - Polaromonas sp. (strain JS666 / ATCC BAA-500), partial (5%) [TC432414]
A_10_P052174	-3.52118	LOC733441	Xenopus laevis cDNA clone IMAGE:5079033, partial cds [BC073098]		733441	BC073098	uncharacterized LOC733441
A_10_P184653	-3.51882
A_10_P056732	-3.51303	dppa2	Xenopus laevis developmental pluripotency-associated 2 (dppa2), mRNA [NM_001096099]		734624	NM_001096099	developmental pluripotency-associated 2
A_10_P004084	-3.51146	MGC81075	Xenopus laevis uncharacterized protein MGC81075 (MGC81075), mRNA [NM_001091230]		414660	NM_001091230	uncharacterized protein MGC81075
A_10_P040691	-3.51035	rdd1	Xenopus laevis riddle 1 (rdd1), mRNA [NM_001088995]		398488	NM_001088995	riddle 1
A_10_P212808	-3.50671	pcnxl4	Xenopus laevis pecanex-like 4 (pcnxl4), mRNA [NM_001089192]		398632	NM_001089192	pecanex-like 4
A_10_P060169	-3.49393	pigv	Xenopus laevis hypothetical protein MGC115490, mRNA (cDNA clone MGC:115490 IMAGE:6868311), complete cds [BC097783]		735121	BC097783	phosphatidylinositol glycan anchor biosynthesis, class V
A_10_P183983	-3.48522		Rep: Conserved domain protein - Geobacter sulfurreducens, partial (9%) [TC439080]
A_10_P069162	-3.48273		Rep: Isoform 2 of Q9BXT6 - Homo sapiens (Human), partial (23%) [TC454986]
A_10_P194098	-3.48245		Rep: Zgc:91895 - Danio rerio (Zebrafish) (Brachydanio rerio), partial (8%) [TC442737]
A_10_P007201	-3.47933	rhov	Xenopus laevis ras homolog family member V (rhov), mRNA [NM_001095566]		503677	NM_001095566	ras homolog family member V
A_10_P026967	-3.47731	irf6.2	Xenopus laevis interferon regulatory factor 6, gene 2 (irf6.2), mRNA [NM_001087746]		397715	NM_001087746	interferon regulatory factor 6, gene 2
A_10_P033451	-3.46793	LOC100137678	Xenopus laevis uncharacterized LOC100137678 (LOC100137678), mRNA [NM_001114813]		100137678	NM_001114813	uncharacterized LOC100137678
A_10_P174478	-3.46601	slc16a3-b	Xenopus laevis solute carrier family 16 (monocarboxylate transporter), member 3 (slc16a3-b), mRNA [NM_001092618]		444516	NM_001092618	solute carrier family 16 (monocarboxylate transporter), member 3
A_10_P059072	-3.45617		AGENCOURT_14217311 NICHD_XGC_Eye1 Xenopus laevis cDNA clone IMAGE:6945812 5', mRNA sequence [CD252817]			CD252817
A_10_P009279	-3.45616	hormad1	Xenopus laevis HORMA domain containing 1 (hormad1), mRNA [NM_001095425]		496240	NM_001095425	HORMA domain containing 1
A_10_P207363	-3.45054		Rep: ABC transporter permease protein - Azorhizobium caulinodans (strain ATCC 43989 / DSM 5975 / ORS 571), partial (5%) [TC433699]
A_10_P004290	-3.44626	trim7	Xenopus laevis tripartite motif containing 7 (trim7), mRNA [NM_001087987]		397847	NM_001087987	tripartite motif containing 7
A_10_P053859	-3.44474	ybx2-b	Xenopus laevis Y box binding protein 2 (ybx2-b), mRNA [NM_001087698]		394429	NM_001087698	Y box binding protein 2
A_10_P005888	-3.43863	gtf2a1l	Xenopus laevis general transcription factor IIA, 1-like (gtf2a1l), mRNA [NM_001089286]		398705	NM_001089286	general transcription factor IIA, 1-like
A_10_P035971	-3.43498	npm2	Xenopus laevis nucleophosmin/nucleoplasmin 2 (npm2), mRNA [NM_001087558]		394336	NM_001087558	nucleophosmin/nucleoplasmin 2
A_10_P243603	-3.42553		Rep: MGC88874 protein - Xenopus tropicalis (Western clawed frog) (Silurana tropicalis), complete [TC459626]
A_10_P217738	-3.42431	slc16a3-b	Xenopus laevis solute carrier family 16 (monocarboxylate transporter), member 3 (slc16a3-b), mRNA [NM_001092618]		444516	NM_001092618	solute carrier family 16 (monocarboxylate transporter), member 3
A_10_P006930	-3.42025	cpeb1-b	Xenopus laevis cytoplasmic polyadenylation element binding protein 1 (cpeb1-b), mRNA [NM_001095951]		734470	NM_001095951	cytoplasmic polyadenylation element binding protein 1
A_10_P030797	-3.41855	gp37	Xenopus laevis gp37 protein (gp37), mRNA [NM_001087917]		397807	NM_001087917	gp37 protein
A_10_P004066	-3.41718	LOC397866	Xenopus laevis connexin 38 (LOC397866), mRNA [NM_001088018]		397866	NM_001088018	connexin 38
A_10_P174943	-3.41686	gp37	Xenopus laevis gp37 protein (gp37), mRNA [NM_001087917]		397807	NM_001087917	gp37 protein
A_10_P266662	-3.40925	ccnb2	Xenopus laevis cyclin B2 (ccnb2), mRNA [NM_001087799]		397743	NM_001087799	cyclin B2
A_10_P044481	-3.4071	birc7-b	Xenopus laevis baculoviral IAP repeat containing 7 (birc7-b), mRNA [NM_001114800]		100137653	NM_001114800	baculoviral IAP repeat containing 7
A_10_P006499	-3.39926	mreg	Xenopus laevis melanoregulin (mreg), mRNA [NM_001096570]		735112	NM_001096570	melanoregulin
A_10_P009035	-3.39575	clip3	Xenopus laevis CAP-GLY domain containing linker protein 3 (clip3), mRNA [NM_001095172]		495693	NM_001095172	CAP-GLY domain containing linker protein 3
A_10_P048386	-3.3954	pgla-a	Xenopus laevis prepro-PGLa (pgla-a), mRNA [NM_001101798]		779059	NM_001101798	prepro-PGLa
A_10_P001329	-3.38415	map1lc3c	Xenopus laevis microtubule-associated protein 1 light chain 3 gamma (map1lc3c), mRNA [NM_001096942]		779323	NM_001096942	microtubule-associated protein 1 light chain 3 gamma
A_10_P115966	-3.38391		Rep: ABC transporter permease protein - Azorhizobium caulinodans (strain ATCC 43989 / DSM 5975 / ORS 571), partial (5%) [TC433699]
A_10_P172573	-3.37986	foxh1	Xenopus laevis forkhead activin signal transducer 1, mRNA (cDNA clone MGC:179863 IMAGE:5073282), complete cds [BC160705]		398070	BC160705	forkhead box H1
A_10_P146078	-3.37825	sycp3	Xenopus laevis synaptonemal complex protein 3 (sycp3), mRNA [NM_001114830]		100137700	NM_001114830	synaptonemal complex protein 3
A_10_P004924	-3.37732	slc2a9-b	Xenopus laevis solute carrier family 2 (facilitated glucose transporter), member 9 (slc2a9-b), mRNA [NM_001091692]		432243	NM_001091692	solute carrier family 2 (facilitated glucose transporter), member 9
A_10_P056497	-3.37693		bl41b02.w1 Blackshear [AW635969]			AW635969
A_10_P142668	-3.37326	MGC115657	Xenopus laevis uncharacterized protein MGC115657 (MGC115657), mRNA [NM_001096130]		734656	NM_001096130	uncharacterized protein MGC115657
A_10_P020011	-3.37082		BX846876 Cho Li treated gastrula Xenopus laevis cDNA clone IMAGp998O229029 ; IMAGE:3747693 5', mRNA sequence [BX846876]			BX846876
A_10_P001261	-3.36964		Rep: MGC82296 protein - Xenopus laevis (African clawed frog), partial (52%) [TC447009]
A_10_P020705	-3.36339		Xenopus laevis cDNA clone IMAGE:4031051 [BC155356]			BC155356
A_10_P200838	-3.35643		Rep: Homolog of Brachydanio rerio "PMesogenin (Mesogenin 1) (Basic helix-loop-helix transcription factor). - Takifugu rubripes, partial (3%) [TC445152]
A_10_P002794	-3.35605	rbm24-b	Xenopus laevis RNA binding motif protein 24 (rbm24-b), mRNA [NM_001086109]		379265	NM_001086109	RNA binding motif protein 24
A_10_P068462	-3.33645		AGENCOURT_11210594 NICHD_XGC_Tad2 Xenopus laevis cDNA clone IMAGE:6873709 5', mRNA sequence [CB198715]			CB198715
A_10_P019878	-3.33364		Rep: T32E20.32 - Arabidopsis thaliana (Mouse-ear cress), partial (6%) [TC454901]
A_10_P002156	-3.32252	pcsk4	Xenopus laevis proprotein convertase subtilisin/kexin type 4 (pcsk4), mRNA [NM_001095554]		497630	NM_001095554	proprotein convertase subtilisin/kexin type 4
A_10_P234728	-3.32203	ccnb2	Xenopus laevis cyclin B2 (ccnb2), mRNA [NM_001087799]		397743	NM_001087799	cyclin B2
A_10_P264547	-3.31648		Rep: LigA - Methylobacterium sp. 4-46, partial (6%) [TC465623]
A_10_P020344	-3.3143		BX850233 Wellcome CRC pSK St 10 5 Xenopus laevis cDNA clone IMAGp998K198353 ; IMAGE:3421578 5', mRNA sequence [BX850233]			BX850233
A_10_P027136	-3.31352	ybx2-b	Xenopus laevis Y box binding protein 2 (ybx2-b), mRNA [NM_001087698]		394429	NM_001087698	Y box binding protein 2
A_10_P148733	-3.31342		Rep: LOC494706 protein - Xenopus laevis (African clawed frog), partial (73%) [TC425286]
A_10_P037371	-3.30863	racgap1.2	Xenopus laevis Rac GTPase activating protein 1 (racgap1.2), mRNA [NM_001092956]		445828	NM_001092956	Rac GTPase activating protein 1
A_10_P035771	-3.3059	MGC115657	Xenopus laevis uncharacterized protein MGC115657 (MGC115657), mRNA [NM_001096130]		734656	NM_001096130	uncharacterized protein MGC115657
A_10_P000118	-3.28795	ripply2.1	Xenopus laevis ripply transcriptional repressor 2 (ripply2.1), mRNA [NM_001088755]		398303	NM_001088755	ripply transcriptional repressor 2
A_10_P151558	-3.27971		Rep: Toluene 1,2-dioxygenase system ferredoxin--NAD(+) reductase component, probable (TodA) (EC 1.18.1.3) (Multicomponent dioxygenase system ferredoxin-NAD(+) reductase) - Sulfolobus solfataricus, partial (5%) [TC426565]
A_10_P003648	-3.27423	lhx8	Xenopus laevis LIM homeobox 8 (lhx8), mRNA [NM_001086489]		379649	NM_001086489	LIM homeobox 8
A_10_P216778	-3.27419		Rep: Chromosome 10 SCAF15019, whole genome shotgun sequence - Tetraodon nigroviridis (Green puffer), partial (26%) [TC451003]
A_10_P021444	-3.2725	rpain-b	Xenopus laevis RPA interacting protein (rpain-b), mRNA [NM_001095437]		496256	NM_001095437	RPA interacting protein
A_10_P179823	-3.2718	sirt3.2	Xenopus laevis sirtuin (silent mating type information regulation 2 homolog) 3, gene 2 (sirt3.2), mRNA [NM_001096098]		734623	NM_001096098	sirtuin (silent mating type information regulation 2 homolog) 3, gene 2
A_10_P077600	-3.25885		AGENCOURT_18786686 NICHD_XGC_Te2N Xenopus laevis cDNA clone IMAGE:7202188 5', mRNA sequence [CK798796]			CK798796
A_10_P039386	-3.25807	MGC81152	Xenopus laevis uncharacterized protein MGC81152 (MGC81152), mRNA [NM_001091256]		414690	NM_001091256	uncharacterized protein MGC81152
A_10_P019806	-3.25758		BX844523 NICHD_XGC_Emb1 Xenopus laevis cDNA clone IMAGp998L188305 ; IMAGE:3403169 5', mRNA sequence [BX844523]			BX844523
A_10_P027202	-3.25704	cpeb1-a	Xenopus laevis cytoplasmic polyadenylation element binding protein 1 (cpeb1-a), mRNA [NM_001090603]		399289	NM_001090603	cytoplasmic polyadenylation element binding protein 1
A_10_P251227	-3.2516	stk31	Xenopus laevis cDNA clone IMAGE:3404818, containing frame-shift errors [BC077594]		100380981	BC077594	serine/threonine kinase 31
A_10_P008870	-3.25008	mycl1-a	Xenopus laevis v-myc myelocytomatosis viral oncogene homolog 1, lung carcinoma derived (mycl1-a), mRNA [NM_001087871]		397783	NM_001087871	v-myc myelocytomatosis viral oncogene homolog 1, lung carcinoma derived
A_10_P205438	-3.24932		Rep: MGC68601 protein - Xenopus laevis (African clawed frog), partial (71%) [TC453687]
A_10_P016832	-3.24725		DC091062 Yamamoto [DC091062]			DC091062
A_10_P065459	-3.24697		AGENCOURT_10255949 NICHD XGC OO1 Xenopus laevis cDNA clone IMAGE:5078877 5', mRNA sequence [CA790803]			CA790803
A_10_P134230	-3.23834		DC058782 Osada Taira anterior endomesoderm (AEM) pCS105 cDNA library Xenopus laevis cDNA clone xlk73d23 5', mRNA sequence [DC058782]			DC058782
A_10_P009444	-3.23741	mcm3	Xenopus laevis minichromosome maintenance complex component 3 (mcm3), mRNA [NM_001087943]		397821	NM_001087943	minichromosome maintenance complex component 3
A_10_P033251	-3.23569	cdk5r2	Xenopus laevis cyclin-dependent kinase 5, regulatory subunit 2 (p39) (cdk5r2), mRNA [NM_001095906]		734425	NM_001095906	cyclin-dependent kinase 5, regulatory subunit 2 (p39)
A_10_P005368	-3.23486	hbz	Xenopus laevis hemoglobin, zeta (hbz), mRNA [NM_001092169]		444064	NM_001092169	hemoglobin, zeta
A_10_P043716	-3.2344	LOC100192369	Xenopus laevis sperm-specific nuclear basic protein 1 (LOC100192369), mRNA [NM_001137586]		100192369	NM_001137586	sperm-specific nuclear basic protein 1
A_10_P115151	-3.22953		AGENCOURT_10945540 NICHD XGC OO1 Xenopus laevis cDNA clone IMAGE:6856822 5', mRNA sequence [CA985059]			CA985059
A_10_P265027	-3.22905
A_10_P209298	-3.22672	top1.2	Xenopus laevis topoisomerase (DNA) I, gene 2 (top1.2), mRNA [NM_001096068]		734592	NM_001096068	topoisomerase (DNA) I, gene 2
A_10_P050919	-3.22	rab11fip4l	Xenopus laevis RAB11 family interacting protein 4 (class II) like (rab11fip4l), mRNA [NM_001096583]		735126	NM_001096583	RAB11 family interacting protein 4 (class II) like
A_10_P071160	-3.21662
A_10_P224748	-3.20483	MGC68601	Xenopus laevis uncharacterized protein MGC68601 (MGC68601), mRNA [NM_001089899]		398888	NM_001089899	uncharacterized protein MGC68601
A_10_P027352	-3.20254	LOC398190	Xenopus laevis polyprotein, serine proteases and ovochymase regions (LOC398190), mRNA [NM_001088568]		398190	NM_001088568	polyprotein, serine proteases and ovochymase regions
A_10_P174208	-3.19393		Rep: Glycinamide ribonucleotide synthetase-aminoimidazole ribonucleotide synthetase-glycinamide ribonucleotide transformylase - Ambystoma mexicanum (Axolotl), partial (11%) [TC435442]
A_10_P133385	-3.19166	pif1	Xenopus laevis PIF1 5'-to-3' DNA helicase (pif1), mRNA [NM_001096061]		734585	NM_001096061	PIF1 5'-to-3' DNA helicase
A_10_P215498	-3.19135		Rep: Si:dkeyp-114g9.1 - Danio rerio (Zebrafish) (Brachydanio rerio), partial (43%) [TC450548]
A_10_P276382	-3.18447		Rep: Predicted protein - Neurospora crassa, partial (4%) [TC468789]
A_10_P047526	-3.18206	zp2	Xenopus laevis zona pellucida glycoprotein 2 (sperm receptor) (zp2), mRNA [NM_001088389]		398089	NM_001088389	zona pellucida glycoprotein 2 (sperm receptor)
A_10_P224873	-3.18029
A_10_P041126	-3.17266	pif1	Xenopus laevis PIF1 5'-to-3' DNA helicase (pif1), mRNA [NM_001096061]		734585	NM_001096061	PIF1 5'-to-3' DNA helicase
A_10_P061954	-3.17226	ap1s3	Xenopus laevis hypothetical protein LOC443609, mRNA (cDNA clone IMAGE:5048812), partial cds [BC073025]		443609	BC073025	adaptor-related protein complex 1, sigma 3 subunit
A_10_P197598	-3.17172		Rep: MGC80042 protein - Xenopus laevis (African clawed frog), partial (43%) [TC443995]
A_10_P001276	-3.16668	ankrd37	Xenopus laevis ankyrin repeat domain 37 (ankrd37), mRNA [NM_001098697]		100049758	NM_001098697	ankyrin repeat domain 37
A_10_P030336	-3.16574	tfap2c	Xenopus laevis transcription factor AP-2 gamma (activating enhancer binding protein 2 gamma) (tfap2c), mRNA [NM_001089717]		398790	NM_001089717	transcription factor AP-2 gamma (activating enhancer binding protein 2 gamma)
A_10_P005134	-3.1625	pgat	Xenopus laevis Primordial germ cell-associated transcript protein (pgat), mRNA [NM_001087463]		394273	NM_001087463	Primordial germ cell-associated transcript protein
A_10_P178698	-3.15969		Rep: Spondin-1 precursor (F-spondin) (Vascular smooth muscle cell growth- promoting factor). - Xenopus tropicalis, partial (4%) [TC437148]
A_10_P210018	-3.14984	LOC100037197	Xenopus laevis uncharacterized LOC100037197 (LOC100037197), mRNA [NM_001097888]		100037197	NM_001097888	uncharacterized LOC100037197
A_10_P009674	-3.14501	tusc3	Xenopus laevis hypothetical protein LOC733408, mRNA (cDNA clone IMAGE:7208459), partial cds [BC108612]		733408	BC108612	tumor suppressor candidate 3
A_10_P047006	-3.14359	MGC68601	Xenopus laevis uncharacterized protein MGC68601 (MGC68601), mRNA [NM_001089899]		398888	NM_001089899	uncharacterized protein MGC68601
A_10_P001264	-3.14109	LOC494706	Xenopus laevis uncharacterized LOC494706 (LOC494706), mRNA [NM_001094546]		494706	NM_001094546	uncharacterized LOC494706
A_10_P000761	-3.14099	MGC69520	Xenopus laevis Novel 7 transmembrane receptor (rhodopsin family) protein (MGC69520), mRNA [NM_001091214]		414643	NM_001091214	Novel 7 transmembrane receptor (rhodopsin family) protein
A_10_P020431	-3.13937		BX851264 Xenopus laevis oocyte Xenopus laevis cDNA clone IMAGp998H119025 ; IMAGE:3745978 5', mRNA sequence [BX851264]			BX851264
A_10_P009600	-3.13335	ppp1r3c.2	Xenopus laevis protein phosphatase 1, regulatory subunit 3C (ppp1r3c.2), mRNA [NM_001095855]		734374	NM_001095855	protein phosphatase 1, regulatory subunit 3C
A_10_P048586	-3.13255	zpax	Xenopus laevis egg envelope component ZPAX (zpax), mRNA [NM_001088516]		398158	NM_001088516	egg envelope component ZPAX
A_10_P017366	-3.13101
A_10_P000308	-3.11063	slbp2	Xenopus laevis oocyte-specific histone mRNA stem-loop binding protein (slbp2), mRNA [NM_001088393]		398091	NM_001088393	oocyte-specific histone mRNA stem-loop binding protein
A_10_P081080	-3.10978		AGENCOURT_11348170 NICHD_XGC_Tad1 Xenopus laevis cDNA clone IMAGE:6877268 5', mRNA sequence [CB206093]			CB206093
A_10_P002955	-3.10868	oat	Xenopus laevis ornithine aminotransferase (oat), mRNA [NM_001086593]		379754	NM_001086593	ornithine aminotransferase
A_10_P140438	-3.10574	sal-3-a	Xenopus laevis mRNA for Xsal-3' long form, partial cds [AB030828]		373554	AB030828	sal-3' long form
A_10_P218793	-3.09959		Rep: F-box/LRR-repeat protein 4 (F-box and leucine-rich repeat protein 4) (F-box protein FBL4/FBL5). - Xenopus tropicalis, partial (3%) [TC451689]
A_10_P033921	-3.09239	pld6	Xenopus laevis phospholipase D family, member 6 (pld6), mRNA [NM_001097789]		100037063	NM_001097789	phospholipase D family, member 6
A_10_P005721	-3.0918	cyp26a1	Xenopus laevis retinoic acid converting enzyme (cyp26a1), mRNA [NM_001088399]		398094	NM_001088399	retinoic acid converting enzyme
A_10_P237798	-3.0874		Rep: Homolog of Homo sapiens "Coiled-coil domain containing protein 9 - Takifugu rubripes, partial (75%) [TC457826]
A_10_P015793	-3.08735
A_10_P244023	-3.08028		Rep: Myosin-13 (Myosin heavy chain, skeletal muscle, extraocular) (MyHC- eo). - Xenopus tropicalis, partial (6%) [TC459740]
A_10_P002019	-3.0798	asz1	Xenopus laevis ankyrin repeat, SAM and basic leucine zipper domain containing 1 (asz1), mRNA [NM_001091030]		414277	NM_001091030	ankyrin repeat, SAM and basic leucine zipper domain containing 1
A_10_P159073	-3.07154		Rep: MGC69520 protein (Novel 7 transmembrane receptor (Rhodopsin family) protein) - Xenopus tropicalis (Western clawed frog) (Silurana tropicalis), partial (60%) [TC429633]
A_10_P048646	-3.071	LOC398190	Xenopus laevis polyprotein, serine proteases and ovochymase regions (LOC398190), mRNA [NM_001088568]		398190	NM_001088568	polyprotein, serine proteases and ovochymase regions
A_10_P171148	-3.0686		Rep: Protein FAM46C. - Xenopus tropicalis, partial (41%) [TC434338]
A_10_P027025	-3.064	not-b	Xenopus laevis notochord homeobox (not-b), mRNA [NM_001087722]		397703	NM_001087722	notochord homeobox
A_10_P205123	-3.05029		Rep: T-lymphoma invasion and metastasis-inducing protein 1 (TIAM-1 protein). - Gallus gallus, partial (29%) [TC446756]
A_10_P039236	-3.04613	MGC114904	Xenopus laevis uncharacterized protein MGC114904 (MGC114904), mRNA [NM_001095998]		734518	NM_001095998	uncharacterized protein MGC114904
A_10_P241963	-3.04376
A_10_P034975	-3.04288		Rep: RPA-interacting protein B - Xenopus laevis (African clawed frog), partial (83%) [TC440218]
A_10_P013932	-3.04236		DC135224 Yamamoto [DC135224]			DC135224
A_10_P072925	-3.03483		Rep: LOC494706 protein - Xenopus laevis (African clawed frog), partial (73%) [TC425286]
A_10_P051704	-3.03474		BX843651 Wellcome CRC pSK egg Xenopus laevis cDNA clone IMAGp998K108241 ; IMAGE:3378561 5', mRNA sequence [BX843651]			BX843651
A_10_P011753	-3.0341
A_10_P009620	-3.0285	MGC115038	Xenopus laevis uncharacterized protein MGC115038 (MGC115038), mRNA [NM_001095867]		734386	NM_001095867	uncharacterized protein MGC115038
A_10_P042761	-3.02254	LOC100158389	Xenopus laevis uncharacterized LOC100158389 (LOC100158389), mRNA [NM_001127833]		100158389	NM_001127833	uncharacterized LOC100158389
A_10_P004588	-3.02095	exd1	Xenopus laevis exonuclease 3'-5' domain containing 1 (exd1), mRNA [NM_001091380]		431895	NM_001091380	exonuclease 3'-5' domain containing 1
A_10_P001232	-3.01485
A_10_P234808	-3.01173	slbp2	Xenopus laevis oocyte-specific histone mRNA stem-loop binding protein (slbp2), mRNA [NM_001088393]		398091	NM_001088393	oocyte-specific histone mRNA stem-loop binding protein
A_10_P036191	-3.00229	foxl2	Xenopus laevis forkhead box L2 (foxl2), mRNA [NM_001134784]		100188926	NM_001134784	forkhead box L2
A_10_P149058	-2.99896	mycl	Xenopus laevis v-myc avian myelocytomatosis viral oncogene lung carcinoma derived homolog (mycl), mRNA [NM_001085991]		379147	NM_001085991	v-myc avian myelocytomatosis viral oncogene lung carcinoma derived homolog
A_10_P144983	-2.99498	baf-l	Xenopus laevis barrier-to-autointegration factor-like protein (baf-l), mRNA [NM_001095507]		496357	NM_001095507	barrier-to-autointegration factor-like protein
A_10_P159308	-2.99309	caprin2	Xenopus laevis caprin family member 2 (caprin2), mRNA [NM_001127871]		100158434	NM_001127871	caprin family member 2
A_10_P008369	-2.99289	fam115a	Xenopus laevis family with sequence similarity 115, member A (fam115a), mRNA [NM_001094696]		494989	NM_001094696	family with sequence similarity 115, member A
A_10_P040166	-2.99242	rab11fip4l	Xenopus laevis RAB11 family interacting protein 4 (class II) like (rab11fip4l), mRNA [NM_001096583]		735126	NM_001096583	RAB11 family interacting protein 4 (class II) like
A_10_P051489	-2.97637		BX854779 Xenopus laevis unfertilized egg cDNA library Xenopus laevis cDNA clone IMAGp998K099022 ; IMAGE:3744896 5', mRNA sequence [BX854779]			BX854779
A_10_P037746	-2.97484	adad1	Xenopus laevis adenosine deaminase domain containing 1 (testis-specific) (adad1), mRNA [NM_001096430]		734966	NM_001096430	adenosine deaminase domain containing 1 (testis-specific)
A_10_P196103	-2.96611	mycl	Xenopus laevis v-myc avian myelocytomatosis viral oncogene lung carcinoma derived homolog (mycl), mRNA [NM_001085991]		379147	NM_001085991	v-myc avian myelocytomatosis viral oncogene lung carcinoma derived homolog
A_10_P006716	-2.96454	gng4	Xenopus laevis guanine nucleotide binding protein (G protein), gamma 4 (gng4), mRNA [NM_001093293]		446597	NM_001093293	guanine nucleotide binding protein (G protein), gamma 4
A_10_P000329	-2.9631	szl	Xenopus laevis sizzled (szl), mRNA [NM_001088521]		398164	NM_001088521	sizzled
A_10_P126769	-2.95982	arl2bp	Xenopus laevis ADP-ribosylation factor-like 2 binding protein (arl2bp), mRNA [NM_001092856]		444754	NM_001092856	ADP-ribosylation factor-like 2 binding protein
A_10_P038131	-2.95797	tpte2	Xenopus laevis transmembrane phosphoinositide 3-phosphatase and tensin homolog 2 (tpte2), mRNA [NM_001096603]		735146	NM_001096603	transmembrane phosphoinositide 3-phosphatase and tensin homolog 2
A_10_P208813	-2.95289	ptdss2	Xenopus laevis phosphatidylserine synthase 2 (ptdss2), mRNA [NM_001135228]		100190774	NM_001135228	phosphatidylserine synthase 2
A_10_P076230	-2.95092		Xenopus laevis cDNA clone IMAGE:6950817 [BC130207]			BC130207
A_10_P006495	-2.93693	znf484	Xenopus laevis zinc finger protein 484 (znf484), mRNA [NM_001093137]		446441	NM_001093137	zinc finger protein 484
A_10_P057627	-2.93658		AGENCOURT_77729127 NICHD_XGC_limb Xenopus laevis cDNA clone IMAGE:8638539 5', mRNA sequence [EB731696]			EB731696
A_10_P101455	-2.9234	rpain-b	Xenopus laevis RPA interacting protein (rpain-b), mRNA [NM_001095437]		496256	NM_001095437	RPA interacting protein
A_10_P252717	-2.92131		Rep: Piwi-like protein 2. - Canis familiaris, partial (4%) [TC462294]
A_10_P232783	-2.9166		AGENCOURT_70312711 NICHD_XGC_Ov1 Xenopus laevis cDNA clone IMAGE:8330274 5', mRNA sequence [DY568607]			DY568607
A_10_P236413	-2.91407		Rep: tRNA/rRNA methyltransferase - Frankia sp. (strain CcI3), partial (6%) [TC457402]
A_10_P009603	-2.90834	depdc7-b	Xenopus laevis DEP domain containing 7 (depdc7-b), mRNA [NM_001095856]		734375	NM_001095856	DEP domain containing 7
A_10_P000016	-2.90708	zic2-a	Xenopus laevis Zic family member 2 (zic2-a), mRNA [NM_001087724]		397704	NM_001087724	Zic family member 2
A_10_P007551	-2.89645	pabpc1l-a	Xenopus laevis poly(A) binding protein, cytoplasmic 1-like (pabpc1l-a), mRNA [NM_001088625]		398221	NM_001088625	poly(A) binding protein, cytoplasmic 1-like
A_10_P226763	-2.89642		Rep: tudor domain containing 9 - Xenopus tropicalis, partial (25%) [TC454330]
A_10_P138908	-2.89625	asap2	Xenopus laevis ArfGAP with SH3 domain, ankyrin repeat and PH domain 2 (asap2), mRNA [NM_001091442]		431962	NM_001091442	ArfGAP with SH3 domain, ankyrin repeat and PH domain 2
A_10_P217753	-2.89452
A_10_P027350	-2.89064	adam21	Xenopus laevis ADAM metallopeptidase domain 21 (adam21), mRNA [NM_001085815]		378571	NM_001085815	ADAM metallopeptidase domain 21
A_10_P026976	-2.88836	ccnb2	Xenopus laevis cyclin B2 (ccnb2), mRNA [NM_001087799]		397743	NM_001087799	cyclin B2
A_10_P024584	-2.88503	crygc	Xenopus laevis crystallin, gamma C (crygc), mRNA [NM_001092676]		444574	NM_001092676	crystallin, gamma C
A_10_P137693	-2.88358	cae-a	Xenopus laevis preprocaerulein (cae-a), mRNA [NM_001087521]		394315	NM_001087521	preprocaerulein
A_10_P068777	-2.88105		BX845836 NICHD_XGC_Emb1 Xenopus laevis cDNA clone IMAGp998L248302 ; IMAGE:3402023 5', mRNA sequence [BX845836]			BX845836
A_10_P068362	-2.87946		AGENCOURT_13044006 NICHD_XGC_Te1 Xenopus laevis cDNA clone IMAGE:6897578 5', mRNA sequence [CB592469]			CB592469
A_10_P039221	-2.87922	lrrc69	Xenopus laevis leucine rich repeat containing 69 (lrrc69), mRNA [NM_001095336]		496073	NM_001095336	leucine rich repeat containing 69
A_10_P204743	-2.87779		Rep: Uncharacterized protein C1orf168 - Homo sapiens (Human), partial (6%) [TC446633]
A_10_P070177	-2.87402	dnd1	Xenopus laevis dead end protein, mRNA (cDNA clone IMAGE:5084515), partial cds [BC078132]		398713	BC078132	DND microRNA-mediated repression inhibitor 1
A_10_P039941	-2.86564	tdrd5	Xenopus laevis tudor domain containing 5 (tdrd5), mRNA [NM_001097130]		100036842	NM_001097130	tudor domain containing 5
A_10_P142913	-2.86521	gtf3a	Xenopus laevis general transcription factor 3A (gtf3a), mRNA [NM_001087859]		397777	NM_001087859	general transcription factor 3A
A_10_P072650	-2.86384		BP702739 Osada Taira anterior neuroectoderm (ANE) pCS105 cDNA library Xenopus laevis cDNA clone XL506b07ex 5', mRNA sequence [BP702739]			BP702739
A_10_P020067	-2.8596		BX847450 Wellcome CRC pSK egg Xenopus laevis cDNA clone IMAGp998M228239 ; IMAGE:3377853 5', mRNA sequence [BX847450]			BX847450
A_10_P002494	-2.85716	capn13	Xenopus laevis calpain 13 (capn13), mRNA [NM_001086019]		379175	NM_001086019	calpain 13
A_10_P041866	-2.85538	LOC100037197	Xenopus laevis uncharacterized LOC100037197 (LOC100037197), mRNA [NM_001097888]		100037197	NM_001097888	uncharacterized LOC100037197
A_10_P141753	-2.84895	oat	Xenopus laevis ornithine aminotransferase (oat), mRNA [NM_001086593]		379754	NM_001086593	ornithine aminotransferase
A_10_P002409	-2.83525	mycl	Xenopus laevis v-myc avian myelocytomatosis viral oncogene lung carcinoma derived homolog (mycl), mRNA [NM_001085991]		379147	NM_001085991	v-myc avian myelocytomatosis viral oncogene lung carcinoma derived homolog
A_10_P030186	-2.83181	gramd1c	Xenopus laevis GRAM domain containing 1C (gramd1c), mRNA [NM_001091428]		431948	NM_001091428	GRAM domain containing 1C
A_10_P037261	-2.82833	nab1	Xenopus laevis NGFI-A binding protein 1 (EGR1 binding protein 1) (nab1), mRNA [NM_001114821]		100137690	NM_001114821	NGFI-A binding protein 1 (EGR1 binding protein 1)
A_10_P233998	-2.82138		Rep: Os12g0208900 protein - Oryza sativa subsp. japonica (Rice), partial (5%) [TC456626]
A_10_P027116	-2.81798	ybx2-a	Xenopus laevis Y box binding protein 2 (ybx2-a), mRNA [NM_001087805]		397746	NM_001087805	Y box binding protein 2
A_10_P193343	-2.80575
A_10_P046686	-2.804	MGC86346	Xenopus laevis MGC86346 protein (MGC86346), mRNA [NM_001093975]		447268	NM_001093975	MGC86346 protein
A_10_P055562	-2.80272		DC041945 Osada Taira anterior endomesoderm (AEM) pCS105 cDNA library Xenopus laevis cDNA clone xlk119o17 5', mRNA sequence [DC041945]			DC041945
A_10_P169240	-2.79756		Rep: Methyl-accepting chemotaxis protein B - Treponema denticola, partial (6%) [TC433612]
A_10_P222248	-2.79023		Rep: LOC100037024 protein - Xenopus laevis (African clawed frog), partial (16%) [TC452880]
A_10_P199163	-2.7901		Rep: spire homolog 2 - Xenopus tropicalis, partial (32%) [TC444549]
A_10_P143173	-2.78843	MGC81120	Xenopus laevis uncharacterized protein MGC81120 (MGC81120), mRNA [NM_001091225]		414655	NM_001091225	uncharacterized protein MGC81120
A_10_P045291	-2.78839	hes2	Xenopus laevis hes family bHLH transcription factor 2 (hes2), mRNA [NM_001122882]		495039	NM_001122882	hes family bHLH transcription factor 2
A_10_P131651	-2.78837	eef1a-o1	Xenopus laevis elongation factor 1 alpha, oocyte form (eef1a-o1), mRNA [NM_001086133]		379289	NM_001086133	elongation factor 1 alpha, oocyte form
A_10_P133045	-2.78162	eef1a-o1	Xenopus laevis elongation factor 1 alpha, oocyte form (eef1a-o1), mRNA [NM_001086133]		379289	NM_001086133	elongation factor 1 alpha, oocyte form
A_10_P007265	-2.77643	apba2	Xenopus laevis amyloid beta (A4) precursor protein-binding, family A, member 2 (apba2), mRNA [NM_001093697]		447055	NM_001093697	amyloid beta (A4) precursor protein-binding, family A, member 2
A_10_P078795	-2.77302		AGENCOURT_11280374 Wellcome [CA981379]			CA981379
A_10_P053620	-2.76642	LOC100158307	Xenopus laevis uncharacterized LOC100158307 (LOC100158307), mRNA [NM_001127762]		100158307	NM_001127762	uncharacterized LOC100158307
A_10_P204708	-2.76637	eef1a-o1	Xenopus laevis elongation factor 1 alpha, oocyte form (eef1a-o1), mRNA [NM_001086133]		379289	NM_001086133	elongation factor 1 alpha, oocyte form
A_10_P076810	-2.76549		AGENCOURT_18833321 NICHD_XGC_Te2N Xenopus laevis cDNA clone IMAGE:7203688 5', mRNA sequence [CK800584]			CK800584
A_10_P215413	-2.75623
A_10_P006883	-2.74656	stk31	Xenopus laevis cDNA clone IMAGE:3404818, containing frame-shift errors [BC077594]		100380981	BC077594	serine/threonine kinase 31
A_10_P011011	-2.73748		Rep: Rab-like protein 5 - Xenopus tropicalis (Western clawed frog) (Silurana tropicalis), partial (63%) [TC447019]
A_10_P016998	-2.73365		BP720522 Osada Taira anterior neuroectoderm (ANE) pCS105 cDNA library Xenopus laevis cDNA clone XL446h16ex 3', mRNA sequence [BP720522]			BP720522
A_10_P034901	-2.73257	dnaaf3	Xenopus laevis dynein assembly factor 3, axonemal (dnaaf3), mRNA [NM_001096370]		734905	NM_001096370	dynein assembly factor 3, axonemal
A_10_P222483	-2.73232		Rep: LOC100037197 protein - Xenopus laevis (African clawed frog), partial (53%) [TC452960]
A_10_P254407	-2.73196
A_10_P017378	-2.7286		NISC_mn04e01.y1 NICHD XGC Ov1 Xenopus laevis cDNA clone IMAGE:5048929 5', mRNA sequence [BQ384023]			BQ384023
A_10_P000377	-2.72417	six3-a	Xenopus laevis SIX homeobox 3 (six3-a), mRNA [NM_001085702]		373739	NM_001085702	SIX homeobox 3
A_10_P000660	-2.72372	spdyc-a	Xenopus laevis speedy/RINGO cell cycle regulator family member C (spdyc-a), mRNA [NM_001088245]		398012	NM_001088245	speedy/RINGO cell cycle regulator family member C
A_10_P173858	-2.72356	oat	Xenopus laevis ornithine aminotransferase (oat), mRNA [NM_001086593]		379754	NM_001086593	ornithine aminotransferase
A_10_P113706	-2.72322		Rep: Polo-like kinase 3 - Xenopus tropicalis (Western clawed frog) (Silurana tropicalis), complete [TC422290]
A_10_P076340	-2.7215		AGENCOURT_39737259 NICHD_XGC_Te2N Xenopus laevis cDNA clone IMAGE:7764197 5', mRNA sequence [CX131266]			CX131266
A_10_P001246	-2.72108		AGENCOURT_11281639 Wellcome [CA981145]			CA981145
A_10_P011222	-2.71849		DC004186 Osada Taira anterior endomesoderm (AEM) pCS105 cDNA library Xenopus laevis cDNA clone rxlk104i01 3', mRNA sequence [DC004186]			DC004186
A_10_P020248	-2.71808	LOC100158307	Xenopus laevis uncharacterized LOC100158307 (LOC100158307), mRNA [NM_001127762]		100158307	NM_001127762	uncharacterized LOC100158307
A_10_P031881	-2.71359	LOC100036829	Xenopus laevis glucose-dependent insulinotropic polypeptide (LOC100036829), mRNA [NM_001097117]		100036829	NM_001097117	glucose-dependent insulinotropic polypeptide
A_10_P001314	-2.71256	top1.2	Xenopus laevis topoisomerase (DNA) I, gene 2 (top1.2), mRNA [NM_001096068]		734592	NM_001096068	topoisomerase (DNA) I, gene 2
A_10_P008180	-2.71229	LOC494726	Xenopus laevis uncharacterized LOC494726 (LOC494726), mRNA [NM_001094565]		494726	NM_001094565	uncharacterized LOC494726
A_10_P240158	-2.70997		Rep: DEP domain-containing protein 1B (HBxAg-transactivated protein 8). - Xenopus tropicalis, partial (58%) [TC458572]
A_10_P177503	-2.70853		Rep: MGC81519 protein - Xenopus laevis (African clawed frog), partial (9%) [TC436714]
A_10_P010543	-2.70838		Rep: MGC82602 protein - Xenopus laevis (African clawed frog), complete [TC440065]
A_10_P218803	-2.70349	gng4	Xenopus laevis guanine nucleotide binding protein (G protein), gamma 4 (gng4), mRNA [NM_001093293]		446597	NM_001093293	guanine nucleotide binding protein (G protein), gamma 4
A_10_P142953	-2.70055	MGC115706	Xenopus laevis uncharacterized protein MGC115706 (MGC115706), mRNA [NM_001096093]		734618	NM_001096093	uncharacterized protein MGC115706
A_10_P048436	-2.70032	rpain-a	Xenopus laevis RPA interacting protein (rpain-a), mRNA [NM_001088239]		398009	NM_001088239	RPA interacting protein
A_10_P199063	-2.69351		Rep: fer-1-like 4 (C. elegans) (FER1L4) on chromosome 20 - Xenopus tropicalis, partial (4%) [TC444514]
A_10_P045896	-2.68796	foxi2-b	Xenopus laevis forkhead box I2 (foxi2-b), mRNA [NM_001094638]		494806	NM_001094638	forkhead box I2
A_10_P004761	-2.68481	slc30a2	Xenopus laevis solute carrier family 30 (zinc transporter), member 2 (slc30a2), mRNA [NM_001091884]		443779	NM_001091884	solute carrier family 30 (zinc transporter), member 2
A_10_P000107	-2.68423	tdrd6	Xenopus laevis tudor domain containing 6 (tdrd6), mRNA [NM_001088680]		398252	NM_001088680	tudor domain containing 6
A_10_P017778	-2.6822	uchl1	Xenopus laevis ubiquitin carboxyl-terminal esterase L1 (ubiquitin thiolesterase) (uchl1), mRNA [NM_001096657]		735204	NM_001096657	ubiquitin carboxyl-terminal esterase L1 (ubiquitin thiolesterase)
A_10_P020529	-2.6821	tdrd5	Xenopus laevis tudor domain containing 5 (tdrd5), mRNA [NM_001097130]		100036842	NM_001097130	tudor domain containing 5
A_10_P013093	-2.68205		DC000921 Osada Taira anterior endomesoderm (AEM) pCS105 cDNA library Xenopus laevis cDNA clone rxlk53p03 3', mRNA sequence [DC000921]			DC000921
A_10_P145178	-2.67392	uchl1	Xenopus laevis ubiquitin carboxyl-terminal esterase L1 (ubiquitin thiolesterase) (uchl1), mRNA [NM_001096657]		735204	NM_001096657	ubiquitin carboxyl-terminal esterase L1 (ubiquitin thiolesterase)
A_10_P038126	-2.67037	capn3	Xenopus laevis calpain 3, (p94) (capn3), mRNA [NM_001105269]		100125665	NM_001105269	calpain 3, (p94)
A_10_P010212	-2.66831		Rep: LOC398657 protein - Xenopus laevis (African clawed frog), complete [TC420500]
A_10_P188643	-2.66831		Rep: SJCHGC08915 protein - Schistosoma japonicum (Blood fluke), partial (6%) [TC440776]
A_10_P083900	-2.66737		AGENCOURT_69591727 NICHD_XGC_Ov1 Xenopus laevis cDNA clone IMAGE:8328381 5', mRNA sequence [DY544848]			DY544848
A_10_P005314	-2.66685	hsp90aa1.1	Xenopus laevis heat shock protein 90kDa alpha (cytosolic), class A member 1, gene 1 (hsp90aa1.1), mRNA [NM_001092129]		444024	NM_001092129	heat shock protein 90kDa alpha (cytosolic), class A member 1, gene 1
A_10_P180478	-2.66404		Rep: Gyg1-prov protein - Xenopus laevis (African clawed frog), partial (84%) [TC438295]
A_10_P007262	-2.66188	zfyve28	Xenopus laevis zinc finger, FYVE domain containing 28 (zfyve28), mRNA [NM_001093695]		447053	NM_001093695	zinc finger, FYVE domain containing 28
A_10_P252382	-2.65996		AGENCOURT_10494594 NICHD XGC OO1 Xenopus laevis cDNA clone IMAGE:6640569 5', mRNA sequence [BU914108]			BU914108
A_10_P000246	-2.65888	ddx4	Xenopus laevis DEAD (Asp-Glu-Ala-Asp) box polypeptide 4 (ddx4), mRNA [NM_001088259]		398019	NM_001088259	DEAD (Asp-Glu-Ala-Asp) box polypeptide 4
A_10_P175038	-2.65866	gmnn	Xenopus laevis geminin, DNA replication inhibitor (gmnn), mRNA [NM_001090747]		399373	NM_001090747	geminin, DNA replication inhibitor
A_10_P004689	-2.65817	MGC82264	Xenopus laevis uncharacterized protein MGC82264 (MGC82264), mRNA [NM_001091780]		432347	NM_001091780	uncharacterized protein MGC82264
A_10_P100685	-2.65713		AGENCOURT_10456207 NICHD XGC Emb1 Xenopus laevis cDNA clone IMAGE:6631913 5', mRNA sequence [BU906850]			BU906850
A_10_P162028	-2.65657
A_10_P179888	-2.65392		Rep: Predicted protein - Nematostella vectensis (Starlet sea anemone), partial (5%) [TC437587]
A_10_P008451	-2.65354	rhebl1	Xenopus laevis Ras homolog enriched in brain like 1 (rhebl1), mRNA [NM_001094758]		495056	NM_001094758	Ras homolog enriched in brain like 1
A_10_P144233	-2.65306	fcn3-A	Xenopus laevis ficolin-3 (fcn3-A), mRNA [NM_001085669]		373682	NM_001085669	ficolin-3
A_10_P026954	-2.64728	psmb8	Xenopus laevis proteasome (prosome, macropain) subunit, beta type, 8 (psmb8), mRNA [NM_001090854]		399439	NM_001090854	proteasome (prosome, macropain) subunit, beta type, 8
A_10_P000142	-2.6435	fcn3-A	Xenopus laevis ficolin-3 (fcn3-A), mRNA [NM_001085669]		373682	NM_001085669	ficolin-3
A_10_P144433	-2.63947	c11orf70	Xenopus laevis chromosome 11 open reading frame 70 (c11orf70), mRNA [NM_001095220]		495953	NM_001095220	chromosome 11 open reading frame 70
A_10_P176853	-2.63535	tfap2c	Xenopus laevis transcription factor AP-2 gamma (activating enhancer binding protein 2 gamma) (tfap2c), mRNA [NM_001089717]		398790	NM_001089717	transcription factor AP-2 gamma (activating enhancer binding protein 2 gamma)
A_10_P168198	-2.63235	ddx4	Xenopus laevis DEAD (Asp-Glu-Ala-Asp) box polypeptide 4 (ddx4), mRNA [NM_001088259]		398019	NM_001088259	DEAD (Asp-Glu-Ala-Asp) box polypeptide 4
A_10_P035401	-2.62063	dazl	Xenopus laevis deleted in azoospermia-like (dazl), mRNA [NM_001088303]		398041	NM_001088303	deleted in azoospermia-like
A_10_P190903	-2.61631	dnaja4.1	Xenopus laevis DnaJ (Hsp40) homolog, subfamily A, member 4, gene 1 (dnaja4.1), mRNA [NM_001086303]		379462	NM_001086303	DnaJ (Hsp40) homolog, subfamily A, member 4, gene 1
A_10_P036821	-2.61167	stk35	Xenopus laevis serine/threonine kinase 35 (stk35), mRNA [NM_001096023]		734544	NM_001096023	serine/threonine kinase 35
A_10_P045526	-2.60877	parpbp	Xenopus laevis PARP1 binding protein (parpbp), mRNA [NM_001096441]		734977	NM_001096441	PARP1 binding protein
A_10_P143518	-2.60491	stk35	Xenopus laevis serine/threonine kinase 35 (stk35), mRNA [NM_001096023]		734544	NM_001096023	serine/threonine kinase 35
A_10_P253207	-2.60398	calhm2	Xenopus laevis calcium homeostasis modulator 2 (calhm2), mRNA [NM_001093087]		446391	NM_001093087	calcium homeostasis modulator 2
A_10_P030481	-2.60227	lsm14b	Xenopus laevis LSM14B, SCD6 homolog B (lsm14b), mRNA [NM_001096180]		734709	NM_001096180	LSM14B, SCD6 homolog B
A_10_P179283	-2.59792	nasp	Xenopus laevis nuclear autoantigenic sperm protein (histone-binding) (nasp), mRNA [NM_001088068]		397901	NM_001088068	nuclear autoantigenic sperm protein (histone-binding)
A_10_P004920	-2.59471	fkbp6	Xenopus laevis FK506 binding protein 6, 36kDa (fkbp6), mRNA [NM_001091735]		432298	NM_001091735	FK506 binding protein 6, 36kDa
A_10_P037662	-2.59272	gmnn	Xenopus laevis geminin, DNA replication inhibitor (gmnn), mRNA [NM_001090747]		399373	NM_001090747	geminin, DNA replication inhibitor
A_10_P030991	-2.589	LOC100127305	Xenopus laevis uncharacterized LOC100127305 (LOC100127305), mRNA [NM_001112872]		100127305	NM_001112872	uncharacterized LOC100127305
A_10_P004104	-2.5821	MGC81120	Xenopus laevis uncharacterized protein MGC81120 (MGC81120), mRNA [NM_001091225]		414655	NM_001091225	uncharacterized protein MGC81120
A_10_P228758	-2.58171		Rep: MGC115038 protein - Xenopus laevis (African clawed frog), partial (76%) [TC454967]
A_10_P050674	-2.57967	galnt6	Xenopus laevis UDP-N-acetyl-alpha-D-galactosamine:polypeptide N-acetylgalactosaminyltransferase 6 (GalNAc-T6) (galnt6), mRNA [NM_001174036]		100381149	NM_001174036	UDP-N-acetyl-alpha-D-galactosamine:polypeptide N-acetylgalactosaminyltransferase 6 (GalNAc-T6)
A_10_P003299	-2.57704	dnaja4.1	Xenopus laevis DnaJ (Hsp40) homolog, subfamily A, member 4, gene 1 (dnaja4.1), mRNA [NM_001086303]		379462	NM_001086303	DnaJ (Hsp40) homolog, subfamily A, member 4, gene 1
A_10_P000136	-2.57644	cat2	Xenopus laevis calcium transporter 2 (cat2), mRNA [NM_001088865]		398410	NM_001088865	calcium transporter 2
A_10_P137138	-2.57606	velo1	Xenopus laevis velo1 protein (velo1), mRNA [NM_001089216]		398655	NM_001089216	velo1 protein
A_10_P001369	-2.57432
A_10_P006409	-2.57379	spire1	Xenopus laevis spire-type actin nucleation factor 1 (spire1), mRNA [NM_001093074]		446378	NM_001093074	spire-type actin nucleation factor 1
A_10_P025722	-2.57246		AGENCOURT_18786700 NICHD_XGC_Te2N Xenopus laevis cDNA clone IMAGE:7202380 5', mRNA sequence [CK798835]			CK798835
A_10_P008216	-2.57001	ugt3a2	Xenopus laevis UDP glycosyltransferase 3 family, polypeptide A2 (ugt3a2), mRNA [NM_001094584]		494747	NM_001094584	UDP glycosyltransferase 3 family, polypeptide A2
A_10_P232613	-2.5698		Rep: LOC100037197 protein - Xenopus laevis (African clawed frog), partial (76%) [TC456188]
A_10_P043051	-2.56592	hes5.1	Xenopus laevis hes family bHLH transcription factor 5 (hes5.1), mRNA [NM_001095627]		733287	NM_001095627	hes family bHLH transcription factor 5
A_10_P185953	-2.56435		Rep: 2-hydroxyhepta-2,4-diene-1,7-dioate isomerase, fumarylacetoacetate hydrolase family protein - Pedobacter sp. BAL39, partial (7%) [TC439819]
A_10_P011640	-2.56389		Rep: Novel zinc finger C-x8-C-x5-C-x3-H type (And similar) protein - Xenopus tropicalis (Western clawed frog) (Silurana tropicalis), partial (6%) [TC453150]
A_10_P013111	-2.56373
A_10_P100171	-2.56342		DC134386 Yamamoto [DC134386]			DC134386
A_10_P001235	-2.56331
A_10_P001243	-2.56297		Rep: Histone H2A.x - Xenopus laevis (African clawed frog), partial (91%) [TC452566]
A_10_P051084	-2.56138	tyw3	Xenopus laevis tRNA-yW synthesizing protein 3 homolog (tyw3), mRNA [NM_001094384]		447714	NM_001094384	tRNA-yW synthesizing protein 3 homolog
A_10_P014048	-2.56023		Rep: Lectin - Microcystis aeruginosa, partial (3%) [TC454196]
A_10_P020374	-2.55937		BX850577 Soares NXEG Xenopus laevis cDNA clone IMAGp998H038089 ; IMAGE:3302450 5', mRNA sequence [BX850577]			BX850577
A_10_P059994	-2.55912		AGENCOURT_18786700 NICHD_XGC_Te2N Xenopus laevis cDNA clone IMAGE:7202380 5', mRNA sequence [CK798835]			CK798835
A_10_P242848	-2.55811		Rep: 5-hydroxytryptamine 5A receptor (5-HT-5A) (Serotonin receptor 5A) (5- HT-5). - Xenopus tropicalis, partial (32%) [TC459417]
A_10_P022166	-2.55676	ahsg	Xenopus laevis alpha-2-HS-glycoprotein (ahsg), mRNA [NM_001096140]		734666	NM_001096140	alpha-2-HS-glycoprotein
A_10_P027042	-2.55614	tnni3	Xenopus laevis cardiac troponin I (tnni3), mRNA [NM_001087909]		397803	NM_001087909	cardiac troponin I
A_10_P119281	-2.55484		BX855091 Soares NXEG Xenopus laevis cDNA clone IMAGp998P2111704 ; IMAGE:5279108 5', mRNA sequence [BX855091]			BX855091
A_10_P000277	-2.55449	LOC398096	Xenopus laevis geminin L (LOC398096), mRNA [NM_001088403]		398096	NM_001088403	geminin L
A_10_P222453	-2.55375
A_10_P066114	-2.55266	lhx8	Xenopus laevis LIM homeobox 8 (lhx8), mRNA [NM_001086489]		379649	NM_001086489	LIM homeobox 8
A_10_P169493	-2.55076		Rep: Serine/threonine-protein kinase MAK (EC 2.7.11.22) (Male germ cell- associated kinase). - Xenopus tropicalis, partial (25%) [TC433282]
A_10_P072355	-2.54934
A_10_P154293	-2.54768		Rep: Nek2B - Xenopus laevis (African clawed frog), complete [TC427705]
A_10_P274467	-2.54627		Rep: Cement protein 3B variant 1 - Phragmatopoma californica, partial (18%) [TC468307]
A_10_P232453	-2.5462		Rep: Septum site-determining protein MinC - Hahella chejuensis (strain KCTC 2396), partial (7%) [TC456134]
A_10_P020757	-2.54403		BX854779 Xenopus laevis unfertilized egg cDNA library Xenopus laevis cDNA clone IMAGp998K099022 ; IMAGE:3744896 5', mRNA sequence [BX854779]			BX854779
A_10_P019818	-2.54372		Rep: BZRAP1 protein - Homo sapiens (Human), partial (5%) [TC460975]
A_10_P017760	-2.53835
A_10_P040806	-2.53567	MGC115264	Xenopus laevis uncharacterized protein MGC115264 (MGC115264), mRNA [NM_001095931]		734450	NM_001095931	uncharacterized protein MGC115264
A_10_P005592	-2.53541	dctpp1	Xenopus laevis dCTP pyrophosphatase 1 (dctpp1), mRNA [NM_001092337]		444233	NM_001092337	dCTP pyrophosphatase 1
A_10_P004932	-2.53475	jakmip1	Xenopus laevis janus kinase and microtubule interacting protein 1 (jakmip1), mRNA [NM_001091623]		432163	NM_001091623	janus kinase and microtubule interacting protein 1
A_10_P087155	-2.53466	chtf8	Xenopus laevis cDNA clone IMAGE:3745300 [BC099032]		100036855	BC099032	CTF8, chromosome transmission fidelity factor 8 homolog
A_10_P031031	-2.53269	irx1-b	Xenopus laevis iroquois homeobox 1 (irx1-b), mRNA [NM_001096688]		735237	NM_001096688	iroquois homeobox 1
A_10_P181578	-2.53205		Rep: RNA binding motif protein 44 - Homo sapiens, partial (4%) [TC438219]
A_10_P025963	-2.52917	adad2	Xenopus laevis adenosine deaminase domain containing 2 (adad2), mRNA [NM_001112866]		100127297	NM_001112866	adenosine deaminase domain containing 2
A_10_P163713	-2.52867	rhebl1	Xenopus laevis Ras homolog enriched in brain like 1 (rhebl1), mRNA [NM_001094758]		495056	NM_001094758	Ras homolog enriched in brain like 1
A_10_P185453	-2.52354	cdc20	Xenopus laevis cell division cycle 20 (cdc20), mRNA [NM_001088307]		398044	NM_001088307	cell division cycle 20
A_10_P200113	-2.5235		Rep: PREDICTED: calcium/calmodulin-dependent protein kinase IIA isoform 7 - Pan troglodytes, partial (11%) [TC444863]
A_10_P004844	-2.52316	rrs1	Xenopus laevis RRS1 ribosome biogenesis regulator homolog (rrs1), mRNA [NM_001091602]		432142	NM_001091602	RRS1 ribosome biogenesis regulator homolog
A_10_P015164	-2.52252		BP697808 Osada Taira anterior neuroectoderm (ANE) pCS105 cDNA library Xenopus laevis cDNA clone XL482m18ex 5', mRNA sequence [BP697808]			BP697808
A_10_P000768	-2.52198	foxi2-a	Xenopus laevis forkhead box I2 (foxi2-a), mRNA [NM_001095540]		496395	NM_001095540	forkhead box I2
A_10_P076100	-2.52097	yipf7	Xenopus laevis hypothetical LOC496063, mRNA (cDNA clone IMAGE:7202178), partial cds [BC087475]		496063	BC087475	Yip1 domain family, member 7
A_10_P031611	-2.52029	nufip1	Xenopus laevis nuclear fragile X mental retardation protein interacting protein 1 (nufip1), mRNA [NM_001096952]		779333	NM_001096952	nuclear fragile X mental retardation protein interacting protein 1
A_10_P059770	-2.51958		AGENCOURT_10497071 NICHD XGC OO1 Xenopus laevis cDNA clone IMAGE:6643580 5', mRNA sequence [BU916638]			BU916638
A_10_P003800	-2.51725	slc7a13	Xenopus laevis solute carrier family 7 (anionic amino acid transporter), member 13 (slc7a13), mRNA [NM_001089793]		398832	NM_001089793	solute carrier family 7 (anionic amino acid transporter), member 13
A_10_P005160	-2.51449	rbm24-a	Xenopus laevis RNA binding motif protein 24 (rbm24-a), mRNA [NM_001087526]		394318	NM_001087526	RNA binding motif protein 24
A_10_P234373	-2.51444		Rep: Endonuclease VIII-like 2 (EC 3.2.2.-) (EC 4.2.99.18) (Nei-like 2) (DNA glycosylase/AP lyase Neil2) (DNA-(apurinic or apyrimidinic site) lyase Neil2) (NEH2). - Xenopus tropicalis, partial (9%) [TC456750]
A_10_P009336	-2.51265	gramd3	Xenopus laevis GRAM domain containing 3 (gramd3), mRNA [NM_001095481]		496327	NM_001095481	GRAM domain containing 3
A_10_P007153	-2.51241	spon2	Xenopus laevis spondin 2, extracellular matrix protein (spon2), mRNA [NM_001093601]		446905	NM_001093601	spondin 2, extracellular matrix protein
A_10_P133905	-2.51022	LOC398398	Xenopus laevis aquaporin (LOC398398), mRNA [NM_001088841]		398398	NM_001088841	aquaporin
A_10_P161058	-2.50896		AGENCOURT_11303081 NICHD XGC Emb1 Xenopus laevis cDNA clone IMAGE:6865085 5', mRNA sequence [CA988166]			CA988166
A_10_P144188	-2.50705	LOC495385	Xenopus laevis uncharacterized LOC495385 (LOC495385), mRNA [NM_001095046]		495385	NM_001095046	uncharacterized LOC495385
A_10_P004221	-2.50664	slc6a14.2	Xenopus laevis solute carrier family 6 (amino acid transporter), member 14, gene 2 (slc6a14.2), mRNA [NM_001091185]		414614	NM_001091185	solute carrier family 6 (amino acid transporter), member 14, gene 2
A_10_P008941	-2.50598		Rep: Ubiquitin carrier protein - Xenopus laevis (African clawed frog), complete [TC425998]
A_10_P006819	-2.5034	zfand2a	Xenopus laevis zinc finger, AN1-type domain 2A (zfand2a), mRNA [NM_001093364]		446668	NM_001093364	zinc finger, AN1-type domain 2A
A_10_P112521	-2.50306	trim7	Xenopus laevis tripartite motif containing 7 (trim7), mRNA [NM_001087987]		397847	NM_001087987	tripartite motif containing 7
A_10_P193768	-2.49585		Rep: kelch-like 22 - Rattus norvegicus, partial (4%) [TC442325]
A_10_P019764	-2.49583		BX844068 Wellcome CRC pSK St 10 5 Xenopus laevis cDNA clone IMAGp998J158351 ; IMAGE:3420782 5', mRNA sequence [BX844068]			BX844068
A_10_P033956	-2.49436	LOC733440	Xenopus laevis uncharacterized LOC733440 (LOC733440), mRNA [NM_001095663]		733440	NM_001095663	uncharacterized LOC733440
A_10_P043041	-2.49373	gtsf1	Xenopus laevis gametocyte specific factor 1 (gtsf1), mRNA [NM_001096827]		779205	NM_001096827	gametocyte specific factor 1
A_10_P067887	-2.49285		BX844612 Wellcome CRC pRN3 St10 5 Xenopus laevis cDNA clone IMAGp998F178492 ; IMAGE:3474832 5', mRNA sequence [BX844612]			BX844612
A_10_P059137	-2.4921		AGENCOURT_19145472 NICHD_XGC_Te2 Xenopus laevis cDNA clone IMAGE:7210831 5', mRNA sequence [CK805439]			CK805439
A_10_P048532	-2.48992	gmnn	AGENCOURT_10221070 NICHD XGC Ov1 Xenopus laevis cDNA clone IMAGE:6318008 5', mRNA sequence [BU901116]		399373	BU901116	geminin, DNA replication inhibitor
A_10_P094733	-2.48787		AGENCOURT_10454921 NICHD XGC Emb1 Xenopus laevis cDNA clone IMAGE:6631352 5', mRNA sequence [BU906369]			BU906369
A_10_P181998	-2.48714	ovch2	Xenopus laevis ovochymase 2 (ovch2), mRNA [NM_001088427]		398108	NM_001088427	ovochymase 2
A_10_P035181	-2.48672	ssx2ip-b	Xenopus laevis afadin- and alpha-actinin-binding protein B (ssx2ip-b), mRNA [NM_001091403]		431921	NM_001091403	afadin- and alpha-actinin-binding protein B
A_10_P040911	-2.48427	cep85	Xenopus laevis centrosomal protein 85kDa (cep85), mRNA [NM_001096480]		735019	NM_001096480	centrosomal protein 85kDa
A_10_P008524	-2.48415	mnd1	Xenopus laevis meiotic nuclear divisions 1 homolog (mnd1), mRNA [NM_001094811]		495113	NM_001094811	meiotic nuclear divisions 1 homolog
A_10_P001268	-2.48353	LOC398156	Xenopus laevis securin (LOC398156), mRNA [NM_001088514]		398156	NM_001088514	securin
A_10_P264312	-2.48328		Rep: Ras-interacting protein 1 (Rain). - Xenopus tropicalis, partial (5%) [TC465565]
A_10_P172348	-2.483	LOC398156	Xenopus laevis securin (LOC398156), mRNA [NM_001088514]		398156	NM_001088514	securin
A_10_P027403	-2.47847	cdk7	Xenopus laevis cyclin-dependent kinase 7 (cdk7), mRNA [NM_001090892]		399461	NM_001090892	cyclin-dependent kinase 7
A_10_P014933	-2.47664		BJ095830 NIBB Mochii normalized Xenopus early gastrula library Xenopus laevis cDNA clone XL151k20 5', mRNA sequence [BJ095830]			BJ095830
A_10_P082660	-2.47585		AGENCOURT_10180945 NICHD XGC Ov1 Xenopus laevis cDNA clone IMAGE:6318983 5', mRNA sequence [BU901944]			BU901944
A_10_P038181	-2.47575	ube2s.2	Xenopus laevis ubiquitin-conjugating enzyme E2S, gene 2 (ube2s.2), mRNA [NM_001090963]		403383	NM_001090963	ubiquitin-conjugating enzyme E2S, gene 2
A_10_P019739	-2.47257		Rep: Crossover junction endonuclease EME1 - Mus musculus (Mouse), partial (16%) [TC429179]
A_10_P224398	-2.47107	ccne1	Xenopus laevis cyclin E1 (ccne1), mRNA [NM_001087977]		397841	NM_001087977	cyclin E1
A_10_P177608	-2.46597		Rep: NO145 protein - Xenopus laevis (African clawed frog), partial (21%) [TC436752]
A_10_P251087	-2.46591
A_10_P020543	-2.46509		Rep: Zinc finger protein 281 - Xenopus tropicalis (Western clawed frog) (Silurana tropicalis), partial (74%) [TC432501]
A_10_P001617	-2.46279		bl69e07.w1 Blackshear [AW638396]			AW638396
A_10_P001984	-2.46166	LOC398520	Xenopus laevis germes (LOC398520), mRNA [NM_001089043]		398520	NM_001089043	germes
A_10_P169763	-2.46056	cdc6	Xenopus laevis cell division cycle 6 (cdc6), mRNA [NM_001090971]		403388	NM_001090971	cell division cycle 6
A_10_P009841	-2.45957
A_10_P212128	-2.45723	golga2	Xenopus laevis golgin A2 (golga2), mRNA [NM_001094147]		447440	NM_001094147	golgin A2
A_10_P034646	-2.45545	pgla-a	Xenopus laevis prepro-PGLa (pgla-a), mRNA [NM_001101798]		779059	NM_001101798	prepro-PGLa
A_10_P048601	-2.45533	LOC397866	Xenopus laevis connexin 38 (LOC397866), mRNA [NM_001088018]		397866	NM_001088018	connexin 38
A_10_P210278	-2.45193	dtl	Xenopus laevis denticleless E3 ubiquitin protein ligase homolog (dtl), mRNA [NM_001092140]		444035	NM_001092140	denticleless E3 ubiquitin protein ligase homolog
A_10_P078455	-2.45042		AGENCOURT_10463544 NICHD XGC OO1 Xenopus laevis cDNA clone IMAGE:6637554 5', mRNA sequence [BU911550]			BU911550
A_10_P005044	-2.45021	depdc1	Xenopus laevis DEP domain containing 1 (depdc1), mRNA [NM_001091944]		443839	NM_001091944	DEP domain containing 1
A_10_P000422	-2.44847	zpax	Xenopus laevis egg envelope component ZPAX (zpax), mRNA [NM_001088516]		398158	NM_001088516	egg envelope component ZPAX
A_10_P043196	-2.44732	MGC115587	Xenopus laevis serine/threonine-protein kinase SRPK1-like (MGC115587), mRNA [NM_001096585]		735128	NM_001096585	serine/threonine-protein kinase SRPK1-like
A_10_P026596	-2.4397		AGENCOURT_31443018 NICHD_XGC_Te2 Xenopus laevis cDNA clone IMAGE:7391748 5', mRNA sequence [CV079516]			CV079516
A_10_P185833	-2.43904		Rep: DEAD (Asp-Glu-Ala-Asp) box polypeptide 53 - Xenopus tropicalis (Western clawed frog) (Silurana tropicalis), partial (15%) [TC439772]
A_10_P195783	-2.4387	golga2	Xenopus laevis golgin A2 (golga2), mRNA [NM_001094147]		447440	NM_001094147	golgin A2
A_10_P064049	-2.43639		AGENCOURT_10207088 NICHD XGC Ov1 Xenopus laevis cDNA clone IMAGE:6317764 5', mRNA sequence [BU900899]			BU900899
A_10_P047861	-2.43602	exd2-b	Xenopus laevis exonuclease 3'-5' domain containing 2 b (exd2-b), mRNA [NM_001127841]		100158397	NM_001127841	exonuclease 3'-5' domain containing 2 b
A_10_P015282	-2.43242		BJ627306 NIBB Mochii normalized Xenopus early gastrula library Xenopus laevis cDNA clone XL217k11 5', mRNA sequence [BJ627306]			BJ627306
A_10_P211578	-2.42954		Rep: Ela3b-prov protein - Xenopus laevis (African clawed frog), partial (45%) [TC449102]
A_10_P000405	-2.42917	pola1	Xenopus laevis polymerase (DNA directed), alpha 1, catalytic subunit (pola1), mRNA [NM_001088586]		398200	NM_001088586	polymerase (DNA directed), alpha 1, catalytic subunit
A_10_P148677	-2.42897	cdk7	Xenopus laevis cyclin-dependent kinase 7 (cdk7), mRNA [NM_001090892]		399461	NM_001090892	cyclin-dependent kinase 7
A_10_P020201	-2.42716		BX848834 Soares NXEG Xenopus laevis cDNA clone IMAGp998K148087 ; IMAGE:3301765 5', mRNA sequence [BX848834]			BX848834
A_10_P034556	-2.4233	chek1	Xenopus laevis checkpoint kinase 1 (chek1), mRNA [NM_001088570]		398191	NM_001088570	checkpoint kinase 1
A_10_P006159	-2.42062	serpinb5	Xenopus laevis serpin peptidase inhibitor, clade B (ovalbumin), member 5 (serpinb5), mRNA [NM_001092801]		444699	NM_001092801	serpin peptidase inhibitor, clade B (ovalbumin), member 5
A_10_P005416	-2.41703	b3gnt7	Xenopus laevis UDP-GlcNAc:betaGal beta-1,3-N-acetylglucosaminyltransferase 7 (b3gnt7), mRNA [NM_001092198]		444093	NM_001092198	UDP-GlcNAc:betaGal beta-1,3-N-acetylglucosaminyltransferase 7
A_10_P040216	-2.41336	cel	Xenopus laevis carboxyl ester lipase (bile salt-stimulated lipase) (cel), mRNA [NM_001093667]		447025	NM_001093667	carboxyl ester lipase (bile salt-stimulated lipase)
A_10_P154393	-2.41221		Rep: Gpr143 protein - Xenopus laevis (African clawed frog), partial (40%) [TC427724]
A_10_P243618	-2.41196		Rep: Transcriptional regulator, AraC family - Bordetella petrii, partial (6%) [TC459630]
A_10_P237103	-2.41168
A_10_P228653	-2.41148		Rep: Zinc finger protein 91 (Zinc finger protein HTF10) (HPF7). - Xenopus tropicalis, partial (9%) [TC454932]
A_10_P005872	-2.41143	tdrd12	Xenopus laevis tudor domain containing 12 (tdrd12), mRNA [NM_001092550]		444448	NM_001092550	tudor domain containing 12
A_10_P004373	-2.41127	pfkfb4	Xenopus laevis 6-phosphofructo-2-kinase/fructose-2,6-biphosphatase 4 (pfkfb4), mRNA [NM_001091474]		432000	NM_001091474	6-phosphofructo-2-kinase/fructose-2,6-biphosphatase 4
A_10_P021285	-2.40975
A_10_P042521	-2.40734	soat2	Xenopus laevis sterol O-acyltransferase 2 (soat2), mRNA [NM_001097029]		779411	NM_001097029	sterol O-acyltransferase 2
A_10_P033701	-2.40317	melk	Xenopus laevis maternal embryonic leucine zipper kinase (melk), mRNA [NM_001088100]		397927	NM_001088100	maternal embryonic leucine zipper kinase
A_10_P006651	-2.40303	MGC80343	Xenopus laevis MGC80343 protein (MGC80343), mRNA [NM_001093240]		446544	NM_001093240	MGC80343 protein
A_10_P025272	-2.40162		AGENCOURT_15597614 NICHD_XGC_Brn1 Xenopus laevis cDNA clone IMAGE:7019293 5', mRNA sequence [CF549397]			CF549397
A_10_P206868	-2.39469		Rep: Piwi-like protein 2. - Xenopus tropicalis, partial (12%) [TC447387]
A_10_P005327	-2.39076	dtl	Xenopus laevis denticleless E3 ubiquitin protein ligase homolog (dtl), mRNA [NM_001092140]		444035	NM_001092140	denticleless E3 ubiquitin protein ligase homolog
A_10_P172798	-2.38875	ddx4	Xenopus laevis DEAD (Asp-Glu-Ala-Asp) box polypeptide 4 (ddx4), mRNA [NM_001088259]		398019	NM_001088259	DEAD (Asp-Glu-Ala-Asp) box polypeptide 4
A_10_P164533	-2.38517	eef1a-o1	Xenopus laevis elongation factor 1 alpha, oocyte form (eef1a-o1), mRNA [NM_001086133]		379289	NM_001086133	elongation factor 1 alpha, oocyte form
A_10_P036246	-2.3848	MGC131003	Xenopus laevis uncharacterized protein MGC131003 (MGC131003), mRNA [NM_001096248]		734780	NM_001096248	uncharacterized protein MGC131003
A_10_P254752	-2.38474		Rep: Lymphoid-restricted membrane protein (Protein Jaw1). - Gallus gallus, partial (12%) [TC462880]
A_10_P008864	-2.38459	bcl6	Xenopus laevis B-cell CLL/lymphoma 6 (bcl6), mRNA [NM_001095069]		495412	NM_001095069	B-cell CLL/lymphoma 6
A_10_P152968	-2.38358	trappc13	Xenopus laevis trafficking protein particle complex 13 (trappc13), mRNA [NM_001092159]		444054	NM_001092159	trafficking protein particle complex 13
A_10_P010985	-2.38164		Rep: Rhpn1 protein - Xenopus tropicalis (Western clawed frog) (Silurana tropicalis), partial (56%) [TC465322]
A_10_P163688	-2.38124	d7	Xenopus laevis D7 protein (d7), mRNA [NM_001088048]		397887	NM_001088048	D7 protein
A_10_P034696	-2.38122	ccnb1.2	Xenopus laevis cyclin B1 (ccnb1.2), mRNA [NM_001087797]		397742	NM_001087797	cyclin B1
A_10_P034286	-2.38028	fabp4	Xenopus laevis fatty acid binding protein 4, adipocyte (fabp4), mRNA [NM_001095783]		734299	NM_001095783	fatty acid binding protein 4, adipocyte
A_10_P027323	-2.37962	orc1	Xenopus laevis origin recognition complex, subunit 1 (orc1), mRNA [NM_001088337]		398063	NM_001088337	origin recognition complex, subunit 1
A_10_P027389	-2.37793	mos	Xenopus laevis v-mos Moloney murine sarcoma viral oncogene homolog (mos), mRNA [NM_001088094]		397924	NM_001088094	v-mos Moloney murine sarcoma viral oncogene homolog
A_10_P057072	-2.37779		AGENCOURT_11300363 NICHD XGC Emb1 Xenopus laevis cDNA clone IMAGE:6865178 5', mRNA sequence [CA988401]			CA988401
A_10_P004287	-2.37717	prkar2b	Xenopus laevis protein kinase, cAMP-dependent, regulatory, type II, beta (prkar2b), mRNA [NM_001091168]		414594	NM_001091168	protein kinase, cAMP-dependent, regulatory, type II, beta
A_10_P027344	-2.3738	xcdc6	Xenopus laevis Cdc6-related protein (xcdc6), mRNA [NM_001088375]		398082	NM_001088375	Cdc6-related protein
A_10_P111516	-2.37237	fam83d	Xenopus laevis Protein FAM83D-B, mRNA (cDNA clone IMAGE:4175387), partial cds [BC129056]		495259	BC129056	family with sequence similarity 83, member D
A_10_P232868	-2.36914		Rep: Anthranilate synthase component II - Buchnera aphidicola, partial (10%) [TC456263]
A_10_P038296	-2.36869	ccnb1	Xenopus laevis cyclin B1 (ccnb1), mRNA [NM_001086727]		379888	NM_001086727	cyclin B1
A_10_P051009	-2.36827	LOC495122	Xenopus laevis hypothetical LOC495122, mRNA (cDNA clone IMAGE:6864234), partial cds [BC084308]		495122	BC084308	uncharacterized LOC495122
A_10_P009368	-2.36807	baf-l	Xenopus laevis barrier-to-autointegration factor-like protein (baf-l), mRNA [NM_001095507]		496357	NM_001095507	barrier-to-autointegration factor-like protein
A_10_P218048	-2.3679		Rep: LOC495342 protein - Xenopus laevis (African clawed frog), partial (44%) [TC451438]
A_10_P183510	-2.36305	hes5.1	Xenopus laevis hes family bHLH transcription factor 5 (hes5.1), mRNA [NM_001095627]		733287	NM_001095627	hes family bHLH transcription factor 5
A_10_P001681	-2.36055
A_10_P178103	-2.35984		AGENCOURT_11240519 Wellcome [CA982606]			CA982606
A_10_P050287	-2.35949	LOC733265	Xenopus laevis cDNA clone IMAGE:5074777 [BC108826]		733265	BC108826	uncharacterized LOC733265
A_10_P252792	-2.35741
A_10_P230228	-2.34901		Rep: D(4) dopamine receptor (Dopamine D4 receptor) (D(2C) dopamine receptor) - Homo sapiens (Human), partial (11%) [TC455449]
A_10_P078380	-2.34896	il17b	Xenopus laevis hypothetical LOC495500, mRNA (cDNA clone IMAGE:3400933), partial cds [BC085035]		495500	BC085035	interleukin 17B
A_10_P038046	-2.34453	cldn6.2	Xenopus laevis claudin 6, gene 2 (cldn6.2), mRNA [NM_001088863]		398409	NM_001088863	claudin 6, gene 2
A_10_P006428	-2.34353	calhm2	Xenopus laevis calcium homeostasis modulator 2 (calhm2), mRNA [NM_001093087]		446391	NM_001093087	calcium homeostasis modulator 2
A_10_P000318	-2.3398	chek1	Xenopus laevis Chk1 checkpoint kinase mRNA, complete cds [AF117816]		398191	AF117816	checkpoint kinase 1
A_10_P030888	-2.33955	ccne1	Xenopus laevis cyclin E1 (ccne1), mRNA [NM_001087977]		397841	NM_001087977	cyclin E1
A_10_P003753	-2.33898	exd2	Xenopus laevis exonuclease 3'-5' domain containing 2 (exd2), mRNA [NM_001089745]		398805	NM_001089745	exonuclease 3'-5' domain containing 2
A_10_P063614	-2.33689		Rep: Bone morphogenetic protein 15 precursor (BMP-15) (Growth/differentiation factor 9B) (GDF-9B). - Xenopus tropicalis, partial (55%) [TC445617]
A_10_P164018	-2.33263		Rep: RING zinc finger protein-like - Oryza sativa subsp. japonica (Rice), partial (7%) [TC431594]
A_10_P008401	-2.3325	krt5.4	Xenopus laevis keratin 5, gene 4 (krt5.4), mRNA [NM_001135064]		100189561	NM_001135064	keratin 5, gene 4
A_10_P001337	-2.33208		AGENCOURT_14146288 NICHD_XGC_Eye1 Xenopus laevis cDNA clone IMAGE:6947548 5', mRNA sequence [CD254167]			CD254167
A_10_P274847	-2.32988
A_10_P054089	-2.32924	LOC446305	Xenopus laevis hypothetical protein LOC446305, mRNA (cDNA clone IMAGE:5570542), partial cds [BC078084]		446305	BC078084	uncharacterized LOC446305
A_10_P153008	-2.32848		AGENCOURT_15597536 NICHD_XGC_Brn1 Xenopus laevis cDNA clone IMAGE:7019147 5', mRNA sequence [CF549525]			CF549525
A_10_P095488	-2.32752		NISC_mn23b02.x1 NICHD XGC Ov1 Xenopus laevis cDNA clone IMAGE:5074130 3', mRNA sequence [BQ387303]			BQ387303
A_10_P006475	-2.32503	bnipl	Xenopus laevis BCL2/adenovirus E1B 19kD interacting protein like (bnipl), mRNA [NM_001093125]		446429	NM_001093125	BCL2/adenovirus E1B 19kD interacting protein like
A_10_P193193	-2.32475		Rep: LOC779093 protein - Xenopus laevis (African clawed frog), partial (55%) [TC442429]
A_10_P150758	-2.32329	golga2	Xenopus laevis golgin A2 (golga2), mRNA [NM_001094147]		447440	NM_001094147	golgin A2
A_10_P032106	-2.32285	LOC443566	Xenopus laevis shisa (LOC443566), mRNA [NM_001091795]		443566	NM_001091795	shisa
A_10_P200958	-2.32217		Rep: RIM-binding protein 2 (RIM-BP2). - Xenopus tropicalis, partial (10%) [TC445197]
A_10_P148528	-2.31569	LOC398356	AGENCOURT_10301640 NICHD XGC Emb1 Xenopus laevis cDNA clone IMAGE:5156759 5', mRNA sequence [CA790397]		398356	CA790397	bHLH-WRPW transcription factor ESR-5
A_10_P004429	-2.31476	mok	Xenopus laevis MOK protein kinase (mok), mRNA [NM_001091332]		431841	NM_001091332	MOK protein kinase
A_10_P056857	-2.31462		BX854899 NICHD_XGC_Emb3 Xenopus laevis cDNA clone IMAGp998N218296 ; IMAGE:3399764 5', mRNA sequence [BX854899]			BX854899
A_10_P272022	-2.31315		Rep: Early endoderm-specific nuclear factor Xenf - Xenopus laevis (African clawed frog), partial (17%) [TC467686]
A_10_P142708	-2.31231	spdyc-a	Xenopus laevis speedy/RINGO cell cycle regulator family member C (spdyc-a), mRNA [NM_001088245]		398012	NM_001088245	speedy/RINGO cell cycle regulator family member C
A_10_P086625	-2.31107		AGENCOURT_77722100 NICHD_XGC_skin_m Xenopus laevis cDNA clone IMAGE:8640248 5', mRNA sequence [EB728037]			EB728037
A_10_P219683	-2.3104		Rep: NADH-ubiquinone oxidoreductase chain 6 - Schistosoma haematobium/mattheei hybrid, partial (14%) [TC452012]
A_10_P165738	-2.30858		Rep: Neurexin-3-alpha precursor (Neurexin III-alpha). - Xenopus tropicalis, partial (9%) [TC431585]
A_10_P006516	-2.30854	nipal4	Xenopus laevis NIPA-like domain containing 4 (nipal4), mRNA [NM_001093150]		446454	NM_001093150	NIPA-like domain containing 4
A_10_P038516	-2.30428	eme1	Xenopus laevis essential meiotic structure-specific endonuclease 1 (eme1), mRNA [NM_001114788]		100137639	NM_001114788	essential meiotic structure-specific endonuclease 1
A_10_P087135	-2.30332		AGENCOURT_10767561 Wellcome [CA971241]			CA971241
A_10_P071485	-2.29866		AGENCOURT_11279388 Wellcome [CA980959]			CA980959
A_10_P073690	-2.29623
A_10_P003825	-2.29619	slc1a3	Xenopus laevis solute carrier family 1 (glial high affinity glutamate transporter), member 3 (slc1a3), mRNA [NM_001089837]		398856	NM_001089837	solute carrier family 1 (glial high affinity glutamate transporter), member 3
A_10_P123959	-2.29583		Rep: EGF-like module containing mucin-like hormone receptor-like 3 precursor (EGF-like module-containing mucin-like receptor EMR3). - Xenopus tropicalis, partial (13%) [TC460612]
A_10_P055847	-2.29579		AGENCOURT_10316194 NICHD XGC OO1 Xenopus laevis cDNA clone IMAGE:5083973 5', mRNA sequence [CA788981]			CA788981
A_10_P096843	-2.29378		DC035194 Osada Taira anterior endomesoderm (AEM) pCS105 cDNA library Xenopus laevis cDNA clone xlk58j18 5', mRNA sequence [DC035194]			DC035194
A_10_P047156	-2.29091	rpain-a	Xenopus laevis RPA interacting protein (rpain-a), mRNA [NM_001088239]		398009	NM_001088239	RPA interacting protein
A_10_P136854	-2.29081	LOC100127312	Xenopus laevis uncharacterized LOC100127312 (LOC100127312), mRNA [NM_001168380]		100127312	NM_001168380	uncharacterized LOC100127312
A_10_P125310	-2.28941	MGC81615	Xenopus laevis MGC81615 protein (MGC81615), mRNA [NM_001094164]		447457	NM_001094164	MGC81615 protein
A_10_P174798	-2.28852		Rep: EGF-like module containing mucin-like hormone receptor-like 3 precursor (EGF-like module-containing mucin-like receptor EMR3). - Xenopus tropicalis, partial (15%) [TC435684]
A_10_P060249	-2.2878	LOC398356	AGENCOURT_10301640 NICHD XGC Emb1 Xenopus laevis cDNA clone IMAGE:5156759 5', mRNA sequence [CA790397]		398356	CA790397	bHLH-WRPW transcription factor ESR-5
A_10_P230208	-2.2862	gadd45a	Xenopus laevis growth arrest and DNA-damage-inducible, alpha (gadd45a), mRNA [NM_001086068]		379224	NM_001086068	growth arrest and DNA-damage-inducible, alpha
A_10_P134273	-2.2852	map3k12-b	Xenopus laevis mitogen-activated protein kinase kinase kinase 12 (map3k12-b), mRNA [NM_001172187]		100337576	NM_001172187	mitogen-activated protein kinase kinase kinase 12
A_10_P214308	-2.28453
A_10_P080905	-2.28326		AGENCOURT_86344942 NICHD_XGC_bone Xenopus laevis cDNA clone IMAGE:8744036 5', mRNA sequence [EE314557]			EE314557
A_10_P006216	-2.28017	MGC84778	Xenopus laevis MGC84778 protein (MGC84778), mRNA [NM_001092848]		444746	NM_001092848	MGC84778 protein
A_10_P002130	-2.27469	pcsk6	Xenopus laevis proprotein convertase subtilisin/kexin type 6 (pcsk6), mRNA [NM_001092998]		446296	NM_001092998	proprotein convertase subtilisin/kexin type 6
A_10_P147748	-2.27283	ccnb1	Xenopus laevis cyclin B1 (ccnb1), mRNA [NM_001086727]		379888	NM_001086727	cyclin B1
A_10_P003750	-2.27041	MGC68500	Xenopus laevis uncharacterized protein MGC68500 (MGC68500), mRNA [NM_001089749]		398807	NM_001089749	uncharacterized protein MGC68500
A_10_P021479	-2.26956	MGC115706	Xenopus laevis uncharacterized protein MGC115706 (MGC115706), mRNA [NM_001096093]		734618	NM_001096093	uncharacterized protein MGC115706
A_10_P199053	-2.26728	LOC100127312	Xenopus laevis uncharacterized LOC100127312 (LOC100127312), mRNA [NM_001168380]		100127312	NM_001168380	uncharacterized LOC100127312
A_10_P274517	-2.26683		Rep: Cytochrome b - Xenopus laevis (African clawed frog), partial (60%) [TC468318]
A_10_P143133	-2.2663	dscc1	Xenopus laevis DNA replication and sister chromatid cohesion 1 (dscc1), mRNA [NM_001092607]		444505	NM_001092607	DNA replication and sister chromatid cohesion 1
A_10_P170918	-2.26342	slc38a9	Xenopus laevis solute carrier family 38, member 9 (slc38a9), mRNA [NM_001093043]		446347	NM_001093043	solute carrier family 38, member 9
A_10_P115676	-2.26273	LOC100037197	Xenopus laevis uncharacterized LOC100037197 (LOC100037197), mRNA [NM_001097888]		100037197	NM_001097888	uncharacterized LOC100037197
A_10_P017085	-2.2622
A_10_P009114	-2.26149	rec8	Xenopus laevis REC8 meiotic recombination protein (rec8), mRNA [NM_001095237]		495970	NM_001095237	REC8 meiotic recombination protein
A_10_P166598	-2.26038	orc6	Xenopus laevis origin recognition complex, subunit 6 (orc6), mRNA [NM_001093443]		446747	NM_001093443	origin recognition complex, subunit 6
A_10_P147453	-2.2598	cdc20	Xenopus laevis cell division cycle 20 (cdc20), mRNA [NM_001088307]		398044	NM_001088307	cell division cycle 20
A_10_P172588	-2.2594	ccne1	Xenopus laevis cyclin E1 (ccne1), mRNA [NM_001087977]		397841	NM_001087977	cyclin E1
A_10_P008507	-2.25801	LOC495099	Xenopus laevis uncharacterized LOC495099 (LOC495099), mRNA [NM_001094799]		495099	NM_001094799	uncharacterized LOC495099
A_10_P084955	-2.25706	LOC100126627	Xenopus laevis hypothetical protein LOC100126627, mRNA (cDNA clone IMAGE:8533789), partial cds [BC153770]		100126627	BC153770	uncharacterized LOC100126627
A_10_P007707	-2.25576	golga2	Xenopus laevis golgin A2 (golga2), mRNA [NM_001094147]		447440	NM_001094147	golgin A2
A_10_P196478	-2.25538	shq1	Xenopus laevis SHQ1, H/ACA ribonucleoprotein assembly factor (shq1), mRNA [NM_001130947]		100174802	NM_001130947	SHQ1, H/ACA ribonucleoprotein assembly factor
A_10_P006431	-2.25417	cdc20	Xenopus laevis cell division cycle 20 (cdc20), mRNA [NM_001088307]		398044	NM_001088307	cell division cycle 20
A_10_P153708	-2.25394	tdrkh	Xenopus laevis tudor and KH domain containing (tdrkh), mRNA [NM_001095823]		734340	NM_001095823	tudor and KH domain containing
A_10_P006036	-2.25333	faim2	Xenopus laevis Fas apoptotic inhibitory molecule 2 (faim2), mRNA [NM_001092690]		444588	NM_001092690	Fas apoptotic inhibitory molecule 2
A_10_P221968	-2.25221
A_10_P011104	-2.24984
A_10_P006940	-2.24969	orc6	Xenopus laevis origin recognition complex, subunit 6 (orc6), mRNA [NM_001093443]		446747	NM_001093443	origin recognition complex, subunit 6
A_10_P014108	-2.24898	ano1	Xenopus laevis anoctamin 1, calcium activated chloride channel (ano1), mRNA [NM_001135237]		100190795	NM_001135237	anoctamin 1, calcium activated chloride channel
A_10_P032311	-2.24724	zmynd19	Xenopus laevis zinc finger, MYND-type containing 19 (zmynd19), mRNA [NM_001090803]		399403	NM_001090803	zinc finger, MYND-type containing 19
A_10_P020231	-2.24597		Rep: Uncharacterized potential DNA-binding protein C14orf106 (P243). - Xenopus tropicalis, partial (16%) [TC446072]
A_10_P150653	-2.24543	zic2-b	Xenopus laevis Zic family member 2 (zic2-b), mRNA [NM_001085959]		379115	NM_001085959	Zic family member 2
A_10_P033046	-2.24471	aqp-xl2	Xenopus laevis aquaporin-Xl2 (aqp-xl2), mRNA [NM_001143897]		100233220	NM_001143897	aquaporin-Xl2
A_10_P176580	-2.24393	cycE1	Xenopus laevis cyclin E1 (cycE1), mRNA [NM_001087976]		397840	NM_001087976	cyclin E1
A_10_P214813	-2.24249	dscc1	Xenopus laevis DNA replication and sister chromatid cohesion 1 (dscc1), mRNA [NM_001092607]		444505	NM_001092607	DNA replication and sister chromatid cohesion 1
A_10_P034626	-2.24221	LOC100127280	Xenopus laevis uncharacterized LOC100127280 (LOC100127280), mRNA [NM_001112852]		100127280	NM_001112852	uncharacterized LOC100127280
A_10_P016474	-2.24119		BP695201 Osada Taira anterior neuroectoderm (ANE) pCS105 cDNA library Xenopus laevis cDNA clone XL476m18ex 5', mRNA sequence [BP695201]			BP695201
A_10_P004553	-2.24098	sass6	Xenopus laevis spindle assembly 6 homolog (sass6), mRNA [NM_001091349]		431859	NM_001091349	spindle assembly 6 homolog
A_10_P211453	-2.23691
A_10_P206938	-2.23645		Rep: Transmembrane protein 150 precursor. - Xenopus tropicalis, partial (7%) [TC447401]
A_10_P214538	-2.2356		Rep: Bypass of stop codon protein 1 - Saccharomyces cerevisiae (Baker's yeast), partial (13%) [TC450231]
A_10_P246448	-2.23548		Rep: Predicted protein - Nematostella vectensis (Starlet sea anemone), partial (31%) [TC460488]
A_10_P203263	-2.23506	top1.2	Xenopus laevis topoisomerase (DNA) I, gene 2 (top1.2), mRNA [NM_001096068]		734592	NM_001096068	topoisomerase (DNA) I, gene 2
A_10_P244313	-2.23474		Rep: LOC100124912 protein - Xenopus tropicalis (Western clawed frog) (Silurana tropicalis), partial (88%) [TC459849]
A_10_P064914	-2.23263	LOC100127271	Xenopus laevis hypothetical protein LOC100127271, mRNA (cDNA clone IMAGE:8825379), partial cds [BC154992]		100127271	BC154992	uncharacterized LOC100127271
A_10_P040151	-2.22977	fibcd1-b	Xenopus laevis fibrinogen C domain containing 1 (fibcd1-b), mRNA [NM_001094672]		494847	NM_001094672	fibrinogen C domain containing 1
A_10_P237038	-2.22925	zpax	Xenopus laevis egg envelope component ZPAX, mRNA (cDNA clone MGC:179969 IMAGE:8330981), complete cds [BC167976]		398158	BC167976	egg envelope component ZPAX
A_10_P006631	-2.22916	hsph1-b	Xenopus laevis heat shock 105kDa/110kDa protein 1 (hsph1-b), mRNA [NM_001093223]		446527	NM_001093223	heat shock 105kDa/110kDa protein 1
A_10_P027388	-2.2261	lmnb3	Xenopus laevis lamin B3 (lmnb3), mRNA [NM_001088076]		397910	NM_001088076	lamin B3
A_10_P170423	-2.22484
A_10_P052259	-2.22197	LOC494681	Xenopus laevis hypothetical LOC494681, mRNA (cDNA clone IMAGE:6864805), partial cds [BC082671]		494681	BC082671	uncharacterized LOC494681
A_10_P017299	-2.22115		BP739197 Osada Taira anterior neuroectoderm (ANE) pCS105 cDNA library Xenopus laevis cDNA clone XL518p17ex 3', mRNA sequence [BP739197]			BP739197
A_10_P273197	-2.22047
A_10_P140233	-2.21873	exd2	Xenopus laevis exonuclease 3'-5' domain containing 2 (exd2), mRNA [NM_001089745]		398805	NM_001089745	exonuclease 3'-5' domain containing 2
A_10_P157933	-2.21802	LOC100158277	Xenopus laevis uncharacterized LOC100158277 (LOC100158277), mRNA [NM_001127734]		100158277	NM_001127734	uncharacterized LOC100158277
A_10_P183185	-2.21637	ccdc50	Xenopus laevis coiled-coil domain containing 50 (ccdc50), mRNA [NM_001097927]		100049085	NM_001097927	coiled-coil domain containing 50
A_10_P008464	-2.21575	edc3	Xenopus laevis enhancer of mRNA decapping 3 (edc3), mRNA [NM_001094765]		495065	NM_001094765	enhancer of mRNA decapping 3
A_10_P001223	-2.21547
A_10_P044746	-2.21536	LOC733261	Xenopus laevis uncharacterized LOC733261 (LOC733261), mRNA [NM_001099861]		733261	NM_001099861	uncharacterized LOC733261
A_10_P123464	-2.2151
A_10_P089000	-2.21437		AGENCOURT_11245188 NICHD_XGC_Tad2 Xenopus laevis cDNA clone IMAGE:6871841 5', mRNA sequence [CB196987]			CB196987
A_10_P127944	-2.21375	cdk7	Xenopus laevis cyclin-dependent kinase 7 (cdk7), mRNA [NM_001090892]		399461	NM_001090892	cyclin-dependent kinase 7
A_10_P050199	-2.21363		AGENCOURT_10493702 NICHD XGC OO1 Xenopus laevis cDNA clone IMAGE:6639890 5', mRNA sequence [BU913527]			BU913527
A_10_P034731	-2.21295	cdca5-a	Xenopus laevis cell division cycle associated 5 (cdca5-a), mRNA [NM_001095610]		733230	NM_001095610	cell division cycle associated 5
A_10_P006370	-2.2113	ccnj	Xenopus laevis cyclin J (ccnj), mRNA [NM_001093044]		446348	NM_001093044	cyclin J
A_10_P183003	-2.21105	bmi1-a	Xenopus laevis BMI1 proto-oncogene, polycomb ring finger (bmi1-a), mRNA [NM_001088321]		398052	NM_001088321	BMI1 proto-oncogene, polycomb ring finger
A_10_P075273	-2.21002	qrfpr	Xenopus laevis hypothetical protein LOC779024, mRNA (cDNA clone IMAGE:5571086), partial cds [BC078085]		779024	BC078085	pyroglutamylated RFamide peptide receptor
A_10_P163178	-2.20954	tfap2c	Xenopus laevis transcription factor AP-2 gamma (activating enhancer binding protein 2 gamma) (tfap2c), mRNA [NM_001089717]		398790	NM_001089717	transcription factor AP-2 gamma (activating enhancer binding protein 2 gamma)
A_10_P000751	-2.20804	fut1	Xenopus laevis fucosyltransferase 1 (galactoside 2-alpha-L-fucosyltransferase, H blood group) (fut1), mRNA [NM_001089236]		398668	NM_001089236	fucosyltransferase 1 (galactoside 2-alpha-L-fucosyltransferase, H blood group)
A_10_P085015	-2.20749		AGENCOURT_73511075 NICHD_XGC_sple_PHA Xenopus laevis cDNA clone IMAGE:8461161 5', mRNA sequence [EB464169]			EB464169
A_10_P027326	-2.20696	nr2e1	Xenopus laevis nuclear receptor subfamily 2, group E, member 1 (nr2e1), mRNA [NM_001085811]		378567	NM_001085811	nuclear receptor subfamily 2, group E, member 1
A_10_P026139	-2.2062	emc9	Xenopus laevis ER membrane protein complex subunit 9 (emc9), mRNA [NM_001096278]		734811	NM_001096278	ER membrane protein complex subunit 9
A_10_P001938	-2.20588	aptx	Xenopus laevis aprataxin (aptx), mRNA [NM_001089220]		398657	NM_001089220	aprataxin
A_10_P095373	-2.20389		Rep: LOC779485 protein - Xenopus tropicalis (Western clawed frog) (Silurana tropicalis), partial (22%) [TC463064]
A_10_P006284	-2.20244	aurka-b	Xenopus laevis p46XlEg22 (aurka-b), mRNA [NM_001088803]		398349	NM_001088803	p46XlEg22
A_10_P004483	-2.20194	vegt-b	Xenopus laevis vegt protein (vegt-b), mRNA [NM_001088202]		397990	NM_001088202	vegt protein
A_10_P004793	-2.20176	gpnmb	Xenopus laevis glycoprotein (transmembrane) nmb (gpnmb), mRNA [NM_001095618]		733250	NM_001095618	glycoprotein (transmembrane) nmb
A_10_P005768	-2.2006	crp.4-b	Xenopus laevis C-reactive protein, pentraxin-related, gene 4 (crp.4-b), mRNA [NM_001092476]		444374	NM_001092476	C-reactive protein, pentraxin-related, gene 4
A_10_P140778	-2.19966	MGC52585	Xenopus laevis Nuclear receptor subfamily 1 group I member 2-like (MGC52585), mRNA [NM_001085895]		379051	NM_001085895	Nuclear receptor subfamily 1 group I member 2-like
A_10_P010879	-2.1981		AGENCOURT_39737993 NICHD_XGC_Te2N Xenopus laevis cDNA clone IMAGE:7766859 5', mRNA sequence [CX130155]			CX130155
A_10_P009478	-2.19755	bicd2	Xenopus laevis bicaudal D homolog 2 (bicd2), mRNA [NM_001095788]		734304	NM_001095788	bicaudal D homolog 2
A_10_P007323	-2.19733	tpgs2	Xenopus laevis tubulin polyglutamylase complex subunit 2 (tpgs2), mRNA [NM_001093848]		447140	NM_001093848	tubulin polyglutamylase complex subunit 2
A_10_P251537	-2.19636	rgs4	Xenopus laevis regulator of G-protein signaling 4 (rgs4), mRNA [NM_001087536]		394324	NM_001087536	regulator of G-protein signaling 4
A_10_P103150	-2.19546		AGENCOURT_77788919 NICHD_XGC_skin_m Xenopus laevis cDNA clone IMAGE:8642791 5', mRNA sequence [EB738249]			EB738249
A_10_P144308	-2.19507	ahsg	Xenopus laevis alpha-2-HS-glycoprotein (ahsg), mRNA [NM_001096140]		734666	NM_001096140	alpha-2-HS-glycoprotein
A_10_P244033	-2.19176		Rep: Membrane protein - Yersinia pestis (biovar Antiqua strain Nepal516), partial (11%) [TC456530]
A_10_P210668	-2.19051	golga2	Xenopus laevis golgin A2 (golga2), mRNA [NM_001094147]		447440	NM_001094147	golgin A2
A_10_P086295	-2.18604		AGENCOURT_77721819 NICHD_XGC_skin_m Xenopus laevis cDNA clone IMAGE:8640269 5', mRNA sequence [EB734392]			EB734392
A_10_P005131	-2.18297	rgs4	Xenopus laevis regulator of G-protein signaling 4 (rgs4), mRNA [NM_001087536]		394324	NM_001087536	regulator of G-protein signaling 4
A_10_P068897	-2.18223	LOC443659	Xenopus laevis cDNA clone MGC:161103 IMAGE:6937383, complete cds [BC133239]		443659	BC133239	uncharacterized LOC443659
A_10_P000180	-2.18087	cry-dash	Xenopus laevis cryptochrome DASH (cry-dash), mRNA [NM_001090969]		403387	NM_001090969	cryptochrome DASH
A_10_P250742	-2.18084		Rep: Transcription factor 19 (Transcription factor SC1). - Xenopus tropicalis, partial (9%) [TC461754]
A_10_P014365	-2.17961		DC024397 Osada Taira anterior endomesoderm (AEM) pCS105 cDNA library Xenopus laevis cDNA clone rxlk70e04 3', mRNA sequence [DC024397]			DC024397
A_10_P143728	-2.17876	upk1b	Xenopus laevis uroplakin 1B (upk1b), mRNA [NM_001092882]		444780	NM_001092882	uroplakin 1B
A_10_P004957	-2.17826	smox	Xenopus laevis spermine oxidase (smox), mRNA [NM_001091694]		432246	NM_001091694	spermine oxidase
A_10_P034766	-2.17816	dbf4b	Xenopus laevis DBF4 zinc finger B (dbf4b), mRNA [NM_001089271]		398696	NM_001089271	DBF4 zinc finger B
A_10_P002892	-2.17808	eef1a-o1	Xenopus laevis elongation factor 1 alpha, oocyte form (eef1a-o1), mRNA [NM_001086133]		379289	NM_001086133	elongation factor 1 alpha, oocyte form
A_10_P004574	-2.17772	suv39h1	Xenopus laevis suppressor of variegation 3-9 homolog 1 (suv39h1), mRNA [NM_001091423]		431943	NM_001091423	suppressor of variegation 3-9 homolog 1
A_10_P047036	-2.17633	zfand5-a	Xenopus laevis zinc finger, AN1-type domain 5 (zfand5-a), mRNA [NM_001094346]		447639	NM_001094346	zinc finger, AN1-type domain 5
A_10_P152548	-2.17626		Rep: DJ-1-binding protein (CAP-binding protein complex-interacting protein 1). - Xenopus tropicalis, partial (10%) [TC426959]
A_10_P146853	-2.17464		Rep: Transmembrane protein 169. - Xenopus tropicalis, partial (89%) [TC424392]
A_10_P156668	-2.1743	rrm2.2	Xenopus laevis ribonucleotide reductase M2, gene 2 (rrm2.2), mRNA [NM_001087303]		380465	NM_001087303	ribonucleotide reductase M2, gene 2
A_10_P002055	-2.17352	sall4	Xenopus laevis spalt-like transcription factor 4 (sall4), mRNA [NM_001089254]		398679	NM_001089254	spalt-like transcription factor 4
A_10_P004522	-2.17334	asap2	Xenopus laevis ArfGAP with SH3 domain, ankyrin repeat and PH domain 2 (asap2), mRNA [NM_001091442]		431962	NM_001091442	ArfGAP with SH3 domain, ankyrin repeat and PH domain 2
A_10_P114001	-2.17136		Rep: Bloom syndrome protein homolog - Xenopus laevis (African clawed frog), partial (21%) [TC459912]
A_10_P015091	-2.17038		Rep: LOC100049094 protein - Xenopus laevis (African clawed frog), partial (7%) [TC439393]
A_10_P163183	-2.16967	rad51-a	Xenopus laevis RAD51 recombinase (rad51-a), mRNA [NM_001087767]		397726	NM_001087767	RAD51 recombinase
A_10_P010388	-2.1692
A_10_P024766	-2.16812		AGENCOURT_15189595 NICHD_XGC_Sp1 Xenopus laevis cDNA clone IMAGE:5512058 5', mRNA sequence [CF270953]			CF270953
A_10_P155378	-2.16609		Rep: MGC85118 protein - Xenopus laevis (African clawed frog), partial (29%) [TC428157]
A_10_P001702	-2.16606		cm43b09.w1 Blackshear [AW644617]			AW644617
A_10_P187723	-2.1656		Rep: Keratin, type I cytoskeletal 10 (Cytokeratin-10) (CK-10) (Keratin-10) (K10). - Xenopus tropicalis, partial (60%) [TC457180]
A_10_P168348	-2.16506		Rep: MGC85144 protein - Xenopus laevis (African clawed frog), partial (31%) [TC433548]
A_10_P199708	-2.16427		Rep: Recombination activating protein 2 - Mantella ebenaui, partial (6%) [TC444735]
A_10_P004486	-2.16201	traf2	Xenopus laevis TNF receptor-associated factor 2 (traf2), mRNA [NM_001091452]		431974	NM_001091452	TNF receptor-associated factor 2
A_10_P115741	-2.16181		Rep: Ras homolog enriched in brain like 1 - Xenopus tropicalis (Western clawed frog) (Silurana tropicalis), complete [TC427626]
A_10_P009311	-2.16112	mospd2	Xenopus laevis motile sperm domain containing 2 (mospd2), mRNA [NM_001095457]		496299	NM_001095457	motile sperm domain containing 2
A_10_P244463	-2.16107
A_10_P090540	-2.16099		DC064623 Osada Taira anterior endomesoderm (AEM) pCS105 cDNA library Xenopus laevis cDNA clone xlk161k10 5', mRNA sequence [DC064623]			DC064623
A_10_P194118	-2.15554		Rep: General secretion pathway protein A - Sorangium cellulosum (strain So ce56) (Polyangium cellulosum (strainSo ce56)), partial (5%) [TC442748]
A_10_P037796	-2.15523	fam49a	Xenopus laevis family with sequence similarity 49, member A (fam49a), mRNA [NM_001096858]		779237	NM_001096858	family with sequence similarity 49, member A
A_10_P274527	-2.15419		Rep: Predicted protein - Physcomitrella patens subsp. patens, partial (8%) [TC468319]
A_10_P004122	-2.15374	trim36	Xenopus laevis tripartite motif containing 36 (trim36), mRNA [NM_001091117]		414538	NM_001091117	tripartite motif containing 36
A_10_P004565	-2.15328	tmem30b	Xenopus laevis transmembrane protein 30B (tmem30b), mRNA [NM_001091426]		431946	NM_001091426	transmembrane protein 30B
A_10_P275902	-2.15035	cae-a	Xenopus laevis preprocaerulein (cae-a), mRNA [NM_001087521]		394315	NM_001087521	preprocaerulein
A_10_P086300	-2.15016		AGENCOURT_78602351 NICHD_XGC_skin_m Xenopus laevis cDNA clone IMAGE:8640477 5', mRNA sequence [EB729272]			EB729272
A_10_P000187	-2.14874	ptp4a3	Xenopus laevis protein tyrosine phosphatase type IVA, member 3 (ptp4a3), mRNA [NM_001091784]		432351	NM_001091784	protein tyrosine phosphatase type IVA, member 3
A_10_P224688	-2.14839		Rep: Spalt transcription factor Sall1 - Xenopus laevis (African clawed frog), partial (23%) [TC453667]
A_10_P150993	-2.14794	LOC100158305	Xenopus laevis hypothetical protein LOC100158305, mRNA (cDNA clone IMAGE:8330854), partial cds [BC160735]		100158305	BC160735	uncharacterized LOC100158305
A_10_P000054	-2.14712	xenf	Xenopus laevis early endoderm-specific nuclear factor Xenf (xenf), mRNA [NM_001087931]		397815	NM_001087931	early endoderm-specific nuclear factor Xenf
A_10_P005187	-2.14403	socs1-a	Xenopus laevis suppressor of cytokine signaling 1 (socs1-a), mRNA [NM_001092026]		443921	NM_001092026	suppressor of cytokine signaling 1
A_10_P237703	-2.14316		Rep: Thrombospondin 4 - Xenopus tropicalis (Western clawed frog) (Silurana tropicalis), partial (34%) [TC457798]
A_10_P009474	-2.14231	atat1	Xenopus laevis alpha tubulin acetyltransferase 1 (atat1), mRNA [NM_001096517]		735057	NM_001096517	alpha tubulin acetyltransferase 1
A_10_P063679	-2.1405		BX854266 NICHD_XGC_Ov1 Xenopus laevis cDNA clone IMAGp998L2211130 ; IMAGE:5047845 5', mRNA sequence [BX854266]			BX854266
A_10_P133765	-2.1405		AGENCOURT_10456364 NICHD XGC Emb1 Xenopus laevis cDNA clone IMAGE:6630627 5', mRNA sequence [BU905723]			BU905723
A_10_P025474	-2.13874
A_10_P002168	-2.13861	MGC52585	Xenopus laevis Nuclear receptor subfamily 1 group I member 2-like (MGC52585), mRNA [NM_001085895]		379051	NM_001085895	Nuclear receptor subfamily 1 group I member 2-like
A_10_P122964	-2.13653	LOC496332	Xenopus laevis hypothetical LOC496332, mRNA (cDNA clone IMAGE:6867251), partial cds [BC088926]		496332	BC088926	uncharacterized LOC496332
A_10_P152832	-2.13601	rbm24-a	Xenopus laevis RNA binding motif protein 24 (rbm24-a), mRNA [NM_001087526]		394318	NM_001087526	RNA binding motif protein 24
A_10_P194688	-2.13546
A_10_P025947	-2.13192		Rep: Uncharacterized protein C21orf45 (FAPP1-associated protein 1). - Canis familiaris, partial (44%) [TC429877]
A_10_P021270	-2.12969		AGENCOURT_10768138 Wellcome [CA971831]			CA971831
A_10_P006645	-2.12941	depdc7-a	Xenopus laevis DEP domain containing 7 (depdc7-a), mRNA [NM_001093234]		446538	NM_001093234	DEP domain containing 7
A_10_P007013	-2.12798	dcp1b	Xenopus laevis decapping mRNA 1B (dcp1b), mRNA [NM_001093497]		446801	NM_001093497	decapping mRNA 1B
A_10_P188893	-2.12794
A_10_P186773	-2.12756	rmi1	Xenopus laevis RecQ mediated genome instability 1 (rmi1), mRNA [NM_001093406]		446710	NM_001093406	RecQ mediated genome instability 1
A_10_P238838	-2.12672	ccnb1.2	Xenopus laevis cyclin B1 (ccnb1.2), mRNA [NM_001087797]		397742	NM_001087797	cyclin B1
A_10_P007517	-2.12608	cuedc2-b	Xenopus laevis CUE domain containing 2 (cuedc2-b), mRNA [NM_001094007]		447300	NM_001094007	CUE domain containing 2
A_10_P166107	-2.12578	hells	Xenopus laevis helicase, lymphoid-specific (hells), mRNA [NM_001092973]		446222	NM_001092973	helicase, lymphoid-specific
A_10_P003566	-2.1224	poc1a	Xenopus laevis POC1 centriolar protein A (poc1a), mRNA [NM_001086414]		379573	NM_001086414	POC1 centriolar protein A
A_10_P004348	-2.12181	tmem45b	Xenopus laevis transmembrane protein 45B (tmem45b), mRNA [NM_001091376]		431891	NM_001091376	transmembrane protein 45B
A_10_P233484	-2.12147		Rep: LSM7 homolog, U6 small nuclear RNA associated - Gallus gallus, partial (90%) [TC456465]
A_10_P149218	-2.12085		Rep: LOC100036652 protein - Xenopus tropicalis (Western clawed frog) (Silurana tropicalis), partial (38%) [TC425526]
A_10_P009314	-2.11954	tbp-b	Xenopus laevis TATA box binding protein (tbp-b), mRNA [NM_001095569]		503680	NM_001095569	TATA box binding protein
A_10_P180088	-2.11923		Rep: MGC89765 protein - Xenopus tropicalis (Western clawed frog) (Silurana tropicalis), partial (96%) [TC437659]
A_10_P242588	-2.11849		Rep: Jun dimerization protein p21SNFT - Homo sapiens (Human), partial (77%) [TC459337]
A_10_P041371	-2.11847	hsph1-a	Xenopus laevis heat shock 105kDa/110kDa protein 1 (hsph1-a), mRNA [NM_001092168]		444063	NM_001092168	heat shock 105kDa/110kDa protein 1
A_10_P141203	-2.11744	znf367	Xenopus laevis zinc finger protein 367 (znf367), mRNA [NM_001091893]		443788	NM_001091893	zinc finger protein 367
A_10_P003585	-2.11638	tmem110	Xenopus laevis transmembrane protein 110 (tmem110), mRNA [NM_001086427]		379586	NM_001086427	transmembrane protein 110
A_10_P147683	-2.11549	bmp7.2	Xenopus laevis bone morphogenetic protein 7, gene 2 (bmp7.2), mRNA [NM_001086465]		379625	NM_001086465	bone morphogenetic protein 7, gene 2
A_10_P251792	-2.11524		Rep: Protein containing LysM repeats (N-terminal domain) and domain related to chitinase - Clostridium acetobutylicum, partial (5%) [TC462049]
A_10_P001954	-2.11328	ism1	Xenopus laevis isthmin 1, angiogenesis inhibitor (ism1), mRNA [NM_001088759]		398306	NM_001088759	isthmin 1, angiogenesis inhibitor
A_10_P270297	-2.11226	fmo2	Xenopus laevis flavin containing monooxygenase 2 (non-functional) (fmo2), mRNA [NM_001089978]		398930	NM_001089978	flavin containing monooxygenase 2 (non-functional)
A_10_P009538	-2.11196	tdrkh	Xenopus laevis tudor and KH domain containing (tdrkh), mRNA [NM_001095823]		734340	NM_001095823	tudor and KH domain containing
A_10_P007313	-2.11182	pebp4	Xenopus laevis phosphatidylethanolamine-binding protein 4 (pebp4), mRNA [NM_001093828]		447119	NM_001093828	phosphatidylethanolamine-binding protein 4
A_10_P070187	-2.11071	dct	Xenopus laevis cDNA clone IMAGE:4031600, partial cds [BC106678]		100381161	BC106678	dopachrome tautomerase (dopachrome delta-isomerase, tyrosine-related protein 2)
A_10_P030431	-2.10999	mmab	Xenopus laevis methylmalonic aciduria (cobalamin deficiency) cblB type (mmab), mRNA [NM_001096295]		734828	NM_001096295	methylmalonic aciduria (cobalamin deficiency) cblB type
A_10_P065229	-2.10771	cldn6.1	Xenopus laevis claudin 6, gene 1 (cldn6.1), mRNA [NM_001093287]		446591	NM_001093287	claudin 6, gene 1
A_10_P046681	-2.10768	c3orf33	Xenopus laevis chromosome 3 open reading frame 33 (c3orf33), mRNA [NM_001094360]		447690	NM_001094360	chromosome 3 open reading frame 33
A_10_P044216	-2.10749	pim3	Xenopus laevis Pim-3 proto-oncogene, serine/threonine kinase (pim3), mRNA [NM_001096696]		735245	NM_001096696	Pim-3 proto-oncogene, serine/threonine kinase
A_10_P197563	-2.10619		Rep: RAD52 motif-containing protein 1 - Gallus gallus (Chicken), partial (51%) [TC444001]
A_10_P084340	-2.10605		AGENCOURT_73506651 NICHD_XGC_sple_PHA Xenopus laevis cDNA clone IMAGE:8460012 5', mRNA sequence [EB466294]			EB466294
A_10_P139353	-2.1055	MGC115219	Xenopus laevis uncharacterized protein MGC115219 (MGC115219), mRNA [NM_001096008]		734528	NM_001096008	uncharacterized protein MGC115219
A_10_P067312	-2.10474	lin28b	AGENCOURT_8149407 NICHD XGC Emb4 Xenopus laevis cDNA clone IMAGE:5570327 5', mRNA sequence [BQ733913]		373796	BQ733913	lin-28 homolog B
A_10_P197393	-2.1044
A_10_P003626	-2.10434	bmp7.2	Xenopus laevis bone morphogenetic protein 7, gene 2 (bmp7.2), mRNA [NM_001086465]		379625	NM_001086465	bone morphogenetic protein 7, gene 2
A_10_P257567	-2.10398	zpax	Xenopus laevis egg envelope component ZPAX, mRNA (cDNA clone MGC:179969 IMAGE:8330981), complete cds [BC167976]		398158	BC167976	egg envelope component ZPAX
A_10_P007208	-2.10378	tbck	Xenopus laevis TBC1 domain containing kinase (tbck), mRNA [NM_001093662]		447020	NM_001093662	TBC1 domain containing kinase
A_10_P171998	-2.10289	ccne1	Xenopus laevis cyclin E1 (ccne1), mRNA [NM_001087977]		397841	NM_001087977	cyclin E1
A_10_P193233	-2.10152	spice1	Xenopus laevis spindle and centriole associated protein 1 (spice1), mRNA [NM_001093122]		446426	NM_001093122	spindle and centriole associated protein 1
A_10_P143118	-2.10149	snupn	Xenopus laevis snurportin 1 (snupn), mRNA [NM_001085993]		379149	NM_001085993	snurportin 1
A_10_P151903	-2.10118
A_10_P046641	-2.10029	phc2	Xenopus laevis polyhomeotic homolog 2 (phc2), mRNA [NM_001096010]		734530	NM_001096010	polyhomeotic homolog 2
A_10_P187268	-2.09926	MGC83663	Xenopus laevis MGC83663 protein (MGC83663), mRNA [NM_001092558]		444456	NM_001092558	MGC83663 protein
A_10_P039546	-2.09747	LOC100158277	Xenopus laevis uncharacterized LOC100158277 (LOC100158277), mRNA [NM_001127734]		100158277	NM_001127734	uncharacterized LOC100158277
A_10_P272447	-2.0964
A_10_P007836	-2.09624	tmem198	Xenopus laevis transmembrane protein 198 (tmem198), mRNA [NM_001094258]		447551	NM_001094258	transmembrane protein 198
A_10_P009101	-2.09548	LOC495956	Xenopus laevis uncharacterized LOC495956 (LOC495956), mRNA [NM_001095223]		495956	NM_001095223	uncharacterized LOC495956
A_10_P118491	-2.09522		cm37g04.w1 Blackshear [AW644128]			AW644128
A_10_P009759	-2.09338		cm67a01.w1 Blackshear [AW646628]			AW646628
A_10_P151678	-2.09276	ppp1r3c.2	Xenopus laevis protein phosphatase 1, regulatory subunit 3C (ppp1r3c.2), mRNA [NM_001095855]		734374	NM_001095855	protein phosphatase 1, regulatory subunit 3C
A_10_P217763	-2.09264
A_10_P140613	-2.09072	tdrkh	Xenopus laevis tudor and KH domain containing (tdrkh), mRNA [NM_001095823]		734340	NM_001095823	tudor and KH domain containing
A_10_P007015	-2.08935	uap1	Xenopus laevis UDP-N-acteylglucosamine pyrophosphorylase 1 (uap1), mRNA [NM_001093499]		446803	NM_001093499	UDP-N-acteylglucosamine pyrophosphorylase 1
A_10_P020656	-2.08793		BX853628 Soares NXEG Xenopus laevis cDNA clone IMAGp998O1011402 ; IMAGE:5162337 5', mRNA sequence [BX853628]			BX853628
A_10_P133910	-2.08632	MGC81444	Xenopus laevis uncharacterized protein MGC81444 (MGC81444), mRNA [NM_001091187]		414616	NM_001091187	uncharacterized protein MGC81444
A_10_P013045	-2.08596		dai40c12.y1 NICHD XGC Sp1 Xenopus laevis cDNA clone IMAGE:4963991 5', mRNA sequence [BI442461]			BI442461
A_10_P125914	-2.08422		AGENCOURT_10748456 Wellcome [CA974053]			CA974053
A_10_P041011	-2.0799	tbp-a	Xenopus laevis TATA box binding protein (tbp-a), mRNA [NM_001090900]		399465	NM_001090900	TATA box binding protein
A_10_P081675	-2.07844		da09f06.y1 Xenopus laevis oocyte Xenopus laevis cDNA clone XENOPUS_SOURCE_ID:xlnoc003c12 5', mRNA sequence [AW199655]			AW199655
A_10_P002359	-2.07552	cdc20	Xenopus laevis cell division cycle 20 homolog (cdc20), mRNA [NM_001085974]		379130	NM_001085974	cell division cycle 20 homolog
A_10_P034356	-2.0747	MGC53710	Xenopus laevis Rho-related GTP-binding protein Rho6-like (MGC53710), mRNA [NM_001086155]		379311	NM_001086155	Rho-related GTP-binding protein Rho6-like
A_10_P159908	-2.07411		Rep: MGC81213 protein - Xenopus laevis (African clawed frog), partial (21%) [TC429978]
A_10_P161838	-2.07094	wnt11b	Xenopus laevis wingless-type MMTV integration site family, member 11B (wnt11b), mRNA [NM_001090858]		399441	NM_001090858	wingless-type MMTV integration site family, member 11B
A_10_P009178	-2.07059	rnf170	Xenopus laevis ring finger protein 170 (rnf170), mRNA [NM_001095316]		496050	NM_001095316	ring finger protein 170
A_10_P207953	-2.06983		Rep: Acrosin precursor (EC 3.4.21.10) [Contains: Acrosin light chain; Acrosin heavy chain]. - Xenopus tropicalis, partial (17%) [TC447765]
A_10_P058252	-2.06949	cla	Xenopus laevis transmembrane tight junction protein claudin (cla), mRNA [NM_001088604]		398209	NM_001088604	transmembrane tight junction protein claudin
A_10_P217498	-2.06877		Rep: TPR repeat protein - Nodularia spumigena CCY 9414, partial (14%) [TC443489]
A_10_P008203	-2.06871	aen	Xenopus laevis apoptosis enhancing nuclease (aen), mRNA [NM_001094575]		494737	NM_001094575	apoptosis enhancing nuclease
A_10_P070427	-2.06746		AGENCOURT_10496882 NICHD XGC OO1 Xenopus laevis cDNA clone IMAGE:6643640 5', mRNA sequence [BU916695]			BU916695
A_10_P002475	-2.06391	slc37a1	Xenopus laevis solute carrier family 37 (glucose-6-phosphate transporter), member 1 (slc37a1), mRNA [NM_001086995]		380156	NM_001086995	solute carrier family 37 (glucose-6-phosphate transporter), member 1
A_10_P045866	-2.06359	rell1-b	Xenopus laevis RELT-like 1 b (rell1-b), mRNA [NM_001086425]		379584	NM_001086425	RELT-like 1 b
A_10_P264362	-2.06297		Rep: Cl-channel, voltage-gated family protein precursor - Methylobacterium sp. 4-46, partial (5%) [TC465576]
A_10_P041491	-2.06267	ptdss2	Xenopus laevis phosphatidylserine synthase 2 (ptdss2), mRNA [NM_001135228]		100190774	NM_001135228	phosphatidylserine synthase 2
A_10_P006114	-2.06237	bfsp1	Xenopus laevis beaded filament structural protein 1, filensin (bfsp1), mRNA [NM_001092767]		444665	NM_001092767	beaded filament structural protein 1, filensin
A_10_P115856	-2.06109
A_10_P081145	-2.05957		AGENCOURT_18791140 NICHD_XGC_Te2N Xenopus laevis cDNA clone IMAGE:7203869 5', mRNA sequence [CK800057]			CK800057
A_10_P004234	-2.0595	inf2	Xenopus laevis inverted formin, FH2 and WH2 domain containing (inf2), mRNA [NM_001091093]		414513	NM_001091093	inverted formin, FH2 and WH2 domain containing
A_10_P057432	-2.05927		dag41d12.x3 Blackshear [BM262153]			BM262153
A_10_P106040	-2.05872		Rep: RGD1311906 protein - Rattus norvegicus, partial (6%) [TC434594]
A_10_P008513	-2.05716	mfsd6l-b	Xenopus laevis major facilitator superfamily domain containing 6-like (mfsd6l-b), mRNA [NM_001094803]		495104	NM_001094803	major facilitator superfamily domain containing 6-like
A_10_P094533	-2.05629		AGENCOURT_11240421 Wellcome [CA982783]			CA982783
A_10_P097483	-2.05541		DC056569 Osada Taira anterior endomesoderm (AEM) pCS105 cDNA library Xenopus laevis cDNA clone xlk67f11 5', mRNA sequence [DC056569]			DC056569
A_10_P246948	-2.05336	ano1	Xenopus laevis anoctamin 1, calcium activated chloride channel (ano1), mRNA [NM_001135237]		100190795	NM_001135237	anoctamin 1, calcium activated chloride channel
A_10_P001873	-2.0532		BX850028 Harland stage 19-23 Xenopus laevis cDNA clone IMAGp998H137823 ; IMAGE:3200316 5', mRNA sequence [BX850028]			BX850028
A_10_P076200	-2.05271		AGENCOURT_15189595 NICHD_XGC_Sp1 Xenopus laevis cDNA clone IMAGE:5512058 5', mRNA sequence [CF270953]			CF270953
A_10_P052114	-2.05264	spag7	Xenopus laevis hypothetical protein LOC100049130, mRNA (cDNA clone IMAGE:6867328), partial cds [BC133780]		100049130	BC133780	sperm associated antigen 7
A_10_P248918	-2.05186		AGENCOURT_11278426 Wellcome [CA982052]			CA982052
A_10_P140573	-2.05094	znf577	Xenopus laevis zinc finger protein 577 (znf577), mRNA [NM_001091622]		432162	NM_001091622	zinc finger protein 577
A_10_P021550	-2.05021	rgcc	Xenopus laevis regulator of cell cycle (rgcc), mRNA [NM_001093976]		447269	NM_001093976	regulator of cell cycle
A_10_P243353	-2.05018
A_10_P064134	-2.04953		AGENCOURT_10768138 Wellcome [CA971831]			CA971831
A_10_P114731	-2.0479
A_10_P265042	-2.04759		Rep: BRCA2 - Xenopus tropicalis (Western clawed frog) (Silurana tropicalis), partial (8%) [TC465764]
A_10_P000010	-2.04751	vldlr	Xenopus laevis very low density lipoprotein receptor (vldlr), mRNA [NM_001090699]		399346	NM_001090699	very low density lipoprotein receptor
A_10_P026566	-2.04746		Rep: Piwi-like protein 2. - Xenopus tropicalis, partial (44%) [TC454163]
A_10_P152248	-2.04699	ptdss2	Xenopus laevis phosphatidylserine synthase 2 (ptdss2), mRNA [NM_001135228]		100190774	NM_001135228	phosphatidylserine synthase 2
A_10_P003738	-2.04654	slc18a2	Xenopus laevis solute carrier family 18 (vesicular monoamine transporter), member 2 (slc18a2), mRNA [NM_001086569]		379730	NM_001086569	solute carrier family 18 (vesicular monoamine transporter), member 2
A_10_P173863	-2.04555		AGENCOURT_74311212 NICHD_XGC_limb_m Xenopus laevis cDNA clone IMAGE:8532388 5', mRNA sequence [EB481508]			EB481508
A_10_P008631	-2.04531	csrp3	Xenopus laevis cysteine and glycine-rich protein 3 (cardiac LIM protein) (csrp3), mRNA [NM_001085744]		373825	NM_001085744	cysteine and glycine-rich protein 3 (cardiac LIM protein)
A_10_P039021	-2.04244	ifrd1	Xenopus laevis interferon-related developmental regulator 1 (ifrd1), mRNA [NM_001094681]		494857	NM_001094681	interferon-related developmental regulator 1
A_10_P000284	-2.04036	e2f3	Xenopus laevis E2F transcription factor 3 (e2f3), mRNA [NM_001088517]		398159	NM_001088517	E2F transcription factor 3
A_10_P222063	-2.03837		Rep: TATA-box-binding protein - Xenopus laevis (African clawed frog), complete [TC449143]
A_10_P002020	-2.03678	best2-a	Xenopus laevis bestrophin 2 (best2-a), mRNA [NM_001086848]		380009	NM_001086848	bestrophin 2
A_10_P001533	-2.03661		bl04e09.x1 Blackshear [AW633170]			AW633170
A_10_P194933	-2.03643		Rep: Serine protease - Synechococcus elongatus (Thermosynechococcus elongatus), partial (5%) [TC440965]
A_10_P224403	-2.03602		Rep: Tudor domain-containing protein 10. - Xenopus tropicalis, partial (84%) [TC453585]
A_10_P040666	-2.036	anapc10	Xenopus laevis anaphase promoting complex subunit 10 (anapc10), mRNA [NM_001095802]		734319	NM_001095802	anaphase promoting complex subunit 10
A_10_P158887	-2.03569	cdt1	Xenopus laevis chromatin licensing and DNA replication factor 1 (cdt1), mRNA [NM_001088269]		398024	NM_001088269	chromatin licensing and DNA replication factor 1
A_10_P001695	-2.03478		cm38f06.w1 Blackshear [AW644211]			AW644211
A_10_P005107	-2.03439	rnf219	Xenopus laevis ring finger protein 219 (rnf219), mRNA [NM_001091802]		443579	NM_001091802	ring finger protein 219
A_10_P115046	-2.03404		Rep: Melanin-concentrating hormone receptor 1 interacting zinc-finger protein - Xenopus laevis (African clawed frog), complete [TC426940]
A_10_P003595	-2.034	bcdin3d	Xenopus laevis BCDIN3 domain containing (bcdin3d), mRNA [NM_001086431]		379590	NM_001086431	BCDIN3 domain containing
A_10_P008468	-2.03212	best2-b	Xenopus laevis bestrophin 2 (best2-b), mRNA [NM_001089140]		398601	NM_001089140	bestrophin 2
A_10_P005156	-2.03194	MGC80147	Xenopus laevis MGC80147 protein (MGC80147), mRNA [NM_001091997]		443892	NM_001091997	MGC80147 protein
A_10_P007306	-2.02826	anxa8	Xenopus laevis annexin A8 (anxa8), mRNA [NM_001093817]		447108	NM_001093817	annexin A8
A_10_P163263	-2.02622		Rep: Ribosomal protein L7Ae - Meladema coriacea, partial (7%) [TC431292]
A_10_P271417	-2.02502
A_10_P152518	-2.02353		Rep: Probable G-protein coupled receptor 4 - Homo sapiens (Human), partial (35%) [TC426947]
A_10_P039186	-2.022	cenpt	Xenopus laevis centromere protein T (cenpt), mRNA [NM_001127760]		100158304	NM_001127760	centromere protein T
A_10_P038426	-2.02079	styx-a	Xenopus laevis serine/threonine/tyrosine interacting protein (styx-a), mRNA [NM_001096064]		734588	NM_001096064	serine/threonine/tyrosine interacting protein
A_10_P001267	-2.01986		AGENCOURT_11246003 NICHD_XGC_Tad2 Xenopus laevis cDNA clone IMAGE:6876608 5', mRNA sequence [CB201459]			CB201459
A_10_P121989	-2.01951
A_10_P000586	-2.0176	rdd3	Xenopus laevis Riddle 3 (rdd3), mRNA [NM_001135062]		100189559	NM_001135062	Riddle 3
A_10_P100850	-2.01699
A_10_P025171	-2.01495		AGENCOURT_15568915 NICHD_XGC_Kid1 Xenopus laevis cDNA clone IMAGE:7009070 5', mRNA sequence [CF547456]			CF547456
A_10_P013202	-2.01476		dai12h08.x1 NICHD XGC Emb4 Xenopus laevis cDNA clone IMAGE:4959231 3', mRNA sequence [BI478309]			BI478309
A_10_P006149	-2.0146	caps	Xenopus laevis calcyphosine (caps), mRNA [NM_001092793]		444691	NM_001092793	calcyphosine
A_10_P184093	-2.0144	calhm2	Xenopus laevis calcium homeostasis modulator 2 (calhm2), mRNA [NM_001093087]		446391	NM_001093087	calcium homeostasis modulator 2
A_10_P004521	-2.01026	ssx2ip	Xenopus laevis synovial sarcoma, X breakpoint 2 interacting protein (ssx2ip), mRNA [NM_001091324]		431833	NM_001091324	synovial sarcoma, X breakpoint 2 interacting protein
A_10_P068722	-2.00999		AGENCOURT_11281490 Wellcome [CA981323]			CA981323
A_10_P200613	-2.00983		Xenopus laevis cDNA clone IMAGE:4957472 [BC130094]			BC130094
A_10_P167688	-2.00827	cycE1	Xenopus laevis cyclin E1 (cycE1), mRNA [NM_001087976]		397840	NM_001087976	cyclin E1
A_10_P140723	-2.00753	xcdc6	Xenopus laevis Cdc6-related protein (xcdc6), mRNA [NM_001088375]		398082	NM_001088375	Cdc6-related protein
A_10_P060679	-2.00569	nuf2-b	Xenopus laevis Kinetochore protein Nuf2-B, mRNA (cDNA clone IMAGE:5073725), partial cds [BC100207]		443588	BC100207	NUF2, NDC80 kinetochore complex component
A_10_P003735	-2.00487	rab33b	Xenopus laevis RAB33B, member RAS oncogene family (rab33b), mRNA [NM_001086567]		379728	NM_001086567	RAB33B, member RAS oncogene family
A_10_P195578	-2.00411	rdd4	Xenopus laevis Riddle 4 (rdd4), mRNA [NM_001088991]		398486	NM_001088991	Riddle 4
