# Supplementary material for: Transcriptome profiling reveals male- and female-specific gene expression pattern and novel gene candidates for the control of sex determination and gonad development in Xenopus laevis
Source: Dev Genes Evol. 2019 Apr 10;229(2):53–72. doi: 10.1007/s00427-019-00630-y (PMC6500517; doi:10.1007/s00427-019-00630-y)
Supplement: Supplementary file 6 — (XLSX 151 kb) [file 427_2019_630_MOESM6_ESM.xlsx]

## Sheet: Arkusz1
Supplementary Table 6. Genes downregulated in ZW (genetic females) gonads at NF62 in relation to NF56 stage.
ProbeName	Log FC ([F50] vs [F53])	GeneSymbol	Description	EnsemblID	EntrezGeneID	GenbankAccession	GeneName
A_10_P047196	6.58235	LOC100037217	Xenopus laevis uncharacterized LOC100037217 (LOC100037217), mRNA [NM_001097906]		100037217	NM_001097906	uncharacterized LOC100037217
A_10_P017792	6.55609	MGC53763	Xenopus laevis Parvalbumin beta-like (MGC53763), mRNA [NM_001085937]		379093	NM_001085937	Parvalbumin beta-like
A_10_P180718	6.24955	hrg	Xenopus laevis histidine-rich glycoprotein (hrg), mRNA [NM_001086036]		379192	NM_001086036	histidine-rich glycoprotein
A_10_P007774	6.21867	MGC82050	Xenopus laevis MGC82050 protein (MGC82050), mRNA [NM_001094211]		447504	NM_001094211	MGC82050 protein
A_10_P046571	6.02983	hrg	Xenopus laevis histidine-rich glycoprotein (hrg), mRNA [NM_001086036]		379192	NM_001086036	histidine-rich glycoprotein
A_10_P023459	5.95087
A_10_P052620	5.90882	hrg	Xenopus laevis histidine-rich glycoprotein (hrg), mRNA [NM_001086036]		379192	NM_001086036	histidine-rich glycoprotein
A_10_P010112	5.81182		Rep: LOC495168 protein - Xenopus laevis (African clawed frog), partial (4%) [TC449865]
A_10_P147303	5.79812	MGC53763	Xenopus laevis Parvalbumin beta-like (MGC53763), mRNA [NM_001085937]		379093	NM_001085937	Parvalbumin beta-like
A_10_P004053	5.79404	rbp4	Xenopus laevis retinol binding protein 4, plasma (rbp4), mRNA [NM_001087726]		397705	NM_001087726	retinol binding protein 4, plasma
A_10_P270222	5.77897
A_10_P000018	5.76218	LOC397792	Xenopus laevis alpha-1-antiproteinase (LOC397792), mRNA [NM_001087889]		397792	NM_001087889	alpha-1-antiproteinase
A_10_P008646	5.73838	tst	Xenopus laevis thiosulfate sulfurtransferase (rhodanese) (tst), mRNA [NM_001094948]		495276	NM_001094948	thiosulfate sulfurtransferase (rhodanese)
A_10_P273787	5.70312	alb-a	Xenopus laevis albumin (alb-a), mRNA [NM_001087775]		397731	NM_001087775	albumin
A_10_P043081	5.61491	MGC53945	Xenopus laevis uncharacterized protein MGC53945 (MGC53945), mRNA [NM_001086050]		379206	NM_001086050	uncharacterized protein MGC53945
A_10_P011696	5.60203	MGC82582	Xenopus laevis MGC82582 protein (MGC82582), mRNA [NM_001092132]		444027	NM_001092132	MGC82582 protein
A_10_P034336	5.54117	serpina1	Xenopus laevis serpin peptidase inhibitor, clade A (alpha-1 antiproteinase, antitrypsin), member 1 (serpina1), mRNA [NM_001086802]		379963	NM_001086802	serpin peptidase inhibitor, clade A (alpha-1 antiproteinase, antitrypsin), member 1
A_10_P046091	5.32968	cela2a	Xenopus laevis chymotrypsin-like elastase family, member 2A (cela2a), mRNA [NM_001087392]		380555	NM_001087392	chymotrypsin-like elastase family, member 2A
A_10_P007553	5.32396	hgd	Xenopus laevis homogentisate 1,2-dioxygenase (hgd), mRNA [NM_001094035]		447328	NM_001094035	homogentisate 1,2-dioxygenase
A_10_P002303	5.31188	fga	Xenopus laevis fibrinogen alpha chain (fga), mRNA [NM_001086860]		380021	NM_001086860	fibrinogen alpha chain
A_10_P199358	5.24285	alb-a	Xenopus laevis albumin (alb-a), mRNA [NM_001087775]		397731	NM_001087775	albumin
A_10_P020308	5.24211		BX849887 NICHD_XGC_Li1 Xenopus laevis cDNA clone IMAGp998K1811318 ; IMAGE:5129993 5', mRNA sequence [BX849887]			BX849887
A_10_P122534	5.23841	ugt1a6	Xenopus laevis hypothetical protein LOC100037183, mRNA (cDNA clone IMAGE:5129802), partial cds [BC160670]		100037183	BC160670	UDP glucuronosyltransferase 1 family, polypeptide A6
A_10_P007758	5.23646	slc22a6	Xenopus laevis solute carrier family 22 (organic anion transporter), member 6 (slc22a6), mRNA [NM_001094194]		447487	NM_001094194	solute carrier family 22 (organic anion transporter), member 6
A_10_P008856	5.22214	slc26a1	Xenopus laevis SLC26A1 anion exchanger, mRNA (cDNA clone MGC:86347 IMAGE:7010126), complete cds [BC084889]		403389	BC084889	solute carrier family 26 (anion exchanger), member 1
A_10_P210703	5.20995	alb-b	Xenopus laevis albumin (alb-b), mRNA [NM_001094461]		448844	NM_001094461	albumin
A_10_P187353	5.20305	alb-b	Xenopus laevis albumin (alb-b), mRNA [NM_001094461]		448844	NM_001094461	albumin
A_10_P008133	5.19562	tmem252	Xenopus laevis cDNA clone IMAGE:7008838 [BC082652]		100381113	BC082652	transmembrane protein 252
A_10_P102465	5.15911	rbp4	Xenopus laevis retinol binding protein 4, plasma (rbp4), mRNA [NM_001086998]		380159	NM_001086998	retinol binding protein 4, plasma
A_10_P006319	5.15398	sag	Xenopus laevis arrestin (sag), mRNA [NM_001088429]		398109	NM_001088429	arrestin
A_10_P044806	5.1498	slc26a1	Xenopus laevis solute carrier family 26 (anion exchanger), member 1 (slc26a1), mRNA [NM_001090973]		403389	NM_001090973	solute carrier family 26 (anion exchanger), member 1
A_10_P030946	5.13959	rbp4	Xenopus laevis retinol binding protein 4, plasma (rbp4), mRNA [NM_001086998]		380159	NM_001086998	retinol binding protein 4, plasma
A_10_P178398	5.13805		Xenopus laevis cDNA clone IMAGE:4201936 [BC086460]			BC086460
A_10_P259017	5.11297	sag	Xenopus laevis arrestin (sag), mRNA [NM_001088429]		398109	NM_001088429	arrestin
A_10_P145113	5.08426	MGC68684	Xenopus laevis urate oxidase (MGC68684), mRNA [NM_001090165]		399031	NM_001090165	urate oxidase
A_10_P008023	5.08388	MGC82014	Xenopus laevis MGC82014 protein (MGC82014), mRNA [NM_001094406]		447736	NM_001094406	MGC82014 protein
A_10_P052094	5.0815	LOC398654	Xenopus laevis cDNA clone IMAGE:3396728 [BC100182]		398654	BC100182	fibrinogen alpha
A_10_P077615	5.04263	MGC116439	Xenopus laevis uncharacterized protein MGC116439 (MGC116439), mRNA [NM_001096144]		734670	NM_001096144	uncharacterized protein MGC116439
A_10_P141423	5.02396	slc5a2	Xenopus laevis solute carrier family 5 (sodium/glucose cotransporter), member 2 (slc5a2), mRNA [NM_001094230]		447523	NM_001094230	solute carrier family 5 (sodium/glucose cotransporter), member 2
A_10_P052034	5.00294	apoh	Xenopus laevis hypothetical protein LOC446927, mRNA (cDNA clone IMAGE:6931340), partial cds [BC078607]		446927	BC078607	apolipoprotein H (beta-2-glycoprotein I)
A_10_P033096	5.00188	cryga	Xenopus laevis crystallin, gamma A (cryga), mRNA [NM_001093851]		447143	NM_001093851	crystallin, gamma A
A_10_P020598	4.99548		BX853120 NICHD_XGC_Li1 Xenopus laevis cDNA clone IMAGp998J178290 ; IMAGE:3397360 5', mRNA sequence [BX853120]			BX853120
A_10_P008609	4.96008	itih2	Xenopus laevis inter-alpha-trypsin inhibitor heavy chain 2 (itih2), mRNA [NM_001094861]		495168	NM_001094861	inter-alpha-trypsin inhibitor heavy chain 2
A_10_P175818	4.94176	MGC68684	Xenopus laevis urate oxidase (MGC68684), mRNA [NM_001090165]		399031	NM_001090165	urate oxidase
A_10_P008892	4.94095	tdo2	Xenopus laevis tryptophan 2,3-dioxygenase (tdo2), mRNA [NM_001095135]		495495	NM_001095135	tryptophan 2,3-dioxygenase
A_10_P086605	4.91512	LOC100036824	Xenopus laevis uncharacterized LOC100036824 (LOC100036824), mRNA [NM_001097114]		100036824	NM_001097114	uncharacterized LOC100036824
A_10_P000068	4.91265	rgn	Xenopus laevis regucalcin (rgn), mRNA [NM_001085655]		373659	NM_001085655	regucalcin
A_10_P171928	4.90564
A_10_P126054	4.89637	MGC64344	Xenopus laevis Trypsin (MGC64344), mRNA [NM_001086301]		379460	NM_001086301	Trypsin
A_10_P003601	4.89362	tf-b	Xenopus laevis transferrin (tf-b), mRNA [NM_001089601]		398723	NM_001089601	transferrin
A_10_P125014	4.86733		AGENCOURT_10125503 NICHD_XGC_Kid1 Xenopus laevis cDNA clone IMAGE:4031415 5', mRNA sequence [BU903932]			BU903932
A_10_P017934	4.86664		AGENCOURT_8114853 NICHD XGC Emb4 Xenopus laevis cDNA clone IMAGE:5543427 5', mRNA sequence [BQ732878]			BQ732878
A_10_P237583	4.8646		Rep: MGC85279 protein - Xenopus laevis (African clawed frog), partial (51%) [TC457761]
A_10_P039286	4.8278	MGC68684	Xenopus laevis urate oxidase (MGC68684), mRNA [NM_001090165]		399031	NM_001090165	urate oxidase
A_10_P144323	4.82261	LOC397802	Xenopus laevis DNase I (LOC397802), mRNA [NM_001087907]		397802	NM_001087907	DNase I
A_10_P045411	4.80898	LOC100036824	Xenopus laevis uncharacterized LOC100036824 (LOC100036824), mRNA [NM_001097114]		100036824	NM_001097114	uncharacterized LOC100036824
A_10_P133855	4.80607	LOC398631	Xenopus laevis glyoxylate reductase/hydroxypyruvate reductase-like protein (LOC398631), mRNA [NM_001171867]		398631	NM_001171867	glyoxylate reductase/hydroxypyruvate reductase-like protein
A_10_P006740	4.78249	slc13a5	Xenopus laevis solute carrier family 13 (sodium-dependent citrate transporter), member 5 (slc13a5), mRNA [NM_001093312]		446616	NM_001093312	solute carrier family 13 (sodium-dependent citrate transporter), member 5
A_10_P042856	4.77531	pcbp1	Xenopus laevis poly(rC) binding protein 1 (pcbp1), mRNA [NM_001097851]		100037147	NM_001097851	poly(rC) binding protein 1
A_10_P006087	4.76161	MGC84166	Xenopus laevis MGC84166 protein (MGC84166), mRNA [NM_001092743]		444641	NM_001092743	MGC84166 protein
A_10_P003088	4.72674	MGC53823	Xenopus laevis Actin, alpha cardiac muscle 2-like (MGC53823), mRNA [NM_001086195]		379351	NM_001086195	Actin, alpha cardiac muscle 2-like
A_10_P200243	4.71911	ptgds-b	Xenopus laevis prostaglandin D2 synthase 21kDa (brain) (ptgds-b), mRNA [NM_001088044]		397884	NM_001088044	prostaglandin D2 synthase 21kDa (brain)
A_10_P175563	4.70175	LOC495407	Xenopus laevis uncharacterized LOC495407 (LOC495407), mRNA [NM_001095065]		495407	NM_001095065	uncharacterized LOC495407
A_10_P079725	4.69855	tm4sf20	Xenopus laevis hypothetical protein LOC733310, mRNA (cDNA clone IMAGE:6939927), partial cds [BC099340]		733310	BC099340	transmembrane 4 L six family member 20
A_10_P008858	4.69808	LOC495407	Xenopus laevis uncharacterized LOC495407 (LOC495407), mRNA [NM_001095065]		495407	NM_001095065	uncharacterized LOC495407
A_10_P135771	4.69388	amy2b	Xenopus laevis amylase, alpha 2B (pancreatic) (amy2b), mRNA [NM_001086441]		379600	NM_001086441	amylase, alpha 2B (pancreatic)
A_10_P032131	4.68973	hbe1	Xenopus laevis hemoglobin, epsilon 1 (hbe1), mRNA [NM_001093820]		447111	NM_001093820	hemoglobin, epsilon 1
A_10_P139738	4.6609	slc6a19	Xenopus laevis solute carrier family 6 (neutral amino acid transporter), member 19 (slc6a19), mRNA [NM_001094188]		447481	NM_001094188	solute carrier family 6 (neutral amino acid transporter), member 19
A_10_P188738	4.63971	alb-b	Xenopus laevis albumin (alb-b), mRNA [NM_001094461]		448844	NM_001094461	albumin
A_10_P027489	4.63517	gck	Xenopus laevis glucokinase (hexokinase 4) (gck), mRNA [NM_001085829]		378602	NM_001085829	glucokinase (hexokinase 4)
A_10_P065299	4.63294		AGENCOURT_10125055 NICHD_XGC_Kid1 Xenopus laevis cDNA clone IMAGE:4030643 5', mRNA sequence [BU903278]			BU903278
A_10_P046121	4.62479	alb-b	Xenopus laevis albumin (alb-b), mRNA [NM_001094461]		448844	NM_001094461	albumin
A_10_P140538	4.5964	fga	Xenopus laevis fibrinogen alpha chain (fga), mRNA [NM_001086860]		380021	NM_001086860	fibrinogen alpha chain
A_10_P008164	4.59602	apoa4	Xenopus laevis apolipoprotein A4 (apoa4), mRNA [NM_001094535]		494693	NM_001094535	apolipoprotein A4
A_10_P044031	4.59472	itih2	Xenopus laevis inter-alpha-trypsin inhibitor heavy chain 2 (itih2), mRNA [NM_001094861]		495168	NM_001094861	inter-alpha-trypsin inhibitor heavy chain 2
A_10_P006269	4.58914	MGC82053	Xenopus laevis MGC82053 protein (MGC82053), mRNA [NM_001092892]		444790	NM_001092892	MGC82053 protein
A_10_P016564	4.58545	acy3	Xenopus laevis aspartoacylase (aminocyclase) 3 (acy3), mRNA [NM_001096959]		779340	NM_001096959	aspartoacylase (aminocyclase) 3
A_10_P007751	4.57863	slc6a19	Xenopus laevis solute carrier family 6 (neutral amino acid transporter), member 19 (slc6a19), mRNA [NM_001094188]		447481	NM_001094188	solute carrier family 6 (neutral amino acid transporter), member 19
A_10_P144428	4.57113	gda	Xenopus laevis guanine deaminase (gda), mRNA [NM_001089605]		398728	NM_001089605	guanine deaminase
A_10_P008807	4.55614	cpa1	Xenopus laevis carboxypeptidase A1 (pancreatic) (cpa1), mRNA [NM_001095030]		495367	NM_001095030	carboxypeptidase A1 (pancreatic)
A_10_P007316	4.54861	MGC85357	Xenopus laevis MGC85357 protein (MGC85357), mRNA [NM_001093832]		447123	NM_001093832	MGC85357 protein
A_10_P145573	4.54716		Rep: Actin, aortic smooth muscle - Homo sapiens (Human), partial (69%) [TC423884]
A_10_P044576	4.52139	urad	Xenopus laevis ureidoimidazoline (2-oxo-4-hydroxy-4-carboxy-5-) decarboxylase (urad), mRNA [NM_001097792]		100037066	NM_001097792	ureidoimidazoline (2-oxo-4-hydroxy-4-carboxy-5-) decarboxylase
A_10_P154238	4.5102	actc1	Xenopus laevis actin, alpha, cardiac muscle 1 (actc1), mRNA [NM_001086591]		379752	NM_001086591	actin, alpha, cardiac muscle 1
A_10_P006255	4.49287	slc26a6	Xenopus laevis solute carrier family 26 (anion exchanger), member 6 (slc26a6), mRNA [NM_001092880]		444778	NM_001092880	solute carrier family 26 (anion exchanger), member 6
A_10_P085510	4.4729	LOC100037130	Xenopus laevis hypothetical protein LOC100037130, mRNA (cDNA clone IMAGE:8527261), partial cds [BC133180]		100037130	BC133180	uncharacterized LOC100037130
A_10_P007801	4.46935	slc5a2	Xenopus laevis solute carrier family 5 (sodium/glucose cotransporter), member 2 (slc5a2), mRNA [NM_001094230]		447523	NM_001094230	solute carrier family 5 (sodium/glucose cotransporter), member 2
A_10_P020508	4.45704	acy3	Xenopus laevis aspartoacylase (aminocyclase) 3 (acy3), mRNA [NM_001096959]		779340	NM_001096959	aspartoacylase (aminocyclase) 3
A_10_P000532	4.45026	myl4	Xenopus laevis myosin, light chain 4, alkali; atrial, embryonic (myl4), mRNA [NM_001085756]		373844	NM_001085756	myosin, light chain 4, alkali; atrial, embryonic
A_10_P045301	4.44919	cps1	Xenopus laevis carbamoyl-phosphate synthase 1, mitochondrial (cps1), mRNA [NM_001095640]		733340	NM_001095640	carbamoyl-phosphate synthase 1, mitochondrial
A_10_P159298	4.42954	atp2a2	Xenopus laevis ATPase, Ca++ transporting, cardiac muscle, slow twitch 2 (atp2a2), mRNA [NM_001086935]		380096	NM_001086935	ATPase, Ca++ transporting, cardiac muscle, slow twitch 2
A_10_P137343	4.4288	pdzk1ip1	Xenopus laevis pdzk1 interacting protein 1 (pdzk1ip1), mRNA [NM_001098435]		445820	NM_001098435	pdzk1 interacting protein 1
A_10_P032408	4.40942	ocm.2	Xenopus laevis oncomodulin (ocm.2), mRNA [NM_001085942]		379098	NM_001085942	oncomodulin
A_10_P034526	4.39506	pdzk1ip1	Xenopus laevis pdzk1 interacting protein 1 (pdzk1ip1), mRNA [NM_001098435]		445820	NM_001098435	pdzk1 interacting protein 1
A_10_P004680	4.39255	c6.1	Xenopus laevis complement component 6, gene 1 (c6.1), mRNA [NM_001091779]		432346	NM_001091779	complement component 6, gene 1
A_10_P227803	4.39048	MGC64484	Xenopus laevis uncharacterized protein MGC64484 (MGC64484), mRNA [NM_001097066]		780761	NM_001097066	uncharacterized protein MGC64484
A_10_P142978	4.38975	cpa1	Xenopus laevis carboxypeptidase A1 (pancreatic) (cpa1), mRNA [NM_001095030]		495367	NM_001095030	carboxypeptidase A1 (pancreatic)
A_10_P106805	4.38877	ptgds-a	Xenopus laevis prostaglandin D2 synthase 21kDa (brain) (ptgds-a), mRNA [NM_001092825]		444723	NM_001092825	prostaglandin D2 synthase 21kDa (brain)
A_10_P268942	4.38152	fgb	Xenopus laevis fibrinogen beta chain (fgb), mRNA [NM_001087949]		397825	NM_001087949	fibrinogen beta chain
A_10_P006545	4.37801	actc1	Xenopus laevis actin, alpha, cardiac muscle 1 (actc1), mRNA [NM_001086591]		379752	NM_001086591	actin, alpha, cardiac muscle 1
A_10_P032156	4.37746	pnlip	Xenopus laevis pancreatic lipase (pnlip), mRNA [NM_001097678]		100036900	NM_001097678	pancreatic lipase
A_10_P234173	4.37559	atp2a2	Xenopus laevis ATPase, Ca++ transporting, cardiac muscle, slow twitch 2 (atp2a2), mRNA [NM_001086935]		380096	NM_001086935	ATPase, Ca++ transporting, cardiac muscle, slow twitch 2
A_10_P229868	4.37333	tnnc2	Xenopus laevis troponin C type 2 (fast) (tnnc2), mRNA [NM_001085939]		379095	NM_001085939	troponin C type 2 (fast)
A_10_P003291	4.37163	fgg	Xenopus laevis fibrinogen gamma chain (fgg), mRNA [NM_001087170]		380331	NM_001087170	fibrinogen gamma chain
A_10_P199588	4.36818	MGC53335	Xenopus laevis uncharacterized protein MGC53335 (MGC53335), mRNA [NM_001085989]		379145	NM_001085989	uncharacterized protein MGC53335
A_10_P176353	4.36351		IPF10168.3 Candida albicans IPF10168.3 - Debaryomyces hansenii (Yeast) (Torulaspora hansenii), partial (4%) [TC436279]
A_10_P044946	4.36329	MGC64462	Xenopus laevis uncharacterized protein MGC64462 (MGC64462), mRNA [NM_001086326]		379485	NM_001086326	uncharacterized protein MGC64462
A_10_P157223	4.35961	MGC53335	Xenopus laevis uncharacterized protein MGC53335 (MGC53335), mRNA [NM_001085989]		379145	NM_001085989	uncharacterized protein MGC53335
A_10_P143963	4.35905	ggact	Xenopus laevis gamma-glutamylamine cyclotransferase (ggact), mRNA [NM_001093833]		447124	NM_001093833	gamma-glutamylamine cyclotransferase
A_10_P004028	4.35522	tspan16	Xenopus laevis tetraspanin 16 (tspan16), mRNA [NM_001090219]		399062	NM_001090219	tetraspanin 16
A_10_P007834	4.33833	MGC84099	Xenopus laevis MGC84099 protein (MGC84099), mRNA [NM_001094256]		447549	NM_001094256	MGC84099 protein
A_10_P069777	4.32861		EST0002 Xenopus adult liver ZAP Express phage library Xenopus laevis cDNA clone 3H12, mRNA sequence [CA752736]			CA752736
A_10_P002016	4.32721	slc5a8	Xenopus laevis solute carrier family 5 (sodium/monocarboxylate cotransporter), member 8 (slc5a8), mRNA [NM_001090985]		403396	NM_001090985	solute carrier family 5 (sodium/monocarboxylate cotransporter), member 8
A_10_P068202	4.3173	MGC85357	Xenopus laevis MGC85357 protein (MGC85357), mRNA [NM_001093832]		447123	NM_001093832	MGC85357 protein
A_10_P007317	4.30362	ggact	Xenopus laevis gamma-glutamylamine cyclotransferase (ggact), mRNA [NM_001093833]		447124	NM_001093833	gamma-glutamylamine cyclotransferase
A_10_P241718	4.30347	ddt-b	Xenopus laevis D-dopachrome tautomerase (ddt-b), mRNA [NM_001094566]		494727	NM_001094566	D-dopachrome tautomerase
A_10_P000013	4.29605	slc5a11	Xenopus laevis solute carrier family 5 (sodium/inositol cotransporter), member 11 (slc5a11), mRNA [NM_001085556]		373547	NM_001085556	solute carrier family 5 (sodium/inositol cotransporter), member 11
A_10_P022392	4.29573		AGENCOURT_13054468 NICHD_XGC_Kid1 Xenopus laevis cDNA clone IMAGE:4032390 5', mRNA sequence [CB559907]			CB559907
A_10_P250812	4.2918		Rep: LOC445871 protein - Xenopus laevis (African clawed frog), partial (17%) [TC461772]
A_10_P075910	4.28518	serpini2	Xenopus laevis hypothetical LOC495389, mRNA (cDNA clone IMAGE:6939993), partial cds [BC084858]		495389	BC084858	serpin peptidase inhibitor, clade I (pancpin), member 2
A_10_P000037	4.27799	xaldb	Xenopus laevis aldolase B (xaldb), mRNA [NM_001086098]		379254	NM_001086098	aldolase B
A_10_P189333	4.25924	cpb1	Xenopus laevis carboxypeptidase B1 (tissue) (cpb1), mRNA [NM_001095031]		495368	NM_001095031	carboxypeptidase B1 (tissue)
A_10_P237638	4.25166		Rep: solute carrier family 5 (sodium/glucose cotransporter), member 12 isoform 2 - Xenopus tropicalis, partial (72%) [TC457779]
A_10_P002005	4.24942	pdzk1ip1	Xenopus laevis MAP-like protein mRNA, complete cds [AY216664]		445820	AY216664	pdzk1 interacting protein 1
A_10_P142958	4.2459	pnlip	Xenopus laevis pancreatic lipase (pnlip), mRNA [NM_001097678]		100036900	NM_001097678	pancreatic lipase
A_10_P075653	4.24567	LOC446933	Xenopus laevis hypothetical protein LOC446933, mRNA (cDNA clone IMAGE:6874318), partial cds [BC133242]		446933	BC133242	uncharacterized LOC446933
A_10_P035305	4.24393	MGC116497	Xenopus laevis uncharacterized protein MGC116497 (MGC116497), mRNA [NM_001096158]		734687	NM_001096158	uncharacterized protein MGC116497
A_10_P187708	4.24264	MGC53003	Xenopus laevis Parvalbumin beta-like (MGC53003), mRNA [NM_001085934]		379090	NM_001085934	Parvalbumin beta-like
A_10_P227733	4.23988	myl1	Xenopus laevis myosin, light chain 1, alkali; skeletal, fast (myl1), mRNA [NM_001086783]		379944	NM_001086783	myosin, light chain 1, alkali; skeletal, fast
A_10_P023327	4.22992
A_10_P211378	4.2131	fgb	Xenopus laevis fibrinogen beta chain (fgb), mRNA [NM_001087949]		397825	NM_001087949	fibrinogen beta chain
A_10_P002369	4.20579	MGC81872	Xenopus laevis solute carrier family 22 member 6-A (MGC81872), mRNA [NM_001094192]		447485	NM_001094192	solute carrier family 22 member 6-A
A_10_P033461	4.19985	ptgds-b	Xenopus laevis prostaglandin D2 synthase 21kDa (brain) (ptgds-b), mRNA [NM_001088044]		397884	NM_001088044	prostaglandin D2 synthase 21kDa (brain)
A_10_P035681	4.18031	MGC84250	Xenopus laevis MGC84250 protein (MGC84250), mRNA [NM_001094437]		447767	NM_001094437	MGC84250 protein
A_10_P188993	4.1802	atp2a2	Xenopus laevis ATPase, Ca++ transporting, cardiac muscle, slow twitch 2 (atp2a2), mRNA [NM_001086935]		380096	NM_001086935	ATPase, Ca++ transporting, cardiac muscle, slow twitch 2
A_10_P271892	4.17699	MGC53003	Xenopus laevis Parvalbumin beta-like (MGC53003), mRNA [NM_001085934]		379090	NM_001085934	Parvalbumin beta-like
A_10_P067647	4.16951	LOC100137667	Xenopus laevis uncharacterized LOC100137667 (LOC100137667), mRNA [NM_001114806]		100137667	NM_001114806	uncharacterized LOC100137667
A_10_P036346	4.15649	LOC100189571	Xenopus laevis uncharacterized LOC100189571 (LOC100189571), mRNA [NM_001135070]		100189571	NM_001135070	uncharacterized LOC100189571
A_10_P188258	4.14321
A_10_P033081	4.14299	pgam2	Xenopus laevis phosphoglycerate mutase 2 (muscle) (pgam2), mRNA [NM_001086617]		379778	NM_001086617	phosphoglycerate mutase 2 (muscle)
A_10_P258492	4.13009		Rep: MGC81960 protein - Xenopus laevis (African clawed frog), partial (13%) [TC463941]
A_10_P147158	4.12502		Rep: Sodium:dicarboxylate symporter precursor - Methylobacterium nodulans ORS 2060, partial (4%) [TC424495]
A_10_P085450	4.12215		AGENCOURT_90759905 NICHD_XGC_int_m Xenopus laevis cDNA clone IMAGE:8823179 5', mRNA sequence [EG571234]			EG571234
A_10_P217518	4.11466	MGC81969	Xenopus laevis MGC81969 protein (MGC81969), mRNA [NM_001093921]		447214	NM_001093921	MGC81969 protein
A_10_P030476	4.10802	MGC53003	Xenopus laevis Parvalbumin beta-like (MGC53003), mRNA [NM_001085934]		379090	NM_001085934	Parvalbumin beta-like
A_10_P162078	4.10333		Rep: Alpha-tropomyosin - Xenopus laevis (African clawed frog), complete [TC430829]
A_10_P023301	4.09936	apom	AGENCOURT_13851347 NICHD_XGC_Tad2 Xenopus laevis cDNA clone IMAGE:6932144 5', mRNA sequence [CB944053]		446928	CB944053	apolipoprotein M
A_10_P195803	4.09267	atp2a2	Xenopus laevis ATPase, Ca++ transporting, cardiac muscle, slow twitch 2 (atp2a2), mRNA [NM_001086935]		380096	NM_001086935	ATPase, Ca++ transporting, cardiac muscle, slow twitch 2
A_10_P215738	4.09028		Rep: Protein I - Bovine coronavirus (strain F15) (BCoV) (BCV), partial (10%) [TC450639]
A_10_P008312	4.08942	kng1	Xenopus laevis kininogen 1 (kng1), mRNA [NM_001094659]		494833	NM_001094659	kininogen 1
A_10_P005983	4.08265	hao2	Xenopus laevis hydroxyacid oxidase 2 (long chain) (hao2), mRNA [NM_001092640]		444538	NM_001092640	hydroxyacid oxidase 2 (long chain)
A_10_P008255	4.07319	kcnj10	Xenopus laevis potassium inwardly-rectifying channel, subfamily J, member 10 (kcnj10), mRNA [NM_001094612]		494778	NM_001094612	potassium inwardly-rectifying channel, subfamily J, member 10
A_10_P013568	4.07195		BJ048218 NIBB Mochii normalized Xenopus neurula library Xenopus laevis cDNA clone XL019b04 3', mRNA sequence [BJ048218]			BJ048218
A_10_P000700	4.06806	agxt	Xenopus laevis alanine-glyoxylate aminotransferase (agxt), mRNA [NM_001088479]		398137	NM_001088479	alanine-glyoxylate aminotransferase
A_10_P036576	4.068	mmp3	Xenopus laevis matrix metallopeptidase 3 (stromelysin 1, progelatinase) (mmp3), mRNA [NM_001093594]		446898	NM_001093594	matrix metallopeptidase 3 (stromelysin 1, progelatinase)
A_10_P240748	4.0666	atp2a2	Xenopus laevis ATPase, Ca++ transporting, cardiac muscle, slow twitch 2 (atp2a2), mRNA [NM_001086935]		380096	NM_001086935	ATPase, Ca++ transporting, cardiac muscle, slow twitch 2
A_10_P190068	4.05786	mylpf	Xenopus laevis myosin light chain, phosphorylatable, fast skeletal muscle (mylpf), mRNA [NM_001090540]		399251	NM_001090540	myosin light chain, phosphorylatable, fast skeletal muscle
A_10_P163198	4.0567		Rep: Xanthine dehydrogenase/oxidase [Includes: Xanthine dehydrogenase (EC 1.17.1.4) (XD); Xanthine oxidase (EC 1.17.3.2) (XO) (Xanthine oxidoreductase)]. - Xenopus tropicalis, partial (34%) [TC431264]
A_10_P177158	4.04391	agxt	Xenopus laevis alanine-glyoxylate aminotransferase (agxt), mRNA [NM_001088479]		398137	NM_001088479	alanine-glyoxylate aminotransferase
A_10_P171488	4.03699		Rep: Parvalbumin - Xenopus tropicalis (Western clawed frog) (Silurana tropicalis), complete [TC434460]
A_10_P003675	4.03555	tmem27	Xenopus laevis transmembrane protein 27 (tmem27), mRNA [NM_001086518]		379678	NM_001086518	transmembrane protein 27
A_10_P162513	4.03487		Rep: D930010j01rik-prov protein - Xenopus tropicalis (Western clawed frog) (Silurana tropicalis), partial (11%) [TC431000]
A_10_P150615	4.02897	LOC398510	Xenopus laevis uncharacterized LOC398510 (LOC398510), mRNA [NM_001089031]		398510	NM_001089031	uncharacterized LOC398510
A_10_P144633	4.02529	MGC52934	Xenopus laevis Apolipoprotein A-I-like (MGC52934), mRNA [NM_001085930]		379086	NM_001085930	Apolipoprotein A-I-like
A_10_P189743	4.02514	atp2a2	Xenopus laevis ATPase, Ca++ transporting, cardiac muscle, slow twitch 2 (atp2a2), mRNA [NM_001086935]		380096	NM_001086935	ATPase, Ca++ transporting, cardiac muscle, slow twitch 2
A_10_P067527	4.00372	ctrc	Xenopus laevis chymotrypsin C (caldecrin) (ctrc), mRNA [NM_001091989]		443884	NM_001091989	chymotrypsin C (caldecrin)
A_10_P075643	3.99519	myl2	Xenopus laevis myosin, light chain 2, regulatory, cardiac, slow (myl2), mRNA [NM_001093839]		447131	NM_001093839	myosin, light chain 2, regulatory, cardiac, slow
A_10_P047881	3.99365	apoa5	Xenopus laevis apolipoprotein A5 (apoa5), mRNA [NM_001110744]		100126643	NM_001110744	apolipoprotein A5
A_10_P068007	3.98803	c1qtnf9b	AGENCOURT_10124923 NICHD_XGC_Kid1 Xenopus laevis cDNA clone IMAGE:4030539 5', mRNA sequence [BU903189]		495187	BU903189	C1q and tumor necrosis factor related protein 9B
A_10_P222078	3.98761
A_10_P047797	3.97315	LOC100137667	Xenopus laevis uncharacterized LOC100137667 (LOC100137667), mRNA [NM_001114806]		100137667	NM_001114806	uncharacterized LOC100137667
A_10_P204988	3.96376	atp2a2	Xenopus laevis ATPase, Ca++ transporting, cardiac muscle, slow twitch 2 (atp2a2), mRNA [NM_001086935]		380096	NM_001086935	ATPase, Ca++ transporting, cardiac muscle, slow twitch 2
A_10_P008956	3.9519	pyroxd2	Xenopus laevis pyridine nucleotide-disulphide oxidoreductase domain 2 (pyroxd2), mRNA [NM_001095120]		495473	NM_001095120	pyridine nucleotide-disulphide oxidoreductase domain 2
A_10_P069167	3.948	LOC443699	Xenopus laevis hypothetical LOC443699, mRNA (cDNA clone IMAGE:5570338) [BC160683]		443699	BC160683	uncharacterized LOC443699
A_10_P202393	3.9447	mylpf	Xenopus laevis myosin light chain, phosphorylatable, fast skeletal muscle (mylpf), mRNA [NM_001090540]		399251	NM_001090540	myosin light chain, phosphorylatable, fast skeletal muscle
A_10_P003357	3.94317	cel	Xenopus laevis carboxyl ester lipase (cel), mRNA [NM_001087384]		380547	NM_001087384	carboxyl ester lipase
A_10_P142303	3.94111	ambp	Xenopus laevis alpha-1-microglobulin/bikunin precursor (ambp), mRNA [NM_001087351]		380514	NM_001087351	alpha-1-microglobulin/bikunin precursor
A_10_P205653	3.9254	atp2a2	Xenopus laevis ATPase, Ca++ transporting, cardiac muscle, slow twitch 2 (atp2a2), mRNA [NM_001086935]		380096	NM_001086935	ATPase, Ca++ transporting, cardiac muscle, slow twitch 2
A_10_P044666	3.9158	mylpf	Xenopus laevis myosin light chain, phosphorylatable, fast skeletal muscle (mylpf), mRNA [NM_001090540]		399251	NM_001090540	myosin light chain, phosphorylatable, fast skeletal muscle
A_10_P067272	3.91014	pdzk1	Xenopus laevis hypothetical protein LOC446272, mRNA (cDNA clone IMAGE:7009459), partial cds [BC079785]		446272	BC079785	PDZ domain containing 1
A_10_P254272	3.90892		Rep: Fast skeletal myosin light chain 2 - Xenopus tropicalis (Western clawed frog) (Silurana tropicalis), partial (29%) [TC462760]
A_10_P008826	3.90115	aadacl4	Xenopus laevis arylacetamide deacetylase-like 4 (aadacl4), mRNA [NM_001095048]		495387	NM_001095048	arylacetamide deacetylase-like 4
A_10_P030976	3.89772	LOC398504	Xenopus laevis villin-1-like (LOC398504), mRNA [NM_001089019]		398504	NM_001089019	villin-1-like
A_10_P007392	3.89744	MGC81969	Xenopus laevis MGC81969 protein (MGC81969), mRNA [NM_001093921]		447214	NM_001093921	MGC81969 protein
A_10_P003602	3.89741	amy2b	Xenopus laevis amylase, alpha 2B (pancreatic) (amy2b), mRNA [NM_001086441]		379600	NM_001086441	amylase, alpha 2B (pancreatic)
A_10_P076000	3.89266	tmem252	Xenopus laevis cDNA clone IMAGE:7008838 [BC082652]		100381113	BC082652	transmembrane protein 252
A_10_P008925	3.8843	LOC495454	Xenopus laevis uncharacterized LOC495454 (LOC495454), mRNA [NM_001095107]		495454	NM_001095107	uncharacterized LOC495454
A_10_P003300	3.88368	MGC64358	Xenopus laevis uncharacterized protein MGC64358 (MGC64358), mRNA [NM_001086304]		379463	NM_001086304	uncharacterized protein MGC64358
A_10_P024009	3.88052	ca14	Xenopus laevis rexp102 mRNA, complete sequence [DQ096886]		100653391	DQ096886	carbonic anhydrase 14
A_10_P003323	3.87705	cel	Xenopus laevis carboxyl ester lipase (cel), mRNA [NM_001086315]		379474	NM_001086315	carboxyl ester lipase
A_10_P026970	3.87333	ambp	Xenopus laevis alpha-1-microglobulin/bikunin precursor (ambp), mRNA [NM_001087351]		380514	NM_001087351	alpha-1-microglobulin/bikunin precursor
A_10_P068493	3.8715	fetub	Xenopus laevis hypothetical protein LOC446919, mRNA (cDNA clone IMAGE:6873809), partial cds [BC078490]		446919	BC078490	fetuin B
A_10_P030851	3.86858	apoa1	Xenopus laevis apolipoprotein A-I (apoa1), mRNA [NM_001086263]		379421	NM_001086263	apolipoprotein A-I
A_10_P003789	3.8609	hnf1b	Xenopus laevis HNF1 homeobox B (hnf1b), mRNA [NM_001089811]		398842	NM_001089811	HNF1 homeobox B
A_10_P044511	3.85642	MGC53335	Xenopus laevis uncharacterized protein MGC53335 (MGC53335), mRNA [NM_001085989]		379145	NM_001085989	uncharacterized protein MGC53335
A_10_P143993	3.85429	hao2	Xenopus laevis hydroxyacid oxidase 2 (long chain) (hao2), mRNA [NM_001092640]		444538	NM_001092640	hydroxyacid oxidase 2 (long chain)
A_10_P003301	3.85067	MGC64359	Xenopus laevis uncharacterized protein MGC64359 (MGC64359), mRNA [NM_001086305]		379464	NM_001086305	uncharacterized protein MGC64359
A_10_P009052	3.84882		Xenopus laevis cDNA clone IMAGE:4201936 [BC086460]			BC086460
A_10_P006283	3.84805	acsm3	Xenopus laevis acyl-CoA synthetase medium-chain family member 3 (acsm3), mRNA [NM_001092901]		444799	NM_001092901	acyl-CoA synthetase medium-chain family member 3
A_10_P040391	3.84741	slc25a4	Xenopus laevis solute carrier family 25 (mitochondrial carrier; adenine nucleotide translocator), member 4 (slc25a4), mRNA [NM_001091666]		432212	NM_001091666	solute carrier family 25 (mitochondrial carrier; adenine nucleotide translocator), member 4
A_10_P037651	3.8429	ucp1	Xenopus laevis uncoupling protein 1 (mitochondrial, proton carrier) (ucp1), mRNA [NM_001097741]		100036979	NM_001097741	uncoupling protein 1 (mitochondrial, proton carrier)
A_10_P005710	3.83394	cideb	Xenopus laevis cell death-inducing DFFA-like effector b (cideb), mRNA [NM_001092434]		444330	NM_001092434	cell death-inducing DFFA-like effector b
A_10_P101200	3.82974	ca14	Xenopus laevis rexp102 mRNA, complete sequence [DQ096886]		100653391	DQ096886	carbonic anhydrase 14
A_10_P005922	3.82889	a1cf	Xenopus laevis APOBEC1 complementation factor (a1cf), mRNA [NM_001092580]		444478	NM_001092580	APOBEC1 complementation factor
A_10_P268892	3.82691		Rep: Ckm-prov protein - Xenopus laevis (African clawed frog), partial (21%) [TC466834]
A_10_P009079	3.82506	cyb5r2	Xenopus laevis cytochrome b5 reductase 2 (cyb5r2), mRNA [NM_001095201]		495932	NM_001095201	cytochrome b5 reductase 2
A_10_P001215	3.82357
A_10_P145718	3.80924	myl1	Xenopus laevis myosin, light chain 1, alkali; skeletal, fast (myl1), mRNA [NM_001086783]		379944	NM_001086783	myosin, light chain 1, alkali; skeletal, fast
A_10_P053964	3.80286		AGENCOURT_15528895 NICHD_XGC_Kid1 Xenopus laevis cDNA clone IMAGE:7008262 5', mRNA sequence [CF520167]			CF520167
A_10_P003908	3.8004	MGC68527	Xenopus laevis uncharacterized protein MGC68527 (MGC68527), mRNA [NM_001089905]		398891	NM_001089905	uncharacterized protein MGC68527
A_10_P003333	3.80031	tm4sf4	Xenopus laevis transmembrane 4 L six family member 4 (tm4sf4), mRNA [NM_001086865]		380026	NM_001086865	transmembrane 4 L six family member 4
A_10_P027212	3.78903	fgb	Xenopus laevis fibrinogen beta chain (fgb), mRNA [NM_001087949]		397825	NM_001087949	fibrinogen beta chain
A_10_P002251	3.78824	MGC52934	Xenopus laevis Apolipoprotein A-I-like (MGC52934), mRNA [NM_001085930]		379086	NM_001085930	Apolipoprotein A-I-like
A_10_P075825	3.78352	LOC495492	Xenopus laevis hypothetical LOC495492, mRNA (cDNA clone IMAGE:7012219) [BC108839]		495492	BC108839	uncharacterized LOC495492
A_10_P060524	3.77959	lrg1	Xenopus laevis hypothetical protein LOC100137710, mRNA (cDNA clone IMAGE:4030892), partial cds [BC157465]		100137710	BC157465	leucine-rich alpha-2-glycoprotein 1
A_10_P052749	3.77663	LOC398510	Xenopus laevis uncharacterized LOC398510 (LOC398510), mRNA [NM_001089031]		398510	NM_001089031	uncharacterized LOC398510
A_10_P045746	3.76998	act3	Xenopus laevis Actin, alpha skeletal muscle 3-like (act3), mRNA [NM_001088897]		398426	NM_001088897	Actin, alpha skeletal muscle 3-like
A_10_P024904	3.7695		Rep: Monosaccharide-transporting ATPase - Caldicellulosiruptor saccharolyticus (strain ATCC 43494 / DSM 8903), partial (5%) [TC433272]
A_10_P009070	3.75934	cat.1	Xenopus laevis catalase, gene 1 (cat.1), mRNA [NM_001095194]		495840	NM_001095194	catalase, gene 1
A_10_P240198	3.75773
A_10_P006747	3.75752	miox	Xenopus laevis myo-inositol oxygenase (miox), mRNA [NM_001093317]		446621	NM_001093317	myo-inositol oxygenase
A_10_P034056	3.75579	MGC64344	Xenopus laevis Trypsin (MGC64344), mRNA [NM_001086301]		379460	NM_001086301	Trypsin
A_10_P202853	3.754	act3	Xenopus laevis Actin, alpha skeletal muscle 3-like (act3), mRNA [NM_001088897]		398426	NM_001088897	Actin, alpha skeletal muscle 3-like
A_10_P110004	3.74867	ckm	Xenopus laevis creatine kinase, muscle (ckm), mRNA [NM_001086604]		379765	NM_001086604	creatine kinase, muscle
A_10_P210258	3.73898	cideb	Xenopus laevis cell death-inducing DFFA-like effector b (cideb), mRNA [NM_001092434]		444330	NM_001092434	cell death-inducing DFFA-like effector b
A_10_P216418	3.73776		Rep: MGC80117 protein - Xenopus laevis (African clawed frog), partial (56%) [TC450864]
A_10_P107035	3.73351		Rep: Xanthine dehydrogenase/oxidase [Includes: Xanthine dehydrogenase (EC 1.17.1.4) (XD); Xanthine oxidase (EC 1.17.3.2) (XO) (Xanthine oxidoreductase)]. - Xenopus tropicalis, partial (15%) [TC429049]
A_10_P242713	3.73009	myl1	Xenopus laevis myosin, light chain 1, alkali; skeletal, fast (myl1), mRNA [NM_001086783]		379944	NM_001086783	myosin, light chain 1, alkali; skeletal, fast
A_10_P106790	3.72328		AGENCOURT_90755257 NICHD_XGC_int_m Xenopus laevis cDNA clone IMAGE:8823957 5', mRNA sequence [EG583971]			EG583971
A_10_P100290	3.72248	act2	Xenopus laevis actin, alpha sarcomeric/cardiac (act2), mRNA [NM_001096757]		779129	NM_001096757	actin, alpha sarcomeric/cardiac
A_10_P217943	3.71954	cfl2	Xenopus laevis cofilin 2 (non-muscle) (cfl2), mRNA [NM_001094702]		494995	NM_001094702	cofilin 2 (non-muscle)
A_10_P037096	3.71566	MGC116439	Xenopus laevis uncharacterized protein MGC116439 (MGC116439), mRNA [NM_001096144]		734670	NM_001096144	uncharacterized protein MGC116439
A_10_P181718	3.71534	act3	Xenopus laevis Actin, alpha skeletal muscle 3-like (act3), mRNA [NM_001088897]		398426	NM_001088897	Actin, alpha skeletal muscle 3-like
A_10_P003904	3.71161	MGC68535	Xenopus laevis uncharacterized protein MGC68535 (MGC68535), mRNA [NM_001089909]		398893	NM_001089909	uncharacterized protein MGC68535
A_10_P008182	3.71153	ddt-b	Xenopus laevis D-dopachrome tautomerase (ddt-b), mRNA [NM_001094566]		494727	NM_001094566	D-dopachrome tautomerase
A_10_P156878	3.70239	slc5a8	Xenopus laevis solute carrier family 5 (sodium/monocarboxylate cotransporter), member 8 (slc5a8), mRNA [NM_001090985]		403396	NM_001090985	solute carrier family 5 (sodium/monocarboxylate cotransporter), member 8
A_10_P119646	3.70006
A_10_P229238	3.69634	act2	Xenopus laevis actin, alpha sarcomeric/cardiac (act2), mRNA [NM_001096757]		779129	NM_001096757	actin, alpha sarcomeric/cardiac
A_10_P002092	3.69391	xnadc-3	Xenopus laevis high-affinity Na/dicarboxylate cotransporter (xnadc-3), mRNA [NM_001092954]		445825	NM_001092954	high-affinity Na/dicarboxylate cotransporter
A_10_P199258	3.69219
A_10_P008009	3.69087	gda	Xenopus laevis guanine deaminase (gda), mRNA [NM_001089605]		398728	NM_001089605	guanine deaminase
A_10_P199646	3.6908	MGC80184	Xenopus laevis uncharacterized protein MGC80184 (MGC80184), mRNA [NM_001091685]		432236	NM_001091685	uncharacterized protein MGC80184
A_10_P005245	3.68904	ca6	Xenopus laevis carbonic anhydrase 6 (ca6), mRNA [NM_001092081]		443976	NM_001092081	carbonic anhydrase 6
A_10_P016552	3.68897
A_10_P187083	3.68643	MGC53335	Xenopus laevis uncharacterized protein MGC53335 (MGC53335), mRNA [NM_001085989]		379145	NM_001085989	uncharacterized protein MGC53335
A_10_P005952	3.68455	MGC81939	Xenopus laevis MGC81939 protein (MGC81939), mRNA [NM_001092608]		444506	NM_001092608	MGC81939 protein
A_10_P031751	3.68013	pglyrp1	Xenopus laevis peptidoglycan recognition protein 1 (pglyrp1), mRNA [NM_001095302]		496035	NM_001095302	peptidoglycan recognition protein 1
A_10_P213838	3.67963		Rep: Predicted protein - Ajellomyces capsulata (strain NAm1) (Histoplasma capsulatum), partial (11%) [TC449958]
A_10_P009072	3.67492	fcn2	Xenopus laevis ficolin (collagen/fibrinogen domain containing lectin) 2 (fcn2), mRNA [NM_001095196]		495843	NM_001095196	ficolin (collagen/fibrinogen domain containing lectin) 2
A_10_P008095	3.67365	slc34a3	Xenopus laevis cDNA clone IMAGE:7007811 [BC082530]		100381095	BC082530	solute carrier family 34 (type II sodium/phosphate contransporter), member 3
A_10_P017787	3.6718		Rep: BSP2 - Cryptococcus neoformans var. neoformans, partial (3%) [TC427101]
A_10_P039356	3.66739	LOC100037180	Xenopus laevis uncharacterized LOC100037180 (LOC100037180), mRNA [NM_001097874]		100037180	NM_001097874	uncharacterized LOC100037180
A_10_P031841	3.66625	aadac	Xenopus laevis arylacetamide deacetylase (aadac), mRNA [NM_001110746]		100126645	NM_001110746	arylacetamide deacetylase
A_10_P008416	3.66594	igfbp1-b	Xenopus laevis insulin-like growth factor binding protein 1 (igfbp1-b), mRNA [NM_001094738]		495033	NM_001094738	insulin-like growth factor binding protein 1
A_10_P006918	3.66033	adh7	Xenopus laevis alcohol dehydrogenase 7 (class IV), mu or sigma polypeptide (adh7), mRNA [NM_001093434]		446738	NM_001093434	alcohol dehydrogenase 7 (class IV), mu or sigma polypeptide
A_10_P079660	3.66025	acmsd	Xenopus laevis hypothetical protein LOC733325, mRNA (cDNA clone IMAGE:6940084), partial cds [BC099342]		733325	BC099342	aminocarboxymuconate semialdehyde decarboxylase
A_10_P227393	3.65701	fgg	Xenopus laevis fibrinogen gamma chain (fgg), mRNA [NM_001087170]		380331	NM_001087170	fibrinogen gamma chain
A_10_P186696	3.65494	MGC80184	Xenopus laevis uncharacterized protein MGC80184 (MGC80184), mRNA [NM_001091685]		432236	NM_001091685	uncharacterized protein MGC80184
A_10_P148468	3.64778		Rep: MGC85279 protein - Xenopus laevis (African clawed frog), complete [TC425167]
A_10_P181683	3.63873	atp2a2	Xenopus laevis ATPase, Ca++ transporting, cardiac muscle, slow twitch 2 (atp2a2), mRNA [NM_001086935]		380096	NM_001086935	ATPase, Ca++ transporting, cardiac muscle, slow twitch 2
A_10_P136563	3.63674	aldh1l1	Xenopus laevis aldehyde dehydrogenase 1 family, member L1 (aldh1l1), mRNA [NM_001092425]		444321	NM_001092425	aldehyde dehydrogenase 1 family, member L1
A_10_P211528	3.63487	tf-b	Xenopus laevis transferrin (tf-b), mRNA [NM_001089601]		398723	NM_001089601	transferrin
A_10_P191873	3.62933		Rep: Creatine kinase, muscle - Xenopus tropicalis (Western clawed frog) (Silurana tropicalis), partial (45%) [TC444446]
A_10_P079965	3.62924		AGENCOURT_75548155 NICHD_XGC_thy Xenopus laevis cDNA clone IMAGE:8550692 5', mRNA sequence [EB646957]			EB646957
A_10_P003267	3.62026	MGC64575	Xenopus laevis uncharacterized protein MGC64575 (MGC64575), mRNA [NM_001086279]		379437	NM_001086279	uncharacterized protein MGC64575
A_10_P042311	3.61933	gstp1	Xenopus laevis glutathione S-transferase pi 1 (gstp1), mRNA [NM_001088783]		398321	NM_001088783	glutathione S-transferase pi 1
A_10_P074546	3.61456	LOC443702	Xenopus laevis cDNA clone MGC:132307 IMAGE:4030782, complete cds [BC106676]		443702	BC106676	uncharacterized LOC443702
A_10_P005941	3.61293	MGC81887	Xenopus laevis MGC81887 protein (MGC81887), mRNA [NM_001092595]		444493	NM_001092595	MGC81887 protein
A_10_P272502	3.61238
A_10_P001996	3.60697	LOC496401	Xenopus laevis SLC26A3 anion exchanger (LOC496401), mRNA [NM_001095546]		496401	NM_001095546	SLC26A3 anion exchanger
A_10_P268327	3.60204
A_10_P006112	3.59981	pcdh8	Xenopus laevis protocadherin 8 (pcdh8), mRNA [NM_001092765]		444663	NM_001092765	protocadherin 8
A_10_P242233	3.59309	slc34a3	Xenopus laevis cDNA clone IMAGE:7007811 [BC082530]		100381095	BC082530	solute carrier family 34 (type II sodium/phosphate contransporter), member 3
A_10_P080735	3.58926	rdh11	Xenopus laevis hypothetical protein LOC100126649, mRNA (cDNA clone IMAGE:8824606), partial cds [BC153800]		100126649	BC153800	retinol dehydrogenase 11 (all-trans/9-cis/11-cis)
A_10_P005697	3.58453	aldh1l1	Xenopus laevis aldehyde dehydrogenase 1 family, member L1 (aldh1l1), mRNA [NM_001092425]		444321	NM_001092425	aldehyde dehydrogenase 1 family, member L1
A_10_P143773	3.58359	MGC84250	Xenopus laevis MGC84250 protein (MGC84250), mRNA [NM_001094437]		447767	NM_001094437	MGC84250 protein
A_10_P003253	3.57463	MGC64389	Xenopus laevis uncharacterized protein MGC64389 (MGC64389), mRNA [NM_001086266]		379424	NM_001086266	uncharacterized protein MGC64389
A_10_P114061	3.57419		AGENCOURT_90011679 NICHD_XGC_int_m Xenopus laevis cDNA clone IMAGE:8820974 5', mRNA sequence [EG587310]			EG587310
A_10_P218711	3.57122	MGC80184	Xenopus laevis uncharacterized protein MGC80184 (MGC80184), mRNA [NM_001091685]		432236	NM_001091685	uncharacterized protein MGC80184
A_10_P195738	3.56935	ckm	Xenopus laevis creatine kinase, muscle (ckm), mRNA [NM_001086604]		379765	NM_001086604	creatine kinase, muscle
A_10_P142678	3.56855	MGC69070	Xenopus laevis matrix metalloproteinase 7 (MGC69070), mRNA [NM_001086405]		379564	NM_001086405	matrix metalloproteinase 7
A_10_P187663	3.5682	atp2a2	Xenopus laevis ATPase, Ca++ transporting, cardiac muscle, slow twitch 2 (atp2a2), mRNA [NM_001086935]		380096	NM_001086935	ATPase, Ca++ transporting, cardiac muscle, slow twitch 2
A_10_P071790	3.56155	adh1c	Xenopus laevis alcohol dehydrogenase 1C (class I), gamma polypeptide (adh1c), mRNA [NM_001090095]		398993	NM_001090095	alcohol dehydrogenase 1C (class I), gamma polypeptide
A_10_P020817	3.5615		BX855507 NICHD_XGC_Emb4 Xenopus laevis cDNA clone IMAGp998N179548 ; IMAGE:4202320 5', mRNA sequence [BX855507]			BX855507
A_10_P033796	3.55776	MGC64484	Xenopus laevis uncharacterized protein MGC64484 (MGC64484), mRNA [NM_001097066]		780761	NM_001097066	uncharacterized protein MGC64484
A_10_P003969	3.5555	sar1b	Xenopus laevis secretion associated, Ras related GTPase 1B (sar1b), mRNA [NM_001087455]		387598	NM_001087455	secretion associated, Ras related GTPase 1B
A_10_P221838	3.55375
A_10_P203738	3.54495		Rep: MGC107908 protein - Xenopus tropicalis (Western clawed frog) (Silurana tropicalis), complete [TC446252]
A_10_P100360	3.5429		AGENCOURT_13958130 NICHD_XGC_Tad1 Xenopus laevis cDNA clone IMAGE:6939780 5', mRNA sequence [CB983806]			CB983806
A_10_P002331	3.54246	ckm	Xenopus laevis creatine kinase, muscle (ckm), mRNA [NM_001086604]		379765	NM_001086604	creatine kinase, muscle
A_10_P219464	3.54081	ckm	Xenopus laevis creatine kinase, muscle (ckm), mRNA [NM_001086604]		379765	NM_001086604	creatine kinase, muscle
A_10_P003133	3.5375	ass1	Xenopus laevis argininosuccinate synthase 1 (ass1), mRNA [NM_001087326]		380488	NM_001087326	argininosuccinate synthase 1
A_10_P004900	3.53355	MGC80184	Xenopus laevis uncharacterized protein MGC80184 (MGC80184), mRNA [NM_001091685]		432236	NM_001091685	uncharacterized protein MGC80184
A_10_P003957	3.52972	MGC69077	Xenopus laevis uncharacterized protein MGC69077 (MGC69077), mRNA [NM_001090073]		398982	NM_001090073	uncharacterized protein MGC69077
A_10_P110124	3.5294	krt12	Xenopus laevis keratin 12 (krt12), mRNA [NM_001088963]		398464	NM_001088963	keratin 12
A_10_P010454	3.52877		BJ644188 NIBB Mochii normalized Xenopus early gastrula library Xenopus laevis cDNA clone XL219m21 3', mRNA sequence [BJ644188]			BJ644188
A_10_P147178	3.52584		Rep: LOC495356 protein - Xenopus laevis (African clawed frog), partial (96%) [TC424585]
A_10_P003503	3.52147	hnf1b	Xenopus laevis transcription factor 2 (hnf1b), mRNA [NM_001087216]		380377	NM_001087216	transcription factor 2
A_10_P144993	3.51587	tnni2	Xenopus laevis troponin I type 2 (skeletal, fast) (tnni2), mRNA [NM_001086087]		379243	NM_001086087	troponin I type 2 (skeletal, fast)
A_10_P222398	3.51578		Rep: Type I restriction-modification system M subunit - Nitrosococcus oceani (strain ATCC 19707 / NCIMB 11848), partial (5%) [TC442971]
A_10_P006916	3.50748	emx1.2	Xenopus laevis empty spiracles homeobox 1, gene 2 (emx1.2), mRNA [NM_001093430]		446734	NM_001093430	empty spiracles homeobox 1, gene 2
A_10_P003791	3.50642	MGC68583	Xenopus laevis glucokinase regulator (MGC68583), mRNA [NM_001089807]		398839	NM_001089807	glucokinase regulator
A_10_P002103	3.50358	mmp7	Xenopus laevis matrix metallopeptidase 7 (matrilysin, uterine) (mmp7), mRNA [NM_001086213]		379369	NM_001086213	matrix metallopeptidase 7 (matrilysin, uterine)
A_10_P048731	3.4988	ttr	Xenopus laevis transthyretin (ttr), mRNA [NM_001087879]		397787	NM_001087879	transthyretin
A_10_P106370	3.49821		AGENCOURT_10154983 NICHD_XGC_Kid1 Xenopus laevis cDNA clone IMAGE:4031907 5', mRNA sequence [BU904369]			BU904369
A_10_P003976	3.49612	MGC68647	Xenopus laevis uncharacterized protein MGC68647 (MGC68647), mRNA [NM_001090087]		398989	NM_001090087	uncharacterized protein MGC68647
A_10_P007463	3.49206	MGC86332	Xenopus laevis MGC86332 protein (MGC86332), mRNA [NM_001093970]		447263	NM_001093970	MGC86332 protein
A_10_P160153	3.49144		Rep: Variable lymphocyte receptor A - Eptatretus stoutii (Pacific hagfish), partial (5%) [TC460765]
A_10_P261462	3.48951	MGC98794	Xenopus laevis uncharacterized protein MGC98794 (MGC98794), mRNA [NM_001095755]		734271	NM_001095755	uncharacterized protein MGC98794
A_10_P216558	3.4881
A_10_P008645	3.48255	hoga1	Xenopus laevis 4-hydroxy-2-oxoglutarate aldolase 1 (hoga1), mRNA [NM_001094882]		495193	NM_001094882	4-hydroxy-2-oxoglutarate aldolase 1
A_10_P030646	3.4744	aldob	Xenopus laevis aldolase B, fructose-bisphosphate (aldob), mRNA [NM_001089178]		398623	NM_001089178	aldolase B, fructose-bisphosphate
A_10_P002515	3.47425	hhatl	Xenopus laevis hedgehog acyltransferase-like (hhatl), mRNA [NM_001086023]		379179	NM_001086023	hedgehog acyltransferase-like
A_10_P020322	3.46236	tnni2	Xenopus laevis troponin I type 2 (skeletal, fast) (tnni2), mRNA [NM_001086087]		379243	NM_001086087	troponin I type 2 (skeletal, fast)
A_10_P176518	3.46162	pdzd3	Xenopus laevis hypothetical protein LOC100101295, mRNA (cDNA clone IMAGE:7976877), partial cds [BC142564]		100101295	BC142564	PDZ domain containing 3
A_10_P001786	3.45917		Rep: Inhibitor of growth protein 3 (p47ING3 protein). - Xenopus tropicalis, partial (6%) [TC424969]
A_10_P189998	3.45806	act2	Xenopus laevis actin, alpha sarcomeric/cardiac (act2), mRNA [NM_001096757]		779129	NM_001096757	actin, alpha sarcomeric/cardiac
A_10_P026867	3.45737		AGENCOURT_39735381 NICHD_XGC_Te2N Xenopus laevis cDNA clone IMAGE:7765616 3', mRNA sequence [CX134225]			CX134225
A_10_P137733	3.45511	vsig1	Xenopus laevis V-set and immunoglobulin domain containing 1 (vsig1), mRNA [NM_001085806]		378558	NM_001085806	V-set and immunoglobulin domain containing 1
A_10_P168408	3.45423	ckm	Xenopus laevis creatine kinase, muscle (ckm), mRNA [NM_001086604]		379765	NM_001086604	creatine kinase, muscle
A_10_P153143	3.45268	igf3	Xenopus laevis insulin-like growth factor 3 (igf3), mRNA [NM_001088668]		398245	NM_001088668	insulin-like growth factor 3
A_10_P062179	3.44666	pdzd3	Xenopus laevis hypothetical protein LOC100101295, mRNA (cDNA clone IMAGE:7976877), partial cds [BC142564]		100101295	BC142564	PDZ domain containing 3
A_10_P038981	3.44282	gjb1	Xenopus laevis gap junction protein, beta 1, 32kDa (gjb1), mRNA [NM_001101749]		394373	NM_001101749	gap junction protein, beta 1, 32kDa
A_10_P045816	3.44164	ttr	Xenopus laevis transthyretin (ttr), mRNA [NM_001087879]		397787	NM_001087879	transthyretin
A_10_P247708	3.44043
A_10_P202038	3.43971	MGC69070	Xenopus laevis matrix metalloproteinase 7 (MGC69070), mRNA [NM_001086405]		379564	NM_001086405	matrix metalloproteinase 7
A_10_P004451	3.43951	MGC82298	Xenopus laevis uncharacterized protein MGC82298 (MGC82298), mRNA [NM_001091394]		431912	NM_001091394	uncharacterized protein MGC82298
A_10_P075905	3.43708	tmem174	Xenopus laevis hypothetical LOC495475, mRNA (cDNA clone IMAGE:7011552), partial cds [BC085051]		495475	BC085051	transmembrane protein 174
A_10_P002649	3.43703	atp2a2	Xenopus laevis ATPase, Ca++ transporting, cardiac muscle, slow twitch 2 (atp2a2), mRNA [NM_001086935]		380096	NM_001086935	ATPase, Ca++ transporting, cardiac muscle, slow twitch 2
A_10_P003864	3.43452	allc	Xenopus laevis allantoicase (allc), mRNA [NM_001089998]		398942	NM_001089998	allantoicase
A_10_P036066	3.42467	sult1c4	Xenopus laevis sulfotransferase family, cytosolic, 1C, member 4 (sult1c4), mRNA [NM_001110734]		100126626	NM_001110734	sulfotransferase family, cytosolic, 1C, member 4
A_10_P004480	3.42409	slc2a2	Xenopus laevis solute carrier family 2 (facilitated glucose transporter), member 2 (slc2a2), mRNA [NM_001091513]		432042	NM_001091513	solute carrier family 2 (facilitated glucose transporter), member 2
A_10_P085250	3.42392		AGENCOURT_89911475 NICHD_XGC_int_m Xenopus laevis cDNA clone IMAGE:8824591 5', mRNA sequence [EG583930]			EG583930
A_10_P007619	3.42229	sult1a1	Xenopus laevis sulfotransferase family, cytosolic, 1A, phenol-preferring, member 1 (sult1a1), mRNA [NM_001094083]		447376	NM_001094083	sulfotransferase family, cytosolic, 1A, phenol-preferring, member 1
A_10_P003992	3.41991	adh1c	Xenopus laevis alcohol dehydrogenase 1C (class I), gamma polypeptide (adh1c), mRNA [NM_001090095]		398993	NM_001090095	alcohol dehydrogenase 1C (class I), gamma polypeptide
A_10_P199083	3.41301		dd87e03.y1 Wellcome CRC pcDNAI egg Xenopus laevis cDNA clone IMAGE:3431141 5', mRNA sequence [BF611138]			BF611138
A_10_P144083	3.41293	MGC64389	Xenopus laevis uncharacterized protein MGC64389 (MGC64389), mRNA [NM_001086266]		379424	NM_001086266	uncharacterized protein MGC64389
A_10_P044256	3.41168	parvg	Xenopus laevis parvin, gamma (parvg), mRNA [NM_001097729]		100036966	NM_001097729	parvin, gamma
A_10_P061399	3.40777		BX851648 Wellcome CRC pSK animal cap Xenopus laevis cDNA clone IMAGp998B248244 ; IMAGE:3379511 5', mRNA sequence [BX851648]			BX851648
A_10_P009272	3.40649	cldn19	Xenopus laevis claudin 19 (cldn19), mRNA [NM_001095417]		496231	NM_001095417	claudin 19
A_10_P008651	3.40504	maoa	Xenopus laevis monoamine oxidase A (maoa), mRNA [NM_001094885]		495197	NM_001094885	monoamine oxidase A
A_10_P196713	3.40351		Rep: Inhibitor of growth protein 3 (p47ING3 protein). - Xenopus tropicalis, partial (8%) [TC443686]
A_10_P181658	3.40339	atp2a2	Xenopus laevis ATPase, Ca++ transporting, cardiac muscle, slow twitch 2 (atp2a2), mRNA [NM_001086935]		380096	NM_001086935	ATPase, Ca++ transporting, cardiac muscle, slow twitch 2
A_10_P009416	3.39888	MGC98794	Xenopus laevis uncharacterized protein MGC98794 (MGC98794), mRNA [NM_001095755]		734271	NM_001095755	uncharacterized protein MGC98794
A_10_P224318	3.39765	arg1	Xenopus laevis arginase 1 (arg1), mRNA [NM_001086948]		380109	NM_001086948	arginase 1
A_10_P222328	3.39659	allc	Xenopus laevis allantoicase (allc), mRNA [NM_001089998]		398942	NM_001089998	allantoicase
A_10_P032666	3.39657	myl1	Xenopus laevis myosin, light chain 1, alkali; skeletal, fast (myl1), mRNA [NM_001086783]		379944	NM_001086783	myosin, light chain 1, alkali; skeletal, fast
A_10_P033601	3.39648	ybx3	Xenopus laevis Y box binding protein 3 (ybx3), mRNA [NM_001095945]		734464	NM_001095945	Y box binding protein 3
A_10_P003782	3.39189	prodh2	Xenopus laevis proline dehydrogenase (oxidase) 2 (prodh2), mRNA [NM_001089659]		398760	NM_001089659	proline dehydrogenase (oxidase) 2
A_10_P185518	3.39168
A_10_P144718	3.38954	parvg	Xenopus laevis parvin, gamma (parvg), mRNA [NM_001097729]		100036966	NM_001097729	parvin, gamma
A_10_P063229	3.38904		BX850664 NICHD_XGC_Sp1 Xenopus laevis cDNA clone IMAGp998H1310934 ; IMAGE:4962876 5', mRNA sequence [BX850664]			BX850664
A_10_P007462	3.38749	kcnj1	Xenopus laevis potassium inwardly-rectifying channel, subfamily J, member 1 (kcnj1), mRNA [NM_001093969]		447262	NM_001093969	potassium inwardly-rectifying channel, subfamily J, member 1
A_10_P249312	3.38578	tnni2	Xenopus laevis troponin I type 2 (skeletal, fast) (tnni2), mRNA [NM_001086087]		379243	NM_001086087	troponin I type 2 (skeletal, fast)
A_10_P177208	3.38424		Rep: Solute carrier family 12 member 1 (Bumetanide-sensitive sodium- (potassium)-chloride cotransporter 2) (Kidney-specific Na-K-Cl symporter). - Xenopus tropicalis, partial (23%) [TC436607]
A_10_P034066	3.3811	f2	Xenopus laevis coagulation factor 2 (thrombin) (f2), mRNA [NM_001091823]		443652	NM_001091823	coagulation factor 2 (thrombin)
A_10_P003417	3.38065	proc	Xenopus laevis protein C (inactivator of coagulation factors Va and VIIIa) (proc), mRNA [NM_001086955]		380116	NM_001086955	protein C (inactivator of coagulation factors Va and VIIIa)
A_10_P007803	3.37399	tfap2b	Xenopus laevis transcription factor AP-2 beta (activating enhancer binding protein 2 beta) (tfap2b), mRNA [NM_001094232]		447525	NM_001094232	transcription factor AP-2 beta (activating enhancer binding protein 2 beta)
A_10_P003549	3.37316	MGC69070	Xenopus laevis matrix metalloproteinase 7 (MGC69070), mRNA [NM_001086405]		379564	NM_001086405	matrix metalloproteinase 7
A_10_P006741	3.37275	slc28a2	Xenopus laevis solute carrier family 28 (concentrative nucleoside transporter), member 2 (slc28a2), mRNA [NM_001093313]		446617	NM_001093313	solute carrier family 28 (concentrative nucleoside transporter), member 2
A_10_P192443	3.37124	ass1	Xenopus laevis argininosuccinate synthase 1 (ass1), mRNA [NM_001087326]		380488	NM_001087326	argininosuccinate synthase 1
A_10_P006723	3.36359	klkb1	Xenopus laevis kallikrein B, plasma (Fletcher factor) 1 (klkb1), mRNA [NM_001093299]		446603	NM_001093299	kallikrein B, plasma (Fletcher factor) 1
A_10_P003693	3.35571	kcnj15	Xenopus laevis potassium inwardly-rectifying channel, subfamily J, member 15 (kcnj15), mRNA [NM_001086533]		379692	NM_001086533	potassium inwardly-rectifying channel, subfamily J, member 15
A_10_P038231	3.35248	act2	Xenopus laevis actin, alpha sarcomeric/cardiac (act2), mRNA [NM_001096757]		779129	NM_001096757	actin, alpha sarcomeric/cardiac
A_10_P002183	3.35218	MGC52685	Xenopus laevis Carbonic anhydrase 2-like (MGC52685), mRNA [NM_001085902]		379058	NM_001085902	Carbonic anhydrase 2-like
A_10_P010129	3.34906
A_10_P154438	3.34858	arg1	Xenopus laevis arginase 1 (arg1), mRNA [NM_001086948]		380109	NM_001086948	arginase 1
A_10_P008992	3.34789	pcsk9	Xenopus laevis proprotein convertase subtilisin/kexin type 9 (pcsk9), mRNA [NM_001095144]		495509	NM_001095144	proprotein convertase subtilisin/kexin type 9
A_10_P025175	3.34652		Rep: Choline dehydrogenase, mitochondrial precursor (EC 1.1.99.1) (CHD) (CDH). - Gallus gallus, partial (39%) [TC463888]
A_10_P089875	3.33353	ace2	Xenopus laevis hypothetical protein LOC100037182, mRNA (cDNA clone IMAGE:8528265), partial cds [BC129586]		100037182	BC129586	angiotensin I converting enzyme 2
A_10_P005996	3.33156	MGC83388	Xenopus laevis MGC83388 protein (MGC83388), mRNA [NM_001092650]		444548	NM_001092650	MGC83388 protein
A_10_P012167	3.33111
A_10_P009298	3.33058	igf3	Xenopus laevis cDNA clone IMAGE:3397065 [BC088743]		398245	BC088743	insulin-like growth factor 3
A_10_P095048	3.32922		DC134138 Yamamoto [DC134138]			DC134138
A_10_P183943	3.32666		Rep: Myosin heavy chain - Xenopus tropicalis (Western clawed frog) (Silurana tropicalis), partial (11%) [TC439066]
A_10_P002560	3.3254	krt12	Xenopus laevis keratin 12 (krt12), mRNA [NM_001088963]		398464	NM_001088963	keratin 12
A_10_P007346	3.32291	MGC85508	Xenopus laevis MGC85508 protein (MGC85508), mRNA [NM_001093874]		447166	NM_001093874	MGC85508 protein
A_10_P045211	3.31528	ctrc	Xenopus laevis chymotrypsin C (caldecrin) (ctrc), mRNA [NM_001091989]		443884	NM_001091989	chymotrypsin C (caldecrin)
A_10_P105685	3.30497		AGENCOURT_10155294 NICHD_XGC_Kid1 Xenopus laevis cDNA clone IMAGE:4031898 5', mRNA sequence [BU904361]			BU904361
A_10_P226333	3.30423	cdh16	AGENCOURT_13748134 NICHD_XGC_Tad2 Xenopus laevis cDNA clone IMAGE:6931324 5', mRNA sequence [CB944488]		100310823	CB944488	cadherin 16, KSP-cadherin
A_10_P126099	3.29305	LOC100037191	Xenopus laevis hypothetical protein LOC100037191, mRNA (cDNA clone IMAGE:8530479), partial cds [BC129616]		100037191	BC129616	uncharacterized LOC100037191
A_10_P232999	3.29112	ces2	Xenopus laevis cDNA clone IMAGE:7009710, partial cds [BC094077]		100381172	BC094077	carboxylesterase 2 (intestine, liver)
A_10_P048391	3.28912	irx2	Xenopus laevis iroquois homeobox 2 (irx2), mRNA [NM_001085766]		378497	NM_001085766	iroquois homeobox 2
A_10_P039031	3.28795	lcat	Xenopus laevis lecithin-cholesterol acyltransferase (lcat), mRNA [NM_001094208]		447501	NM_001094208	lecithin-cholesterol acyltransferase
A_10_P254202	3.28703	ambp	Xenopus laevis alpha-1-microglobulin/bikunin precursor (ambp), mRNA [NM_001087351]		380514	NM_001087351	alpha-1-microglobulin/bikunin precursor
A_10_P166578	3.28666		Rep: Xanthine dehydrogenase/oxidase [Includes: Xanthine dehydrogenase (EC 1.17.1.4) (XD); Xanthine oxidase (EC 1.17.3.2) (XO) (Xanthine oxidoreductase)]. - Xenopus tropicalis, partial (14%) [TC432594]
A_10_P064794	3.28543		AGENCOURT_86344788 NICHD_XGC_bone Xenopus laevis cDNA clone IMAGE:8744098 5', mRNA sequence [EE300254]			EE300254
A_10_P084235	3.28121	entpd5	AGENCOURT_90758748 NICHD_XGC_int_m Xenopus laevis cDNA clone IMAGE:8821501 5', mRNA sequence [EG581172]		734189	EG581172	ectonucleoside triphosphate diphosphohydrolase 5
A_10_P003528	3.28118	colec11	Xenopus laevis collectin sub-family member 11 (colec11), mRNA [NM_001086868]		380029	NM_001086868	collectin sub-family member 11
A_10_P144953	3.2791	myoz2	Xenopus laevis myozenin 2 (myoz2), mRNA [NM_001094621]		494787	NM_001094621	myozenin 2
A_10_P032706	3.27554	tf-a	Xenopus laevis transferrin (tf-a), mRNA [NM_001086343]		379502	NM_001086343	transferrin
A_10_P008014	3.27553	MGC81899	Xenopus laevis MGC81899 protein (MGC81899), mRNA [NM_001094399]		447729	NM_001094399	MGC81899 protein
A_10_P240488	3.27505		Rep: Electrogenic sodium bicarbonate cotransporter 1 (Sodium bicarbonate cotransporter) (Na(+)/HCO3(-) cotransporter) (Solute carrier family 4 member 4) (kNBC1). - Xenopus tropicalis, partial (16%) [TC458680]
A_10_P003975	3.273	haao	Xenopus laevis 3-hydroxyanthranilate 3,4-dioxygenase (haao), mRNA [NM_001090104]		398998	NM_001090104	3-hydroxyanthranilate 3,4-dioxygenase
A_10_P221613	3.26592	fgb	Xenopus laevis fibrinogen beta chain (fgb), mRNA [NM_001087949]		397825	NM_001087949	fibrinogen beta chain
A_10_P024919	3.2647		Rep: Mpo-A protein - Xenopus laevis (African clawed frog), partial (31%) [TC429578]
A_10_P091764	3.26414		AGENCOURT_90758694 NICHD_XGC_int_m Xenopus laevis cDNA clone IMAGE:8821372 5', mRNA sequence [EG581889]			EG581889
A_10_P185508	3.2622
A_10_P047381	3.25209	ca2	Xenopus laevis carbonic anhydrase 2 (ca2), mRNA [NM_001086611]		379772	NM_001086611	carbonic anhydrase 2
A_10_P013435	3.24565	tcf15	DC022655 Osada Taira anterior endomesoderm (AEM) pCS105 cDNA library Xenopus laevis cDNA clone rxlk65m08 3', mRNA sequence [DC022655]		493747	DC022655	transcription factor 15 (basic helix-loop-helix)
A_10_P227318	3.24544		Rep: Transmembrane protein 39A-B - Xenopus laevis (African clawed frog), partial (19%) [TC454515]
A_10_P215478	3.24459
A_10_P003049	3.24001	rdh7	Xenopus laevis retinol dehydrogenase 7 (rdh7), mRNA [NM_001085720]		373788	NM_001085720	retinol dehydrogenase 7
A_10_P236878	3.23937
A_10_P167753	3.23585		Rep: DNA-directed RNA polymerase I subunit RPA34 - Saccharomyces cerevisiae (Baker's yeast), partial (7%) [TC433029]
A_10_P269197	3.23357		Rep: Metabotropic glutamate receptor 7 precursor (mGluR7). - Xenopus tropicalis, partial (4%) [TC466927]
A_10_P047091	3.226	hoxd8	Xenopus laevis homeobox D8 (hoxd8), mRNA [NM_001089872]		398875	NM_001089872	homeobox D8
A_10_P144708	3.22111	gpx3-b	Xenopus laevis glutathione peroxidase 3 (plasma) (gpx3-b), mRNA [NM_001092673]		444571	NM_001092673	glutathione peroxidase 3 (plasma)
A_10_P147808	3.22067	a2ma	Xenopus laevis alpha-2-macroglobulin a (a2ma), mRNA [NM_001172061]		100337551	NM_001172061	alpha-2-macroglobulin a
A_10_P007689	3.21937	ccdc78	Xenopus laevis coiled-coil domain containing 78 (ccdc78), mRNA [NM_001094136]		447429	NM_001094136	coiled-coil domain containing 78
A_10_P045911	3.21114	ankrd1	Xenopus laevis ankyrin repeat domain 1 (cardiac muscle) (ankrd1), mRNA [NM_001096167]		734696	NM_001096167	ankyrin repeat domain 1 (cardiac muscle)
A_10_P025459	3.19636	mgst1	Xenopus laevis microsomal glutathione S-transferase 1 (mgst1), mRNA [NM_001091251]		414684	NM_001091251	microsomal glutathione S-transferase 1
A_10_P164008	3.19549		Rep: Ckm-prov protein - Xenopus laevis (African clawed frog), partial (36%) [TC441013]
A_10_P219108	3.19304	MGC82221	Xenopus laevis uncharacterized protein MGC82221 (MGC82221), mRNA [NM_001091493]		432021	NM_001091493	uncharacterized protein MGC82221
A_10_P023131	3.18557
A_10_P035956	3.1853	ak1-a	Xenopus laevis adenylate kinase 1 (ak1-a), mRNA [NM_001091982]		443877	NM_001091982	adenylate kinase 1
A_10_P004022	3.18193	MGC68497	Xenopus laevis uncharacterized protein MGC68497 (MGC68497), mRNA [NM_001090227]		399066	NM_001090227	uncharacterized protein MGC68497
A_10_P008375	3.18155	cfl2	Xenopus laevis cofilin 2 (non-muscle) (cfl2), mRNA [NM_001094702]		494995	NM_001094702	cofilin 2 (non-muscle)
A_10_P006312	3.1785	MGC84399	Xenopus laevis MGC84399 protein (MGC84399), mRNA [NM_001092923]		444821	NM_001092923	MGC84399 protein
A_10_P212043	3.17625		Rep: OTTHUMP00000017000 - Xenopus tropicalis, partial (92%) [TC449293]
A_10_P273143	3.17168	LOC398654	Xenopus laevis cDNA clone IMAGE:3396728 [BC100182]		398654	BC100182	fibrinogen alpha
A_10_P143363	3.17096	aadacl4	Xenopus laevis arylacetamide deacetylase-like 4 (aadacl4), mRNA [NM_001095048]		495387	NM_001095048	arylacetamide deacetylase-like 4
A_10_P157727	3.16335	MGC68497	Xenopus laevis uncharacterized protein MGC68497 (MGC68497), mRNA [NM_001090227]		399066	NM_001090227	uncharacterized protein MGC68497
A_10_P165338	3.16334		Xenopus laevis cDNA clone IMAGE:5512728 [BC084610]			BC084610
A_10_P163763	3.16274	tnni2	Xenopus laevis troponin I type 2 (skeletal, fast) (tnni2), mRNA [NM_001086087]		379243	NM_001086087	troponin I type 2 (skeletal, fast)
A_10_P263362	3.16085	arg1	Xenopus laevis L-arginase (arg1), mRNA [NM_001101799]		779061	NM_001101799	L-arginase
A_10_P008754	3.15957	dpys	Xenopus laevis dihydropyrimidinase (dpys), mRNA [NM_001094978]		495311	NM_001094978	dihydropyrimidinase
A_10_P258292	3.15928
A_10_P213198	3.15728		AGENCOURT_19147985 NICHD_XGC_Te2 Xenopus laevis cDNA clone IMAGE:7211276 5', mRNA sequence [CK805196]			CK805196
A_10_P002398	3.15475	lcat	Xenopus laevis MGC82035 protein, mRNA (cDNA clone IMAGE:4683972) [BC042357]		447501	BC042357	lecithin-cholesterol acyltransferase
A_10_P039226	3.15334	endou-d	Xenopus laevis Poly(U)-specific endoribonuclease-D (endou-d), mRNA [NM_001110753]		100126655	NM_001110753	Poly(U)-specific endoribonuclease-D
A_10_P046966	3.14922	MGC80947	Xenopus laevis MGC80947 protein (MGC80947), mRNA [NM_001092397]		444293	NM_001092397	MGC80947 protein
A_10_P003710	3.14885	itgb2-b	Xenopus laevis integrin, beta 2 (complement component 3 receptor 3 and 4 subunit) (itgb2-b), mRNA [NM_001086548]		379708	NM_001086548	integrin, beta 2 (complement component 3 receptor 3 and 4 subunit)
A_10_P137543	3.14855	pax2-a	Xenopus laevis paired box 2 (pax2-a), mRNA [NM_001086361]		379520	NM_001086361	paired box 2
A_10_P085835	3.14751		AGENCOURT_81585471 NICHD_XGC_limb_m Xenopus laevis cDNA clone IMAGE:8531441 3', mRNA sequence [EC276720]			EC276720
A_10_P143323	3.14087	acy1.1	Xenopus laevis aminoacylase 1, gene 1 (acy1.1), mRNA [NM_001093437]		446741	NM_001093437	aminoacylase 1, gene 1
A_10_P000123	3.13502	lgals9c-b	Xenopus laevis lectin, galactoside-binding, soluble, 9C (lgals9c-b), mRNA [NM_001088929]		398444	NM_001088929	lectin, galactoside-binding, soluble, 9C
A_10_P002921	3.13323	prph	Xenopus laevis peripherin (prph), mRNA [NM_001087060]		380221	NM_001087060	peripherin
A_10_P157803	3.13048	ccl5	Xenopus laevis cDNA clone IMAGE:8546442 [BC153780]		100381060	BC153780	chemokine (C-C motif) ligand 5
A_10_P155498	3.12662		Rep: Angiotensin-converting enzyme, somatic isoform precursor (EC 3.4.15.1) (Dipeptidyl carboxypeptidase I) (Kininase II) (CD143 antigen) [Contains: Angiotensin-converting enzyme, somatic isoform, soluble form]. - Xenopus tropicalis, partial (14%) [TC428201]
A_10_P056637	3.1265	LOC100158309	Xenopus laevis hypothetical protein LOC100158309, mRNA (cDNA clone IMAGE:3397805), partial cds [BC160742]		100158309	BC160742	uncharacterized LOC100158309
A_10_P009281	3.12491	tnfaip6	Xenopus laevis tumor necrosis factor, alpha-induced protein 6 (tnfaip6), mRNA [NM_001095445]		496285	NM_001095445	tumor necrosis factor, alpha-induced protein 6
A_10_P061214	3.12303		AGENCOURT_75548252 NICHD_XGC_thy Xenopus laevis cDNA clone IMAGE:8548700 5', mRNA sequence [EB647623]			EB647623
A_10_P034551	3.12205	xgalectin-IIa	Xenopus laevis galectin family xgalectin-IIa (xgalectin-IIa), mRNA [NM_001088735]		398290	NM_001088735	galectin family xgalectin-IIa
A_10_P047411	3.11536
A_10_P144478	3.1138	ak1-a	Xenopus laevis adenylate kinase 1 (ak1-a), mRNA [NM_001091982]		443877	NM_001091982	adenylate kinase 1
A_10_P116686	3.11201		AGENCOURT_74301673 NICHD_XGC_limb_m Xenopus laevis cDNA clone IMAGE:8533283 5', mRNA sequence [EB469763]			EB469763
A_10_P197198	3.11102
A_10_P005244	3.10962	c8a	Xenopus laevis complement component 8, alpha polypeptide (c8a), mRNA [NM_001092080]		443975	NM_001092080	complement component 8, alpha polypeptide
A_10_P003329	3.10154	gcg2	Xenopus laevis proglucagon II (gcg2), mRNA [NM_001086318]		379477	NM_001086318	proglucagon II
A_10_P025101	3.10036		Rep: Urokinase plasminogen activator surface receptor precursor (uPAR) (U- PAR) (Monocyte activation antigen Mo3) (CD87 antigen). - Xenopus tropicalis, partial (17%) [TC459992]
A_10_P020070	3.09973		AGENCOURT_78602957 NICHD_XGC_limb Xenopus laevis cDNA clone IMAGE:8635981 5', mRNA sequence [EB730369]			EB730369
A_10_P189078	3.09954	tfcp2l1-a	Xenopus laevis transcription factor CP2-like 1 (tfcp2l1-a), mRNA [NM_001086908]		380069	NM_001086908	transcription factor CP2-like 1
A_10_P070172	3.09818	sostdc1-a	Xenopus laevis sclerostin domain containing 1 (sostdc1-a), mRNA [NM_001087448]		386733	NM_001087448	sclerostin domain containing 1
A_10_P137493	3.09515	pax2-a	Xenopus laevis, Similar to paired box gene 2, clone IMAGE:5543325, mRNA [BC043734]		379520	BC043734	paired box 2
A_10_P110904	3.09469	myh8	Xenopus laevis cDNA clone IMAGE:6881110, partial cds [BC054974]		100381200	BC054974	myosin, heavy chain 8, skeletal muscle, perinatal
A_10_P236143	3.09209
A_10_P194188	3.0913		AGENCOURT_73655979 NICHD_XGC_olfb Xenopus laevis cDNA clone IMAGE:8539819 5', mRNA sequence [EB479409]			EB479409
A_10_P006725	3.09068	pstpip2	Xenopus laevis proline-serine-threonine phosphatase interacting protein 2 (pstpip2), mRNA [NM_001093301]		446605	NM_001093301	proline-serine-threonine phosphatase interacting protein 2
A_10_P203078	3.08887	atp2a2	Xenopus laevis ATPase, Ca++ transporting, cardiac muscle, slow twitch 2 (atp2a2), mRNA [NM_001086935]		380096	NM_001086935	ATPase, Ca++ transporting, cardiac muscle, slow twitch 2
A_10_P235418	3.08817		Rep: LOC733175 protein - Xenopus laevis (African clawed frog), partial (3%) [TC457066]
A_10_P109799	3.08808	sostdc1-b	Xenopus laevis cDNA clone IMAGE:6875302, partial cds [BC078598]		100381044	BC078598	sclerostin domain containing 1
A_10_P030711	3.08771	tnnc2	Xenopus laevis troponin C type 2 (fast) (tnnc2), mRNA [NM_001085939]		379095	NM_001085939	troponin C type 2 (fast)
A_10_P059539	3.08658		AGENCOURT_18791358 NICHD_XGC_Te2N Xenopus laevis cDNA clone IMAGE:7203852 5', mRNA sequence [CK800297]			CK800297
A_10_P154278	3.08397		Rep: Predicted protein - Nematostella vectensis (Starlet sea anemone), partial (36%) [TC427688]
A_10_P075703	3.08075	crygb	Xenopus laevis crystallin, gamma B (crygb), mRNA [NM_001093840]		447132	NM_001093840	crystallin, gamma B
A_10_P272797	3.07981		Rep: MGC132092 protein - Xenopus laevis (African clawed frog), partial (9%) [TC467888]
A_10_P064364	3.07637		AGENCOURT_10766876 Wellcome [CA972469]			CA972469
A_10_P168193	3.07623		Rep: Protocadherin LKC precursor (PC-LKC). - Xenopus tropicalis, partial (18%) [TC433221]
A_10_P225203	3.07541		Rep: Uncharacterized protein ENSP00000359458 - Homo sapiens (Human), partial (12%) [TC453815]
A_10_P208558	3.07417		Rep: Cytochrome c oxidase polypeptide VIII-heart, mitochondrial precursor - Tarsius syrichta (Philippine tarsier), partial (54%) [TC448003]
A_10_P172918	3.07241	ldb3	Xenopus laevis LIM domain binding 3 (ldb3), mRNA [NM_001086768]		379929	NM_001086768	LIM domain binding 3
A_10_P003788	3.06992	igfbp1-a	Xenopus laevis insulin-like growth factor binding protein 1 (igfbp1-a), mRNA [NM_001089768]		398818	NM_001089768	insulin-like growth factor binding protein 1
A_10_P219963	3.06788		Rep: Potassium voltage-gated channel subfamily E member 4 (Minimum potassium ion channel-related peptide 3) (Potassium channel subunit beta MiRP3) (MinK-related peptide 3). - Gallus gallus, partial (51%) [TC452097]
A_10_P085715	3.06363		AGENCOURT_73655979 NICHD_XGC_olfb Xenopus laevis cDNA clone IMAGE:8539819 5', mRNA sequence [EB479409]			EB479409
A_10_P094993	3.05664	krt12	Xenopus laevis keratin 12 (krt12), mRNA [NM_001088963]		398464	NM_001088963	keratin 12
A_10_P206233	3.05266		AGENCOURT_14150050 NICHD_XGC_Eye1 Xenopus laevis cDNA clone IMAGE:6949644 5', mRNA sequence [CD325037]			CD325037
A_10_P179313	3.05228	gatm	Xenopus laevis glycine amidinotransferase (L-arginine:glycine amidinotransferase) (gatm), mRNA [NM_001086230]		379386	NM_001086230	glycine amidinotransferase (L-arginine:glycine amidinotransferase)
A_10_P217163	3.05156	MGC81899	Xenopus laevis MGC81899 protein (MGC81899), mRNA [NM_001094399]		447729	NM_001094399	MGC81899 protein
A_10_P153748	3.05147		Rep: Fast troponin I - Xenopus laevis (African clawed frog), complete [TC427479]
A_10_P025127	3.04935		AGENCOURT_15518949 NICHD_XGC_Kid1 Xenopus laevis cDNA clone IMAGE:7009766 5', mRNA sequence [CF521999]			CF521999
A_10_P008201	3.04542	tnnc1	Xenopus laevis cardiac troponin C (tnnc1), mRNA [NM_001090295]		399104	NM_001090295	cardiac troponin C
A_10_P024840	3.04403
A_10_P134653	3.04354	LOC100127252	Xenopus laevis uncharacterized LOC100127252 (LOC100127252), mRNA [NM_001112832]		100127252	NM_001112832	uncharacterized LOC100127252
A_10_P123004	3.04257		AGENCOURT_10125614 NICHD_XGC_Kid1 Xenopus laevis cDNA clone IMAGE:4031398 5', mRNA sequence [BU903915]			BU903915
A_10_P006207	3.04051	hsd17b11	Xenopus laevis hydroxysteroid (17-beta) dehydrogenase 11 (hsd17b11), mRNA [NM_001092841]		444739	NM_001092841	hydroxysteroid (17-beta) dehydrogenase 11
A_10_P000470	3.03769	ret	Xenopus laevis ret proto-oncogene (ret), mRNA [NM_001085623]		373625	NM_001085623	ret proto-oncogene
A_10_P193963	3.02746	a2m	Xenopus laevis alpha-2-macroglobulin (a2m), mRNA [NM_001172060]		100158443	NM_001172060	alpha-2-macroglobulin
A_10_P126729	3.01998
A_10_P008288	3.01563	ctsz	Xenopus laevis cathepsin Z (ctsz), mRNA [NM_001094632]		494800	NM_001094632	cathepsin Z
A_10_P027515	3.01369	fxyd2	Xenopus laevis FXYD domain containing ion transport regulator 2 (fxyd2), mRNA [NM_001088082]		397916	NM_001088082	FXYD domain containing ion transport regulator 2
A_10_P008493	3.0099	eps8l3	Xenopus laevis EPS8-like 3 (eps8l3), mRNA [NM_001094788]		495088	NM_001094788	EPS8-like 3
A_10_P255022	3.00884		Rep: MOSC domain-containing protein 1, mitochondrial precursor - Xenopus laevis (African clawed frog), partial (8%) [TC462953]
A_10_P211363	3.00768	hnf4b	Xenopus laevis hepatocyte nuclear factor 4, beta (hnf4b), mRNA [NM_001088070]		397902	NM_001088070	hepatocyte nuclear factor 4, beta
A_10_P213563	3.0026		Rep: Zgc:171226 protein - Danio rerio (Zebrafish) (Brachydanio rerio), partial (7%) [TC449880]
A_10_P024718	2.99861		AGENCOURT_14391259 NICHD_XGC_Eye1 Xenopus laevis cDNA clone IMAGE:6948382 3', mRNA sequence [CD519919]			CD519919
A_10_P005961	2.99567	rasd2	Xenopus laevis RASD family, member 2 (rasd2), mRNA [NM_001092617]		444515	NM_001092617	RASD family, member 2
A_10_P141408	2.99548	MGC69077	Xenopus laevis uncharacterized protein MGC69077 (MGC69077), mRNA [NM_001090073]		398982	NM_001090073	uncharacterized protein MGC69077
A_10_P041241	2.99421	arg1	Xenopus laevis L-arginase (arg1), mRNA [NM_001101799]		779061	NM_001101799	L-arginase
A_10_P056207	2.99155	vtn	Xenopus laevis vitronectin (vtn), mRNA [NM_001197081]		445877	NM_001197081	vitronectin
A_10_P196438	2.99096	sar1b	Xenopus laevis secretion associated, Ras related GTPase 1B (sar1b), mRNA [NM_001087455]		387598	NM_001087455	secretion associated, Ras related GTPase 1B
A_10_P213063	2.98949		Rep: Integrase - Streptomyces phage TG1, partial (4%) [TC449684]
A_10_P171103	2.9884		Xenopus laevis cDNA clone IMAGE:4965447 [BC082661]			BC082661
A_10_P060544	2.98802	f12	Xenopus laevis hypothetical protein LOC100037012, mRNA (cDNA clone IMAGE:5129762), partial cds [BC130107]		100037012	BC130107	coagulation factor 12 (Hageman factor)
A_10_P091839	2.98647		AGENCOURT_89911733 NICHD_XGC_int_m Xenopus laevis cDNA clone IMAGE:8824528 5', mRNA sequence [EG573234]			EG573234
A_10_P228293	2.98553		Rep: Cyclin-dependent kinase-like 4 - Homo sapiens (Human), partial (38%) [TC454824]
A_10_P181938	2.9854	MGC81899	Xenopus laevis MGC81899 protein (MGC81899), mRNA [NM_001094399]		447729	NM_001094399	MGC81899 protein
A_10_P009044	2.98043	ucp3	Xenopus laevis uncoupling protein 3 (mitochondrial, proton carrier) (ucp3), mRNA [NM_001095178]		495700	NM_001095178	uncoupling protein 3 (mitochondrial, proton carrier)
A_10_P197208	2.97987		Rep: NADP-dependent malic enzyme (EC 1.1.1.40) (NADP-ME) (Malic enzyme 1). - Xenopus tropicalis, partial (49%) [TC443866]
A_10_P276972	2.97872		Rep: EVI5-like protein (Ecotropic viral integration site 5-like protein). - Xenopus tropicalis, partial (4%) [TC468933]
A_10_P026893	2.97847		Rep: Cytochrome b - Babesia bovis, partial (5%) [TC450904]
A_10_P102415	2.97846
A_10_P006921	2.97808	acy1.1	Xenopus laevis aminoacylase 1, gene 1 (acy1.1), mRNA [NM_001093437]		446741	NM_001093437	aminoacylase 1, gene 1
A_10_P233398	2.97453	vtn	Xenopus laevis vitronectin (vtn), mRNA [NM_001197081]		445877	NM_001197081	vitronectin
A_10_P003783	2.97435	dab2	Xenopus laevis Dab, mitogen-responsive phosphoprotein, homolog 2 (dab2), mRNA [NM_001089715]		398789	NM_001089715	Dab, mitogen-responsive phosphoprotein, homolog 2
A_10_P000143	2.97156	fcn1-a	Xenopus laevis ficolin (collagen/fibrinogen domain containing) 1 (fcn1-a), mRNA [NM_001085670]		373683	NM_001085670	ficolin (collagen/fibrinogen domain containing) 1
A_10_P003877	2.96811	slc6a13	Xenopus laevis solute carrier family 6 (neurotransmitter transporter), member 13 (slc6a13), mRNA [NM_001089982]		398933	NM_001089982	solute carrier family 6 (neurotransmitter transporter), member 13
A_10_P215840	2.96773	aldob	Xenopus laevis aldolase B, fructose-bisphosphate (aldob), mRNA [NM_001089178]		398623	NM_001089178	aldolase B, fructose-bisphosphate
A_10_P037526	2.96747	LOC100137691	Xenopus laevis uncharacterized LOC100137691 (LOC100137691), mRNA [NM_001114822]		100137691	NM_001114822	uncharacterized LOC100137691
A_10_P000141	2.96693	fcn1-b	Xenopus laevis ficolin (collagen/fibrinogen domain containing) 1 (fcn1-b), mRNA [NM_001089135]		398598	NM_001089135	ficolin (collagen/fibrinogen domain containing) 1
A_10_P032716	2.96635	pou3f4-b	Xenopus laevis POU domain, class 3, transcription factor 4-b (pou3f4-b), mRNA [NM_001092878]		444776	NM_001092878	POU domain, class 3, transcription factor 4-b
A_10_P086885	2.96579	hnf1a-b	X.laevis mRNA for transcription factor 3'end (clone XLFB1b2) [X64762]		378590	X64762	HNF1 homeobox A
A_10_P003523	2.96492	MGC69005	Xenopus laevis uncharacterized protein MGC69005 (MGC69005), mRNA [NM_001086396]		379555	NM_001086396	uncharacterized protein MGC69005
A_10_P013732	2.96273
A_10_P005748	2.95892	ctrb2	Xenopus laevis chymotrypsinogen B2 (ctrb2), mRNA [NM_001092462]		444360	NM_001092462	chymotrypsinogen B2
A_10_P110504	2.9538	LOC100653490	Xenopus laevis smooth muscle alpha actin (LOC100653490), mRNA [NM_001246302]		100653490	NM_001246302	smooth muscle alpha actin
A_10_P107000	2.95298		BJ612723 NIBB Mochii normalized Xenopus early gastrula library Xenopus laevis cDNA clone XL160f23 5', mRNA sequence [BJ612723]			BJ612723
A_10_P036587	2.95233	LOC100037107	Xenopus laevis uncharacterized LOC100037107 (LOC100037107), mRNA [NM_001097821]		100037107	NM_001097821	uncharacterized LOC100037107
A_10_P016602	2.94866		BP701042 Osada Taira anterior neuroectoderm (ANE) pCS105 cDNA library Xenopus laevis cDNA clone XL500e14ex 5', mRNA sequence [BP701042]			BP701042
A_10_P003972	2.94819	mmp28-b	Xenopus laevis matrix metallopeptidase 28 (mmp28-b), mRNA [NM_001090135]		399016	NM_001090135	matrix metallopeptidase 28
A_10_P191503	2.94723	mybph	Xenopus laevis myosin binding protein H (mybph), mRNA [NM_001089180]		398625	NM_001089180	myosin binding protein H
A_10_P002420	2.94207	arg1	Xenopus laevis arginase 1 (arg1), mRNA [NM_001086948]		380109	NM_001086948	arginase 1
A_10_P025311	2.94084
A_10_P044376	2.93936	slurp1l	Xenopus laevis secreted LY6/PLAUR domain containing 1-like (slurp1l), mRNA [NM_001088645]		398233	NM_001088645	secreted LY6/PLAUR domain containing 1-like
A_10_P039216	2.93779	xenu1a-a	Xenopus laevis glutamate receptor subunit U1a-like (xenu1a-a), mRNA [NM_001085760]		378489	NM_001085760	glutamate receptor subunit U1a-like
A_10_P129927	2.93766		Rep: Similarity - Kluyveromyces lactis (Yeast) (Candida sphaerica), partial (7%) [TC459468]
A_10_P025097	2.93636		AGENCOURT_15529098 NICHD_XGC_Kid1 Xenopus laevis cDNA clone IMAGE:7007887 5', mRNA sequence [CF520694]			CF520694
A_10_P007025	2.93319	foxj1-a	Xenopus laevis forkhead box protein, mRNA (cDNA clone MGC:80542 IMAGE:5161845), complete cds [BC077846]		399039	BC077846	forkhead box J1
A_10_P207568	2.93316		Rep: ATPase, Na+/K+ transporting, beta 1 polypeptide - Xenopus tropicalis (Western clawed frog) (Silurana tropicalis), partial (44%) [TC447633]
A_10_P244218	2.93287	atp1b1	Xenopus laevis ATPase, Na+/K+ transporting, beta 1 polypeptide (atp1b1), mRNA [NM_001086759]		379920	NM_001086759	ATPase, Na+/K+ transporting, beta 1 polypeptide
A_10_P003763	2.93223	rhbg-a	Xenopus laevis Rh family, B glycoprotein (rhbg-a), mRNA [NM_001089705]		398784	NM_001089705	Rh family, B glycoprotein
A_10_P002382	2.93096	ldb3	Xenopus laevis LIM domain binding 3 (ldb3), mRNA [NM_001086768]		379929	NM_001086768	LIM domain binding 3
A_10_P000645	2.9293	irx2	Xenopus laevis iroquois homeobox 2 (irx2), mRNA [NM_001085766]		378497	NM_001085766	iroquois homeobox 2
A_10_P050659	2.92627	a2m	Xenopus laevis alpha-2-macroglobulin (a2m), mRNA [NM_001172060]		100158443	NM_001172060	alpha-2-macroglobulin
A_10_P167898	2.92583		Rep: Pancreatic secretory trypsin inhibitor - Monodelphis domestica (Short-tailed gray opossum), partial (76%) [TC433086]
A_10_P192088	2.92362		Rep: Guanylin - Anguilla anguilla (European freshwater eel), partial (36%) [TC442021]
A_10_P039111	2.92243	LOC100127252	Xenopus laevis uncharacterized LOC100127252 (LOC100127252), mRNA [NM_001112832]		100127252	NM_001112832	uncharacterized LOC100127252
A_10_P109789	2.92107		AGENCOURT_13339713 NICHD_XGC_Tad1 Xenopus laevis cDNA clone IMAGE:6880896 3', mRNA sequence [CB560157]			CB560157
A_10_P108121	2.92069		bl03g04.x1 Blackshear [AW633096]			AW633096
A_10_P194903	2.9206
A_10_P109589	2.91934	nr0b1	Xenopus laevis DAX1 mRNA for DSS-AHC critical region on the X chromosome, gene 1, partial cds [AB273178]		100049146	AB273178	nuclear receptor subfamily 0, group B, member 1
A_10_P003167	2.91812	atp1b1	Xenopus laevis ATPase, Na+/K+ transporting, beta 1 polypeptide (atp1b1), mRNA [NM_001086759]		379920	NM_001086759	ATPase, Na+/K+ transporting, beta 1 polypeptide
A_10_P025110	2.91374		AGENCOURT_15529296 NICHD_XGC_Kid1 Xenopus laevis cDNA clone IMAGE:7010246 5', mRNA sequence [CF521258]			CF521258
A_10_P248463	2.9103	c9	Xenopus laevis complement component 9 (c9), mRNA [NM_001086345]		379504	NM_001086345	complement component 9
A_10_P008616	2.90721	gc	Xenopus laevis group-specific component (vitamin D binding protein) (gc), mRNA [NM_001094866]		495173	NM_001094866	group-specific component (vitamin D binding protein)
A_10_P006380	2.90663	pou3f4	Xenopus laevis POU class 3 homeobox 4 (pou3f4), mRNA [NM_001100923]		397929	NM_001100923	POU class 3 homeobox 4
A_10_P167028	2.90533		AGENCOURT_15528847 NICHD_XGC_Kid1 Xenopus laevis cDNA clone IMAGE:7009771 5', mRNA sequence [CF521994]			CF521994
A_10_P205013	2.90492		Rep: MGC83048 protein - Xenopus laevis (African clawed frog), partial (18%) [TC446723]
A_10_P145958	2.90464	gatm	Xenopus laevis glycine amidinotransferase (L-arginine:glycine amidinotransferase) (gatm), mRNA [NM_001086230]		379386	NM_001086230	glycine amidinotransferase (L-arginine:glycine amidinotransferase)
A_10_P271337	2.90397	tnnc2	Xenopus laevis troponin C type 2 (fast) (tnnc2), mRNA [NM_001085939]		379095	NM_001085939	troponin C type 2 (fast)
A_10_P262787	2.89913
A_10_P210458	2.89513		Rep: Protein oar - Stigmatella aurantiaca DW4/3-1, partial (5%) [TC448685]
A_10_P026704	2.89375		Xenopus laevis cDNA clone MGC:181775 IMAGE:8737092, complete cds [BC153811]			BC153811
A_10_P105020	2.89348		BJ628546 NIBB Mochii normalized Xenopus early gastrula library Xenopus laevis cDNA clone XL157e18 3', mRNA sequence [BJ628546]			BJ628546
A_10_P006621	2.89264	scnn1b-a	Xenopus laevis sodium channel, non-voltage-gated 1, beta subunit (scnn1b-a), mRNA [NM_001085789]		378536	NM_001085789	sodium channel, non-voltage-gated 1, beta subunit
A_10_P048761	2.89169	LOC495995	Xenopus laevis uncharacterized LOC495995 (LOC495995), mRNA [NM_001095262]		495995	NM_001095262	uncharacterized LOC495995
A_10_P069577	2.89029	LOC734217	Xenopus laevis hypothetical protein LOC734217, mRNA (cDNA clone IMAGE:6867078), partial cds [BC100237]		734217	BC100237	uncharacterized LOC734217
A_10_P133435	2.8898	tpm1	Xenopus laevis tropomyosin 1 (alpha) (tpm1), mRNA [NM_001135076]		100189579	NM_001135076	tropomyosin 1 (alpha)
A_10_P267972	2.88915
A_10_P190113	2.88724	MGC68602	Xenopus laevis uncharacterized protein MGC68602 (MGC68602), mRNA [NM_001090108]		399000	NM_001090108	uncharacterized protein MGC68602
A_10_P072245	2.88539
A_10_P209318	2.88461
A_10_P085900	2.88369		AGENCOURT_75667410 NICHD_XGC_thy Xenopus laevis cDNA clone IMAGE:8546965 5', mRNA sequence [EB644150]			EB644150
A_10_P005507	2.88257	ctsl	Xenopus laevis cathepsin L (ctsl), mRNA [NM_001092267]		444163	NM_001092267	cathepsin L
A_10_P264402	2.88022		Rep: Matrix metalloproteinase-21 precursor (EC 3.4.24.-) (MMP-21). - Takifugu rubripes, partial (30%) [TC465588]
A_10_P272187	2.87389		Rep: Integrin alpha-M precursor (Cell surface glycoprotein MAC-1 alpha subunit) (CR-3 alpha chain) (CD11b) (Leukocyte adhesion receptor MO1) (Neutrophil adherence receptor). - Xenopus tropicalis, partial (37%) [TC467729]
A_10_P185318	2.87214		Rep: Acid sphingomyelinase-like phosphodiesterase 3b precursor (EC 3.1.4.-) (ASM-like phosphodiesterase 3b). - Xenopus tropicalis, partial (40%) [TC439570]
A_10_P112781	2.86959		Rep: PHLDB3 protein - Xenopus tropicalis, partial (98%) [TC441737]
A_10_P162758	2.86743	ndrg1-b	Xenopus laevis N-myc downstream regulated 1 (ndrg1-b), mRNA [NM_001087158]		380319	NM_001087158	N-myc downstream regulated 1
A_10_P023415	2.86655		AGENCOURT_13996030 NICHD_XGC_Tad1 Xenopus laevis cDNA clone IMAGE:6940665 5', mRNA sequence [CD099668]			CD099668
A_10_P272077	2.86625		Rep: NADH dehydrogenase subunit 4L - Habronattus oregonensis, partial (21%) [TC467701]
A_10_P003965	2.86543	hsd11b1l-a	Xenopus laevis hydroxysteroid (11-beta) dehydrogenase 1-like (hsd11b1l-a), mRNA [NM_001090127]		399012	NM_001090127	hydroxysteroid (11-beta) dehydrogenase 1-like
A_10_P034021	2.86318	tmlhe	Xenopus laevis trimethyllysine hydroxylase, epsilon (tmlhe), mRNA [NM_001135068]		100189568	NM_001135068	trimethyllysine hydroxylase, epsilon
A_10_P205353	2.86315		Rep: Transcription factor AP-2 epsilon - Xenopus laevis (African clawed frog), partial (5%) [TC446840]
A_10_P178123	2.86273	mafb	Xenopus laevis v-maf avian musculoaponeurotic fibrosarcoma oncogene homolog B (mafb), mRNA [NM_001090383]		399156	NM_001090383	v-maf avian musculoaponeurotic fibrosarcoma oncogene homolog B
A_10_P001548	2.86093		Rep: Glutamate receptor, ionotropic, N-methyl D-aspartate-like protein 1B - Xenopus tropicalis, partial (95%) [TC437094]
A_10_P131151	2.86068	tpm2-b	Xenopus laevis tropomyosin 2 (beta) (tpm2-b), transcript variant 1, mRNA [NM_001086286]		379445	NM_001086286	tropomyosin 2 (beta)
A_10_P268162	2.85945
A_10_P256287	2.85935	foxc2-a	Xenopus laevis Forkhead box protein C2-A, mRNA (cDNA clone MGC:130970 IMAGE:7975694), complete cds [BC111544]		735030	BC111544	forkhead box C2 (MFH-1, mesenchyme forkhead 1)
A_10_P009271	2.85569	c2orf70-b	Xenopus laevis chromosome 2 open reading frame 70 (c2orf70-b), mRNA [NM_001095416]		496230	NM_001095416	chromosome 2 open reading frame 70
A_10_P191838	2.85551		Rep: cytochrome P450, family 27, subfamily C, polypeptide 1 - Xenopus tropicalis, partial (19%) [TC441911]
A_10_P008808	2.85347	cpb1	Xenopus laevis carboxypeptidase B1 (tissue) (cpb1), mRNA [NM_001095031]		495368	NM_001095031	carboxypeptidase B1 (tissue)
A_10_P106735	2.85304	lrp2	Xenopus laevis low density lipoprotein-related protein 2 (lrp2) mRNA, partial cds [EU124653]		100126618	EU124653	low density lipoprotein receptor-related protein 2
A_10_P143678	2.85097	MGC64526	Xenopus laevis uncharacterized protein MGC64526 (MGC64526), mRNA [NM_001086455]		379614	NM_001086455	uncharacterized protein MGC64526
A_10_P102335	2.85055		BX848856 NICHD_XGC_Li1 Xenopus laevis cDNA clone IMAGp998I168291 ; IMAGE:3397719 5', mRNA sequence [BX848856]			BX848856
A_10_P071720	2.85031	itgb2-b	Xenopus laevis integrin, beta 2 (complement component 3 receptor 3 and 4 subunit) (itgb2-b), mRNA [NM_001086548]		379708	NM_001086548	integrin, beta 2 (complement component 3 receptor 3 and 4 subunit)
A_10_P163008	2.84971		AGENCOURT_31445409 NICHD_XGC_Te2 Xenopus laevis cDNA clone IMAGE:7390362 5', mRNA sequence [CV074091]			CV074091
A_10_P278717	2.84805		Rep: Predicted protein - Nematostella vectensis (Starlet sea anemone), partial (12%) [TC469360]
A_10_P005992	2.84502	MGC83376	Xenopus laevis MGC83376 protein (MGC83376), mRNA [NM_001092649]		444547	NM_001092649	MGC83376 protein
A_10_P153023	2.84277
A_10_P176924	2.84252	atp1b1	Xenopus laevis ATPase, Na+/K+ transporting, beta 1 polypeptide (atp1b1), mRNA [NM_001086759]		379920	NM_001086759	ATPase, Na+/K+ transporting, beta 1 polypeptide
A_10_P048226	2.84048	c2orf70-a	Xenopus laevis chromosome 2 open reading frame 70 (c2orf70-a), mRNA [NM_001096799]		779174	NM_001096799	chromosome 2 open reading frame 70
A_10_P075258	2.84006	hsd3b2	Xenopus laevis HSD3B2 protein, mRNA (cDNA clone IMAGE:5536912), partial cds [BC078081]		446247	BC078081	HSD3B2 protein
A_10_P163582	2.83804	gpx3-b	Xenopus laevis glutathione peroxidase 3 (plasma) (gpx3-b), mRNA [NM_001092673]		444571	NM_001092673	glutathione peroxidase 3 (plasma)
A_10_P040321	2.83686	gcg	Xenopus laevis glucagon (gcg), mRNA [NM_001085673]		373686	NM_001085673	glucagon
A_10_P049081	2.83614		AGENCOURT_18833401 NICHD_XGC_Te2N Xenopus laevis cDNA clone IMAGE:7203693 5', mRNA sequence [CK800512]			CK800512
A_10_P085550	2.8318	LOC100037231	Xenopus laevis uncharacterized LOC100037231 (LOC100037231), mRNA [NM_001097911]		100037231	NM_001097911	uncharacterized LOC100037231
A_10_P227448	2.82711		Rep: Phospholipase A1 member A precursor (EC 3.1.1.-) (Phosphatidylserine- specific phospholipase A1) (PS-PLA1). - Xenopus tropicalis, partial (22%) [TC454556]
A_10_P161488	2.82669		Rep: Fructose-bisphosphate aldolase - Xenopus laevis (African clawed frog), complete [TC430623]
A_10_P011707	2.82254		da63g02.y1 Harland stage 19-23 Xenopus laevis cDNA clone IMAGE:3199634 5', mRNA sequence [AW767170]			AW767170
A_10_P169318	2.81992	ndrg1-b	Xenopus laevis N-myc downstream regulated 1 (ndrg1-b), mRNA [NM_001087158]		380319	NM_001087158	N-myc downstream regulated 1
A_10_P037896	2.81859	rassf9	Xenopus laevis Ras association (RalGDS/AF-6) domain family (N-terminal) member 9 (rassf9), mRNA [NM_001127886]		100158456	NM_001127886	Ras association (RalGDS/AF-6) domain family (N-terminal) member 9
A_10_P002688	2.81655	kitlg	Xenopus laevis KIT ligand (kitlg), mRNA [NM_001086656]		379817	NM_001086656	KIT ligand
A_10_P223488	2.81559
A_10_P142783	2.80874	dhcr7	Xenopus laevis 7-dehydrocholesterol reductase (dhcr7), mRNA [NM_001087087]		380248	NM_001087087	7-dehydrocholesterol reductase
A_10_P003254	2.80853	akr1cl1	Xenopus laevis aldo-keto reductase family 1, member C-like 1 (akr1cl1), mRNA [NM_001086267]		379425	NM_001086267	aldo-keto reductase family 1, member C-like 1
A_10_P005771	2.80776	anxa4-b	Xenopus laevis annexin A4 (anxa4-b), mRNA [NM_001092480]		444378	NM_001092480	annexin A4
A_10_P030531	2.80742	renbp	Xenopus laevis renin binding protein (renbp), mRNA [NM_001095914]		734433	NM_001095914	renin binding protein
A_10_P003139	2.80727	casq1	Xenopus laevis calsequestrin 1 (fast-twitch, skeletal muscle) (casq1), mRNA [NM_001086758]		379919	NM_001086758	calsequestrin 1 (fast-twitch, skeletal muscle)
A_10_P166033	2.80419		Rep: Tetratricopeptide repeat domain 13 - Xenopus tropicalis (Western clawed frog) (Silurana tropicalis), partial (56%) [TC432361]
A_10_P165423	2.80349	pax2-a	Xenopus laevis paired box 2 (pax2-a), mRNA [NM_001086361]		379520	NM_001086361	paired box 2
A_10_P013557	2.80249		BJ047857 NIBB Mochii normalized Xenopus neurula library Xenopus laevis cDNA clone XL017o14 3', mRNA sequence [BJ047857]			BJ047857
A_10_P003319	2.80036	tnni1.2	Xenopus laevis troponin I type 1 (skeletal, slow), gene 2 (tnni1.2), mRNA [NM_001086312]		379471	NM_001086312	troponin I type 1 (skeletal, slow), gene 2
A_10_P221083	2.80017		Xenopus laevis cDNA clone IMAGE:3396399 [BC080170]			BC080170
A_10_P047421	2.79942	spef1	Xenopus laevis sperm flagellar 1 (spef1), mRNA [NM_001096937]		779318	NM_001096937	sperm flagellar 1
A_10_P006025	2.7989	gpx3-b	Xenopus laevis glutathione peroxidase 3 (plasma) (gpx3-b), mRNA [NM_001092673]		444571	NM_001092673	glutathione peroxidase 3 (plasma)
A_10_P277952	2.79834		Rep: Angiopoietin-related protein 5 precursor (Angiopoietin-like 5). - Xenopus tropicalis, partial (28%) [TC469188]
A_10_P065789	2.79676	crygb	Xenopus laevis crystallin, gamma B (crygb), mRNA [NM_001087167]		380328	NM_001087167	crystallin, gamma B
A_10_P019951	2.79495	f9	Xenopus laevis coagulation factor 9 (f9), mRNA [NM_001098678]		100049721	NM_001098678	coagulation factor 9
A_10_P178748	2.7933
A_10_P237688	2.79273
A_10_P198778	2.7919	sepp1	Xenopus laevis selenoprotein P, plasma, 1 (sepp1), mRNA [NM_001199896]		100381023	NM_001199896	selenoprotein P, plasma, 1
A_10_P227108	2.7907
A_10_P003065	2.78942	MGC53273	Xenopus laevis Putative ferric-chelate reductase 1-like (MGC53273), mRNA [NM_001086188]		379344	NM_001086188	Putative ferric-chelate reductase 1-like
A_10_P185668	2.78843		Rep: polymerase (RNA) III (DNA directed) polypeptide G (32kD) like - Xenopus tropicalis, partial (6%) [TC439717]
A_10_P038996	2.78578	nr1h5	Xenopus laevis nuclear receptor subfamily 1, group H, member 5 (nr1h5), mRNA [NM_001090085]		398988	NM_001090085	nuclear receptor subfamily 1, group H, member 5
A_10_P214168	2.78448	ggt1	Xenopus laevis gamma-glutamyltransferase 1 (ggt1), mRNA [NM_001096363]		734898	NM_001096363	gamma-glutamyltransferase 1
A_10_P277984	2.78376	xilr2-a	Xenopus laevis Ig-like receptor 2 (xilr2-a), mRNA [NM_001127728]		100158269	NM_001127728	Ig-like receptor 2
A_10_P015856	2.78207		BJ643222 NIBB Mochii normalized Xenopus early gastrula library Xenopus laevis cDNA clone XL216d22 3', mRNA sequence [BJ643222]			BJ643222
A_10_P037031	2.7814	aldh1a1	Xenopus laevis aldehyde dehydrogenase 1 family, member A1 (aldh1a1), mRNA [NM_001087771]		397728	NM_001087771	aldehyde dehydrogenase 1 family, member A1
A_10_P143603	2.78081	MGC83376	Xenopus laevis MGC83376 protein (MGC83376), mRNA [NM_001092649]		444547	NM_001092649	MGC83376 protein
A_10_P214863	2.77933		Rep: procollagen, type VI, alpha 3 - Rattus norvegicus, partial (5%) [TC450327]
A_10_P138678	2.77886	slit1	Xenopus laevis slit homolog 1 (slit1), mRNA [NM_001087109]		380270	NM_001087109	slit homolog 1
A_10_P160318	2.77814	atp1a1-b	Xenopus laevis ATPase, Na+/K+ transporting, alpha 1 polypeptide (atp1a1-b), mRNA [NM_001089111]		398583	NM_001089111	ATPase, Na+/K+ transporting, alpha 1 polypeptide
A_10_P009920	2.77783
A_10_P066574	2.77617		AGENCOURT_75548078 NICHD_XGC_thy Xenopus laevis cDNA clone IMAGE:8550925 5', mRNA sequence [EB646021]			EB646021
A_10_P268652	2.77203		Rep: Nitrite extrusion protein 1 - Helicobacter acinonychis (strain Sheeba), partial (7%) [TC466773]
A_10_P192348	2.77144		Rep: Lmb145-cap1-243 protein precursor - Mus musculus (Mouse), partial (16%) [TC447138]
A_10_P143748	2.77115	crabp2	Xenopus laevis cellular retinoic acid binding protein 2 (crabp2), mRNA [NM_001085780]		378522	NM_001085780	cellular retinoic acid binding protein 2
A_10_P003548	2.76838	arhgdib	Xenopus laevis Rho GDP dissociation inhibitor (GDI) beta (arhgdib), mRNA [NM_001087191]		380352	NM_001087191	Rho GDP dissociation inhibitor (GDI) beta
A_10_P252872	2.7678		AGENCOURT_10125039 NICHD_XGC_Kid1 Xenopus laevis cDNA clone IMAGE:4030642 5', mRNA sequence [BU903277]			BU903277
A_10_P003616	2.76773	MGC64526	Xenopus laevis uncharacterized protein MGC64526 (MGC64526), mRNA [NM_001086455]		379614	NM_001086455	uncharacterized protein MGC64526
A_10_P019732	2.76679	mapkapk3	Xenopus laevis mitogen-activated protein kinase-activated protein kinase 3 (mapkapk3), mRNA [NM_001096847]		779225	NM_001096847	mitogen-activated protein kinase-activated protein kinase 3
A_10_P278607	2.76674	skap2-a	Xenopus laevis src kinase associated phosphoprotein 2 (skap2-a), mRNA [NM_001094865]		495172	NM_001094865	src kinase associated phosphoprotein 2
A_10_P024050	2.76583
A_10_P113151	2.76334		BP681306 Osada Taira anterior neuroectoderm (ANE) pCS105 cDNA library Xenopus laevis cDNA clone XL437g03ex 5', mRNA sequence [BP681306]			BP681306
A_10_P007964	2.7622	serpinf2	Xenopus laevis serpin peptidase inhibitor, clade F (alpha-2 antiplasmin, pigment epithelium derived factor), member 2 (serpinf2), mRNA [NM_001094352]		447645	NM_001094352	serpin peptidase inhibitor, clade F (alpha-2 antiplasmin, pigment epithelium derived factor), member 2
A_10_P110639	2.76054
A_10_P042511	2.76014	arhgef3.2	Xenopus laevis Rho guanine nucleotide exchange factor (GEF) 3, gene 2 (arhgef3.2), mRNA [NM_001096674]		735222	NM_001096674	Rho guanine nucleotide exchange factor (GEF) 3, gene 2
A_10_P004001	2.75897	MGC68754	Xenopus laevis uncharacterized protein MGC68754 (MGC68754), mRNA [NM_001090147]		399022	NM_001090147	uncharacterized protein MGC68754
A_10_P046216	2.75685	myoz1	Xenopus laevis myozenin 1 (myoz1), mRNA [NM_001087033]		380194	NM_001087033	myozenin 1
A_10_P002768	2.75592	akr1c2-b	Xenopus laevis aldo-keto reductase family 1, member C2 (akr1c2-b), mRNA [NM_001086099]		379255	NM_001086099	aldo-keto reductase family 1, member C2
A_10_P003302	2.7536	dhcr7	Xenopus laevis 7-dehydrocholesterol reductase (dhcr7), mRNA [NM_001087087]		380248	NM_001087087	7-dehydrocholesterol reductase
A_10_P007417	2.75284	pacsin1	Xenopus laevis protein kinase C and casein kinase substrate in neurons 1 (pacsin1), mRNA [NM_001093938]		447231	NM_001093938	protein kinase C and casein kinase substrate in neurons 1
A_10_P037551	2.75268	LOC100036989	Xenopus laevis uncharacterized LOC100036989 (LOC100036989), mRNA [NM_001097746]		100036989	NM_001097746	uncharacterized LOC100036989
A_10_P085710	2.75214	gprc5c	Xenopus laevis G protein-coupled receptor, family C, group 5, member C (gprc5c), mRNA [NM_001173999]		100380961	NM_001173999	G protein-coupled receptor, family C, group 5, member C
A_10_P018191	2.75178
A_10_P003874	2.75138	papss2	Xenopus laevis 3'-phosphoadenosine 5'-phosphosulfate synthase 2 (papss2), mRNA [NM_001089939]		398910	NM_001089939	3'-phosphoadenosine 5'-phosphosulfate synthase 2
A_10_P008967	2.7499	csf2rb	Xenopus laevis colony stimulating factor 2 receptor, beta, low-affinity (granulocyte-macrophage) (csf2rb), mRNA [NM_001095125]		495479	NM_001095125	colony stimulating factor 2 receptor, beta, low-affinity (granulocyte-macrophage)
A_10_P006280	2.74944	MGC82105	Xenopus laevis MGC82105 protein (MGC82105), mRNA [NM_001092899]		444797	NM_001092899	MGC82105 protein
A_10_P012779	2.74845
A_10_P252072	2.74694	a2m	Xenopus laevis alpha-2-macroglobulin (a2m), mRNA [NM_001172060]		100158443	NM_001172060	alpha-2-macroglobulin
A_10_P183058	2.74556
A_10_P265857	2.74354	atp2a2	Xenopus laevis ATPase, Ca++ transporting, cardiac muscle, slow twitch 2 (atp2a2), mRNA [NM_001086935]		380096	NM_001086935	ATPase, Ca++ transporting, cardiac muscle, slow twitch 2
A_10_P188833	2.74277	pgam2	Xenopus laevis phosphoglycerate mutase 2 (muscle) (pgam2), mRNA [NM_001086617]		379778	NM_001086617	phosphoglycerate mutase 2 (muscle)
A_10_P002314	2.74241	kcnj16	Xenopus laevis potassium inwardly-rectifying channel, subfamily J, member 16 (kcnj16), mRNA [NM_001085718]		373785	NM_001085718	potassium inwardly-rectifying channel, subfamily J, member 16
A_10_P155568	2.74229	atp1a1-a	Xenopus laevis ATPase, Na+/K+ transporting, alpha 1 polypeptide (atp1a1-a), mRNA [NM_001090595]		399285	NM_001090595	ATPase, Na+/K+ transporting, alpha 1 polypeptide
A_10_P003181	2.74115	gatm	Xenopus laevis glycine amidinotransferase (L-arginine:glycine amidinotransferase) (gatm), mRNA [NM_001086230]		379386	NM_001086230	glycine amidinotransferase (L-arginine:glycine amidinotransferase)
A_10_P000728	2.74011	foxd2	Xenopus laevis forkhead box D2 (foxd2), mRNA [NM_001085853]		378641	NM_001085853	forkhead box D2
A_10_P025536	2.73983
A_10_P140188	2.73928	higd1c	Xenopus laevis HIG1 hypoxia inducible domain family, member 1C (higd1c), mRNA [NM_001091308]		431813	NM_001091308	HIG1 hypoxia inducible domain family, member 1C
A_10_P241798	2.73761
A_10_P006729	2.73613	tm4sf18	Xenopus laevis transmembrane 4 L six family member 18 (tm4sf18), mRNA [NM_001093304]		446608	NM_001093304	transmembrane 4 L six family member 18
A_10_P254852	2.73513		Rep: Prominin-1 precursor (Prominin-like protein 1) (Antigen AC133) (CD133 antigen). - Xenopus tropicalis, partial (3%) [TC462903]
A_10_P268312	2.73439		Rep: Homeobox-containing protein - Plasmodium yoelii yoelii, partial (6%) [TC466677]
A_10_P215188	2.73401	atp1a1-b	Xenopus laevis ATPase, Na+/K+ transporting, alpha 1 polypeptide (atp1a1-b), mRNA [NM_001089111]		398583	NM_001089111	ATPase, Na+/K+ transporting, alpha 1 polypeptide
A_10_P038056	2.73388	pax2-a	Xenopus laevis paired box 2 (pax2-a), mRNA [NM_001086361]		379520	NM_001086361	paired box 2
A_10_P075253	2.73236	dennd1c	Xenopus laevis hypothetical protein LOC446246, mRNA (cDNA clone IMAGE:5506232), partial cds [BC078047]		446246	BC078047	DENN/MADD domain containing 1C
A_10_P222988	2.73184	tnnt3	Xenopus laevis troponin T type 3 (skeletal, fast) (tnnt3), mRNA [NM_001086934]		380095	NM_001086934	troponin T type 3 (skeletal, fast)
A_10_P005963	2.7318	scin	Xenopus laevis scinderin (scin), mRNA [NM_001092620]		444518	NM_001092620	scinderin
A_10_P024748	2.73135		AGENCOURT_15188238 NICHD_XGC_Sp1 Xenopus laevis cDNA clone IMAGE:5512887 5', mRNA sequence [CF270416]			CF270416
A_10_P055742	2.73063		AGENCOURT_75547864 NICHD_XGC_thy Xenopus laevis cDNA clone IMAGE:8550811 5', mRNA sequence [EB645996]			EB645996
A_10_P001953	2.72746	mpo	Xenopus laevis myeloperoxidase (mpo), mRNA [NM_001087639]		394386	NM_001087639	myeloperoxidase
A_10_P189133	2.72582	gpx3-b	Xenopus laevis glutathione peroxidase 3 (plasma) (gpx3-b), mRNA [NM_001092673]		444571	NM_001092673	glutathione peroxidase 3 (plasma)
A_10_P173313	2.72384	LOC100037120	Xenopus laevis uncharacterized LOC100037120 (LOC100037120), mRNA [NM_001097830]		100037120	NM_001097830	uncharacterized LOC100037120
A_10_P069557	2.71713	pmp2	Xenopus laevis peripheral myelin protein 2 (pmp2), mRNA [NM_001090167]		399033	NM_001090167	peripheral myelin protein 2
A_10_P051799	2.71341
A_10_P000084	2.71068	krt5.5	Xenopus laevis keratin 5, gene 5 (krt5.5), mRNA [NM_001085584]		373584	NM_001085584	keratin 5, gene 5
A_10_P060484	2.71047		BX853205 NICHD_XGC_Sp1 Xenopus laevis cDNA clone IMAGp998P0710938 ; IMAGE:4964598 5', mRNA sequence [BX853205]			BX853205
A_10_P026662	2.70908		AGENCOURT_31519112 NICHD_XGC_Te2 Xenopus laevis cDNA clone IMAGE:7391290 3', mRNA sequence [CV117843]			CV117843
A_10_P192393	2.70863
A_10_P026721	2.70857
A_10_P211218	2.70856	LOC398654	Xenopus laevis cDNA clone IMAGE:3396728 [BC100182]		398654	BC100182	fibrinogen alpha
A_10_P033996	2.70728	LOC733324	Xenopus laevis uncharacterized LOC733324 (LOC733324), mRNA [NM_001095635]		733324	NM_001095635	uncharacterized LOC733324
A_10_P236558	2.70572
A_10_P175578	2.7054	tmem72	Xenopus laevis cDNA clone IMAGE:6879805 [BC133254]		100381125	BC133254	transmembrane protein 72
A_10_P145138	2.70538	LOC100137691	Xenopus laevis uncharacterized LOC100137691 (LOC100137691), mRNA [NM_001114822]		100137691	NM_001114822	uncharacterized LOC100137691
A_10_P048456	2.70441	igj	Xenopus laevis immunoglobulin-associated J chain mRNA, complete cds [AF036547]		100381099	AF036547	immunoglobulin J polypeptide, linker protein for immunoglobulin alpha and mu polypeptides
A_10_P008142	2.70395		Xenopus laevis cDNA clone IMAGE:4965447 [BC082661]			BC082661
A_10_P068067	2.7029	LOC495356	Xenopus laevis hypothetical LOC495356, mRNA (cDNA clone IMAGE:4174347) [BC106658]		495356	BC106658	uncharacterized LOC495356
A_10_P149088	2.70284		Rep: Tubulin--tyrosine ligase-like protein 5 (SRC1 and TIF2-associated modulatory protein). - Xenopus tropicalis, partial (5%) [TC441132]
A_10_P170403	2.7017		Rep: MGC115065 protein - Xenopus laevis (African clawed frog), partial (26%) [TC434061]
A_10_P000328	2.70113	otc	Xenopus laevis ornithine carbamoyltransferase (otc), mRNA [NM_001085618]		373620	NM_001085618	ornithine carbamoyltransferase
A_10_P014776	2.7007		BJ090823 NIBB Mochii normalized Xenopus tailbud library Xenopus laevis cDNA clone XL110d09 3', mRNA sequence [BJ090823]			BJ090823
A_10_P085455	2.70029	pygb	Xenopus laevis hypothetical protein LOC100037229, mRNA (cDNA clone IMAGE:8541663), partial cds [BC129775]		100037229	BC129775	phosphorylase, glycogen; brain
A_10_P002963	2.69927	hspa12b	Xenopus laevis, Similar to chromosome 20 open reading frame 60, clone IMAGE:4681419, mRNA [BC045261]		100381121	BC045261	heat shock 70kD protein 12B
A_10_P085425	2.6988		AGENCOURT_73490644 NICHD_XGC_sple_PHA Xenopus laevis cDNA clone IMAGE:8463004 5', mRNA sequence [EB469575]			EB469575
A_10_P006975	2.69764	csf3r	Xenopus laevis colony stimulating factor 3 receptor (granulocyte) (csf3r), mRNA [NM_001093466]		446770	NM_001093466	colony stimulating factor 3 receptor (granulocyte)
A_10_P244053	2.69651	alpl	Xenopus laevis alkaline phosphatase, liver/bone/kidney (alpl), mRNA [NM_001087426]		380589	NM_001087426	alkaline phosphatase, liver/bone/kidney
A_10_P030701	2.69506	LOC100189565	Xenopus laevis uncharacterized LOC100189565 (LOC100189565), mRNA [NM_001135065]		100189565	NM_001135065	uncharacterized LOC100189565
A_10_P174363	2.69279		DC058628 Osada Taira anterior endomesoderm (AEM) pCS105 cDNA library Xenopus laevis cDNA clone xlk72m12 5', mRNA sequence [DC058628]			DC058628
A_10_P002182	2.69249	serpinc1	Xenopus laevis serpin peptidase inhibitor, clade C (antithrombin), member 1 (serpinc1), mRNA [NM_001086610]		379771	NM_001086610	serpin peptidase inhibitor, clade C (antithrombin), member 1
A_10_P003983	2.69194	steap4	Xenopus laevis STEAP family member 4 (steap4), mRNA [NM_001090117]		399005	NM_001090117	STEAP family member 4
A_10_P008019	2.69011	dpp4	Xenopus laevis dipeptidyl-peptidase 4 (dpp4), mRNA [NM_001088050]		397888	NM_001088050	dipeptidyl-peptidase 4
A_10_P188338	2.68998	cdh26	Xenopus laevis cDNA clone IMAGE:5570937, partial cds [BC168523]		100190779	BC168523	cadherin 26
A_10_P244288	2.68927	ces2	Xenopus laevis cDNA clone IMAGE:7009710, partial cds [BC094077]		100381172	BC094077	carboxylesterase 2 (intestine, liver)
A_10_P131351	2.68882	rpl3l	Xenopus laevis ribosomal protein L3-like (rpl3l), mRNA [NM_001094561]		494722	NM_001094561	ribosomal protein L3-like
A_10_P140368	2.68843	MGC81843	Xenopus laevis MGC81843 protein (MGC81843), mRNA [NM_001094395]		447725	NM_001094395	MGC81843 protein
A_10_P227468	2.68711	atp1a1-a	Xenopus laevis ATPase, Na+/K+ transporting, alpha 1 polypeptide (atp1a1-a), mRNA [NM_001090595]		399285	NM_001090595	ATPase, Na+/K+ transporting, alpha 1 polypeptide
A_10_P181818	2.68565		Rep: Slit1 protein - Xenopus laevis (African clawed frog), partial (14%) [TC438329]
A_10_P072610	2.68467		AGENCOURT_10486556 NICHD XGC Emb1 Xenopus laevis cDNA clone IMAGE:6634592 5', mRNA sequence [BU909018]			BU909018
A_10_P020109	2.68466	mecom-a	Xenopus laevis myelodysplasia syndrome 1-ectopic viral integration site 1 mRNA, complete cds [JX871943]		734157	JX871943	MDS1 and EVI1 complex locus
A_10_P141478	2.68398		Rep: MGC52968 protein - Xenopus laevis (African clawed frog), complete [TC418497]
A_10_P086265	2.68336	pla2g1b	AGENCOURT_78603022 NICHD_XGC_limb Xenopus laevis cDNA clone IMAGE:8635942 5', mRNA sequence [EB728075]		100037106	EB728075	phospholipase A2, group IB (pancreas)
A_10_P209828	2.68319	myh8	Xenopus laevis cDNA clone IMAGE:6881110, partial cds [BC054974]		100381200	BC054974	myosin, heavy chain 8, skeletal muscle, perinatal
A_10_P003044	2.68103	MGC53111	Xenopus laevis uncharacterized protein MGC53111 (MGC53111), mRNA [NM_001086186]		379342	NM_001086186	uncharacterized protein MGC53111
A_10_P212788	2.68096	pdlim7-b	Xenopus laevis PDZ and LIM domain 7 (enigma) (pdlim7-b), mRNA [NM_001087265]		380426	NM_001087265	PDZ and LIM domain 7 (enigma)
A_10_P184878	2.67996		Rep: Hemopexin precursor (Beta-1B-glycoprotein). - Xenopus tropicalis, partial (97%) [TC439394]
A_10_P020111	2.67954		Rep: AraC-type DNA-binding domain-containing protein - Plesiocystis pacifica SIR-1, partial (5%) [TC448607]
A_10_P003720	2.67622	fermt3	Xenopus laevis fermitin family member 3 (fermt3), mRNA [NM_001086554]		379715	NM_001086554	fermitin family member 3
A_10_P054544	2.67387		za42d02.x1 Xenopus EST library Xenopus laevis cDNA clone za42d02 5', mRNA sequence [AW158520]			AW158520
A_10_P220908	2.67374	atp1a1-a	Xenopus laevis ATPase, Na+/K+ transporting, alpha 1 polypeptide (atp1a1-a), mRNA [NM_001090595]		399285	NM_001090595	ATPase, Na+/K+ transporting, alpha 1 polypeptide
A_10_P233223	2.67083		Rep: MGC83638 protein - Xenopus laevis (African clawed frog), partial (42%) [TC456378]
A_10_P003779	2.67047	cpn1	Xenopus laevis carboxypeptidase N, polypeptide 1 (cpn1), mRNA [NM_001089719]		398791	NM_001089719	carboxypeptidase N, polypeptide 1
A_10_P049051	2.66945	tbc1d24.2	Xenopus laevis hypothetical protein LOC443683, mRNA (cDNA clone IMAGE:5571665), partial cds [BC073671]		443683	BC073671	TBC1 domain family, member 24, gene 2
A_10_P007039	2.66944	kctd15	Xenopus laevis potassium channel tetramerization domain containing 15 (kctd15), mRNA [NM_001093518]		446822	NM_001093518	potassium channel tetramerization domain containing 15
A_10_P008816	2.6694	serpina3	Xenopus laevis serpin peptidase inhibitor, clade A (alpha-1 antiproteinase, antitrypsin), member 3 (serpina3), mRNA [NM_001095039]		495377	NM_001095039	serpin peptidase inhibitor, clade A (alpha-1 antiproteinase, antitrypsin), member 3
A_10_P040301	2.66889	pnp	Xenopus laevis purine nucleoside phosphorylase (pnp), mRNA [NM_001086340]		379499	NM_001086340	purine nucleoside phosphorylase
A_10_P243388	2.66873
A_10_P023963	2.66704		AGENCOURT_14238640 NICHD_XGC_Eye1 Xenopus laevis cDNA clone IMAGE:6959155 5', mRNA sequence [CD301816]			CD301816
A_10_P003220	2.66671	slc2a3	Xenopus laevis solute carrier family 2 (facilitated glucose transporter), member 3 (slc2a3), mRNA [NM_001086244]		379400	NM_001086244	solute carrier family 2 (facilitated glucose transporter), member 3
A_10_P013187	2.66358		dai44d06.y1 NICHD XGC Sp1 Xenopus laevis cDNA clone IMAGE:4964411 5', mRNA sequence [BI477602]			BI477602
A_10_P008672	2.66324		Xenopus laevis cDNA clone IMAGE:5512728 [BC084610]			BC084610
A_10_P016682	2.66213		Rep: CbbY family protein - Vibrio shilonii AK1, partial (6%) [TC433925]
A_10_P025118	2.6621		Rep: MGC68513 protein - Xenopus laevis (African clawed frog), complete [TC415883]
A_10_P143403	2.66065	ctsl	Xenopus laevis cathepsin L (ctsl), mRNA [NM_001092267]		444163	NM_001092267	cathepsin L
A_10_P008796	2.65892	fgl2	Xenopus laevis fibrinogen-like 2 (fgl2), mRNA [NM_001095019]		495355	NM_001095019	fibrinogen-like 2
A_10_P088160	2.65842		Xenopus laevis cDNA clone IMAGE:5570009, partial cds [BC073483]			BC073483
A_10_P220183	2.65644		Rep: 2-oxoacid:acceptor oxidoreductase, beta subunit, pyruvate/2- ketoisovalerate - Chloroflexus aggregans DSM 9485, partial (5%) [TC452165]
A_10_P008887	2.65598	rhcg	Xenopus laevis Rh family, C glycoprotein (rhcg), mRNA [NM_001095084]		495427	NM_001095084	Rh family, C glycoprotein
A_10_P223708	2.6556	sepp1	Xenopus laevis selenoprotein P, plasma, 1 (sepp1), mRNA [NM_001199896]		100381023	NM_001199896	selenoprotein P, plasma, 1
A_10_P002371	2.6554	myoz2	Xenopus laevis myozenin 2 (myoz2), mRNA [NM_001086904]		380065	NM_001086904	myozenin 2
A_10_P136643	2.65478		Rep: MGC64283 protein - Xenopus laevis (African clawed frog), complete [TC428697]
A_10_P003607	2.65436	MGC64410	Xenopus laevis uncharacterized protein MGC64410 (MGC64410), mRNA [NM_001086446]		379605	NM_001086446	uncharacterized protein MGC64410
A_10_P019715	2.65346		BX843474 NICHD_XGC_He1 Xenopus laevis cDNA clone IMAGp998J0510127 ; IMAGE:4408804 5', mRNA sequence [BX843474]			BX843474
A_10_P008821	2.65336	marc1	Xenopus laevis mitochondrial amidoxime reducing component 1 (marc1), mRNA [NM_001095043]		495382	NM_001095043	mitochondrial amidoxime reducing component 1
A_10_P013103	2.65272
A_10_P031531	2.65249	MGC82505	Xenopus laevis MGC82505 protein (MGC82505), mRNA [NM_001092107]		444002	NM_001092107	MGC82505 protein
A_10_P008010	2.65131	MGC81843	Xenopus laevis MGC81843 protein (MGC81843), mRNA [NM_001094395]		447725	NM_001094395	MGC81843 protein
A_10_P209533	2.65027		Rep: MGC84669 protein - Xenopus laevis (African clawed frog), partial (73%) [TC448374]
A_10_P235053	2.64905	sdsl	Xenopus laevis serine dehydratase-like (sdsl), mRNA [NM_001089679]		398771	NM_001089679	serine dehydratase-like
A_10_P100780	2.64395		AGENCOURT_8118883 NICHD XGC Emb4 Xenopus laevis cDNA clone IMAGE:5572727 5', mRNA sequence [BQ733221]			BQ733221
A_10_P245683	2.64336		Rep: Serine protease - Xenopus laevis (African clawed frog), partial (5%) [TC460269]
A_10_P005325	2.64303	slc2a4	Xenopus laevis solute carrier family 2 (facilitated glucose transporter), member 4 (slc2a4), mRNA [NM_001092138]		444033	NM_001092138	solute carrier family 2 (facilitated glucose transporter), member 4
A_10_P002181	2.64174	odf3	Xenopus laevis outer dense fiber of sperm tails 3 (odf3), mRNA [NM_001085901]		379057	NM_001085901	outer dense fiber of sperm tails 3
A_10_P003978	2.64155	MGC68602	Xenopus laevis uncharacterized protein MGC68602 (MGC68602), mRNA [NM_001090108]		399000	NM_001090108	uncharacterized protein MGC68602
A_10_P006623	2.64118	cyp27a1	Xenopus laevis cytochrome P450, family 27, subfamily A, polypeptide 1 (cyp27a1), mRNA [NM_001093629]		446987	NM_001093629	cytochrome P450, family 27, subfamily A, polypeptide 1
A_10_P227758	2.64038	casq1	Xenopus laevis calsequestrin 1 (fast-twitch, skeletal muscle) (casq1), mRNA [NM_001086758]		379919	NM_001086758	calsequestrin 1 (fast-twitch, skeletal muscle)
A_10_P229243	2.63788		Rep: Mapkapk3 protein - Xenopus laevis (African clawed frog), partial (69%) [TC465871]
A_10_P198683	2.63784	atp1a1-a	Xenopus laevis ATPase, Na+/K+ transporting, alpha 1 polypeptide (atp1a1-a), mRNA [NM_001090595]		399285	NM_001090595	ATPase, Na+/K+ transporting, alpha 1 polypeptide
A_10_P065994	2.63743	fabp1	Xenopus laevis liver fatty acid binding protein (FABP) mRNA, partial cds [AF068301]		373699	AF068301	fatty acid binding protein 1, liver
A_10_P006342	2.63659	actn3	Xenopus laevis actinin, alpha 3 (actn3), mRNA [NM_001093023]		446326	NM_001093023	actinin, alpha 3
A_10_P116541	2.63261	pycrl	Xenopus laevis Pyrroline-5-carboxylate reductase 3, mRNA (cDNA clone IMAGE:8540347), partial cds [BC129663]		100036922	BC129663	Pyrroline-5-carboxylate reductase 3
A_10_P003691	2.63234	cplx2	Xenopus laevis complexin 2 (cplx2), mRNA [NM_001086531]		379690	NM_001086531	complexin 2
A_10_P126029	2.63231		AGENCOURT_13346914 NICHD_XGC_Tad1 Xenopus laevis cDNA clone IMAGE:6879586 3', mRNA sequence [CB560627]			CB560627
A_10_P019896	2.63178		BX845693 NICHD_XGC_Emb4 Xenopus laevis cDNA clone IMAGp998F039550 ; IMAGE:4202882 5', mRNA sequence [BX845693]			BX845693
A_10_P171138	2.62833		Rep: Foxr1 protein - Xenopus tropicalis (Western clawed frog) (Silurana tropicalis), partial (5%) [TC434336]
A_10_P024828	2.6282
A_10_P005183	2.62614	trim2	Xenopus laevis tripartite motif containing 2 (trim2), mRNA [NM_001092023]		443918	NM_001092023	tripartite motif containing 2
A_10_P013783	2.62609
A_10_P043891	2.62566	MGC85281	Xenopus laevis MGC85281 protein (MGC85281), mRNA [NM_001093807]		447098	NM_001093807	MGC85281 protein
A_10_P003403	2.62382	c9	Xenopus laevis complement component 9 (c9), mRNA [NM_001086345]		379504	NM_001086345	complement component 9
A_10_P133920	2.62368	atp1a2	Xenopus laevis ATPase, Na+/K+ transporting, alpha 2 polypeptide (atp1a2), mRNA [NM_001089643]		398752	NM_001089643	ATPase, Na+/K+ transporting, alpha 2 polypeptide
A_10_P067882	2.62367
A_10_P221383	2.62175	ccdc176	Xenopus laevis coiled-coil domain containing 176 (ccdc176), mRNA [NM_001097083]		100036788	NM_001097083	coiled-coil domain containing 176
A_10_P213358	2.62106	atp1a1-b	Xenopus laevis ATPase, Na+/K+ transporting, alpha 1 polypeptide (atp1a1-b), mRNA [NM_001089111]		398583	NM_001089111	ATPase, Na+/K+ transporting, alpha 1 polypeptide
A_10_P249257	2.61865	a2ma	Xenopus laevis alpha-2-macroglobulin a (a2ma), mRNA [NM_001172061]		100337551	NM_001172061	alpha-2-macroglobulin a
A_10_P175568	2.61623	apoe	Xenopus laevis cDNA clone IMAGE:8073253, partial cds [BC122494]		100380959	BC122494	apolipoprotein E
A_10_P045156	2.61524	pmp2	Xenopus laevis peripheral myelin protein 2 (pmp2), mRNA [NM_001090167]		399033	NM_001090167	peripheral myelin protein 2
A_10_P090195	2.61478		AGENCOURT_86401329 NICHD_XGC_panc Xenopus laevis cDNA clone IMAGE:8736971 5', mRNA sequence [EE301482]			EE301482
A_10_P191458	2.61426	atp2a2	Xenopus laevis ATPase, Ca++ transporting, cardiac muscle, slow twitch 2 (atp2a2), mRNA [NM_001086935]		380096	NM_001086935	ATPase, Ca++ transporting, cardiac muscle, slow twitch 2
A_10_P188878	2.61273		Rep: Protocatechuate 3,4-dioxygenase, beta subunit - Sphingomonas wittichii (strain RW1 / DSM 6014 / JCM 10273), partial (5%) [TC440863]
A_10_P106780	2.61194	LOC100037108	Xenopus laevis hypothetical protein LOC100037108, mRNA (cDNA clone IMAGE:8636728), partial cds [BC128964]		100037108	BC128964	uncharacterized LOC100037108
A_10_P186538	2.61122		Rep: Homolog of Tetraodon nigroviridis "Class I helical cytokine receptor member 5. - Takifugu rubripes, partial (4%) [TC440005]
A_10_P189508	2.61104	atp6a1	Xenopus laevis ATPase, H+ transporting, lysosomal 70kDa, V1 subunit A, isoform 1 (atp6a1), mRNA [NM_001086635]		379796	NM_001086635	ATPase, H+ transporting, lysosomal 70kDa, V1 subunit A, isoform 1
A_10_P033811	2.60935	evi1	Xenopus laevis ecotropic viral integration site 1 (evi1), mRNA [NM_001095633]		733318	NM_001095633	ecotropic viral integration site 1
A_10_P000607	2.60918	tbx1-a	Xenopus laevis T-box 1 (tbx1-a), mRNA [NM_001090445]		399188	NM_001090445	T-box 1
A_10_P255572	2.60916	sdsl	Xenopus laevis serine dehydratase-like (sdsl), mRNA [NM_001089679]		398771	NM_001089679	serine dehydratase-like
A_10_P041026	2.60904	fli1-b	Xenopus laevis Fli-1 proto-oncogene, ETS transcription factor (fli1-b), mRNA [NM_001097744]		100036985	NM_001097744	Fli-1 proto-oncogene, ETS transcription factor
A_10_P069302	2.60902		BX844717 Harland stage 19-23 Xenopus laevis cDNA clone IMAGp998B087822 ; IMAGE:3199783 5', mRNA sequence [BX844717]			BX844717
A_10_P226748	2.60243
A_10_P225378	2.60208		Rep: LOC779592 protein - Xenopus tropicalis (Western clawed frog) (Silurana tropicalis), partial (81%) [TC453865]
A_10_P050184	2.60151	mt4	Xenopus laevis metallothionein 4 (mt4), mRNA [NM_001087573]		394349	NM_001087573	metallothionein 4
A_10_P091644	2.60145	msx1-a	Xenopus laevis msh homeobox 1 (msx1-a), mRNA [NM_001105270]		100125666	NM_001105270	msh homeobox 1
A_10_P144713	2.6014	MGC82134	Xenopus laevis MGC82134 protein (MGC82134), mRNA [NM_001094414]		447744	NM_001094414	MGC82134 protein
A_10_P225848	2.60057	ybx3	Xenopus laevis Y box binding protein 3 (ybx3), mRNA [NM_001095945]		734464	NM_001095945	Y box binding protein 3
A_10_P074255	2.60044		Xenopus laevis cDNA clone IMAGE:4032158, partial cds [BC070662]			BC070662
A_10_P002169	2.59807	myod1-a	Xenopus laevis myogenic differentiation 1 (myod1-a), mRNA [NM_001085897]		379053	NM_001085897	myogenic differentiation 1
A_10_P066544	2.59696	fkbp1b	Xenopus laevis similar to FK506 binding protein 1B, 12.6 kDa, mRNA (cDNA clone MGC:98316 IMAGE:7008517), complete cds [BC086462]		399415	BC086462	similar to FK506 binding protein 1B, 12.6 kDa
A_10_P040956	2.59688	amt	Xenopus laevis aminomethyltransferase (amt), mRNA [NM_001096947]		779328	NM_001096947	aminomethyltransferase
A_10_P056177	2.59525	pts	Xenopus laevis hypothetical LOC495178, mRNA (cDNA clone IMAGE:6957172), partial cds [BC084396]		495178	BC084396	6-pyruvoyltetrahydropterin synthase
A_10_P088985	2.59471		AGENCOURT_74342679 NICHD_XGC_tail_m Xenopus laevis cDNA clone IMAGE:8546073 5', mRNA sequence [EB467111]			EB467111
A_10_P033946	2.59356	ggt1	Xenopus laevis gamma-glutamyltransferase 1 (ggt1), mRNA [NM_001096363]		734898	NM_001096363	gamma-glutamyltransferase 1
A_10_P037966	2.59207	MGC68858	Xenopus laevis uncharacterized protein MGC68858 (MGC68858), mRNA [NM_001086475]		379635	NM_001086475	uncharacterized protein MGC68858
A_10_P126269	2.59158	cpt1b	Xenopus laevis carnitine palmitoyltransferase 1B (muscle) (cpt1b), mRNA [NM_001095161]		495682	NM_001095161	carnitine palmitoyltransferase 1B (muscle)
A_10_P205918	2.59153
A_10_P152243	2.59082	odf3	Xenopus laevis outer dense fiber of sperm tails 3 (odf3), mRNA [NM_001085901]		379057	NM_001085901	outer dense fiber of sperm tails 3
A_10_P011709	2.59046		Rep: MGC115126 protein - Xenopus laevis (African clawed frog), partial (12%) [TC469098]
A_10_P047743	2.59008	tbx2-a	Xenopus laevis T-box 2 (tbx2-a), mRNA [NM_001087905]		397801	NM_001087905	T-box 2
A_10_P003810	2.58937	MGC68450	Xenopus laevis uncharacterized protein MGC68450 (MGC68450), mRNA [NM_001089841]		398859	NM_001089841	uncharacterized protein MGC68450
A_10_P194608	2.58909	tnnt3	Xenopus laevis troponin T type 3 (skeletal, fast) (tnnt3), mRNA [NM_001086934]		380095	NM_001086934	troponin T type 3 (skeletal, fast)
A_10_P003500	2.58837	MGC68948	Xenopus laevis uncharacterized protein MGC68948 (MGC68948), mRNA [NM_001086386]		379545	NM_001086386	uncharacterized protein MGC68948
A_10_P264427	2.58578	atp1a1-a	Xenopus laevis ATPase, Na+/K+ transporting, alpha 1 polypeptide (atp1a1-a), mRNA [NM_001090595]		399285	NM_001090595	ATPase, Na+/K+ transporting, alpha 1 polypeptide
A_10_P018203	2.58301		AGENCOURT_8095047 NICHD XGC Emb4 Xenopus laevis cDNA clone IMAGE:5542287 5', mRNA sequence [BQ736974]			BQ736974
A_10_P006765	2.5828		Xenopus laevis cDNA clone MGC:82453 IMAGE:4889086, complete cds [BC077463]			BC077463
A_10_P027554	2.58191	hnf4b	Xenopus laevis hepatocyte nuclear factor 4, beta (hnf4b), mRNA [NM_001088070]		397902	NM_001088070	hepatocyte nuclear factor 4, beta
A_10_P002629	2.58178	tmem38a	Xenopus laevis transmembrane protein 38A (tmem38a), mRNA [NM_001086065]		379221	NM_001086065	transmembrane protein 38A
A_10_P005658	2.58149	ggt1-b	Xenopus laevis gamma-glutamyltransferase 1 b (ggt1-b), mRNA [NM_001092395]		444291	NM_001092395	gamma-glutamyltransferase 1 b
A_10_P102425	2.58058		AGENCOURT_14006348 NICHD_XGC_Tad1 Xenopus laevis cDNA clone IMAGE:6938181 5', mRNA sequence [CD811084]			CD811084
A_10_P069542	2.57871	pp11	Xenopus laevis PP11 mRNA for placental protein 11 precursor, partial cds [AB098554]		398619	AB098554	placental protein 11 precursor
A_10_P270562	2.57799		Rep: MGC69066 protein - Xenopus laevis (African clawed frog), partial (36%) [TC467311]
A_10_P075478	2.57746	akr1cl1	Xenopus laevis aldo-keto reductase family 1, member C-like 1 (akr1cl1), mRNA [NM_001086267]		379425	NM_001086267	aldo-keto reductase family 1, member C-like 1
A_10_P245688	2.57349	LOC496152	Xenopus laevis uncharacterized LOC496152 (LOC496152), mRNA [NM_001095374]		496152	NM_001095374	uncharacterized LOC496152
A_10_P136628	2.56915
A_10_P137683	2.5687	gata2	Xenopus laevis GATA binding protein 2 (gata2), mRNA [NM_001090574]		399273	NM_001090574	GATA binding protein 2
A_10_P043087	2.56799	LOC495373	Xenopus laevis uncharacterized LOC495373 (LOC495373), mRNA [NM_001095035]		495373	NM_001095035	uncharacterized LOC495373
A_10_P044971	2.56793	c3	Xenopus laevis complement component 3 (c3), mRNA [NM_001089232]		398666	NM_001089232	complement component 3
A_10_P135503	2.56689	pnp	Xenopus laevis purine nucleoside phosphorylase (pnp), mRNA [NM_001086340]		379499	NM_001086340	purine nucleoside phosphorylase
A_10_P043571	2.56632	ctrl	Xenopus laevis chymotrypsin-like (ctrl), mRNA [NM_001086336]		379495	NM_001086336	chymotrypsin-like
A_10_P016415	2.56614	LOC100127246	Xenopus laevis purinergic receptor P2Y, G-protein coupled, 11-like (LOC100127246), mRNA [NM_001112827]		100127246	NM_001112827	purinergic receptor P2Y, G-protein coupled, 11-like
A_10_P017340	2.56484		BP741772 Osada Taira anterior neuroectoderm (ANE) pCS105 cDNA library Xenopus laevis cDNA clone XL499j23ex 3', mRNA sequence [BP741772]			BP741772
A_10_P008756	2.56438	tlr5	Xenopus laevis toll-like receptor 5 (tlr5), mRNA [NM_001094980]		495313	NM_001094980	toll-like receptor 5
A_10_P005023	2.56317	gcnt2	Xenopus laevis glucosaminyl (N-acetyl) transferase 2, I-branching enzyme (I blood group) (gcnt2), mRNA [NM_001091721]		432275	NM_001091721	glucosaminyl (N-acetyl) transferase 2, I-branching enzyme (I blood group)
A_10_P000500	2.56313	agr2	Xenopus laevis anterior gradient protein 2-A (agr2), mRNA [NM_001088696]		398260	NM_001088696	anterior gradient protein 2-A
A_10_P027144	2.5627	tpm2-a	Xenopus laevis tropomyosin 2 (beta) (tpm2-a), transcript variant 1, mRNA [NM_001171943]		100335131	NM_001171943	tropomyosin 2 (beta)
A_10_P011922	2.56212
A_10_P120191	2.56095		AGENCOURT_13999495 NICHD_XGC_Tad1 Xenopus laevis cDNA clone IMAGE:6937520 5', mRNA sequence [CD098798]			CD098798
A_10_P010670	2.56055
A_10_P190913	2.55996
A_10_P023472	2.55944
A_10_P003807	2.55787	MGC68686	Xenopus laevis uncharacterized protein MGC68686 (MGC68686), mRNA [NM_001089785]		398828	NM_001089785	uncharacterized protein MGC68686
A_10_P003048	2.55754	ndrg1-b	Xenopus laevis N-myc downstream regulated 1 (ndrg1-b), mRNA [NM_001087158]		380319	NM_001087158	N-myc downstream regulated 1
A_10_P018031	2.5574		AGENCOURT_8098704 NICHD XGC Emb4 Xenopus laevis cDNA clone IMAGE:5570724 5', mRNA sequence [BQ734281]			BQ734281
A_10_P160748	2.55711		Rep: LOC495368 protein - Xenopus laevis (African clawed frog), complete [TC430313]
A_10_P197673	2.55703		Rep: Harpin - Pectobacterium carotovorum subsp. carotovorum (Erwinia carotovorasubsp. carotovora), partial (6%) [TC444026]
A_10_P005935	2.55631	ncf2	Xenopus laevis neutrophil cytosolic factor 2 (ncf2), mRNA [NM_001092589]		444487	NM_001092589	neutrophil cytosolic factor 2
A_10_P003916	2.55453	hsd17b6	Xenopus laevis hydroxysteroid (17-beta) dehydrogenase 6 (hsd17b6), mRNA [NM_001089992]		398939	NM_001089992	hydroxysteroid (17-beta) dehydrogenase 6
A_10_P075693	2.55428	maob	Xenopus laevis hypothetical protein LOC446968, mRNA (cDNA clone IMAGE:7011353), partial cds [BC081267]		446968	BC081267	monoamine oxidase B
A_10_P245433	2.55401	runx1	Xenopus laevis runt-related transcription factor 1 (runx1), mRNA [NM_001086497]		379657	NM_001086497	runt-related transcription factor 1
A_10_P071950	2.55207	akr1c3	Xenopus laevis cDNA clone IMAGE:3399116, partial cds [BC060397]		443571	BC060397	aldo-keto reductase family 1, member C3
A_10_P009020	2.55151	cpt1b	Xenopus laevis carnitine palmitoyltransferase 1B (muscle) (cpt1b), mRNA [NM_001095161]		495682	NM_001095161	carnitine palmitoyltransferase 1B (muscle)
A_10_P049226	2.54989	agr2	Xenopus laevis anterior gradient protein 2-A (agr2), mRNA [NM_001088696]		398260	NM_001088696	anterior gradient protein 2-A
A_10_P260122	2.54946		Rep: AF17 C - Ascaris suum (Pig roundworm) (Ascaris lumbricoides), partial (12%) [TC464406]
A_10_P040851	2.54731	sult1c3	Xenopus laevis sulfotransferase family, cytosolic, 1C, member 3 (sult1c3), mRNA [NM_001096608]		735152	NM_001096608	sulfotransferase family, cytosolic, 1C, member 3
A_10_P001784	2.54702
A_10_P027331	2.54458	epx	Xenopus laevis eosinophil peroxidase (epx), mRNA [NM_001088379]		398084	NM_001088379	eosinophil peroxidase
A_10_P274242	2.54442
A_10_P026585	2.54412	lyg2	AGENCOURT_31407342 NICHD_XGC_Te2 Xenopus laevis cDNA clone IMAGE:7394169 5', mRNA sequence [CV077928]		494860	CV077928	lysozyme G-like 2
A_10_P007238	2.54412	rhbg-b	Xenopus laevis Rh family, B glycoprotein (rhbg-b), mRNA [NM_001093683]		447041	NM_001093683	Rh family, B glycoprotein
A_10_P266077	2.54351
A_10_P008070	2.54238	stx3	Xenopus laevis syntaxin 3 (stx3), mRNA [NM_001092853]		444751	NM_001092853	syntaxin 3
A_10_P003866	2.54211	MGC68590	Xenopus laevis uncharacterized protein MGC68590 (MGC68590), mRNA [NM_001089919]		398899	NM_001089919	uncharacterized protein MGC68590
A_10_P013297	2.54112		Rep: Complement component C8G - Sus scrofa (Pig), partial (28%) [TC428944]
A_10_P196644	2.53982	otx2-a	Xenopus laevis orthodenticle homeobox 2 (otx2-a), mRNA [NM_001090691]		399342	NM_001090691	orthodenticle homeobox 2
A_10_P003657	2.53962	runx1	Xenopus laevis runt-related transcription factor 1 (runx1), mRNA [NM_001086497]		379657	NM_001086497	runt-related transcription factor 1
A_10_P046096	2.53959	dnase1	Xenopus laevis deoxyribonuclease I (dnase1), mRNA [NM_001087589]		394359	NM_001087589	deoxyribonuclease I
A_10_P074405	2.53942	adh1	Xenopus laevis alcohol dehydrogenase class I (ADH1) mRNA, partial cds [AF059255]		398377	AF059255	alcohol dehydrogenase class I
A_10_P144848	2.53857	tnnt3	Xenopus laevis troponin T type 3 (skeletal, fast) (tnnt3), mRNA [NM_001086934]		380095	NM_001086934	troponin T type 3 (skeletal, fast)
A_10_P056712	2.5379		BX849103 Soares NXEG Xenopus laevis cDNA clone IMAGp998C138086 ; IMAGE:3301188 5', mRNA sequence [BX849103]			BX849103
A_10_P003824	2.5374	sdsl	Xenopus laevis serine dehydratase-like (sdsl), mRNA [NM_001089679]		398771	NM_001089679	serine dehydratase-like
A_10_P170138	2.53723	atp6v0a4	Xenopus laevis ATPase, H+ transporting, lysosomal V0 subunit a4 (atp6v0a4), mRNA [NM_001089915]		398897	NM_001089915	ATPase, H+ transporting, lysosomal V0 subunit a4
A_10_P014136	2.53671
A_10_P008094	2.5329	renbp	Xenopus laevis cDNA clone IMAGE:7007700 [BC082529]		734433	BC082529	renin binding protein
A_10_P004439	2.53106	higd1c	Xenopus laevis HIG1 hypoxia inducible domain family, member 1C (higd1c), mRNA [NM_001091308]		431813	NM_001091308	HIG1 hypoxia inducible domain family, member 1C
A_10_P069662	2.53087	sepp1	Xenopus laevis selenoprotein P, plasma, 1 (sepp1), mRNA [NM_001199896]		100381023	NM_001199896	selenoprotein P, plasma, 1
A_10_P190018	2.53063		Rep: Sialic acid-binding Ig-like lectin 5 precursor - Homo sapiens (Human), partial (3%) [TC441297]
A_10_P003891	2.53032	MGC68771	Xenopus laevis uncharacterized protein MGC68771 (MGC68771), mRNA [NM_001090041]		398965	NM_001090041	uncharacterized protein MGC68771
A_10_P008832	2.53007	shbg	Xenopus laevis sex hormone-binding globulin (shbg), mRNA [NM_001095051]		495391	NM_001095051	sex hormone-binding globulin
A_10_P053899	2.52915	cdh26	Xenopus laevis cDNA clone IMAGE:5570937, partial cds [BC168523]		100190779	BC168523	cadherin 26
A_10_P262502	2.52853	LOC100037108	Xenopus laevis hypothetical protein LOC100037108, mRNA (cDNA clone IMAGE:8636728), partial cds [BC128964]		100037108	BC128964	uncharacterized LOC100037108
A_10_P000038	2.52792	xgc-1	Xenopus laevis guanylyl cyclase-1 (xgc-1), mRNA [NM_001087893]		397794	NM_001087893	guanylyl cyclase-1
A_10_P042176	2.5271	foxc2-a	Xenopus laevis Forkhead box protein C2-A, mRNA (cDNA clone MGC:130970 IMAGE:7975694), complete cds [BC111544]		735030	BC111544	forkhead box C2 (MFH-1, mesenchyme forkhead 1)
A_10_P170003	2.52612
A_10_P106855	2.5261		AGENCOURT_14233128 NICHD_XGC_Eye1 Xenopus laevis cDNA clone IMAGE:6958355 5', mRNA sequence [CD301214]			CD301214
A_10_P247003	2.5256		AGENCOURT_8510903 NICHD XGC Emb4 Xenopus laevis cDNA clone IMAGE:4684025 5', mRNA sequence [BQ733103]			BQ733103
A_10_P110924	2.52516		Rep: Lcp1-prov protein - Xenopus laevis (African clawed frog), partial (31%) [TC439888]
A_10_P003391	2.52504	mybph	Xenopus laevis myosin binding protein H (mybph), mRNA [NM_001089180]		398625	NM_001089180	myosin binding protein H
A_10_P006092	2.5237	rrad	Xenopus laevis Ras-related associated with diabetes (rrad), mRNA [NM_001092750]		444648	NM_001092750	Ras-related associated with diabetes
A_10_P187053	2.52335	atp2a2	Xenopus laevis ATPase, Ca++ transporting, cardiac muscle, slow twitch 2 (atp2a2), mRNA [NM_001086935]		380096	NM_001086935	ATPase, Ca++ transporting, cardiac muscle, slow twitch 2
A_10_P045006	2.52221	sfxn1	Xenopus laevis sideroflexin 1 (sfxn1), mRNA [NM_001096880]		779259	NM_001096880	sideroflexin 1
A_10_P002339	2.52157	kcnk1	Xenopus laevis potassium channel, subfamily K, member 1 (kcnk1), mRNA [NM_001085969]		379125	NM_001085969	potassium channel, subfamily K, member 1
A_10_P000291	2.52114	hck	Xenopus laevis HCK proto-oncogene, Src family tyrosine kinase (hck), mRNA [NM_001085681]		373700	NM_001085681	HCK proto-oncogene, Src family tyrosine kinase
A_10_P035076	2.52076	foxj1-a	Xenopus laevis forkhead box J1 (foxj1-a), mRNA [NM_001090177]		399039	NM_001090177	forkhead box J1
A_10_P201068	2.52031	zfp36	Xenopus laevis ZFP36 ring finger protein (zfp36), mRNA [NM_001088415]		398102	NM_001088415	ZFP36 ring finger protein
A_10_P233848	2.51918		Rep: Guanylate cyclase soluble subunit alpha-2 (EC 4.6.1.2) (GCS-alpha-2). - Xenopus tropicalis, partial (3%) [TC456571]
A_10_P069312	2.51918		Xenopus laevis cDNA clone IMAGE:6951568 [BC074106]			BC074106
A_10_P003484	2.51891	gnb3	Xenopus laevis guanine nucleotide binding protein (G protein), beta polypeptide 3 (gnb3), mRNA [NM_001087217]		380378	NM_001087217	guanine nucleotide binding protein (G protein), beta polypeptide 3
A_10_P048326	2.51776	krt18	Xenopus laevis keratin 18 (krt18), mRNA [NM_001096265]		734797	NM_001096265	keratin 18
A_10_P170143	2.51773
A_10_P277897	2.51764
A_10_P075955	2.51543	prss57	Xenopus laevis hypothetical LOC495174, mRNA (cDNA clone IMAGE:7008551), partial cds [BC094204]		495174	BC094204	protease, serine, 57
A_10_P041041	2.5154	MGC52968	Xenopus laevis uncharacterized protein MGC52968 (MGC52968), mRNA [NM_001086175]		379331	NM_001086175	uncharacterized protein MGC52968
A_10_P009586	2.51527	MGC97884	Xenopus laevis uncharacterized protein MGC97884 (MGC97884), mRNA [NM_001095844]		734363	NM_001095844	uncharacterized protein MGC97884
A_10_P190473	2.51523
A_10_P199393	2.51502		Rep: ABC transporter, permease protein - Sagittula stellata E-37, partial (6%) [TC444623]
A_10_P269667	2.5145
A_10_P142433	2.51311	degs3	Xenopus laevis degenerative spermatocyte homolog 3, lipid desaturase (degs3), mRNA [NM_001087376]		380539	NM_001087376	degenerative spermatocyte homolog 3, lipid desaturase
A_10_P031051	2.51216	tnnt3	Xenopus laevis troponin T type 3 (skeletal, fast) (tnnt3), mRNA [NM_001086934]		380095	NM_001086934	troponin T type 3 (skeletal, fast)
A_10_P026945	2.51121	LOC397725	Xenopus laevis complement factor B (LOC397725), mRNA [NM_001087765]		397725	NM_001087765	complement factor B
A_10_P215693	2.51051
A_10_P007078	2.50917	cyba	Xenopus laevis cytochrome b-245, alpha polypeptide (cyba), mRNA [NM_001093549]		446853	NM_001093549	cytochrome b-245, alpha polypeptide
A_10_P107416	2.50868		AGENCOURT_39735169 NICHD_XGC_Te2N Xenopus laevis cDNA clone IMAGE:7765147 3', mRNA sequence [CX133321]			CX133321
A_10_P219168	2.50781	gata3	Xenopus laevis GATA binding protein 3 (gata3), mRNA [NM_001090866]		399445	NM_001090866	GATA binding protein 3
A_10_P247408	2.50765		Rep: Ampd3 protein - Xenopus tropicalis (Western clawed frog) (Silurana tropicalis), partial (20%) [TC460790]
A_10_P081970	2.50757	c3	Xenopus laevis complement component 3 (c3), mRNA [NM_001089232]		398666	NM_001089232	complement component 3
A_10_P003513	2.50724	clic6	Xenopus laevis chloride intracellular channel 6 (clic6), mRNA [NM_001086864]		380025	NM_001086864	chloride intracellular channel 6
A_10_P008420	2.50694	igfbp2	Xenopus laevis insulin-like growth factor binding protein 2, 36kDa (igfbp2), mRNA [NM_001094742]		495038	NM_001094742	insulin-like growth factor binding protein 2, 36kDa
A_10_P248613	2.50683
A_10_P108031	2.50679		BX847607 Soares NXEG Xenopus laevis cDNA clone IMAGp998J118087 ; IMAGE:3301738 5', mRNA sequence [BX847607]			BX847607
A_10_P011710	2.50661		daa28e06.y1 NICHD XGC Lu1 Xenopus laevis cDNA clone IMAGE:4057451 5', mRNA sequence [BG235029]			BG235029
A_10_P000654	2.5063	pax5	Xenopus laevis paired box 5 (pax5), mRNA [NM_001085768]		378499	NM_001085768	paired box 5
A_10_P249632	2.5061	foxc2-a	Xenopus laevis Forkhead box protein C2-A, mRNA (cDNA clone MGC:130970 IMAGE:7975694), complete cds [BC111544]		735030	BC111544	forkhead box C2 (MFH-1, mesenchyme forkhead 1)
A_10_P200753	2.50449		Rep: Vacuolar ATP synthase subunit C 2 (EC 3.6.3.14) (V-ATPase subunit C 2) (Vacuolar proton pump subunit C 2). - Xenopus tropicalis, partial (39%) [TC445121]
A_10_P020827	2.49966		BX855582 NICHD_XGC_Emb3 Xenopus laevis cDNA clone IMAGp998F068296 ; IMAGE:3399557 5', mRNA sequence [BX855582]			BX855582
A_10_P064359	2.49953		AGENCOURT_75548463 NICHD_XGC_thy Xenopus laevis cDNA clone IMAGE:8548958 5', mRNA sequence [EB645299]			EB645299
A_10_P026055	2.49864	hpgds-a	Xenopus laevis hematopoietic prostaglandin D synthase (hpgds-a), mRNA [NM_001090049]		398969	NM_001090049	hematopoietic prostaglandin D synthase
A_10_P003360	2.49861	pcolce2	Xenopus laevis procollagen C-endopeptidase enhancer 2 (pcolce2), mRNA [NM_001087030]		380191	NM_001087030	procollagen C-endopeptidase enhancer 2
A_10_P238823	2.49857	krt5.5	Xenopus laevis keratin 5, gene 5 (krt5.5), mRNA [NM_001085584]		373584	NM_001085584	keratin 5, gene 5
A_10_P119251	2.49815	LOC495841	Xenopus laevis hypothetical LOC495841, mRNA (cDNA clone IMAGE:4031432), partial cds [BC106661]		495841	BC106661	uncharacterized LOC495841
A_10_P270332	2.49743	renbp	Xenopus laevis renin binding protein (renbp), mRNA [NM_001095914]		734433	NM_001095914	renin binding protein
A_10_P024546	2.49736
A_10_P109844	2.49616	tlr7	Xenopus laevis tlr7 mRNA for toll-like receptor7, partial cds [AB280754]		100049785	AB280754	toll-like receptor 7
A_10_P005537	2.49571	rac2	Xenopus laevis ras-related C3 botulinum toxin substrate 2 (rho family, small GTP binding protein Rac2) (rac2), mRNA [NM_001092288]		444184	NM_001092288	ras-related C3 botulinum toxin substrate 2 (rho family, small GTP binding protein Rac2)
A_10_P219943	2.4951	smarcd2	Xenopus laevis SWI/SNF related, matrix associated, actin dependent regulator of chromatin, subfamily d, member 2 (smarcd2), mRNA [NM_001094341]		447634	NM_001094341	SWI/SNF related, matrix associated, actin dependent regulator of chromatin, subfamily d, member 2
A_10_P227463	2.49489	myh4	Xenopus laevis similar to myosin, heavy polypeptide 4, skeletal muscle, mRNA (cDNA clone IMAGE:4681347), partial cds [BC041716]		399414	BC041716	similar to myosin, heavy polypeptide 4, skeletal muscle
A_10_P020384	2.49447		BX850685 NICHD_XGC_Lu1 Xenopus laevis cDNA clone IMAGp998N199326 ; IMAGE:4057170 5', mRNA sequence [BX850685]			BX850685
A_10_P039576	2.49415	fam26f	Xenopus laevis family with sequence similarity 26, member F (fam26f), mRNA [NM_001097831]		100037121	NM_001097831	family with sequence similarity 26, member F
A_10_P027521	2.49377	asur1a-a	Xenopus laevis putative aldosterone-induced RNA, clone asur1a [Y12717]		378606	Y12717	aldosterone-induced RNA, clone asur1a
A_10_P003876	2.49248	atp6v0a4	Xenopus laevis ATPase, H+ transporting, lysosomal V0 subunit a4 (atp6v0a4), mRNA [NM_001089915]		398897	NM_001089915	ATPase, H+ transporting, lysosomal V0 subunit a4
A_10_P024854	2.4916		AGENCOURT_15206316 NICHD_XGC_Sp1 Xenopus laevis cDNA clone IMAGE:5507042 5', mRNA sequence [CF284349]			CF284349
A_10_P002132	2.49151	fucolectin	Xenopus laevis x-epilectin (fucolectin), mRNA [NM_001095522]		496374	NM_001095522	x-epilectin
A_10_P211858	2.49101	ighv3-7	Xenopus laevis cDNA clone MGC:85402 IMAGE:6932565, complete cds [BC084123]		100381140	BC084123	immunoglobulin heavy variable 3-7
A_10_P019820	2.49035		BX844666 NICHD_XGC_Sp1 Xenopus laevis cDNA clone IMAGp998K019478 ; IMAGE:4175352 5', mRNA sequence [BX844666]			BX844666
A_10_P166938	2.49007
A_10_P003024	2.48982	MGC52970	Xenopus laevis Doublecortin domain-containing protein 2-like (MGC52970), mRNA [NM_001086176]		379332	NM_001086176	Doublecortin domain-containing protein 2-like
A_10_P225943	2.4894		Rep: Homolog of Gallus gallus "K123 protein precursor. - Takifugu rubripes, partial (11%) [TC454072]
A_10_P025103	2.48842		Rep: Coup transcription factor - Xenopus laevis (African clawed frog), partial (47%) [TC436470]
A_10_P064804	2.48816		AGENCOURT_8355540 NICHD XGC Emb4 Xenopus laevis cDNA clone IMAGE:5536866 5', mRNA sequence [BQ730849]			BQ730849
A_10_P024550	2.48693	psme1	AGENCOURT_14239460 NICHD_XGC_Eye1 Xenopus laevis cDNA clone IMAGE:6957695 5', mRNA sequence [CD361037]		494646	CD361037	proteasome (prosome, macropain) activator subunit 1 (PA28 alpha)
A_10_P005588	2.48455	fli1-b	Xenopus laevis cDNA clone IMAGE:5513372, containing frame-shift errors [BC073366]		100036985	BC073366	Fli-1 proto-oncogene, ETS transcription factor
A_10_P035536	2.48417	g6pc	Xenopus laevis glucose-6-phosphatase, catalytic (g6pc), mRNA [NM_001086691]		379852	NM_001086691	glucose-6-phosphatase, catalytic
A_10_P168448	2.4821		Rep: Actn3-prov protein - Xenopus laevis (African clawed frog), partial (14%) [TC433307]
A_10_P279717	2.48178		Rep: Kinetochore protein fta3 - Schizosaccharomyces pombe (Fission yeast), partial (5%) [TC469600]
A_10_P020226	2.48165		BX849061 NICHD_XGC_Eye1 Xenopus laevis cDNA clone IMAGp998A0210590 ; IMAGE:4743049 5', mRNA sequence [BX849061]			BX849061
A_10_P020590	2.48073		BX853035 NICHD_XGC_Brn1 Xenopus laevis cDNA clone IMAGp998F1010582 ; IMAGE:4740105 5', mRNA sequence [BX853035]			BX853035
A_10_P212468	2.48071
A_10_P017832	2.47984		Rep: FMN-binding domain protein precursor - Shewanella loihica (strain BAA-1088 / PV-4), partial (6%) [TC468064]
A_10_P044876	2.47945	hmox2	Xenopus laevis heme oxygenase (decycling) 2 (hmox2), mRNA [NM_001092206]		444101	NM_001092206	heme oxygenase (decycling) 2
A_10_P009849	2.47851
A_10_P001919	2.4785		da95d10.y1 Xenopus laevis tadpole stage 24 Xenopus laevis cDNA 5' similar to TR:P74772 P74772 HYPOTHETICAL 9.1 KD PROTEIN. ;, mRNA sequence [AW871903]			AW871903
A_10_P039096	2.47774	gata3	Xenopus laevis GATA binding protein 3 (gata3), mRNA [NM_001090866]		399445	NM_001090866	GATA binding protein 3
A_10_P144583	2.47752	rag1	Xenopus laevis recombination activating gene 1 a (rag1), mRNA [NM_001172083]		100337558	NM_001172083	recombination activating gene 1 a
A_10_P143033	2.47748	pdlim7-b	Xenopus laevis PDZ and LIM domain 7 (enigma) (pdlim7-b), mRNA [NM_001087265]		380426	NM_001087265	PDZ and LIM domain 7 (enigma)
A_10_P250912	2.47572	LOC398058	Xenopus laevis gene 19 mRNA, partial cds [U41861]		398058	U41861	gene 19
A_10_P035261	2.47338	LOC100126648	Xenopus laevis uncharacterized LOC100126648 (LOC100126648), mRNA [NM_001110749]		100126648	NM_001110749	uncharacterized LOC100126648
A_10_P060089	2.47331		AGENCOURT_15208615 NICHD_XGC_Sp1 Xenopus laevis cDNA clone IMAGE:5506142 5', mRNA sequence [CF282843]			CF282843
A_10_P064084	2.47239
A_10_P179398	2.47228	slc43a2	Xenopus laevis solute carrier family 43 (amino acid system L transporter), member 2 (slc43a2), mRNA [NM_001091832]		443700	NM_001091832	solute carrier family 43 (amino acid system L transporter), member 2
A_10_P015683	2.47176
A_10_P009001	2.47006	fcn2-A	Xenopus laevis ficolin-2 (fcn2-A), mRNA [NM_001085668]		373681	NM_001085668	ficolin-2
A_10_P209693	2.46937		Xenopus laevis cDNA clone IMAGE:7019119 [BC108813]			BC108813
A_10_P045056	2.46917	tfap2e	Xenopus laevis transcription factor AP-2 epsilon (activating enhancer binding protein 2 epsilon) (tfap2e), mRNA [NM_001096489]		735028	NM_001096489	transcription factor AP-2 epsilon (activating enhancer binding protein 2 epsilon)
A_10_P006100	2.46855	tpm2-b	Xenopus laevis tropomyosin 2 (beta) (tpm2-b), transcript variant 1, mRNA [NM_001086286]		379445	NM_001086286	tropomyosin 2 (beta)
A_10_P012254	2.46794
A_10_P059257	2.4656		AGENCOURT_18790866 NICHD_XGC_Te2N Xenopus laevis cDNA clone IMAGE:7202828 5', mRNA sequence [CK799174]			CK799174
A_10_P007389	2.46549	MGC81930	Xenopus laevis MGC81930 protein (MGC81930), mRNA [NM_001093918]		447211	NM_001093918	MGC81930 protein
A_10_P002624	2.46517	atp6a1	Xenopus laevis ATPase, H+ transporting, lysosomal 70kDa, V1 subunit A, isoform 1 (atp6a1), mRNA [NM_001086635]		379796	NM_001086635	ATPase, H+ transporting, lysosomal 70kDa, V1 subunit A, isoform 1
A_10_P035871	2.46225	cyp4f22	Xenopus laevis cytochrome P450, family 4, subfamily F, polypeptide 22 (cyp4f22), mRNA [NM_001097919]		100037244	NM_001097919	cytochrome P450, family 4, subfamily F, polypeptide 22
A_10_P008411	2.4617	hpd	Xenopus laevis 4-hydroxyphenylpyruvate dioxygenase (hpd), mRNA [NM_001094735]		495029	NM_001094735	4-hydroxyphenylpyruvate dioxygenase
A_10_P055897	2.46144		AGENCOURT_15183725 NICHD_XGC_Emb4 Xenopus laevis cDNA clone IMAGE:5516003 5', mRNA sequence [CF286136]			CF286136
A_10_P008550	2.45998	atp6v1g3	Xenopus laevis ATPase, H+ transporting, lysosomal 13kDa, V1 subunit G3 (atp6v1g3), mRNA [NM_001094939]		495264	NM_001094939	ATPase, H+ transporting, lysosomal 13kDa, V1 subunit G3
A_10_P020507	2.45894		BX851993 NICHD_XGC_Brn1 Xenopus laevis cDNA clone IMAGp998B2210582 ; IMAGE:4740021 5', mRNA sequence [BX851993]			BX851993
A_10_P160078	2.45752
A_10_P008031	2.45734	MGC82134	Xenopus laevis MGC82134 protein (MGC82134), mRNA [NM_001094414]		447744	NM_001094414	MGC82134 protein
A_10_P176983	2.45718	f9	Xenopus laevis coagulation factor 9 (f9), mRNA [NM_001098678]		100049721	NM_001098678	coagulation factor 9
A_10_P005550	2.45508	c10orf54	Xenopus laevis chromosome 10 open reading frame 54 (c10orf54), mRNA [NM_001092299]		444195	NM_001092299	chromosome 10 open reading frame 54
A_10_P187573	2.45459		Rep: Viral protease and RNA polymerase - Aichi virus, partial (6%) [TC440410]
A_10_P011168	2.45449
A_10_P009932	2.4541
A_10_P075970	2.45313	lyg2	Xenopus laevis lysozyme G-like 2 (lyg2), mRNA [NM_001094684]		494860	NM_001094684	lysozyme G-like 2
A_10_P252107	2.45299		Rep: Embigin precursor. - Xenopus tropicalis, partial (89%) [TC462139]
A_10_P032816	2.45044	osr2-a	Xenopus laevis odd-skipped related transciption factor 2 (osr2-a), mRNA [NM_001096403]		734939	NM_001096403	odd-skipped related transciption factor 2
A_10_P135713	2.44989		AGENCOURT_11341289 NICHD_XGC_Tad1 Xenopus laevis cDNA clone IMAGE:6880007 5', mRNA sequence [CB207594]			CB207594
A_10_P043671	2.44876	tpm1	Xenopus laevis tropomyosin 1 (alpha) (tpm1), mRNA [NM_001135076]		100189579	NM_001135076	tropomyosin 1 (alpha)
A_10_P010032	2.44861
A_10_P020148	2.44664		BX848234 NICHD_XGC_Li1 Xenopus laevis cDNA clone IMAGp998J168293 ; IMAGE:3398511 5', mRNA sequence [BX848234]			BX848234
A_10_P020421	2.44629		Rep: Alox5 protein - Xenopus tropicalis (Western clawed frog) (Silurana tropicalis), partial (36%) [TC444337]
A_10_P041282	2.44446	tfap2a-b	Xenopus laevis transcription factor AP-2 alpha (activating enhancer binding protein 2 alpha) (tfap2a-b), mRNA [NM_001095572]		503683	NM_001095572	transcription factor AP-2 alpha (activating enhancer binding protein 2 alpha)
A_10_P014008	2.44414	adhfe1	Xenopus laevis alcohol dehydrogenase, iron containing, 1 (adhfe1), mRNA [NM_001127802]		100158357	NM_001127802	alcohol dehydrogenase, iron containing, 1
A_10_P002813	2.44331	slit1	Xenopus laevis slit homolog 1 (slit1), mRNA [NM_001087109]		380270	NM_001087109	slit homolog 1
A_10_P216888	2.44248	rgs5	Xenopus laevis regulator of G-protein signaling 5 (rgs5), mRNA [NM_001174002]		100380975	NM_001174002	regulator of G-protein signaling 5
A_10_P143788	2.44227	sult1e1	Xenopus laevis sulfotransferase family 1E, estrogen-preferring, member 1 (sult1e1), mRNA [NM_001095815]		734332	NM_001095815	sulfotransferase family 1E, estrogen-preferring, member 1
A_10_P068072	2.44176		Xenopus laevis cDNA clone IMAGE:4031167 [BC084625]			BC084625
A_10_P109376	2.44146		AGENCOURT_73758169 NICHD_XGC_int_m Xenopus laevis cDNA clone IMAGE:8531400 5', mRNA sequence [EB481710]			EB481710
A_10_P010125	2.44082		BX847959 NICHD_XGC_Li1 Xenopus laevis cDNA clone IMAGp998B0611317 ; IMAGE:5129381 5', mRNA sequence [BX847959]			BX847959
A_10_P041021	2.43954	LOC100037120	Xenopus laevis uncharacterized LOC100037120 (LOC100037120), mRNA [NM_001097830]		100037120	NM_001097830	uncharacterized LOC100037120
A_10_P144313	2.43946	iglv5-48	Xenopus laevis hypothetical protein LOC594871, mRNA (cDNA clone MGC:85596 IMAGE:6934996), complete cds [BC084875]		594871	BC084875	immunoglobulin lambda variable 5-48 (non-functional)
A_10_P003999	2.43897	MGC68452	Xenopus laevis uncharacterized protein MGC68452 (MGC68452), mRNA [NM_001090149]		399023	NM_001090149	uncharacterized protein MGC68452
A_10_P006078	2.43895	tmem56-a	Xenopus laevis transmembrane protein 56 (tmem56-a), mRNA [NM_001092735]		444633	NM_001092735	transmembrane protein 56
A_10_P007001	2.43859	osr2-b	Xenopus laevis odd-skipped related transciption factor 2 (osr2-b), mRNA [NM_001096884]		779263	NM_001096884	odd-skipped related transciption factor 2
A_10_P009249	2.43767	LOC496175	Xenopus laevis II-FBPL precursor (LOC496175), mRNA [NM_001095391]		496175	NM_001095391	II-FBPL precursor
A_10_P002317	2.43752	hnf4a	Xenopus laevis hepatocyte nuclear factor 4, alpha (hnf4a), mRNA [NM_001086601]		379762	NM_001086601	hepatocyte nuclear factor 4, alpha
A_10_P187693	2.43751		Rep: Electrogenic sodium bicarbonate cotransporter 1 (Sodium bicarbonate cotransporter) (Na(+)/HCO3(-) cotransporter) (Solute carrier family 4 member 4) (kNBC1). - Xenopus tropicalis, partial (25%) [TC440454]
A_10_P196083	2.43712		Rep: Cd19 protein - Rattus norvegicus (Rat), partial (19%) [TC443440]
A_10_P208713	2.43705		Rep: MGC131136 protein - Xenopus laevis (African clawed frog), partial (60%) [TC464311]
A_10_P003609	2.43578	ctrb1	Xenopus laevis chymotrypsinogen B1 (ctrb1), mRNA [NM_001086448]		379607	NM_001086448	chymotrypsinogen B1
A_10_P223088	2.43539		Rep: LOC548401 protein - Xenopus tropicalis, complete [TC453152]
A_10_P016404	2.43522		AGENCOURT_55718389 NICHD_XGC_FaB Xenopus laevis cDNA clone IMAGE:8073976 5', mRNA sequence [DT055670]			DT055670
A_10_P019944	2.43487		BX846139 Soares NXEG Xenopus laevis cDNA clone IMAGp998E218086 ; IMAGE:3301244 5', mRNA sequence [BX846139]			BX846139
A_10_P086480	2.4342		AGENCOURT_15594193 NICHD_XGC_Brn1 Xenopus laevis cDNA clone IMAGE:7018710 5', mRNA sequence [CF548597]			CF548597
A_10_P089320	2.43387		DC120224 Yamamoto [DC120224]			DC120224
A_10_P043016	2.4337	mt4	Xenopus laevis metallothionein 4 (mt4), mRNA [NM_001087573]		394349	NM_001087573	metallothionein 4
A_10_P038801	2.43339	slc43a2	Xenopus laevis solute carrier family 43 (amino acid system L transporter), member 2 (slc43a2), mRNA [NM_001091832]		443700	NM_001091832	solute carrier family 43 (amino acid system L transporter), member 2
A_10_P002364	2.43098	cldn1	Xenopus laevis claudin 1 (cldn1), mRNA [NM_001085976]		379132	NM_001085976	claudin 1
A_10_P260622	2.4305		Rep: LOC496219 protein - Xenopus laevis (African clawed frog), partial (34%) [TC464548]
A_10_P253372	2.42976		Rep: Microsomal triglyceride transfer protein large subunit precursor. - Xenopus tropicalis, partial (22%) [TC462487]
A_10_P007759	2.4292	atp6v0d2	Xenopus laevis ATPase, H+ transporting, lysosomal 38kDa, V0 subunit d2 (atp6v0d2), mRNA [NM_001094196]		447489	NM_001094196	ATPase, H+ transporting, lysosomal 38kDa, V0 subunit d2
A_10_P011733	2.42848
A_10_P197773	2.42382	stmn2-a	Xenopus laevis stathmin 2 (stmn2-a), mRNA [NM_001094521]		494676	NM_001094521	stathmin 2
A_10_P177568	2.42377		Rep: T3F20.13 protein - Arabidopsis thaliana (Mouse-ear cress), partial (7%) [TC436734]
A_10_P003812	2.42376	f10	Xenopus laevis coagulation factor 10 (f10), mRNA [NM_001089692]		398778	NM_001089692	coagulation factor 10
A_10_P219078	2.42282		Rep: Isoform 2 of Q8K4G5 - Mus musculus (Mouse), partial (27%) [TC451800]
A_10_P158413	2.42279	ccbl1	Xenopus laevis cysteine conjugate-beta lyase, cytoplasmic (ccbl1), mRNA [NM_001096401]		734936	NM_001096401	cysteine conjugate-beta lyase, cytoplasmic
A_10_P006174	2.42229	MGC84462	Xenopus laevis MGC84462 protein (MGC84462), mRNA [NM_001092815]		444713	NM_001092815	MGC84462 protein
A_10_P038731	2.42153	MGC131037	Xenopus laevis uncharacterized protein MGC131037 (MGC131037), mRNA [NM_001096634]		735178	NM_001096634	uncharacterized protein MGC131037
A_10_P178318	2.42137		Rep: ATP synthase F0 subunit 6 - Paratomella rubra, partial (5%) [TC437010]
A_10_P008494	2.42116	atp6ap1.1	Xenopus laevis ATPase, H+ transporting, lysosomal accessory protein 1, gene 1 (atp6ap1.1), mRNA [NM_001094789]		495089	NM_001094789	ATPase, H+ transporting, lysosomal accessory protein 1, gene 1
A_10_P225438	2.42076	atp1a1-a	Xenopus laevis ATPase, Na+/K+ transporting, alpha 1 polypeptide (atp1a1-a), mRNA [NM_001090595]		399285	NM_001090595	ATPase, Na+/K+ transporting, alpha 1 polypeptide
A_10_P086800	2.41985		Xenopus laevis cDNA clone IMAGE:3398112 [BC084895]			BC084895
A_10_P168008	2.41698	gatm	Xenopus laevis glycine amidinotransferase (L-arginine:glycine amidinotransferase) (gatm), mRNA [NM_001086230]		379386	NM_001086230	glycine amidinotransferase (L-arginine:glycine amidinotransferase)
A_10_P246458	2.41689		AGENCOURT_77727003 NICHD_XGC_skin_m Xenopus laevis cDNA clone IMAGE:8644133 5', mRNA sequence [EB736110]			EB736110
A_10_P000390	2.4166	syn2-a	Xenopus laevis synapsin II (syn2-a), mRNA [NM_001085734]		373810	NM_001085734	synapsin II
A_10_P124624	2.41477	ptprc	Xenopus laevis receptor phosphatase (CD45) mRNA, partial cds [AF024438]		394345	AF024438	protein tyrosine phosphatase, receptor type, C
A_10_P141358	2.41469	pparg	Xenopus laevis peroxisome proliferator-activated receptor gamma (pparg), mRNA [NM_001087843]		397769	NM_001087843	peroxisome proliferator-activated receptor gamma
A_10_P000263	2.41422	serpind1	Xenopus laevis heparin cofactor II (serpind1), mRNA [NM_001087348]		380511	NM_001087348	heparin cofactor II
A_10_P261947	2.41415		Rep: NADH-ubiquinone oxidoreductase chain 3 - Crassostrea virginica (Eastern oyster), partial (15%) [TC464912]
A_10_P068162	2.4139	ces2	Xenopus laevis cDNA clone IMAGE:7009710, partial cds [BC094077]		100381172	BC094077	carboxylesterase 2 (intestine, liver)
A_10_P194853	2.41188	fah	Xenopus laevis fumarylacetoacetate hydrolase (fumarylacetoacetase) (fah), mRNA [NM_001086989]		380150	NM_001086989	fumarylacetoacetate hydrolase (fumarylacetoacetase)
A_10_P126949	2.41117	mmp1	Xenopus laevis matrix metallopeptidase 1 (interstitial collagenase) (mmp1), mRNA [NM_001094954]		495287	NM_001094954	matrix metallopeptidase 1 (interstitial collagenase)
A_10_P087815	2.41052		AGENCOURT_13850996 NICHD_XGC_Tad2 Xenopus laevis cDNA clone IMAGE:6935675 5', mRNA sequence [CB941853]			CB941853
A_10_P241183	2.41047	LOC100158300	Xenopus laevis uncharacterized LOC100158300 (LOC100158300), mRNA [NM_001127756]		100158300	NM_001127756	uncharacterized LOC100158300
A_10_P206823	2.41042		Rep: Sucrase-isomaltase, intestinal [Contains: Sucrase (EC 3.2.1.48); Isomaltase (EC 3.2.1.10)]. - Xenopus tropicalis, partial (35%) [TC447351]
A_10_P016525	2.41009		BP697892 Osada Taira anterior neuroectoderm (ANE) pCS105 cDNA library Xenopus laevis cDNA clone XL483a20ex 5', mRNA sequence [BP697892]			BP697892
A_10_P262027	2.40972
A_10_P255747	2.40863		Rep: Dnah1 protein - Xenopus tropicalis (Western clawed frog) (Silurana tropicalis), partial (8%) [TC463152]
A_10_P005742	2.408	cybb	Xenopus laevis cytochrome b-245, beta polypeptide (cybb), mRNA [NM_001092455]		444353	NM_001092455	cytochrome b-245, beta polypeptide
A_10_P169253	2.40602
A_10_P010616	2.40559
A_10_P240713	2.40548		Rep: Glycosyl transferase-like protein - Leishmania major, partial (5%) [TC458723]
A_10_P233038	2.40516		AGENCOURT_78603815 NICHD_XGC_limb Xenopus laevis cDNA clone IMAGE:8637808 5', mRNA sequence [EB728452]			EB728452
A_10_P020203	2.40405		BX848856 NICHD_XGC_Li1 Xenopus laevis cDNA clone IMAGp998I168291 ; IMAGE:3397719 5', mRNA sequence [BX848856]			BX848856
A_10_P025626	2.40297		AGENCOURT_18792743 NICHD_XGC_Te2N Xenopus laevis cDNA clone IMAGE:7204736 5', mRNA sequence [CK797954]			CK797954
A_10_P145393	2.40297		Rep: Stromal-derived factor 1 precursor - Xenopus laevis (African clawed frog), complete [TC423245]
A_10_P139648	2.40273	slc3a2	Xenopus laevis solute carrier family 3 (amino acid transporter heavy chain), member 2 (slc3a2), mRNA [NM_001085977]		379133	NM_001085977	solute carrier family 3 (amino acid transporter heavy chain), member 2
A_10_P008650	2.40218	cxcr1	Xenopus laevis chemokine (C-X-C motif) receptor 1 (cxcr1), mRNA [NM_001088765]		398309	NM_001088765	chemokine (C-X-C motif) receptor 1
A_10_P007787	2.39966	gbp7	Xenopus laevis guanylate binding protein 7 (gbp7), mRNA [NM_001094224]		447517	NM_001094224	guanylate binding protein 7
A_10_P076835	2.39926		AGENCOURT_10125350 NICHD_XGC_Kid1 Xenopus laevis cDNA clone IMAGE:4031190 5', mRNA sequence [BU903735]			BU903735
A_10_P225883	2.398		Rep: LOC100124858 protein - Xenopus tropicalis (Western clawed frog) (Silurana tropicalis), partial (33%) [TC454058]
A_10_P207973	2.39637	wsb1	Xenopus laevis SOCS box-containing WD protein SWiP-1, mRNA (cDNA clone IMAGE:7010669) [BC081279]		380049	BC081279	WD repeat and SOCS box containing 1
A_10_P010238	2.39602
A_10_P006228	2.39602	cnfn-b	Xenopus laevis cornifelin homolog B (cnfn-b), mRNA [NM_001092858]		444756	NM_001092858	cornifelin homolog B
A_10_P086340	2.39543		AGENCOURT_75548528 NICHD_XGC_thy Xenopus laevis cDNA clone IMAGE:8546589 5', mRNA sequence [EB645007]			EB645007
A_10_P204363	2.39464		Rep: Calsequestrin - Xenopus laevis (African clawed frog), partial (70%) [TC446492]
A_10_P003531	2.39438	lcp1	Xenopus laevis lymphocyte cytosolic protein 1 (L-plastin) (lcp1), mRNA [NM_001086750]		379911	NM_001086750	lymphocyte cytosolic protein 1 (L-plastin)
A_10_P179263	2.3943		Rep: Transmembrane protease, serine 2 precursor (EC 3.4.21.-) [Contains: Transmembrane protease, serine 2 non-catalytic chain; Transmembrane protease, serine 2 catalytic chain]. - Xenopus tropicalis, partial (27%) [TC437355]
A_10_P222103	2.3942	LOC100189571	Xenopus laevis uncharacterized LOC100189571 (LOC100189571), mRNA [NM_001135070]		100189571	NM_001135070	uncharacterized LOC100189571
A_10_P010228	2.39373
A_10_P198858	2.39354		Rep: LOC781423 protein - Bos taurus (Bovine), partial (22%) [TC444451]
A_10_P003762	2.39336	hykk	Xenopus laevis hydroxylysine kinase (hykk), mRNA [NM_001089795]		398833	NM_001089795	hydroxylysine kinase
A_10_P233868	2.39191		Rep: Mll2846 protein - Rhizobium loti (Mesorhizobium loti), partial (9%) [TC456584]
A_10_P241318	2.39093	ighv3-7	Xenopus laevis cDNA clone MGC:85402 IMAGE:6932565, complete cds [BC084123]		100381140	BC084123	immunoglobulin heavy variable 3-7
A_10_P081890	2.39048		db33f08.x1 Xenopus laevis oocyte Xenopus laevis cDNA clone XENOPUS_SOURCE_ID: 3', mRNA sequence [BE026928]			BE026928
A_10_P021378	2.39034
A_10_P033608	2.3902	LOC496152	Xenopus laevis uncharacterized LOC496152 (LOC496152), mRNA [NM_001095374]		496152	NM_001095374	uncharacterized LOC496152
A_10_P155168	2.38974		Rep: Chordin precursor - Xenopus laevis (African clawed frog), partial (34%) [TC453080]
A_10_P262987	2.38889		Rep: Uncharacterized protein ENSP00000371197 - Homo sapiens (Human), partial (22%) [TC465202]
A_10_P040761	2.38865	mmp1	Xenopus laevis matrix metallopeptidase 1 (interstitial collagenase) (mmp1), mRNA [NM_001094954]		495287	NM_001094954	matrix metallopeptidase 1 (interstitial collagenase)
A_10_P033566	2.38734	MGC116521	Xenopus laevis uncharacterized protein MGC116521 (MGC116521), mRNA [NM_001096163]		734692	NM_001096163	uncharacterized protein MGC116521
A_10_P213188	2.38722	atp2a2	Xenopus laevis ATPase, Ca++ transporting, cardiac muscle, slow twitch 2 (atp2a2), mRNA [NM_001086935]		380096	NM_001086935	ATPase, Ca++ transporting, cardiac muscle, slow twitch 2
A_10_P247223	2.38614		Rep: plasminogen - Danio rerio, partial (12%) [TC460733]
A_10_P186098	2.3852		Rep: Predicted protein - Monosiga brevicollis MX1, partial (8%) [TC466085]
A_10_P105130	2.38414		AGENCOURT_10164154 NICHD_XGC_Kid1 Xenopus laevis cDNA clone IMAGE:4033043 5', mRNA sequence [BU905324]			BU905324
A_10_P062334	2.38408		AGENCOURT_74337040 NICHD_XGC_tail_m Xenopus laevis cDNA clone IMAGE:8543307 5', mRNA sequence [EB478599]			EB478599
A_10_P039596	2.38203	c1orf158	Xenopus laevis chromosome 1 open reading frame 158 (c1orf158), mRNA [NM_001095298]		496031	NM_001095298	chromosome 1 open reading frame 158
A_10_P187178	2.3818
A_10_P034511	2.38174	hoxa9	Xenopus laevis homeobox A9 (hoxa9), mRNA [NM_001097795]		100037070	NM_001097795	homeobox A9
A_10_P041331	2.38129	LOC100037204	Xenopus laevis uncharacterized LOC100037204 (LOC100037204), mRNA [NM_001097893]		100037204	NM_001097893	uncharacterized LOC100037204
A_10_P020733	2.37949
A_10_P027142	2.37892	pparg	Xenopus laevis peroxisome proliferator-activated receptor gamma (pparg), mRNA [NM_001087843]		397769	NM_001087843	peroxisome proliferator-activated receptor gamma
A_10_P178498	2.37862		Rep: Growth factor receptor-bound protein 7 (GRB7 adapter protein) (Epidermal growth factor receptor GRB-7) (B47). - Xenopus tropicalis, partial (36%) [TC437063]
A_10_P009657	2.37808	MGC115024	Xenopus laevis uncharacterized protein MGC115024 (MGC115024), mRNA [NM_001095887]		734406	NM_001095887	uncharacterized protein MGC115024
A_10_P007082	2.37755	arhgap30	Xenopus laevis Rho GTPase activating protein 30 (arhgap30), mRNA [NM_001093552]		446856	NM_001093552	Rho GTPase activating protein 30
A_10_P042371	2.37729	phox2b	Xenopus laevis paired-like homeobox 2b (phox2b), mRNA [NM_001090914]		402787	NM_001090914	paired-like homeobox 2b
A_10_P212618	2.37686		Rep: Leukocyte common antigen precursor - Homo sapiens (Human), partial (7%) [TC449511]
A_10_P174153	2.37656		Rep: Armadillo repeat containing 3 - Xenopus tropicalis (Western clawed frog) (Silurana tropicalis), partial (22%) [TC435423]
A_10_P009527	2.37567	sult1e1	Xenopus laevis sulfotransferase family 1E, estrogen-preferring, member 1 (sult1e1), mRNA [NM_001095815]		734332	NM_001095815	sulfotransferase family 1E, estrogen-preferring, member 1
A_10_P268187	2.37539
A_10_P222853	2.37524	chrd	Xenopus laevis chordin (chrd), mRNA [NM_001088309]		398045	NM_001088309	chordin
A_10_P026597	2.37492	stoml3	Xenopus laevis stomatin (EPB72)-like 3 (stoml3), mRNA [NM_001096223]		734754	NM_001096223	stomatin (EPB72)-like 3
A_10_P194088	2.37418		Rep: Metallothionein - Xenopus laevis (African clawed frog), complete [TC442735]
A_10_P161393	2.37351	tpm2-a	Xenopus laevis tropomyosin 2 (beta) (tpm2-a), transcript variant 2, mRNA [NM_001089246]		100335131	NM_001089246	tropomyosin 2 (beta)
A_10_P137708	2.37311	LOC398340	X.laevis Ig rearranged H chain (26051 VH9) V-region mRNA (V-D-J-C) subgroup 9, partial cds [M24681]		398340	M24681	Ig H-chain (V-D-J-C)
A_10_P007592	2.37293	lhx9-a	Xenopus laevis LIM homeobox 9 (lhx9-a), mRNA [NM_001094058]		447351	NM_001094058	LIM homeobox 9
A_10_P003754	2.3729	MGC68542	Xenopus laevis uncharacterized protein MGC68542 (MGC68542), mRNA [NM_001089711]		398787	NM_001089711	uncharacterized protein MGC68542
A_10_P192008	2.37115	MGC53823	Xenopus laevis Actin, alpha cardiac muscle 2-like (MGC53823), mRNA [NM_001086195]		379351	NM_001086195	Actin, alpha cardiac muscle 2-like
A_10_P005552	2.37087	gmip	Xenopus laevis GEM interacting protein (gmip), mRNA [NM_001092301]		444197	NM_001092301	GEM interacting protein
A_10_P038471	2.37052	fcrg2	Xenopus laevis ITAM-bearing signaling subunit (fcrg2), mRNA [NM_001127730]		100158272	NM_001127730	ITAM-bearing signaling subunit
A_10_P069367	2.37044		AGENCOURT_14240911 NICHD_XGC_Eye1 Xenopus laevis cDNA clone IMAGE:6958799 5', mRNA sequence [CD302026]			CD302026
A_10_P044906	2.36939	LOC398510	Xenopus laevis uncharacterized LOC398510 (LOC398510), mRNA [NM_001089031]		398510	NM_001089031	uncharacterized LOC398510
A_10_P018229	2.36839		Rep: Complement component C3 - Xenopus laevis/gilli, partial (18%) [TC426677]
A_10_P013652	2.36745
A_10_P200743	2.36699		Rep: Calsequestrin 1. - Xenopus tropicalis, partial (19%) [TC445117]
A_10_P279102	2.36667		Rep: Pancreatic secretory trypsin inhibitor precursor - Homo sapiens (Human), partial (29%) [TC469454]
A_10_P045741	2.36565	fstl3	Xenopus laevis follistatin-like 3 (secreted glycoprotein) (fstl3), mRNA [NM_001096869]		779248	NM_001096869	follistatin-like 3 (secreted glycoprotein)
A_10_P197053	2.3655	slc43a2	Xenopus laevis solute carrier family 43 (amino acid system L transporter), member 2 (slc43a2), mRNA [NM_001091832]		443700	NM_001091832	solute carrier family 43 (amino acid system L transporter), member 2
A_10_P000280	2.36479	mmp9	Xenopus laevis matrix metallopeptidase 9 (gelatinase B, 92kDa gelatinase, 92kDa type IV collagenase) (mmp9), mRNA [NM_001086503]		379663	NM_001086503	matrix metallopeptidase 9 (gelatinase B, 92kDa gelatinase, 92kDa type IV collagenase)
A_10_P217128	2.36402		Rep: Chlorophyll synthase 33 kD subunit - Synechococcus sp. (strain RCC307), partial (5%) [TC451126]
A_10_P280272	2.36317		Rep: Fibrillarin - Aspergillus terreus (strain NIH 2624), partial (6%) [TC469740]
A_10_P039351	2.36117	liph-a	Xenopus laevis lipase, member H (liph-a), mRNA [NM_001089893]		398885	NM_001089893	lipase, member H
A_10_P041856	2.36085	igf3	Xenopus laevis insulin-like growth factor 3 (igf3), mRNA [NM_001088668]		398245	NM_001088668	insulin-like growth factor 3
A_10_P006042	2.35976	fam101a	Xenopus laevis family with sequence similarity 101, member A (fam101a), mRNA [NM_001092695]		444593	NM_001092695	family with sequence similarity 101, member A
A_10_P003640	2.35898	MGC68885	Xenopus laevis uncharacterized protein MGC68885 (MGC68885), mRNA [NM_001086482]		379642	NM_001086482	uncharacterized protein MGC68885
A_10_P013263	2.35894
A_10_P018145	2.35835
A_10_P002657	2.35784	isyna1-a	Xenopus laevis inositol-3-phosphate synthase 1 (isyna1-a), mRNA [NM_001086071]		379227	NM_001086071	inositol-3-phosphate synthase 1
A_10_P061269	2.35619	LOC398424	Xenopus laevis similar to calsequestrin 2 (cardiac muscle), mRNA (cDNA clone IMAGE:4681496), partial cds [BC041283]		398424	BC041283	calsequestrin-2-like
A_10_P238328	2.35608		Rep: Uncharacterized protein ENSP00000342162 - Homo sapiens (Human), partial (47%) [TC457996]
A_10_P126889	2.35578	rdh16	Xenopus laevis retinol dehydrogenase 16 (all-trans) (rdh16), mRNA [NM_001089887]		398882	NM_001089887	retinol dehydrogenase 16 (all-trans)
A_10_P137698	2.35554		GB
A_10_P005920	2.35513	c11orf54	Xenopus laevis chromosome 11 open reading frame 54 (c11orf54), mRNA [NM_001092578]		444476	NM_001092578	chromosome 11 open reading frame 54
A_10_P025105	2.35509		Rep: Outer membrane protein - Burkholderia sp. (strain 383) (Burkholderia cepacia (strain ATCC 17760/ NCIB 9086 / R18194)), partial (6%) [TC435993]
A_10_P037761	2.35447	efnb2-b	Xenopus laevis ephrin-B2 (efnb2-b), mRNA [NM_001122597]		100141484	NM_001122597	ephrin-B2
A_10_P220913	2.354
A_10_P133090	2.3538	atp2a2	Xenopus laevis ATPase, Ca++ transporting, cardiac muscle, slow twitch 2 (atp2a2), mRNA [NM_001086935]		380096	NM_001086935	ATPase, Ca++ transporting, cardiac muscle, slow twitch 2
A_10_P004723	2.35375	c9orf9	Xenopus laevis chromosome 9 open reading frame 9 (c9orf9), mRNA [NM_001091855]		443749	NM_001091855	chromosome 9 open reading frame 9
A_10_P079755	2.35345	LOC733303	Xenopus laevis hypothetical protein LOC733303, mRNA (cDNA clone IMAGE:6936011), partial cds [BC099292]		733303	BC099292	uncharacterized LOC733303
A_10_P074370	2.35156	crp.4-a	Xenopus laevis C-reactive protein, pentraxin-related, gene 4 (crp.4-a), mRNA [NM_001172215]		100337615	NM_001172215	C-reactive protein, pentraxin-related, gene 4
A_10_P116601	2.35113	cfh	Xenopus laevis complement factor H (cfh), mRNA [NM_001086215]		379371	NM_001086215	complement factor H
A_10_P139978	2.3504	tfap2e	Xenopus laevis transcription factor AP-2 epsilon (activating enhancer binding protein 2 epsilon) (tfap2e), mRNA [NM_001096489]		735028	NM_001096489	transcription factor AP-2 epsilon (activating enhancer binding protein 2 epsilon)
A_10_P160403	2.34754		Rep: Predicted protein - Pichia stipitis (Yeast), partial (9%) [TC429278]
A_10_P277567	2.34747		Rep: Possible Histidine triad (HIT) protein - Loktanella vestfoldensis SKA53, partial (12%) [TC469094]
A_10_P174228	2.34743	chrd	Xenopus laevis chordin (chrd), mRNA [NM_001088309]		398045	NM_001088309	chordin
A_10_P006205	2.34697	MGC84752	Xenopus laevis MGC84752 protein (MGC84752), mRNA [NM_001092839]		444737	NM_001092839	MGC84752 protein
A_10_P143548	2.34684	rarres3	Xenopus laevis retinoic acid receptor responder (tazarotene induced) 3 (rarres3), mRNA [NM_001089852]		398865	NM_001089852	retinoic acid receptor responder (tazarotene induced) 3
A_10_P057182	2.34648
A_10_P142718	2.34527	osr2-a	Xenopus laevis odd-skipped related transciption factor 2 (osr2-a), mRNA [NM_001096403]		734939	NM_001096403	odd-skipped related transciption factor 2
A_10_P085765	2.34399		AGENCOURT_89899985 NICHD_XGC_int_m Xenopus laevis cDNA clone IMAGE:8823552 5', mRNA sequence [EG580076]			EG580076
A_10_P229538	2.34369		Rep: Sickle tail protein homolog. - Xenopus tropicalis, partial (21%) [TC455207]
A_10_P051119	2.34286	MGC80644	Xenopus laevis MGC80644 protein (MGC80644), mRNA [NM_001092274]		444170	NM_001092274	MGC80644 protein
A_10_P212638	2.34212	lcp2	Xenopus laevis lymphocyte cytosolic protein 2 (SH2 domain containing leukocyte protein of 76kDa) (lcp2), mRNA [NM_001092298]		444194	NM_001092298	lymphocyte cytosolic protein 2 (SH2 domain containing leukocyte protein of 76kDa)
A_10_P174623	2.34108
A_10_P007478	2.34035	uroc1	Xenopus laevis urocanate hydratase 1 (uroc1), mRNA [NM_001096185]		734714	NM_001096185	urocanate hydratase 1
A_10_P034976	2.34022	lyg2	Xenopus laevis lysozyme G-like 2 (lyg2), mRNA [NM_001094684]		494860	NM_001094684	lysozyme G-like 2
A_10_P019957	2.33998		Rep: Ovostatin precursor - Gallus gallus (Chicken), partial (6%) [TC453138]
A_10_P003692	2.33962	rhog	Xenopus laevis ras homolog family member G (rhog), mRNA [NM_001086532]		379691	NM_001086532	ras homolog family member G
A_10_P003334	2.33905	pdlim7-b	Xenopus laevis PDZ and LIM domain 7 (enigma) (pdlim7-b), mRNA [NM_001087265]		380426	NM_001087265	PDZ and LIM domain 7 (enigma)
A_10_P237503	2.33892		Rep: Predicted protein - Physcomitrella patens subsp. patens, partial (9%) [TC457737]
A_10_P242028	2.33878	hoxd4	Xenopus laevis homeobox D4 (hoxd4), mRNA [NM_001173995]		100380950	NM_001173995	homeobox D4
A_10_P161503	2.33815
A_10_P030255	2.3381	MGC68737	Xenopus laevis uncharacterized protein MGC68737 (MGC68737), mRNA [NM_001089856]		398867	NM_001089856	uncharacterized protein MGC68737
A_10_P003944	2.33756	rdh16	Xenopus laevis retinol dehydrogenase 16 (all-trans) (rdh16), mRNA [NM_001089887]		398882	NM_001089887	retinol dehydrogenase 16 (all-trans)
A_10_P008345	2.3369	LOC494854	Xenopus laevis uncharacterized LOC494854 (LOC494854), mRNA [NM_001094678]		494854	NM_001094678	uncharacterized LOC494854
A_10_P176308	2.33624	prox1	Xenopus laevis prospero homeobox 1 (prox1), mRNA [NM_001090703]		399348	NM_001090703	prospero homeobox 1
A_10_P049809	2.33584	LOC495208	Xenopus laevis hypothetical LOC495208, mRNA (cDNA clone IMAGE:5512190), partial cds [BC084605]		495208	BC084605	uncharacterized LOC495208
A_10_P223388	2.33408
A_10_P069627	2.33324		AGENCOURT_73649284 NICHD_XGC_int_m Xenopus laevis cDNA clone IMAGE:8529063 5', mRNA sequence [EB471706]			EB471706
A_10_P056667	2.33316		AGENCOURT_10123672 NICHD_XGC_Kid1 Xenopus laevis cDNA clone IMAGE:4030881 5', mRNA sequence [BU903468]			BU903468
A_10_P002473	2.3325	MGC53012	Xenopus laevis Tyrosine-protein kinase Fyn-like (MGC53012), mRNA [NM_001086013]		379169	NM_001086013	Tyrosine-protein kinase Fyn-like
A_10_P006030	2.33249	fmnl1	Xenopus laevis formin-like 1 (fmnl1), mRNA [NM_001092678]		444576	NM_001092678	formin-like 1
A_10_P002452	2.33121	alpl	Xenopus laevis alkaline phosphatase, liver/bone/kidney (alpl), mRNA [NM_001087426]		380589	NM_001087426	alkaline phosphatase, liver/bone/kidney
A_10_P006322	2.32999	dbndd1	Xenopus laevis dysbindin (dystrobrevin binding protein 1) domain containing 1 (dbndd1), mRNA [NM_001092931]		444829	NM_001092931	dysbindin (dystrobrevin binding protein 1) domain containing 1
A_10_P086590	2.32997		AGENCOURT_75547859 NICHD_XGC_thy Xenopus laevis cDNA clone IMAGE:8550669 5', mRNA sequence [EB644789]			EB644789
A_10_P024896	2.32933		AGENCOURT_15201149 NICHD_XGC_Sp1 Xenopus laevis cDNA clone IMAGE:5513618 5', mRNA sequence [CF285650]			CF285650
A_10_P025177	2.32922		AGENCOURT_15568868 NICHD_XGC_Kid1 Xenopus laevis cDNA clone IMAGE:7008782 5', mRNA sequence [CF547587]			CF547587
A_10_P048261	2.32877	uroc1	Xenopus laevis urocanate hydratase 1 (uroc1), mRNA [NM_001096185]		734714	NM_001096185	urocanate hydratase 1
A_10_P020335	2.32852		BX850169 NICHD_XGC_Li1 Xenopus laevis cDNA clone IMAGp998I228289 ; IMAGE:3396957 5', mRNA sequence [BX850169]			BX850169
A_10_P023445	2.32849		AGENCOURT_13996904 NICHD_XGC_Tad1 Xenopus laevis cDNA clone IMAGE:6938558 5', mRNA sequence [CD100831]			CD100831
A_10_P267052	2.32653		Rep: MGC53012 protein - Xenopus laevis (African clawed frog), partial (27%) [TC466320]
A_10_P009263	2.326	plekha2	Xenopus laevis pleckstrin homology domain containing, family A (phosphoinositide binding specific) member 2 (plekha2), mRNA [NM_001095407]		496220	NM_001095407	pleckstrin homology domain containing, family A (phosphoinositide binding specific) member 2
A_10_P177218	2.32577	fam162a	Xenopus laevis family with sequence similarity 162, member A (fam162a), mRNA [NM_001127767]		100158316	NM_001127767	family with sequence similarity 162, member A
A_10_P026319	2.32563		AGENCOURT_26180245 Blumberg_Cho Xenopus laevis cDNA clone IMAGE:7299745 5', mRNA sequence [CO383931]			CO383931
A_10_P013382	2.32441
A_10_P131231	2.32385	lgals9c-a	Xenopus laevis lectin, galactoside-binding, soluble, 9C (lgals9c-a), mRNA [NM_001088733]		398289	NM_001088733	lectin, galactoside-binding, soluble, 9C
A_10_P003603	2.32375	lgmn	Xenopus laevis legumain (lgmn), mRNA [NM_001086442]		379601	NM_001086442	legumain
A_10_P013387	2.32367		Rep: Calcium-binding protein 39 (Protein Mo25). - Xenopus tropicalis, partial (28%) [TC453427]
A_10_P043551	2.32345	LOC446922	Xenopus laevis uncharacterized LOC446922 (LOC446922), mRNA [NM_001093612]		446922	NM_001093612	uncharacterized LOC446922
A_10_P025162	2.32236		AGENCOURT_15571141 NICHD_XGC_Kid1 Xenopus laevis cDNA clone IMAGE:7008368 5', mRNA sequence [CF546987]			CF546987
A_10_P011400	2.32193
A_10_P047631	2.3217	nppa	Xenopus laevis natriuretic peptide A (nppa), mRNA [NM_001096918]		779298	NM_001096918	natriuretic peptide A
A_10_P007621	2.32138	rell2	Xenopus laevis RELT-like 2 (rell2), mRNA [NM_001094085]		447378	NM_001094085	RELT-like 2
A_10_P184058	2.32124
A_10_P007097	2.32111	des.1-b	Xenopus laevis desmin, gene 1 (des.1-b), mRNA [NM_001093564]		446868	NM_001093564	desmin, gene 1
A_10_P264332	2.32066		Rep: Chromosome undetermined SCAF14610, whole genome shotgun sequence - Tetraodon nigroviridis (Green puffer), partial (51%) [TC465519]
A_10_P090465	2.32038		BP681912 Osada Taira anterior neuroectoderm (ANE) pCS105 cDNA library Xenopus laevis cDNA clone XL439c16ex 5', mRNA sequence [BP681912]			BP681912
A_10_P002636	2.31988	id3-a	Xenopus laevis inhibitor of DNA binding 3, dominant negative helix-loop-helix protein (id3-a), mRNA [NM_001086066]		379222	NM_001086066	inhibitor of DNA binding 3, dominant negative helix-loop-helix protein
A_10_P000364	2.31948	p75NTRa	Xenopus laevis p75 neurotrophin receptor a-1 (p75NTRa), mRNA [NM_001088466]		398129	NM_001088466	p75 neurotrophin receptor a-1
A_10_P073605	2.31943		AGENCOURT_11303794 NICHD XGC Emb1 Xenopus laevis cDNA clone IMAGE:6864600 5', mRNA sequence [CA987881]			CA987881
A_10_P073055	2.3184		AGENCOURT_77746450 NICHD_XGC_skin_m Xenopus laevis cDNA clone IMAGE:8644936 5', mRNA sequence [EB728087]			EB728087
A_10_P141938	2.31607	hoxa9	Xenopus laevis homeobox A9 (hoxa9), mRNA [NM_001097795]		100037070	NM_001097795	homeobox A9
A_10_P046821	2.31253	serpinb1	Xenopus laevis serpin peptidase inhibitor, clade B (ovalbumin), member 1 (serpinb1), mRNA [NM_001095913]		734432	NM_001095913	serpin peptidase inhibitor, clade B (ovalbumin), member 1
A_10_P010892	2.31223		BX844577 NICHD_XGC_Eye1 Xenopus laevis cDNA clone IMAGp998B0410623 ; IMAGE:4757283 5', mRNA sequence [BX844577]			BX844577
A_10_P011798	2.31105
A_10_P222388	2.31101		AGENCOURT_11347985 NICHD_XGC_Tad1 Xenopus laevis cDNA clone IMAGE:6877113 5', mRNA sequence [CB205951]			CB205951
A_10_P010517	2.3104
A_10_P012937	2.31009		Rep: Cytochrome oxidase subunit 3 - Enhydris plumbea, partial (8%) [TC462954]
A_10_P003728	2.3097	MGC69089	Xenopus laevis uncharacterized protein MGC69089 (MGC69089), mRNA [NM_001086561]		379722	NM_001086561	uncharacterized protein MGC69089
A_10_P059904	2.30932	LOC100137623	Xenopus laevis hypothetical protein LOC100137623, mRNA (cDNA clone IMAGE:5440018), partial cds [BC142545]		100137623	BC142545	uncharacterized LOC100137623
A_10_P006796	2.30929	enpp6	Xenopus laevis ectonucleotide pyrophosphatase/phosphodiesterase 6 (enpp6), mRNA [NM_001093348]		446652	NM_001093348	ectonucleotide pyrophosphatase/phosphodiesterase 6
A_10_P015128	2.30891		AGENCOURT_69591969 NICHD_XGC_Ov1 Xenopus laevis cDNA clone IMAGE:8328297 5', mRNA sequence [DY551875]			DY551875
A_10_P224328	2.30884	alpl	Xenopus laevis alkaline phosphatase, liver/bone/kidney (alpl), mRNA [NM_001087426]		380589	NM_001087426	alkaline phosphatase, liver/bone/kidney
A_10_P149979	2.30795	efnb2-b	Xenopus laevis ephrin-B2 (efnb2-b), mRNA [NM_001122597]		100141484	NM_001122597	ephrin-B2
A_10_P005145	2.30718	tspan33	Xenopus laevis tetraspanin 33 (tspan33), mRNA [NM_001091985]		443880	NM_001091985	tetraspanin 33
A_10_P059664	2.30677		AGENCOURT_55952902 NICHD_XGC_FaB Xenopus laevis cDNA clone IMAGE:8069415 3', mRNA sequence [DT060740]			DT060740
A_10_P023929	2.30611
A_10_P079635	2.30594		AGENCOURT_55147898 NICHD_XGC_Emb10 Xenopus laevis cDNA clone IMAGE:7982058 3', mRNA sequence [DR727891]			DR727891
A_10_P020511	2.30558	gsta1	Xenopus laevis glutathione S-transferase alpha 1 (gsta1), mRNA [NM_001097694]		100036921	NM_001097694	glutathione S-transferase alpha 1
A_10_P276112	2.30539		Rep: Dinitrogenase iron-molybdenum cofactor biosynthesis protein - Methanococcus maripaludis (strain C7 / ATCC BAA-1331), partial (10%) [TC468721]
A_10_P105955	2.30446		AGENCOURT_11375191 NICHD_XGC_Tad1 Xenopus laevis cDNA clone IMAGE:6878344 5', mRNA sequence [CB206556]			CB206556
A_10_P276912	2.30429		Rep: Interferon regulatory factor 4 - Gallus gallus (Chicken), partial (86%) [TC468919]
A_10_P005688	2.30369	mab21l3	Xenopus laevis MGC81002 protein (mab21l3), mRNA [NM_001092422]		444318	NM_001092422	MGC81002 protein
A_10_P126254	2.30349		AGENCOURT_11245358 NICHD_XGC_Tad2 Xenopus laevis cDNA clone IMAGE:6873404 5', mRNA sequence [CB198438]			CB198438
A_10_P005549	2.3021	lcp2	Xenopus laevis lymphocyte cytosolic protein 2 (SH2 domain containing leukocyte protein of 76kDa) (lcp2), mRNA [NM_001092298]		444194	NM_001092298	lymphocyte cytosolic protein 2 (SH2 domain containing leukocyte protein of 76kDa)
A_10_P041566	2.30197	slc3a1	Xenopus laevis solute carrier family 3 (amino acid transporter heavy chain), member 1 (slc3a1), mRNA [NM_001096398]		734933	NM_001096398	solute carrier family 3 (amino acid transporter heavy chain), member 1
A_10_P147193	2.30077	efnb2-b	Xenopus laevis ephrin-B2 (efnb2-b), mRNA [NM_001122597]		100141484	NM_001122597	ephrin-B2
A_10_P003245	2.30068	tnnc1	Xenopus laevis troponin C type 1 (slow) (tnnc1), mRNA [NM_001086254]		379410	NM_001086254	troponin C type 1 (slow)
A_10_P107641	2.29995	LOC100037120	Xenopus laevis uncharacterized LOC100037120 (LOC100037120), mRNA [NM_001097830]		100037120	NM_001097830	uncharacterized LOC100037120
A_10_P225568	2.29989
A_10_P051679	2.29951		BX846139 Soares NXEG Xenopus laevis cDNA clone IMAGp998E218086 ; IMAGE:3301244 5', mRNA sequence [BX846139]			BX846139
A_10_P062309	2.29882		AGENCOURT_77788529 NICHD_XGC_skin_m Xenopus laevis cDNA clone IMAGE:8641159 5', mRNA sequence [EB729253]			EB729253
A_10_P269027	2.29656		Rep: Haem lyase - Naegleria gruberi, partial (4%) [TC466879]
A_10_P237413	2.29646		Rep: UPF0511 protein C2orf56 homolog, mitochondrial precursor - Xenopus laevis (African clawed frog), partial (86%) [TC450068]
A_10_P102785	2.29575
A_10_P075473	2.29574	LOC446298	Xenopus laevis hypothetical protein LOC446298, mRNA (cDNA clone IMAGE:7018598), partial cds [BC080404]		446298	BC080404	uncharacterized LOC446298
A_10_P013249	2.29562
A_10_P016297	2.29526		Rep: Monocarboxylate transporter 12 - Xenopus tropicalis (Western clawed frog) (Silurana tropicalis), partial (13%) [TC429968]
A_10_P092654	2.29447		AGENCOURT_73653346 NICHD_XGC_int_m Xenopus laevis cDNA clone IMAGE:8526873 5', mRNA sequence [EB469674]			EB469674
A_10_P032212	2.29419	nsf	Xenopus laevis N-ethylmaleimide sensitive factor (nsf), mRNA [NM_001096720]		779070	NM_001096720	N-ethylmaleimide sensitive factor
A_10_P265012	2.29319		Rep: Cip1-interacting zinc finger protein (Nuclear protein NP94). - Xenopus tropicalis, partial (5%) [TC465756]
A_10_P084430	2.29231	LOC100036883	Xenopus laevis uncharacterized LOC100036883 (LOC100036883), mRNA [NM_001097664]		100036883	NM_001097664	uncharacterized LOC100036883
A_10_P008819	2.29183	LOC495380	Xenopus laevis uncharacterized LOC495380 (LOC495380), mRNA [NM_001095041]		495380	NM_001095041	uncharacterized LOC495380
A_10_P002865	2.29144	dstn	Xenopus laevis destrin (actin depolymerizing factor) (dstn), mRNA [NM_001086126]		379282	NM_001086126	destrin (actin depolymerizing factor)
A_10_P001461	2.29109		Rep: Cytochrome c oxidase subunit 3 - Orthetrum triangulare melania, partial (6%) [TC433209]
A_10_P016765	2.29084		BP707243 Osada Taira anterior neuroectoderm (ANE) pCS105 cDNA library Xenopus laevis cDNA clone XL520d08ex 5', mRNA sequence [BP707243]			BP707243
A_10_P212038	2.2905		Rep: Vinexin - Mus musculus (Mouse), partial (9%) [TC449285]
A_10_P153838	2.28883
A_10_P010650	2.28873
A_10_P277907	2.28758		Rep: AGAP007071-PA - Anopheles gambiae str. PEST, partial (3%) [TC469177]
A_10_P209178	2.28651		Rep: Nrp2 protein - Xenopus tropicalis (Western clawed frog) (Silurana tropicalis), partial (3%) [TC448233]
A_10_P265432	2.28554
A_10_P144693	2.28502	stk4	Xenopus laevis serine/threonine kinase 4 (stk4), mRNA [NM_001096848]		779226	NM_001096848	serine/threonine kinase 4
A_10_P180428	2.28499
A_10_P233613	2.28493	emp3	Xenopus laevis epithelial membrane protein 3 (emp3), mRNA [NM_001087148]		380309	NM_001087148	epithelial membrane protein 3
A_10_P002969	2.2846	palmd	Xenopus laevis palmdelphin (palmd), mRNA [NM_001087189]		380350	NM_001087189	palmdelphin
A_10_P184933	2.28423		Rep: DEFB123 protein - Bos taurus (Bovine), partial (19%) [TC458901]
A_10_P202528	2.28404		Rep: LOC398674 protein - Xenopus laevis (African clawed frog), partial (24%) [TC445785]
A_10_P208003	2.28219	des.1-b	Xenopus laevis desmin, gene 1 (des.1-b), mRNA [NM_001093564]		446868	NM_001093564	desmin, gene 1
A_10_P007100	2.28215	cfp	Xenopus laevis complement factor properdin (cfp), mRNA [NM_001093566]		446870	NM_001093566	complement factor properdin
A_10_P064089	2.28187	uroc1	Xenopus laevis urocanate hydratase 1 (uroc1), mRNA [NM_001096185]		734714	NM_001096185	urocanate hydratase 1
A_10_P195188	2.28083	MGC68542	Xenopus laevis uncharacterized protein MGC68542 (MGC68542), mRNA [NM_001089711]		398787	NM_001089711	uncharacterized protein MGC68542
A_10_P187429	2.2799	act2	Xenopus laevis actin, alpha sarcomeric/cardiac (act2), mRNA [NM_001096757]		779129	NM_001096757	actin, alpha sarcomeric/cardiac
A_10_P057402	2.27978		Xenopus laevis cgso01 mRNA, complete sequence [DQ097005]			DQ097005
A_10_P259817	2.27968		Rep: Actin-associated protein palladin - Gallus gallus, partial (11%) [TC464316]
A_10_P274967	2.27964	LOC446916	Xenopus laevis cDNA clone MGC:132283 IMAGE:4407668, complete cds [BC106671]		446916	BC106671	uncharacterized LOC446916
A_10_P121554	2.27962		Rep: MGC53682 protein - Xenopus laevis (African clawed frog), partial (33%) [TC446624]
A_10_P195323	2.27951		Rep: Chromosome undetermined scaffold_15, whole genome shotgun sequence - Paramecium tetraurelia, partial (5%) [TC443195]
A_10_P190053	2.27906		Rep: WD repeat protein SAZD (Transducin beta-like 3 protein). - Xenopus tropicalis, partial (10%) [TC441305]
A_10_P191643	2.27835
A_10_P020604	2.27833		BX853150 NICHD_XGC_Emb3 Xenopus laevis cDNA clone IMAGp998L238296 ; IMAGE:3399718 5', mRNA sequence [BX853150]			BX853150
A_10_P000382	2.2783	mhc1a-a	Xenopus laevis major histocompatibility complex class I antigen (mhc1a-a), mRNA [NM_001085732]		373808	NM_001085732	major histocompatibility complex class I antigen
A_10_P033936	2.27744	MGC53060	Xenopus laevis Cyclin-G1-like (MGC53060), mRNA [NM_001086248]		379404	NM_001086248	Cyclin-G1-like
A_10_P009398	2.27721	agmat	Xenopus laevis agmatine ureohydrolase (agmatinase) (agmat), mRNA [NM_001095741]		734257	NM_001095741	agmatine ureohydrolase (agmatinase)
A_10_P035526	2.27701	prtn3	Xenopus laevis proteinase 3 (prtn3), mRNA [NM_001095349]		496090	NM_001095349	proteinase 3
A_10_P095598	2.27625		Rep: Phospholemman-like protein precursor - Squalus acanthias (Spiny dogfish), partial (34%) [TC428471]
A_10_P142128	2.27607	ak1-b	Xenopus laevis adenylate kinase 1 (ak1-b), mRNA [NM_001094214]		447507	NM_001094214	adenylate kinase 1
A_10_P245813	2.27604		Rep: Tetraspanin-2 (Tspan-2). - Xenopus tropicalis, partial (86%) [TC460309]
A_10_P167648	2.27552
A_10_P004241	2.27515	MGC82246	Xenopus laevis uncharacterized protein MGC82246 (MGC82246), mRNA [NM_001091092]		414511	NM_001091092	uncharacterized protein MGC82246
A_10_P019734	2.27493
A_10_P000597	2.27436	LOC398476	Xenopus laevis FcRgamma subunit (LOC398476), mRNA [NM_001088979]		398476	NM_001088979	FcRgamma subunit
A_10_P219478	2.27117
A_10_P210728	2.26992		Rep: MHC class II antigen alpha chain DBAr2 - Xenopus laevis (African clawed frog), partial (8%) [TC448773]
A_10_P006045	2.26969	ntm	Xenopus laevis neurotrimin (ntm), mRNA [NM_001092700]		444598	NM_001092700	neurotrimin
A_10_P068012	2.26968		AGENCOURT_10164909 NICHD_XGC_Kid1 Xenopus laevis cDNA clone IMAGE:4032346 5', mRNA sequence [BU904754]			BU904754
A_10_P006432	2.26869	hspb7	Xenopus laevis heat shock 27kDa protein family, member 7 (cardiovascular) (hspb7), mRNA [NM_001093089]		446393	NM_001093089	heat shock 27kDa protein family, member 7 (cardiovascular)
A_10_P071221	2.26842	srl	Xenopus laevis hypothetical protein LOC733292, mRNA (cDNA clone IMAGE:5515459), partial cds [BC098985]		733292	BC098985	sarcalumenin
A_10_P192973	2.26841
A_10_P267242	2.26811
A_10_P037406	2.26708	slc13a3	Xenopus laevis solute carrier family 13 (sodium-dependent dicarboxylate transporter), member 3 (slc13a3), mRNA [NM_001092875]		444773	NM_001092875	solute carrier family 13 (sodium-dependent dicarboxylate transporter), member 3
A_10_P011169	2.26706		AGENCOURT_13850996 NICHD_XGC_Tad2 Xenopus laevis cDNA clone IMAGE:6935675 5', mRNA sequence [CB941853]			CB941853
A_10_P229758	2.26693	mmp25	Xenopus laevis cDNA clone IMAGE:5506365 [BC078136]		100381142	BC078136	matrix metallopeptidase 25
A_10_P070782	2.2666	tat	Xenopus laevis hypothetical protein LOC443707, mRNA (cDNA clone IMAGE:7019538), partial cds [BC074414]		443707	BC074414	tyrosine aminotransferase
A_10_P276337	2.26632		Rep: Receptor tyrosine-protein kinase erbB-3 precursor (EC 2.7.10.1) (c- erbB3) (Tyrosine kinase-type cell surface receptor HER3). - Xenopus tropicalis, partial (14%) [TC468775]
A_10_P000030	2.26605	cyp1a1	Xenopus laevis cytochrome P450, family 1, subfamily A, polypeptide 1 (cyp1a1), mRNA [NM_001097072]		100036775	NM_001097072	cytochrome P450, family 1, subfamily A, polypeptide 1
A_10_P025561	2.26556
A_10_P034036	2.26434	nrros	Xenopus laevis negative regulator of reactive oxygen species (nrros), mRNA [NM_001127782]		100158336	NM_001127782	negative regulator of reactive oxygen species
A_10_P000177	2.26428	cyp4f42	Xenopus laevis cytochrome P450, family 4, subfamily F, polypeptide 2 (cyp4f42), mRNA [NM_001172179]		100337565	NM_001172179	cytochrome P450, family 4, subfamily F, polypeptide 2
A_10_P007634	2.26361	b3galt2	Xenopus laevis UDP-Gal:betaGlcNAc beta 1,3-galactosyltransferase, polypeptide 2 (b3galt2), mRNA [NM_001094098]		447391	NM_001094098	UDP-Gal:betaGlcNAc beta 1,3-galactosyltransferase, polypeptide 2
A_10_P158713	2.26322		Rep: guanine nucleotide binding protein, alpha transducing 3 - Rattus norvegicus, partial (5%) [TC429462]
A_10_P090610	2.26286		BP677872 Osada Taira anterior neuroectoderm (ANE) pCS105 cDNA library Xenopus laevis cDNA clone XL428c03ex 5', mRNA sequence [BP677872]			BP677872
A_10_P182583	2.26247		Xenopus laevis cDNA clone IMAGE:7019119 [BC108813]			BC108813
A_10_P007485	2.26235	rcsd1	Xenopus laevis RCSD domain containing 1 (rcsd1), mRNA [NM_001094471]		493580	NM_001094471	RCSD domain containing 1
A_10_P007968	2.26225	dao	Xenopus laevis D-amino-acid oxidase (dao), mRNA [NM_001096562]		735104	NM_001096562	D-amino-acid oxidase
A_10_P238408	2.26033	cox5a	AGENCOURT_10301054 NICHD XGC Emb1 Xenopus laevis cDNA clone IMAGE:5156530 5', mRNA sequence [CA793177]		443818	CA793177	cytochrome c oxidase subunit Va
A_10_P043811	2.25944	LOC733245	Xenopus laevis KL (LOC733245), mRNA [NM_001095616]		733245	NM_001095616	KL
A_10_P156243	2.25932		Rep: zinc finger CCCH-type containing 12C - Gallus gallus, partial (25%) [TC428480]
A_10_P164878	2.25828		Rep: Predicted protein - Nematostella vectensis (Starlet sea anemone), partial (7%) [TC431912]
A_10_P017794	2.25827		AGENCOURT_8216611 NICHD XGC Emb4 Xenopus laevis cDNA clone IMAGE:4930104 5', mRNA sequence [BQ730684]			BQ730684
A_10_P186973	2.25813		Rep: Angptl1 protein - Danio rerio (Zebrafish) (Brachydanio rerio), partial (4%) [TC440185]
A_10_P278037	2.25765
A_10_P130457	2.25728	akr1c2-a	Xenopus laevis aldo-keto reductase family 1, member C2 (akr1c2-a), mRNA [NM_001096846]		779224	NM_001096846	aldo-keto reductase family 1, member C2
A_10_P186918	2.25717		Rep: Os07g0103000 protein - Oryza sativa subsp. japonica (Rice), partial (14%) [TC440160]
A_10_P075363	2.25683		AGENCOURT_89900498 NICHD_XGC_int_m Xenopus laevis cDNA clone IMAGE:8825439 5', mRNA sequence [EG574564]			EG574564
A_10_P016907	2.2558
A_10_P127064	2.25454		AGENCOURT_14163545 NICHD_XGC_Eye1 Xenopus laevis cDNA clone IMAGE:6945055 5', mRNA sequence [CD254063]			CD254063
A_10_P169918	2.25451	acta1	Xenopus laevis actin, alpha 1, skeletal muscle (acta1), mRNA [NM_001091751]		432314	NM_001091751	actin, alpha 1, skeletal muscle
A_10_P004331	2.25349	heca	Xenopus laevis headcase homolog (heca), mRNA [NM_001091498]		432026	NM_001091498	headcase homolog
A_10_P005912	2.25347	myo1f	Xenopus laevis myosin IF (myo1f), mRNA [NM_001092572]		444470	NM_001092572	myosin IF
A_10_P008313	2.25317		Xenopus laevis cDNA clone IMAGE:3397120 [BC083003]			BC083003
A_10_P273127	2.25217
A_10_P030577	2.25124	gap43-a	Xenopus laevis growth associated protein 43 (gap43-a), mRNA [NM_001086869]		380030	NM_001086869	growth associated protein 43
A_10_P216698	2.25107		Rep: AAA ATPase containing von Willebrand factor type A (VWA) domain-like protein precursor - Mycobacterium sp. (strain MCS), partial (13%) [TC450972]
A_10_P003304	2.25098	sepp1	Xenopus laevis selenoprotein P, plasma, 1 (sepp1), mRNA [NM_001199896]		100381023	NM_001199896	selenoprotein P, plasma, 1
A_10_P019655	2.25016
A_10_P238228	2.25008	chrd	Xenopus laevis chordin (chrd), mRNA [NM_001088309]		398045	NM_001088309	chordin
A_10_P210988	2.2486		Rep: Complement factor H-related protein - Mus musculus (Mouse), partial (14%) [TC448882]
A_10_P040161	2.24853	c2	Xenopus laevis complement component 2 (c2), mRNA [NM_001122694]		734198	NM_001122694	complement component 2
A_10_P037441	2.24788	snca	Xenopus laevis synuclein, alpha (non A4 component of amyloid precursor) (snca), mRNA [NM_001087154]		380315	NM_001087154	synuclein, alpha (non A4 component of amyloid precursor)
A_10_P261177	2.2476		Rep: LOC494710 protein - Xenopus laevis (African clawed frog), partial (7%) [TC464714]
A_10_P007077	2.24615	MGC80746	Xenopus laevis MGC80746 protein (MGC80746), mRNA [NM_001093548]		446852	NM_001093548	MGC80746 protein
A_10_P001451	2.24492		Rep: Zinc finger protein 608 (Renal carcinoma antigen NY-REN-36). - Xenopus tropicalis, partial (36%) [TC425393]
A_10_P000101	2.2446	lgals9c-a	Xenopus laevis lectin, galactoside-binding, soluble, 9C (lgals9c-a), mRNA [NM_001088733]		398289	NM_001088733	lectin, galactoside-binding, soluble, 9C
A_10_P030501	2.24432	prss2	Xenopus laevis protease, serine, 2 (trypsin 2) (prss2), mRNA [NM_001095641]		733345	NM_001095641	protease, serine, 2 (trypsin 2)
A_10_P004009	2.2442	cxcl12	Xenopus laevis chemokine (C-X-C motif) ligand 12 (cxcl12), transcript variant 2, mRNA [NM_001090163]		399030	NM_001090163	chemokine (C-X-C motif) ligand 12
A_10_P218588	2.24033	MGC116516	Xenopus laevis uncharacterized protein MGC116516 (MGC116516), mRNA [NM_001096609]		735153	NM_001096609	uncharacterized protein MGC116516
A_10_P176638	2.24	MGC68777	Xenopus laevis uncharacterized protein MGC68777 (MGC68777), mRNA [NM_001089964]		398923	NM_001089964	uncharacterized protein MGC68777
A_10_P092709	2.23807		AGENCOURT_15597911 NICHD_XGC_Brn1 Xenopus laevis cDNA clone IMAGE:7019207 5', mRNA sequence [CF549473]			CF549473
A_10_P019910	2.23795		BX845870 NICHD_XGC_Brn1 Xenopus laevis cDNA clone IMAGp998K1610582 ; IMAGE:4740231 5', mRNA sequence [BX845870]			BX845870
A_10_P142573	2.23665	map1lc3a	Xenopus laevis microtubule-associated protein 1 light chain 3 alpha (map1lc3a), mRNA [NM_001087073]		380234	NM_001087073	microtubule-associated protein 1 light chain 3 alpha
A_10_P078560	2.23509	lpar6	Xenopus laevis LPA G-protein coupled receptor (lpar6), mRNA [NM_001280597]		101243551	NM_001280597	LPA G-protein coupled receptor
A_10_P025778	2.2347		AGENCOURT_18790866 NICHD_XGC_Te2N Xenopus laevis cDNA clone IMAGE:7202828 5', mRNA sequence [CK799174]			CK799174
A_10_P229508	2.23447	acta1	Xenopus laevis actin, alpha 1, skeletal muscle (acta1), mRNA [NM_001091751]		432314	NM_001091751	actin, alpha 1, skeletal muscle
A_10_P195078	2.23328
A_10_P013977	2.23261		BJ068146 NIBB Mochii normalized Xenopus tailbud library Xenopus laevis cDNA clone XL105o05 5', mRNA sequence [BJ068146]			BJ068146
A_10_P121564	2.23156		AGENCOURT_15213907 NICHD_XGC_Emb4 Xenopus laevis cDNA clone IMAGE:4970405 5', mRNA sequence [CF289266]			CF289266
A_10_P196039	2.23148	acta1	Xenopus laevis actin, alpha 1, skeletal muscle (acta1), mRNA [NM_001091751]		432314	NM_001091751	actin, alpha 1, skeletal muscle
A_10_P177998	2.23143	mapt	Xenopus laevis tau-like protein-2, mRNA (cDNA clone MGC:86289 IMAGE:7020161), complete cds [BC079779]		398307	BC079779	microtubule-associated protein tau
A_10_P024157	2.22972		AGENCOURT_14164172 NICHD_XGC_Eye1 Xenopus laevis cDNA clone IMAGE:6949342 5', mRNA sequence [CD325969]			CD325969
A_10_P009054	2.22941	fkbp1b	Xenopus laevis similar to FK506 binding protein 1B, 12.6 kDa, mRNA (cDNA clone MGC:98316 IMAGE:7008517), complete cds [BC086462]		399415	BC086462	similar to FK506 binding protein 1B, 12.6 kDa
A_10_P009259	2.2282	mogat2.1	Xenopus laevis monoacylglycerol O-acyltransferase 2, gene 1 (mogat2.1), mRNA [NM_001095402]		496214	NM_001095402	monoacylglycerol O-acyltransferase 2, gene 1
A_10_P142093	2.22772	cfp	Xenopus laevis complement factor properdin (cfp), mRNA [NM_001093566]		446870	NM_001093566	complement factor properdin
A_10_P137668	2.22769		GB
A_10_P125464	2.22764		Rep: ADP-ribosylation factor-like protein 8B - Homo sapiens (Human), partial (98%) [TC437186]
A_10_P067742	2.22681	mmp28-a	Xenopus laevis matrix metalloproteinase-28 mRNA, partial cds [EF187278]		100037251	EF187278	matrix metallopeptidase 28
A_10_P030936	2.22603	gap43-a	Xenopus laevis growth associated protein 43 (gap43-a), mRNA [NM_001086869]		380030	NM_001086869	growth associated protein 43
A_10_P008600	2.22547	LOC495161	Xenopus laevis uncharacterized LOC495161 (LOC495161), mRNA [NM_001094854]		495161	NM_001094854	uncharacterized LOC495161
A_10_P229798	2.22512		Rep: VirB8 protein - Anaplasma marginale (strain St. Maries), partial (7%) [TC455309]
A_10_P006776	2.22507	ina-b	Xenopus laevis internexin neuronal intermediate filament protein, alpha (ina-b), mRNA [NM_001093335]		446639	NM_001093335	internexin neuronal intermediate filament protein, alpha
A_10_P161648	2.22444	tfcp2l1-a	Xenopus laevis transcription factor CP2-like 1 (tfcp2l1-a), mRNA [NM_001086908]		380069	NM_001086908	transcription factor CP2-like 1
A_10_P265752	2.22442
A_10_P074998	2.22338	LOC496091	Xenopus laevis hypothetical LOC496091, mRNA (cDNA clone IMAGE:7205439), partial cds [BC087517]		496091	BC087517	uncharacterized LOC496091
A_10_P204043	2.2213		Rep: CG33342-PA - Drosophila melanogaster, partial (10%) [TC446369]
A_10_P010467	2.22054		Rep: Cytochrome c oxidase subunit I - Bombina orientalis (Oriental fire-bellied toad), partial (32%) [TC459406]
A_10_P144618	2.22017	LOC446274	Xenopus laevis hypothetical protein LOC446274, mRNA (cDNA clone IMAGE:5515870), partial cds [BC079820]		446274	BC079820	uncharacterized LOC446274
A_10_P219658	2.2191
A_10_P134358	2.21806	LOC100126634	Xenopus laevis hypothetical protein LOC100126634, mRNA (cDNA clone IMAGE:8545435), partial cds [BC153778]		100126634	BC153778	uncharacterized LOC100126634
A_10_P022372	2.21778	LOC100125664	Xenopus laevis uncharacterized LOC100125664 (LOC100125664), mRNA [NM_001105268]		100125664	NM_001105268	uncharacterized LOC100125664
A_10_P019706	2.21772		BX843406 NICHD_XGC_Eye1 Xenopus laevis cDNA clone IMAGp998B0710623 ; IMAGE:4757286 5', mRNA sequence [BX843406]			BX843406
A_10_P074105	2.21722	c1orf158	Xenopus laevis chromosome 1 open reading frame 158 (c1orf158), mRNA [NM_001095298]		496031	NM_001095298	chromosome 1 open reading frame 158
A_10_P005517	2.21626	MGC80644	Xenopus laevis MGC80644 protein (MGC80644), mRNA [NM_001092274]		444170	NM_001092274	MGC80644 protein
A_10_P255657	2.21626
A_10_P024922	2.21555		AGENCOURT_15182262 NICHD_XGC_Emb4 Xenopus laevis cDNA clone IMAGE:5513894 5', mRNA sequence [CF286648]			CF286648
A_10_P013821	2.21518
A_10_P014638	2.2142		BJ087068 NIBB Mochii normalized Xenopus tailbud library Xenopus laevis cDNA clone XL055f09 3', mRNA sequence [BJ087068]			BJ087068
A_10_P023570	2.21391	mt4	AGENCOURT_14158035 NICHD_XGC_Eye1 Xenopus laevis cDNA clone IMAGE:6947463 5', mRNA sequence [CD253893]		394349	CD253893	metallothionein 4
A_10_P124769	2.21369	MGC83053	Xenopus laevis MGC83053 protein (MGC83053), mRNA [NM_001092535]		444433	NM_001092535	MGC83053 protein
A_10_P034781	2.21323	atp1a1-a	Xenopus laevis ATPase, Na+/K+ transporting, alpha 1 polypeptide (atp1a1-a), mRNA [NM_001090595]		399285	NM_001090595	ATPase, Na+/K+ transporting, alpha 1 polypeptide
A_10_P041627	2.21202	tfap2a-a	Xenopus laevis transcription factor AP-2 alpha (activating enhancer binding protein 2 alpha) (tfap2a-a), mRNA [NM_001087569]		394344	NM_001087569	transcription factor AP-2 alpha (activating enhancer binding protein 2 alpha)
A_10_P011659	2.21172		DC076361 Yamamoto [DC076361]			DC076361
A_10_P111106	2.21153
A_10_P204898	2.20924		Rep: LOC100036722 protein - Xenopus tropicalis (Western clawed frog) (Silurana tropicalis), partial (36%) [TC446678]
A_10_P035291	2.20794	fbln1	Xenopus laevis fibulin 1 (fbln1), mRNA [NM_001095961]		734480	NM_001095961	fibulin 1
A_10_P007990	2.2076	hist1h1t	Xenopus laevis histone cluster 1, H1t (hist1h1t), mRNA [NM_001094488]		494640	NM_001094488	histone cluster 1, H1t
A_10_P265572	2.20705	gpx3-a	Xenopus laevis glutathione peroxidase 3 (plasma) (gpx3-a), mRNA [NM_001091850]		443744	NM_001091850	glutathione peroxidase 3 (plasma)
A_10_P067362	2.20657	igf1	Xenopus laevis insulin-like growth factor 1 (somatomedin C) (igf1), mRNA [NM_001163393]		378699	NM_001163393	insulin-like growth factor 1 (somatomedin C)
A_10_P197728	2.20631		Xenopus laevis cDNA clone IMAGE:7019119 [BC108813]			BC108813
A_10_P003207	2.2053	grn	Xenopus laevis granulin (grn), mRNA [NM_001087209]		380370	NM_001087209	granulin
A_10_P007474	2.2051		Xenopus laevis cDNA clone IMAGE:7011401 [BC079803]			BC079803
A_10_P128525	2.2043
A_10_P071705	2.20396	hoxd4	Xenopus laevis homeobox D4 (hoxd4), mRNA [NM_001173995]		100380950	NM_001173995	homeobox D4
A_10_P223598	2.20393		Rep: Myomesin-2 (M-protein) (165 kDa titin-associated protein) (165 kDa connectin-associated protein). - Xenopus tropicalis, partial (19%) [TC442001]
A_10_P037902	2.20369	alb-a	Xenopus laevis albumin (alb-a), mRNA [NM_001087775]		397731	NM_001087775	albumin
A_10_P232513	2.20133		Rep: Phosphatase and actin regulator 2. - Xenopus tropicalis, partial (11%) [TC456157]
A_10_P024255	2.201
A_10_P067542	2.20069	cd44	Xenopus laevis CD44 molecule (Indian blood group) (cd44), mRNA [NM_001091833]		443701	NM_001091833	CD44 molecule (Indian blood group)
A_10_P204299	2.19946		Rep: CECR1 - Xenopus laevis (African clawed frog), partial (37%) [TC446463]
A_10_P017739	2.19901
A_10_P186943	2.19872		AGENCOURT_11244672 NICHD_XGC_Tad2 Xenopus laevis cDNA clone IMAGE:6873429 5', mRNA sequence [CB198462]			CB198462
A_10_P258207	2.19848		Rep: Achaete-scute complex-like 2 - Sus scrofa (Pig), partial (7%) [TC463851]
A_10_P277302	2.19821		Rep: LOC100037037 protein - Xenopus laevis (African clawed frog), partial (16%) [TC469022]
A_10_P176508	2.19759	LOC100158300	Xenopus laevis uncharacterized LOC100158300 (LOC100158300), mRNA [NM_001127756]		100158300	NM_001127756	uncharacterized LOC100158300
A_10_P013933	2.19706		BJ065503 NIBB Mochii normalized Xenopus tailbud library Xenopus laevis cDNA clone XL083c23 5', mRNA sequence [BJ065503]			BJ065503
A_10_P034791	2.19595	prkag3	Xenopus laevis protein kinase, AMP-activated, gamma 3 non-catalytic subunit (prkag3), mRNA [NM_001112877]		100127310	NM_001112877	protein kinase, AMP-activated, gamma 3 non-catalytic subunit
A_10_P008961	2.19532	anpep	Xenopus laevis alanyl (membrane) aminopeptidase (anpep), mRNA [NM_001095122]		495476	NM_001095122	alanyl (membrane) aminopeptidase
A_10_P003635	2.19506	pck1	Xenopus laevis phosphoenolpyruvate carboxykinase 1 (soluble) (pck1), mRNA [NM_001086477]		379637	NM_001086477	phosphoenolpyruvate carboxykinase 1 (soluble)
A_10_P237008	2.19502		Rep: Leukotriene B4 receptor 1 - Rattus norvegicus (Rat), partial (23%) [TC457585]
A_10_P198823	2.19495		Rep: Laminin subunit alpha-1 precursor (Laminin A chain). - Xenopus tropicalis, partial (6%) [TC443400]
A_10_P003064	2.19482	abhd1	Xenopus laevis abhydrolase domain containing 3 (abhd1), mRNA [NM_001087032]		380193	NM_001087032	abhydrolase domain containing 3
A_10_P066659	2.19385		AGENCOURT_86400245 NICHD_XGC_bone Xenopus laevis cDNA clone IMAGE:8740985 5', mRNA sequence [EE320754]			EE320754
A_10_P011802	2.19293
A_10_P024557	2.19257
A_10_P164373	2.19242	aifm2	Xenopus laevis apoptosis-inducing factor, mitochondrion-associated, 2 (aifm2), mRNA [NM_001097928]		100049086	NM_001097928	apoptosis-inducing factor, mitochondrion-associated, 2
A_10_P214808	2.19209		Rep: Predicted protein - Monosiga brevicollis MX1, partial (54%) [TC450310]
A_10_P013294	2.19183		AGENCOURT_89901158 NICHD_XGC_int_m Xenopus laevis cDNA clone IMAGE:8821772 5', mRNA sequence [EG587028]			EG587028
A_10_P067627	2.19161		AGENCOURT_11210731 NICHD_XGC_Tad2 Xenopus laevis cDNA clone IMAGE:6873955 5', mRNA sequence [CB198950]			CB198950
A_10_P063054	2.18879	amer2	Xenopus laevis hypothetical protein LOC432119, mRNA (cDNA clone IMAGE:4755405), partial cds [BC072359]		432119	BC072359	APC membrane recruitment protein 2
A_10_P206828	2.18849		Rep: AAA ATPase containing von Willebrand factor type A (VWA) domain-like protein precursor - Mycobacterium sp. (strain MCS), partial (13%) [TC447361]
A_10_P001685	2.18834		cm26f06.w1 Blackshear [AW643154]			AW643154
A_10_P203743	2.1867		AGENCOURT_13845920 NICHD_XGC_Tad2 Xenopus laevis cDNA clone IMAGE:6933258 5', mRNA sequence [CB942955]			CB942955
A_10_P037352	2.1842	hba4	Xenopus laevis alpha-T4 globin, Putative ortholog of hemoglobin alpha chain. [Source:Uniprot/SWISSPROT;Acc:P01922], 2 of 3 (hba4), mRNA [NM_001086280]		379438	NM_001086280	alpha-T4 globin, Putative ortholog of hemoglobin alpha chain. [Source:Uniprot/SWISSPROT;Acc:P01922], 2 of 3
A_10_P037391	2.18405	cytl1	Xenopus laevis cytokine-like 1 (cytl1), mRNA [NM_001097108]		100036817	NM_001097108	cytokine-like 1
A_10_P031366	2.18287	crym	Xenopus laevis crystallin, mu (crym), mRNA [NM_001099895]		100101313	NM_001099895	crystallin, mu
A_10_P109594	2.1828	tpm2-a	Xenopus laevis tropomyosin 2 (beta) (tpm2-a), transcript variant 2, mRNA [NM_001089246]		100335131	NM_001089246	tropomyosin 2 (beta)
A_10_P063514	2.1827
A_10_P033506	2.18196	crip1-a	Xenopus laevis cysteine-rich protein 1 (intestinal) (crip1-a), mRNA [NM_001093834]		447125	NM_001093834	cysteine-rich protein 1 (intestinal)
A_10_P275022	2.18134	aifm2	Xenopus laevis apoptosis-inducing factor, mitochondrion-associated, 2 (aifm2), mRNA [NM_001097928]		100049086	NM_001097928	apoptosis-inducing factor, mitochondrion-associated, 2
A_10_P231753	2.18121	hhex	Xenopus laevis hematopoietically expressed homeobox (hhex), mRNA [NM_001085590]		373590	NM_001085590	hematopoietically expressed homeobox
A_10_P004902	2.17937	MGC80198	Xenopus laevis uncharacterized protein MGC80198 (MGC80198), mRNA [NM_001091595]		432134	NM_001091595	uncharacterized protein MGC80198
A_10_P013340	2.17802		BJ038707 NIBB Mochii normalized Xenopus neurula library Xenopus laevis cDNA clone XL045d22 5', mRNA sequence [BJ038707]			BJ038707
A_10_P223003	2.17794		Rep: Cd81-prov protein - Xenopus laevis (African clawed frog), partial (26%) [TC453126]
A_10_P033671	2.1777	map1lc3a	Xenopus laevis microtubule-associated protein 1 light chain 3 alpha (map1lc3a), mRNA [NM_001087073]		380234	NM_001087073	microtubule-associated protein 1 light chain 3 alpha
A_10_P060694	2.17733	LOC100049756	Xenopus laevis hypothetical protein LOC100049756, mRNA (cDNA clone IMAGE:7980299), partial cds [BC141747]		100049756	BC141747	uncharacterized LOC100049756
A_10_P020628	2.176		BX853388 Wellcome CRC pSK egg Xenopus laevis cDNA clone IMAGp998P218238 ; IMAGE:3377540 5', mRNA sequence [BX853388]			BX853388
A_10_P239390	2.17597		Rep: Parvalbumin - Xenopus tropicalis (Western clawed frog) (Silurana tropicalis), complete [TC434241]
A_10_P220468	2.17567	tnnc2	Xenopus laevis troponin C type 2 (fast) (tnnc2), mRNA [NM_001085939]		379095	NM_001085939	troponin C type 2 (fast)
A_10_P068592	2.17487	ldhd	Xenopus laevis hypothetical protein LOC100036924, mRNA (cDNA clone IMAGE:8541783), partial cds [BC129667]		100036924	BC129667	lactate dehydrogenase D
A_10_P267027	2.17483		Rep: Receptor-type tyrosine-protein phosphatase N2 precursor - Macaca nemestrina (Pig-tailed macaque), partial (25%) [TC466312]
A_10_P064044	2.17426		AGENCOURT_18794625 NICHD_XGC_Te2N Xenopus laevis cDNA clone IMAGE:7203228 5', mRNA sequence [CK799672]			CK799672
A_10_P199283	2.1731		Rep: Laminin subunit alpha-1 precursor (Laminin A chain). - Xenopus tropicalis, partial (6%) [TC444585]
A_10_P023269	2.17305		AGENCOURT_13748240 NICHD_XGC_Tad2 Xenopus laevis cDNA clone IMAGE:6931931 5', mRNA sequence [CB943170]			CB943170
A_10_P101050	2.17288
A_10_P137208	2.17234		AGENCOURT_14164254 NICHD_XGC_Eye1 Xenopus laevis cDNA clone IMAGE:6948840 5', mRNA sequence [CD326842]			CD326842
A_10_P173693	2.17182	aifm2	Xenopus laevis apoptosis-inducing factor, mitochondrion-associated, 2 (aifm2), mRNA [NM_001097928]		100049086	NM_001097928	apoptosis-inducing factor, mitochondrion-associated, 2
A_10_P258467	2.17171		Rep: Ammonium transporter Rh type C - Xenopus tropicalis (Western clawed frog) (Silurana tropicalis), partial (12%) [TC463936]
A_10_P003963	2.16967	tagln	Xenopus laevis transgelin (tagln), mRNA [NM_001090131]		399014	NM_001090131	transgelin
A_10_P030961	2.16865	MGC154460	Xenopus laevis uncharacterized protein MGC154460 (MGC154460), mRNA [NM_001096881]		779260	NM_001096881	uncharacterized protein MGC154460
A_10_P207763	2.16856		Xenopus laevis cDNA clone IMAGE:4957472 [BC130094]			BC130094
A_10_P025710	2.16803	c1orf158	AGENCOURT_18786659 NICHD_XGC_Te2N Xenopus laevis cDNA clone IMAGE:7202187 5', mRNA sequence [CK798716]		496031	CK798716	chromosome 1 open reading frame 158
A_10_P138588	2.16731	fam102a	Xenopus laevis family with sequence similarity 102, member A (fam102a), mRNA [NM_001092420]		444316	NM_001092420	family with sequence similarity 102, member A
A_10_P007536	2.1671	dpyd	Xenopus laevis dihydropyrimidine dehydrogenase (dpyd), mRNA [NM_001094019]		447312	NM_001094019	dihydropyrimidine dehydrogenase
A_10_P041136	2.16633	sugct	Xenopus laevis succinyl-CoA:glutarate-CoA transferase (sugct), mRNA [NM_001096092]		734617	NM_001096092	succinyl-CoA:glutarate-CoA transferase
A_10_P008308	2.16574	LOC494811	Xenopus laevis uncharacterized LOC494811 (LOC494811), mRNA [NM_001094641]		494811	NM_001094641	uncharacterized LOC494811
A_10_P025168	2.16522		AGENCOURT_15572875 NICHD_XGC_Kid1 Xenopus laevis cDNA clone IMAGE:7011500 5', mRNA sequence [CF547375]			CF547375
A_10_P009204	2.16499	cetp	Xenopus laevis cholesteryl ester transfer protein, plasma (cetp), mRNA [NM_001095335]		496072	NM_001095335	cholesteryl ester transfer protein, plasma
A_10_P273837	2.16422	MGC154328	Xenopus laevis uncharacterized protein MGC154328 (MGC154328), mRNA [NM_001096839]		779217	NM_001096839	uncharacterized protein MGC154328
A_10_P008615	2.16409	skap2-a	Xenopus laevis src kinase associated phosphoprotein 2 (skap2-a), mRNA [NM_001094865]		495172	NM_001094865	src kinase associated phosphoprotein 2
A_10_P069547	2.16405	rab38	AGENCOURT_11243493 NICHD_XGC_Tad2 Xenopus laevis cDNA clone IMAGE:6872395 5', mRNA sequence [CB197511]		100381088	CB197511	RAB38, member RAS oncogene family
A_10_P011966	2.16333		dai42c01.x1 NICHD XGC Sp1 Xenopus laevis cDNA clone IMAGE:4964329 3', mRNA sequence [BM179326]			BM179326
A_10_P045969	2.16253	gpx3-a	Xenopus laevis glutathione peroxidase 3 (plasma) (gpx3-a), mRNA [NM_001091850]		443744	NM_001091850	glutathione peroxidase 3 (plasma)
A_10_P007336	2.16039	MGC85472	Xenopus laevis MGC85472 protein (MGC85472), mRNA [NM_001093866]		447158	NM_001093866	MGC85472 protein
A_10_P247498	2.15979	aifm2	Xenopus laevis apoptosis-inducing factor, mitochondrion-associated, 2 (aifm2), mRNA [NM_001097928]		100049086	NM_001097928	apoptosis-inducing factor, mitochondrion-associated, 2
A_10_P109341	2.15878	LOC780759	Xenopus laevis hypothetical protein LOC780759, mRNA (cDNA clone IMAGE:8533521), partial cds [BC154959]		780759	BC154959	uncharacterized LOC780759
A_10_P009004	2.15795	LOC495518	Xenopus laevis uncharacterized LOC495518 (LOC495518), mRNA [NM_001095152]		495518	NM_001095152	uncharacterized LOC495518
A_10_P262752	2.15789		Rep: Switch-associated protein 70 - Gallus gallus (Chicken), partial (39%) [TC465140]
A_10_P142813	2.15759	cetp	Xenopus laevis cholesteryl ester transfer protein, plasma (cetp), mRNA [NM_001095335]		496072	NM_001095335	cholesteryl ester transfer protein, plasma
A_10_P008913	2.15744	sspn	Xenopus laevis sarcospan (sspn), mRNA [NM_001095100]		495447	NM_001095100	sarcospan
A_10_P257542	2.15676
A_10_P014849	2.15663		BJ092258 NIBB Mochii normalized Xenopus tailbud library Xenopus laevis cDNA clone XL064k11 3', mRNA sequence [BJ092258]			BJ092258
A_10_P025041	2.15598
A_10_P073465	2.15542	msx1-b	Xenopus laevis msh homeobox 1 (msx1-b), mRNA [NM_001090898]		399464	NM_001090898	msh homeobox 1
A_10_P104330	2.15484		BJ094975 NIBB Mochii normalized Xenopus early gastrula library Xenopus laevis cDNA clone XL147e19 5', mRNA sequence [BJ094975]			BJ094975
A_10_P006021	2.15473	MGC83990	Xenopus laevis MGC83990 protein (MGC83990), mRNA [NM_001092670]		444568	NM_001092670	MGC83990 protein
A_10_P143918	2.1547	dkk1	Xenopus laevis dickkopf WNT signaling pathway inhibitor 1 (dkk1), mRNA [NM_001085592]		373592	NM_001085592	dickkopf WNT signaling pathway inhibitor 1
A_10_P232558	2.15408		Rep: N-acetylglucosamine transferase - Plasmodium falciparum (isolate 3D7), partial (3%) [TC456171]
A_10_P005313	2.15339	sh3bgr	Xenopus laevis SH3 domain binding glutamate-rich protein (sh3bgr), mRNA [NM_001092128]		444023	NM_001092128	SH3 domain binding glutamate-rich protein
A_10_P226973	2.15273		Rep: Brain-specific angiogenesis inhibitor 1-associated protein 2-like protein 2 (BAI1-associated protein 2-like protein 2). - Xenopus tropicalis, partial (34%) [TC454407]
A_10_P142898	2.15245	krt18	Xenopus laevis keratin 18 (krt18), mRNA [NM_001096265]		734797	NM_001096265	keratin 18
A_10_P279167	2.15196		Rep: Predicted protein - Monosiga brevicollis MX1, partial (4%) [TC469469]
A_10_P007312	2.15122	serpina3k	Xenopus laevis serine (or cysteine) proteinase inhibitor, clade A, member 3K (serpina3k), mRNA [NM_001093827]		447118	NM_001093827	serine (or cysteine) proteinase inhibitor, clade A, member 3K
A_10_P045200	2.15038	MGC84072	Xenopus laevis MGC84072 protein (MGC84072), mRNA [NM_001094255]		447548	NM_001094255	MGC84072 protein
A_10_P263097	2.15021
A_10_P006955	2.14922	chrd	Xenopus laevis chordin (chrd), mRNA [NM_001088309]		398045	NM_001088309	chordin
A_10_P038591	2.1479	MGC116516	Xenopus laevis uncharacterized protein MGC116516 (MGC116516), mRNA [NM_001096609]		735153	NM_001096609	uncharacterized protein MGC116516
A_10_P109421	2.14787		XLTCN024 Cornea-lens transdifferentiation library Xenopus laevis cDNA clone N024 5', mRNA sequence [DV034252]			DV034252
A_10_P179628	2.14721
A_10_P276162	2.1467		Rep: MGC81930 protein - Xenopus laevis (African clawed frog), partial (44%) [TC468728]
A_10_P069552	2.14667		AGENCOURT_13321020 NICHD_XGC_Tad1 Xenopus laevis cDNA clone IMAGE:6879602 3', mRNA sequence [CB562075]			CB562075
A_10_P220318	2.14641
A_10_P150183	2.1464		Rep: EF-hand calcium-binding domain-containing protein 6 - Mus musculus (Mouse), partial (3%) [TC425958]
A_10_P006593	2.14579	syk	Xenopus laevis spleen tyrosine kinase (syk), mRNA [NM_001093196]		446500	NM_001093196	spleen tyrosine kinase
A_10_P046691	2.14569	stmn2-b	Xenopus laevis stathmin 2 (stmn2-b), mRNA [NM_001096760]		780757	NM_001096760	stathmin 2
A_10_P243673	2.14547		Rep: Transmembrane protein 150 precursor. - Xenopus tropicalis, partial (7%) [TC459645]
A_10_P011814	2.14546		dab70c05.x1 NICHD XGC Emb4 Xenopus laevis cDNA clone IMAGE:4202480 3', mRNA sequence [BG161444]			BG161444
A_10_P127964	2.1441		DC063642 Osada Taira anterior endomesoderm (AEM) pCS105 cDNA library Xenopus laevis cDNA clone xlk158j23 5', mRNA sequence [DC063642]			DC063642
A_10_P025635	2.144
A_10_P219618	2.14395		Rep: Rho GTPase activating protein 27 - Xenopus tropicalis, partial (58%) [TC451984]
A_10_P008590	2.14331	cd53	Xenopus laevis CD53 molecule (cd53), mRNA [NM_001094848]		495154	NM_001094848	CD53 molecule
A_10_P030277	2.14313	hba3	Xenopus laevis hemoglobin alpha 3 subunit (hba3), mRNA [NM_001086328]		379487	NM_001086328	hemoglobin alpha 3 subunit
A_10_P008292	2.14271	gzmh	Xenopus laevis granzyme H (cathepsin G-like 2, protein h-CCPX) (gzmh), mRNA [NM_001094634]		494802	NM_001094634	granzyme H (cathepsin G-like 2, protein h-CCPX)
A_10_P091379	2.14184		AGENCOURT_86400461 NICHD_XGC_bone Xenopus laevis cDNA clone IMAGE:8741003 5', mRNA sequence [EE331139]			EE331139
A_10_P046166	2.1418	cd37	Xenopus laevis CD37 molecule (cd37), mRNA [NM_001097832]		100037122	NM_001097832	CD37 molecule
A_10_P221768	2.14086
A_10_P007473	2.14083	cyp2a13	Xenopus laevis cytochrome P450, family 2, subfamily A, polypeptide 13 (cyp2a13), mRNA [NM_001093979]		447272	NM_001093979	cytochrome P450, family 2, subfamily A, polypeptide 13
A_10_P204458	2.14059		Rep: Ras GTPase - Dictyostelium discoideum (Slime mold), partial (6%) [TC446524]
A_10_P133135	2.14056		Rep: Rho GTPase activating protein 27 - Xenopus tropicalis, partial (58%) [TC451984]
A_10_P213163	2.13939		AGENCOURT_13997871 NICHD_XGC_Tad1 Xenopus laevis cDNA clone IMAGE:6938309 5', mRNA sequence [CD098615]			CD098615
A_10_P273682	2.13839
A_10_P048851	2.1364	hoxb7-b	Xenopus laevis homeobox B7 (hoxb7-b), mRNA [NM_001090649]		399312	NM_001090649	homeobox B7
A_10_P194518	2.13629
A_10_P025352	2.13621
A_10_P073205	2.13596		AGENCOURT_72757411 NICHD_XGC_sple_PHA Xenopus laevis cDNA clone IMAGE:8464250 3', mRNA sequence [EB467304]			EB467304
A_10_P024747	2.13514
A_10_P224693	2.13504	syne1	Xenopus laevis similar to spectrin repeat containing, nuclear envelope 1, mRNA (cDNA clone IMAGE:5542219), partial cds [BC049289]		399433	BC049289	spectrin repeat containing, nuclear envelope 1
A_10_P276762	2.13366		Rep: nuclear factor of kappa light polypeptide gene enhancer in B-cells inhibitor, zeta isoform b - Xenopus tropicalis, partial (42%) [TC468879]
A_10_P071995	2.13339	slc7a2.1	Xenopus laevis hypothetical protein LOC399077, mRNA (cDNA clone IMAGE:3396482), partial cds [BC063720]		399077	BC063720	solute carrier family 7 (cationic amino acid transporter, y+ system), member 2, gene 1
A_10_P165753	2.13327	gjc1	Xenopus laevis gap junction protein, gamma 1, 45kDa (gjc1), mRNA [NM_001085981]		379137	NM_001085981	gap junction protein, gamma 1, 45kDa
A_10_P113786	2.13286
A_10_P020057	2.13283		DC043960 Osada Taira anterior endomesoderm (AEM) pCS105 cDNA library Xenopus laevis cDNA clone xlk126a17 5', mRNA sequence [DC043960]			DC043960
(+)E1A_r60_a135	2.13254
A_10_P271987	2.13212		Rep: Fragile X mental retardation syndrome-related protein 1 homolog A - Xenopus laevis (African clawed frog), partial (17%) [TC467679]
A_10_P000682	2.13203	adora1	Xenopus laevis adenosine A1 receptor (adora1), mRNA [NM_001085844]		378623	NM_001085844	adenosine A1 receptor
A_10_P212743	2.13139	LOC495286	Xenopus laevis hypothetical LOC495286, mRNA (cDNA clone IMAGE:4057972), partial cds [BC160747]		495286	BC160747	uncharacterized LOC495286
A_10_P197763	2.13112		Rep: Transmembrane protein 195 - Xenopus tropicalis (Western clawed frog) (Silurana tropicalis), partial (34%) [TC444075]
A_10_P134843	2.13107	efnb2-b	Xenopus laevis ephrin-B2 (efnb2-b), mRNA [NM_001122597]		100141484	NM_001122597	ephrin-B2
A_10_P007365	2.13063	tmod4	Xenopus laevis tropomodulin 4 (muscle) (tmod4), mRNA [NM_001093897]		447190	NM_001093897	tropomodulin 4 (muscle)
A_10_P003030	2.12999	spib-a	Xenopus laevis Spi-B transcription factor (Spi-1/PU.1 related) (spib-a), mRNA [NM_001086179]		379335	NM_001086179	Spi-B transcription factor (Spi-1/PU.1 related)
A_10_P147728	2.12995		Rep: LOC779592 protein - Xenopus tropicalis (Western clawed frog) (Silurana tropicalis), partial (66%) [TC424835]
A_10_P008861	2.12886		Xenopus laevis cDNA clone IMAGE:3398112 [BC084895]			BC084895
A_10_P101355	2.1283		AGENCOURT_11044191 NICHD XGC Emb1 Xenopus laevis cDNA clone IMAGE:6865525 5', mRNA sequence [CA793598]			CA793598
A_10_P005294	2.12802	pafah2	Xenopus laevis platelet-activating factor acetylhydrolase 2, 40kDa (pafah2), mRNA [NM_001092115]		444010	NM_001092115	platelet-activating factor acetylhydrolase 2, 40kDa
A_10_P184668	2.12801	aifm2	Xenopus laevis apoptosis-inducing factor, mitochondrion-associated, 2 (aifm2), mRNA [NM_001097928]		100049086	NM_001097928	apoptosis-inducing factor, mitochondrion-associated, 2
A_10_P002540	2.12793	ddt-a	Xenopus laevis D-dopachrome tautomerase (ddt-a), mRNA [NM_001093982]		447275	NM_001093982	D-dopachrome tautomerase
A_10_P068602	2.12721		Rep: MGC108373 protein - Xenopus tropicalis (Western clawed frog) (Silurana tropicalis), partial (70%) [TC444529]
A_10_P045986	2.12642	xilr2-a	Xenopus laevis Ig-like receptor 2 (xilr2-a), mRNA [NM_001127728]		100158269	NM_001127728	Ig-like receptor 2
A_10_P011154	2.12565
A_10_P006333	2.1254	efhc1	Xenopus laevis EF-hand domain (C-terminal) containing 1 (efhc1), mRNA [NM_001092940]		444838	NM_001092940	EF-hand domain (C-terminal) containing 1
A_10_P069432	2.12539		AGENCOURT_14147194 NICHD_XGC_Brn1 Xenopus laevis cDNA clone IMAGE:6951357 3', mRNA sequence [CD328597]			CD328597
A_10_P023276	2.12506
A_10_P252472	2.12503		Rep: Keratin, type I cytoskeletal 47 kDa - Xenopus laevis (African clawed frog), partial (36%) [TC462224]
A_10_P004146	2.12419	socs3	Xenopus laevis suppressor of cytokine signaling 3 (socs3), mRNA [NM_001091112]		414533	NM_001091112	suppressor of cytokine signaling 3
A_10_P007654	2.12336		Xenopus laevis cDNA clone IMAGE:3396399 [BC080170]			BC080170
A_10_P123109	2.12332
A_10_P213298	2.12306
A_10_P080120	2.12279		XLTCN053 Cornea-lens transdifferentiation library Xenopus laevis cDNA clone N053 5', mRNA sequence [DV034261]			DV034261
A_10_P008772	2.12224	olfm2	Xenopus laevis olfactomedin 2 (olfm2), mRNA [NM_001094996]		495330	NM_001094996	olfactomedin 2
A_10_P049436	2.12161	LOC443602	Xenopus laevis hypothetical protein LOC443602, mRNA (cDNA clone IMAGE:4965215), partial cds [BC072980]		443602	BC072980	uncharacterized LOC443602
A_10_P037636	2.1213	fbp1	Xenopus laevis fructose-1,6-bisphosphatase 1 (fbp1), mRNA [NM_001087059]		380220	NM_001087059	fructose-1,6-bisphosphatase 1
A_10_P139763	2.12112	asrgl1	Xenopus laevis asparaginase like 1 (asrgl1), mRNA [NM_001092638]		444536	NM_001092638	asparaginase like 1
A_10_P110869	2.12093	lgmn	Xenopus laevis legumain (lgmn), mRNA [NM_001086442]		379601	NM_001086442	legumain
A_10_P063619	2.12083		AGENCOURT_14236511 NICHD_XGC_Brn1 Xenopus laevis cDNA clone IMAGE:6955159 5', mRNA sequence [CD302723]			CD302723
A_10_P142363	2.12076	tnni1.2	Xenopus laevis troponin I type 1 (skeletal, slow), gene 2 (tnni1.2), mRNA [NM_001086312]		379471	NM_001086312	troponin I type 1 (skeletal, slow), gene 2
A_10_P256712	2.11687
A_10_P236538	2.11678		Rep: Synaptobrevin family protein - Trichomonas vaginalis G3, partial (11%) [TC457436]
A_10_P005904	2.11657		Xenopus laevis cDNA clone IMAGE:6951568 [BC074106]			BC074106
A_10_P126994	2.11474	prss2	Xenopus laevis protease, serine, 2 (trypsin 2) (prss2), mRNA [NM_001095641]		733345	NM_001095641	protease, serine, 2 (trypsin 2)
A_10_P039721	2.11416	MGC80751	Xenopus laevis MGC80751 protein (MGC80751), mRNA [NM_001092312]		444208	NM_001092312	MGC80751 protein
A_10_P098906	2.11391		DC119588 Yamamoto [DC119588]			DC119588
A_10_P267294	2.11318	idh1	Xenopus laevis isocitrate dehydrogenase 1 (NADP+), soluble (idh1), mRNA [NM_001094553]		494713	NM_001094553	isocitrate dehydrogenase 1 (NADP+), soluble
A_10_P006328	2.11291	coro2b	Xenopus laevis coronin, actin binding protein, 2B (coro2b), mRNA [NM_001092937]		444835	NM_001092937	coronin, actin binding protein, 2B
A_10_P023910	2.11236		AGENCOURT_14238443 NICHD_XGC_Eye1 Xenopus laevis cDNA clone IMAGE:6957919 5', mRNA sequence [CD300982]			CD300982
A_10_P267057	2.11183	igkv3-20	Xenopus laevis cDNA clone MGC:82228 IMAGE:4030789, complete cds [BC068859]		100381064	BC068859	immunoglobulin kappa variable 3-20
A_10_P068557	2.1111	des.2	Xenopus laevis desmin, mRNA (cDNA clone IMAGE:6877123), partial cds [BC099356]		733312	BC099356	desmin, gene 2
A_10_P179243	2.11087		Rep: Catalase - Xenopus tropicalis (Western clawed frog) (Silurana tropicalis), partial (24%) [TC437346]
A_10_P224993	2.11027	xcxcr5	Xenopus laevis C-X-C chemokine receptor type 5 (xcxcr5), mRNA [NM_001280587]		101243547	NM_001280587	C-X-C chemokine receptor type 5
A_10_P105265	2.10967		AGENCOURT_8094900 NICHD XGC Emb4 Xenopus laevis cDNA clone IMAGE:5542230 5', mRNA sequence [BQ736348]			BQ736348
A_10_P170833	2.10918	pacsin3	Xenopus laevis protein kinase C and casein kinase substrate in neurons 3 (pacsin3), mRNA [NM_001092905]		444803	NM_001092905	protein kinase C and casein kinase substrate in neurons 3
A_10_P038561	2.10839	myl2	Xenopus laevis myosin, light chain 2, regulatory, cardiac, slow (myl2), mRNA [NM_001093839]		447131	NM_001093839	myosin, light chain 2, regulatory, cardiac, slow
A_10_P234043	2.10815	MGC52759	Xenopus laevis Phosphatidylserine decarboxylase proenzyme-like (MGC52759), mRNA [NM_001085909]		379065	NM_001085909	Phosphatidylserine decarboxylase proenzyme-like
A_10_P171853	2.10755		Rep: ATP synthase F0 subunit 6 - Xenopus tropicalis (Western clawed frog) (Silurana tropicalis), partial (85%) [TC425295]
A_10_P006777	2.10698	ighv4-31	Xenopus laevis hypothetical protein MGC69066, mRNA (cDNA clone MGC:82498 IMAGE:4962718), complete cds [BC077477]		379563	BC077477	immunoglobulin heavy variable 4-31
A_10_P005981	2.1053	asrgl1	Xenopus laevis asparaginase like 1 (asrgl1), mRNA [NM_001092638]		444536	NM_001092638	asparaginase like 1
A_10_P003276	2.10481	igkv7-3	Xenopus laevis immunoglobulin light chain, mRNA (cDNA clone IMAGE:6872644) [BC054155]		379443	BC054155	immunoglobulin kappa variable 7-3 pseudogene
A_10_P006136	2.10479	tcp11l1	Xenopus laevis t-complex 11, testis-specific-like 1 (tcp11l1), mRNA [NM_001092785]		444683	NM_001092785	t-complex 11, testis-specific-like 1
A_10_P230508	2.1045
A_10_P026674	2.10348		AGENCOURT_31519672 NICHD_XGC_Te2 Xenopus laevis cDNA clone IMAGE:7390149 3', mRNA sequence [CV121630]			CV121630
A_10_P080425	2.10287		Xenopus laevis cDNA clone IMAGE:8077976 [BC155967]			BC155967
A_10_P046646	2.10285	gby	Xenopus laevis globin Y (gby), mRNA [NM_001095686]		734190	NM_001095686	globin Y
A_10_P063194	2.10129		BX849464 NICHD_XGC_Ov1 Xenopus laevis cDNA clone IMAGp998J2411198 ; IMAGE:5073911 5', mRNA sequence [BX849464]			BX849464
A_10_P015556	2.10111
A_10_P207693	2.10111		Rep: Properdin factor, complement - Xenopus tropicalis (Western clawed frog) (Silurana tropicalis), partial (67%) [TC447670]
A_10_P217758	2.10104		Rep: Claudin-22. - Xenopus tropicalis, partial (6%) [TC451337]
A_10_P032436	2.10102	hoxc5	Xenopus laevis homeobox C5 (hoxc5), mRNA [NM_001085822]		378579	NM_001085822	homeobox C5
A_10_P005293	2.10081	MGC82532	Xenopus laevis MGC82532 protein (MGC82532), mRNA [NM_001092114]		444009	NM_001092114	MGC82532 protein
A_10_P002628	2.10058	tubb2b	Xenopus laevis tubulin, beta 2B class IIb (tubb2b), mRNA [NM_001086064]		379220	NM_001086064	tubulin, beta 2B class IIb
A_10_P253427	2.1003		Rep: LOC100036969 protein - Xenopus laevis (African clawed frog), partial (12%) [TC462504]
A_10_P007031	2.10018	p2ry13	Xenopus laevis purinergic receptor P2Y, G-protein coupled, 13 (p2ry13), mRNA [NM_001093509]		446813	NM_001093509	purinergic receptor P2Y, G-protein coupled, 13
A_10_P075820	2.09912	marc1	Xenopus laevis mitochondrial amidoxime reducing component 1 (marc1), mRNA [NM_001095043]		495382	NM_001095043	mitochondrial amidoxime reducing component 1
A_10_P003936	2.09857	rarres3	Xenopus laevis retinoic acid receptor responder (tazarotene induced) 3 (rarres3), mRNA [NM_001089852]		398865	NM_001089852	retinoic acid receptor responder (tazarotene induced) 3
A_10_P069107	2.09772	agr2	Xenopus laevis anterior gradient 2 (agr2), mRNA [NM_001086251]		379407	NM_001086251	anterior gradient 2
A_10_P008237	2.09749	tfap2a-b	Xenopus laevis transcription factor AP-2 alpha (activating enhancer binding protein 2 alpha) (tfap2a-b), mRNA [NM_001095572]		503683	NM_001095572	transcription factor AP-2 alpha (activating enhancer binding protein 2 alpha)
A_10_P120984	2.09677		AGENCOURT_55958409 NICHD_XGC_FaB Xenopus laevis cDNA clone IMAGE:8069849 3', mRNA sequence [DT068733]			DT068733
A_10_P010209	2.09664		Rep: Signal peptidase I - Streptococcus agalactiae CJB111, partial (8%) [TC458449]
A_10_P007550	2.09633	upb1	Xenopus laevis ureidopropionase, beta (upb1), mRNA [NM_001094033]		447326	NM_001094033	ureidopropionase, beta
A_10_P047716	2.09532	sult5a1	Xenopus laevis sulfotransferase family 5A, member 1 (sult5a1), mRNA [NM_001096878]		779257	NM_001096878	sulfotransferase family 5A, member 1
A_10_P012416	2.09448		dae03d05.y1 NICHD XGC Lu1 Xenopus laevis cDNA clone IMAGE:4633016 5' similar to TR:O42110 O42110 ORF2. ;, mRNA sequence [BG515677]			BG515677
A_10_P103120	2.0944		Rep: COG1172: Ribose/xylose/arabinose/galactoside ABC-type transport systems, permease components - Haemophilus somnus 2336, partial (7%) [TC436919]
A_10_P065324	2.094	abhd14b	Xenopus laevis abhydrolase domain containing 14B (abhd14b), mRNA [NM_001086438]		379597	NM_001086438	abhydrolase domain containing 14B
A_10_P130407	2.09366		AGENCOURT_73649305 NICHD_XGC_int_m Xenopus laevis cDNA clone IMAGE:8528819 5', mRNA sequence [EB462326]			EB462326
A_10_P041361	2.09358	tor4a	Xenopus laevis torsin family 4, member A (tor4a), mRNA [NM_001096879]		779258	NM_001096879	torsin family 4, member A
A_10_P268962	2.09358		Rep: xin actin-binding repeat containing 1 - Xenopus tropicalis, partial (10%) [TC466856]
A_10_P258092	2.09317		Rep: Rogdi protein - Xenopus tropicalis (Western clawed frog) (Silurana tropicalis), partial (7%) [TC446364]
A_10_P169303	2.09285
A_10_P176623	2.09197	aifm2	Xenopus laevis apoptosis-inducing factor, mitochondrion-associated, 2 (aifm2), mRNA [NM_001097928]		100049086	NM_001097928	apoptosis-inducing factor, mitochondrion-associated, 2
A_10_P008833	2.09173	nrn1-b	Xenopus laevis neuritin 1 (nrn1-b), mRNA [NM_001095052]		495392	NM_001095052	neuritin 1
A_10_P103420	2.09169		AGENCOURT_14235305 NICHD_XGC_Brn1 Xenopus laevis cDNA clone IMAGE:6956511 5', mRNA sequence [CD362488]			CD362488
A_10_P250322	2.09117
A_10_P121169	2.0909		AGENCOURT_14235304 NICHD_XGC_Brn1 Xenopus laevis cDNA clone IMAGE:6956463 5', mRNA sequence [CD362499]			CD362499
A_10_P050954	2.09074	igsf11	Xenopus laevis hypothetical protein LOC445876, mRNA (cDNA clone IMAGE:6955722), partial cds [BC077626]		445876	BC077626	immunoglobulin superfamily, member 11
A_10_P027435	2.09066	lhx1	Xenopus laevis LIM homeobox 1 (lhx1), mRNA [NM_001090659]		399323	NM_001090659	LIM homeobox 1
A_10_P007860	2.09001	cygb	Xenopus laevis cytoglobin (cygb), mRNA [NM_001094282]		447575	NM_001094282	cytoglobin
A_10_P017727	2.08743		Rep: Switch-associated protein 70 (SWAP-70). - Canis familiaris, partial (94%) [TC429606]
A_10_P189338	2.08743	aifm2	Xenopus laevis apoptosis-inducing factor, mitochondrion-associated, 2 (aifm2), mRNA [NM_001097928]		100049086	NM_001097928	apoptosis-inducing factor, mitochondrion-associated, 2
A_10_P035151	2.08709	ldb2	Xenopus laevis LIM domain binding 2 (ldb2), mRNA [NM_001095715]		734228	NM_001095715	LIM domain binding 2
A_10_P038921	2.08689	gata2	Xenopus laevis GATA binding protein 2 (gata2), mRNA [NM_001090574]		399273	NM_001090574	GATA binding protein 2
A_10_P007635	2.08624	gp9	Xenopus laevis glycoprotein IX (platelet) (gp9), mRNA [NM_001094099]		447392	NM_001094099	glycoprotein IX (platelet)
A_10_P115811	2.08624
A_10_P010810	2.08562		dd87e03.y1 Wellcome CRC pcDNAI egg Xenopus laevis cDNA clone IMAGE:3431141 5', mRNA sequence [BF611138]			BF611138
A_10_P009802	2.08452
A_10_P181053	2.0843
A_10_P262452	2.08413	LOC100158366	Xenopus laevis uncharacterized LOC100158366 (LOC100158366), mRNA [NM_001127811]		100158366	NM_001127811	uncharacterized LOC100158366
A_10_P067913	2.08366	nudt15	Xenopus laevis hypothetical protein LOC398640, mRNA (cDNA clone IMAGE:6880885), partial cds [BC054313]		398640	BC054313	nudix (nucleoside diphosphate linked moiety X)-type motif 15
DCP_1_0	2.08333
A_10_P024313	2.08301
A_10_P146388	2.08285
A_10_P198098	2.08285	LOC100158366	Xenopus laevis uncharacterized LOC100158366 (LOC100158366), mRNA [NM_001127811]		100158366	NM_001127811	uncharacterized LOC100158366
A_10_P199733	2.08283	ctss-b	Xenopus laevis cathepsin S (ctss-b), mRNA [NM_001093201]		446505	NM_001093201	cathepsin S
A_10_P271217	2.08253		Rep: Uncharacterized conserved protein - Leptospirillum sp. Group II UBA, partial (7%) [TC467481]
A_10_P225823	2.08223		Rep: Major facilitator superfamily MFS_1 precursor - Mycobacterium vanbaalenii (strain DSM 7251 / PYR-1), partial (3%) [TC454041]
A_10_P025446	2.08029
A_10_P020063	2.07981		AGENCOURT_77721777 NICHD_XGC_skin_m Xenopus laevis cDNA clone IMAGE:8640375 5', mRNA sequence [EB729585]			EB729585
A_10_P052769	2.07879		BX852684 NICHD_XGC_Sp1 Xenopus laevis cDNA clone IMAGp998D219478 ; IMAGE:4175204 5', mRNA sequence [BX852684]			BX852684
A_10_P224753	2.07842		Rep: Syntaxin 3 - Xenopus tropicalis (Western clawed frog) (Silurana tropicalis), partial (87%) [TC454005]
A_10_P223933	2.07838		Rep: Rab11 family-interacting protein 3 (Rab11-FIP3) (EF hands-containing Rab-interacting protein) (Eferin). - Xenopus tropicalis, partial (68%) [TC453433]
A_10_P101400	2.07835		BJ065154 NIBB Mochii normalized Xenopus tailbud library Xenopus laevis cDNA clone XL082c05 5', mRNA sequence [BJ065154]			BJ065154
A_10_P142578	2.0776	ncf4	Xenopus laevis neutrophil cytosolic factor 4, 40kDa (ncf4), mRNA [NM_001096201]		734731	NM_001096201	neutrophil cytosolic factor 4, 40kDa
A_10_P006576	2.07752	mafb	Xenopus laevis v-maf avian musculoaponeurotic fibrosarcoma oncogene homolog B (mafb), mRNA [NM_001090383]		399156	NM_001090383	v-maf avian musculoaponeurotic fibrosarcoma oncogene homolog B
A_10_P003279	2.07684	vim-b	Xenopus laevis vimentin (vim-b), mRNA [NM_001087438]		386600	NM_001087438	vimentin
A_10_P009963	2.07629
A_10_P179518	2.07554		Rep: transducin family protein / WD-40 repeat family protein - Arabidopsis thaliana, partial (4%) [TC437447]
A_10_P152793	2.07462		Rep: LOC100036892 protein - Xenopus laevis (African clawed frog), partial (10%) [TC427055]
A_10_P004453	2.07438	adh1b	Xenopus laevis alcohol dehydrogenase 1B (class I), beta polypeptide (adh1b), mRNA [NM_001091526]		432057	NM_001091526	alcohol dehydrogenase 1B (class I), beta polypeptide
A_10_P122527	2.07369	a2ml1	Xenopus laevis alpha-2-macroglobulin-like 1 (a2ml1), mRNA [NM_001135077]		100189580	NM_001135077	alpha-2-macroglobulin-like 1
A_10_P005918	2.07319	cldn14	Xenopus laevis claudin 14 (cldn14), mRNA [NM_001092576]		444474	NM_001092576	claudin 14
A_10_P267322	2.07301	aifm2	Xenopus laevis apoptosis-inducing factor, mitochondrion-associated, 2 (aifm2), mRNA [NM_001097928]		100049086	NM_001097928	apoptosis-inducing factor, mitochondrion-associated, 2
A_10_P024051	2.07198		AGENCOURT_14164129 NICHD_XGC_Eye1 Xenopus laevis cDNA clone IMAGE:6948738 3', mRNA sequence [CD324701]			CD324701
A_10_P280392	2.07125		Rep: DNA-dependent protein kinase catalytic subunit (EC 2.7.11.1) (DNA-PK catalytic subunit) (DNA-PKcs) (DNPK1) (p460). - Xenopus tropicalis, partial (6%) [TC469765]
A_10_P179603	2.06929		Rep: LIM domain transcription factor LMO4-A - Xenopus laevis (African clawed frog), complete [TC437480]
DCP_1_4	2.06782
A_10_P165523	2.06724		Rep: Segregation and condensation protein B - Frankia sp. EAN1pec, partial (5%) [TC432152]
A_10_P007857	2.06698	timp2	Xenopus laevis TIMP metallopeptidase inhibitor 2 (timp2), mRNA [NM_001094279]		447572	NM_001094279	TIMP metallopeptidase inhibitor 2
A_10_P109819	2.06666	tlr21	Xenopus laevis tlr21 mRNA for toll-like receptor21, partial cds [AB280762]		100049735	AB280762	toll-like receptor21
A_10_P048691	2.06618	igkv3-20	Xenopus laevis cDNA clone MGC:82228 IMAGE:4030789, complete cds [BC068859]		100381064	BC068859	immunoglobulin kappa variable 3-20
A_10_P024765	2.06601		AGENCOURT_15189691 NICHD_XGC_Sp1 Xenopus laevis cDNA clone IMAGE:5512064 5', mRNA sequence [CF270947]			CF270947
A_10_P024490	2.06594
A_10_P036911	2.06566	apln-a	Xenopus laevis apelin (apln-a), mRNA [NM_001097924]		100037249	NM_001097924	apelin
A_10_P066129	2.06512	lhx9-b	AGENCOURT_14233830 NICHD_XGC_Eye1 Xenopus laevis cDNA clone IMAGE:6958008 5', mRNA sequence [CD302109]		373755	CD302109	LIM homeobox 9
A_10_P069667	2.06486	LOC733211	Xenopus laevis hypothetical protein LOC733211, mRNA (cDNA clone IMAGE:6949404), partial cds [BC094125]		733211	BC094125	uncharacterized LOC733211
A_10_P217898	2.06369
A_10_P122269	2.06293	meis3-a	Xenopus laevis Meis homeobox 3 (meis3-a), mRNA [NM_001088397]		398093	NM_001088397	Meis homeobox 3
A_10_P024814	2.0628		AGENCOURT_15205899 NICHD_XGC_Sp1 Xenopus laevis cDNA clone IMAGE:5505816 5', mRNA sequence [CF283354]			CF283354
A_10_P024228	2.06183		AGENCOURT_14145522 NICHD_XGC_Eye1 Xenopus laevis cDNA clone IMAGE:6949445 5', mRNA sequence [CD326650]			CD326650
A_10_P160781	2.06179	kng1	Xenopus laevis kininogen 1 (kng1), mRNA [NM_001094659]		494833	NM_001094659	kininogen 1
A_10_P134713	2.06172		Rep: MGC107780 protein - Xenopus tropicalis (Western clawed frog) (Silurana tropicalis), partial (66%) [TC440548]
A_10_P193833	2.06026		Rep: Aquaporin-8 (AQP-8). - Xenopus tropicalis, partial (11%) [TC442667]
A_10_P003759	2.06025	rarres1	Xenopus laevis retinoic acid receptor responder (tazarotene induced) 1 (rarres1), mRNA [NM_001089741]		398803	NM_001089741	retinoic acid receptor responder (tazarotene induced) 1
A_10_P047426	2.05977	alas2	Xenopus laevis aminolevulinate, delta-, synthase 2 (alas2), mRNA [NM_001094030]		447323	NM_001094030	aminolevulinate, delta-, synthase 2
A_10_P049356	2.05952	LOC398476	Xenopus laevis FcRgamma subunit (LOC398476), mRNA [NM_001088979]		398476	NM_001088979	FcRgamma subunit
A_10_P013620	2.05908
A_10_P106935	2.05738		AGENCOURT_15201149 NICHD_XGC_Sp1 Xenopus laevis cDNA clone IMAGE:5513618 5', mRNA sequence [CF285650]			CF285650
A_10_P189683	2.05698		Rep: SecD/SecF/SecDF export membrane protein:SecD export membrane protein - Ralstonia eutropha (strain JMP134) (Alcaligenes eutrophus), partial (3%) [TC441154]
A_10_P009247	2.05697	dera	Xenopus laevis deoxyribose-phosphate aldolase (putative) (dera), mRNA [NM_001095390]		496174	NM_001095390	deoxyribose-phosphate aldolase (putative)
A_10_P182063	2.05667
A_10_P024273	2.05659
A_10_P008285	2.05649	cyp2b6	Xenopus laevis cytochrome P450, family 2, subfamily B, polypeptide 6 (cyp2b6), mRNA [NM_001094630]		494798	NM_001094630	cytochrome P450, family 2, subfamily B, polypeptide 6
A_10_P002894	2.05619	g6pc	Xenopus laevis glucose-6-phosphatase, catalytic subunit (g6pc), mRNA [NM_001086134]		379290	NM_001086134	glucose-6-phosphatase, catalytic subunit
A_10_P200163	2.0553		Rep: CENTD3 protein - Homo sapiens (Human), partial (11%) [TC444886]
A_10_P222953	2.05511	efnb2-b	Xenopus laevis ephrin-B2 (efnb2-b), mRNA [NM_001122597]		100141484	NM_001122597	ephrin-B2
A_10_P228868	2.05504		Rep: Fructose-1,6-bisphosphatase - Xenopus tropicalis (Western clawed frog) (Silurana tropicalis), partial (59%) [TC452236]
A_10_P189583	2.05477	tnfsf10l	Xenopus laevis tumor necrosis factor (ligand) superfamily, member 10 like (tnfsf10l), mRNA [NM_001170445]		100316915	NM_001170445	tumor necrosis factor (ligand) superfamily, member 10 like
A_10_P119876	2.05372		Rep: Gpd1 protein - Xenopus laevis (African clawed frog), partial (42%) [TC433926]
A_10_P189593	2.05326		Rep: Novel F actin binding protein - Danio rerio (Zebrafish) (Brachydanio rerio), partial (32%) [TC441122]
A_10_P156088	2.05319	MGC82221	Xenopus laevis uncharacterized protein MGC82221 (MGC82221), mRNA [NM_001091493]		432021	NM_001091493	uncharacterized protein MGC82221
A_10_P077335	2.05317	LOC733290	Xenopus laevis hypothetical protein LOC733290, mRNA (cDNA clone IMAGE:4031980), partial cds [BC098973]		733290	BC098973	uncharacterized LOC733290
A_10_P020696	2.05116		BX854048 NICHD_XGC_Li1 Xenopus laevis cDNA clone IMAGp998A168288 ; IMAGE:3396375 5', mRNA sequence [BX854048]			BX854048
A_10_P263492	2.05106		Rep: Cytochrome c oxidase subunit I - Xenopus tropicalis (Western clawed frog) (Silurana tropicalis), partial (31%) [TC465323]
A_10_P025009	2.04955		AGENCOURT_15211115 NICHD_XGC_Emb4 Xenopus laevis cDNA clone IMAGE:4970907 5', mRNA sequence [CF289671]			CF289671
A_10_P134478	2.04876
A_10_P007874	2.04817	mpp2	Xenopus laevis membrane protein, palmitoylated 2 (MAGUK p55 subfamily member 2) (mpp2), mRNA [NM_001094293]		447586	NM_001094293	membrane protein, palmitoylated 2 (MAGUK p55 subfamily member 2)
A_10_P008004	2.04736	ndrg1-a	Xenopus laevis N-myc downstream regulated 1 (ndrg1-a), mRNA [NM_001094390]		447720	NM_001094390	N-myc downstream regulated 1
A_10_P024787	2.04687
A_10_P193718	2.04683		Rep: Homolog of Gallus gallus "K123 protein precursor. - Takifugu rubripes, partial (12%) [TC442634]
A_10_P140973	2.0468	ndrg1-a	Xenopus laevis N-myc downstream regulated 1 (ndrg1-a), mRNA [NM_001094390]		447720	NM_001094390	N-myc downstream regulated 1
A_10_P021668	2.04666		AGENCOURT_11240638 Wellcome [CA982713]			CA982713
A_10_P003718	2.04666	plek	Xenopus laevis pleckstrin (plek), mRNA [NM_001086552]		379713	NM_001086552	pleckstrin
A_10_P000149	2.04632		AB092383 Xenopus laevis AGM region stage 46-52 Xenopus laevis cDNA clone No60 3', mRNA sequence [AB092383]			AB092383
(+)E1A_r60_1	2.04594
A_10_P015108	2.04592		BJ616409 NIBB Mochii normalized Xenopus early gastrula library Xenopus laevis cDNA clone XL176m02 5', mRNA sequence [BJ616409]			BJ616409
A_10_P066144	2.04554	col4a2	Xenopus laevis collagen alpha2(IV) mRNA, partial cds [AF170332]		373763	AF170332	collagen, type IV, alpha 2
A_10_P143018	2.04462	ppp1r36	Xenopus laevis protein phosphatase 1, regulatory subunit 36 (ppp1r36), mRNA [NM_001095219]		495952	NM_001095219	protein phosphatase 1, regulatory subunit 36
A_10_P126759	2.04455	c2orf70-a	Xenopus laevis chromosome 2 open reading frame 70 (c2orf70-a), mRNA [NM_001096799]		779174	NM_001096799	chromosome 2 open reading frame 70
A_10_P020709	2.04424
A_10_P009254	2.04324	lrrc18	Xenopus laevis leucine rich repeat containing 18 (lrrc18), mRNA [NM_001095397]		496209	NM_001095397	leucine rich repeat containing 18
A_10_P145698	2.0425		Rep: Cytochrome c oxidase assembly protein - Wolbachia endosymbiont of Drosophila ananassae, partial (5%) [TC428439]
DCP_1_2	2.04183
A_10_P057362	2.04181		Rep: Cytochrome B561 - Dinoroseobacter shibae DFL 12, partial (10%) [TC434931]
A_10_P233383	2.04065		Rep: Integral membrane protein-like protein - Methylobacterium sp. 4-46, partial (5%) [TC456436]
A_10_P254702	2.04055
A_10_P205538	2.04054		Rep: EF-hand calcium-binding domain-containing protein 4B - Homo sapiens (Human), partial (19%) [TC446900]
A_10_P016115	2.0405
DCP_1_7	2.04028
A_10_P010881	2.04008		Rep: Sh2d3c-prov protein - Xenopus laevis (African clawed frog), partial (14%) [TC454040]
A_10_P199623	2.03905
A_10_P013259	2.03861		BJ031375 NIBB Mochii normalized Xenopus neurula library Xenopus laevis cDNA clone XL006p15 5', mRNA sequence [BJ031375]			BJ031375
A_10_P137183	2.03772	ptch2-a	Xenopus laevis patched 2 (ptch2-a), mRNA [NM_001136166]		100191013	NM_001136166	patched 2
A_10_P058672	2.03756		AGENCOURT_77726338 NICHD_XGC_skin_m Xenopus laevis cDNA clone IMAGE:8642260 5', mRNA sequence [EB738348]			EB738348
A_10_P073845	2.03744	adcy6	Xenopus laevis adenylate cyclase type VI mRNA, partial cds [AY283438]		414728	AY283438	adenylate cyclase 6
A_10_P225498	2.03735	arfgap3	Xenopus laevis ADP-ribosylation factor GTPase activating protein 3 (arfgap3), mRNA [NM_001086858]		380019	NM_001086858	ADP-ribosylation factor GTPase activating protein 3
A_10_P139913	2.03735	bpi	Xenopus laevis bactericidal/permeability-increasing protein (bpi), mRNA [NM_001092739]		444637	NM_001092739	bactericidal/permeability-increasing protein
A_10_P194713	2.03722	aifm2	Xenopus laevis apoptosis-inducing factor, mitochondrion-associated, 2 (aifm2), mRNA [NM_001097928]		100049086	NM_001097928	apoptosis-inducing factor, mitochondrion-associated, 2
A_10_P023928	2.03717
A_10_P165603	2.03712		Rep: Rogdi protein - Xenopus tropicalis (Western clawed frog) (Silurana tropicalis), partial (7%) [TC446364]
A_10_P007227	2.03702	ephx2	Xenopus laevis epoxide hydrolase 2, cytoplasmic (ephx2), mRNA [NM_001093674]		447032	NM_001093674	epoxide hydrolase 2, cytoplasmic
A_10_P226623	2.03692		Rep: Transcription factor - Xenopus laevis (African clawed frog), complete [TC454283]
A_10_P003228	2.03603	MGC53924	Xenopus laevis Catechol O-methyltransferase-like (MGC53924), mRNA [NM_001086246]		379402	NM_001086246	Catechol O-methyltransferase-like
A_10_P143973	2.03599	twist1-b	Xenopus laevis twist family bHLH transcription factor 1 (twist1-b), mRNA [NM_001097742]		100036981	NM_001097742	twist family bHLH transcription factor 1
A_10_P067347	2.0357	ighcv-a	X.laevis immunoglobulin heavy chain variable region (VDJ) [X61344]		373800	X61344	immunoglobulin heavy chain variable region (VDJ)
A_10_P003057	2.03558	emp3	Xenopus laevis epithelial membrane protein 3 (emp3), mRNA [NM_001087148]		380309	NM_001087148	epithelial membrane protein 3
A_10_P066289	2.03476	glis2b	Xenopus laevis Gli-Kruppel zinc-finger protein NKL isoform b (NKL) mRNA, partial cds [AF249342]		373773	AF249342	Kruppel-like zinc finger protein GLIS2
A_10_P124179	2.03463	MGC68875	Xenopus laevis uncharacterized protein MGC68875 (MGC68875), mRNA [NM_001086527]		379686	NM_001086527	uncharacterized protein MGC68875
A_10_P002403	2.03441	MGC53296	Xenopus laevis Myozenin-1-like (MGC53296), mRNA [NM_001085988]		379144	NM_001085988	Myozenin-1-like
A_10_P140063	2.03434	aifm3	Xenopus laevis apoptosis-inducing factor, mitochondrion-associated, 3 (aifm3), mRNA [NM_001087560]		394337	NM_001087560	apoptosis-inducing factor, mitochondrion-associated, 3
A_10_P246233	2.03379	MGC82276	AGENCOURT_11243815 NICHD_XGC_Tad2 Xenopus laevis cDNA clone IMAGE:6875969 5', mRNA sequence [CB200845]		414720	CB200845	uncharacterized protein MGC82276
A_10_P246828	2.03365		Rep: Inhibitor of growth protein 3 (p47ING3 protein). - Xenopus tropicalis, partial (7%) [TC460603]
A_10_P213453	2.03302		Rep: Nitric-oxide synthase, endothelial (EC 1.14.13.39) (EC-NOS) (NOS type III) (NOSIII) (Endothelial NOS) (eNOS) (Constitutive NOS) (cNOS). - Xenopus tropicalis, partial (17%) [TC449831]
(+)E1A_r60_a20	2.03285
A_10_P025594	2.03276
A_10_P138078	2.03175		AGENCOURT_15209485 NICHD_XGC_Sp1 Xenopus laevis cDNA clone IMAGE:5435300 5', mRNA sequence [CF283835]			CF283835
A_10_P104635	2.03122	hoxb6	Xenopus laevis homeobox B6 (hoxb6), mRNA [NM_001096910]		779290	NM_001096910	homeobox B6
A_10_P025044	2.03041		AGENCOURT_15201535 NICHD_XGC_Emb4 Xenopus laevis cDNA clone IMAGE:5515538 5', mRNA sequence [CF290498]			CF290498
A_10_P117286	2.03033
A_10_P167288	2.03032	ldhd	Xenopus laevis hypothetical protein LOC100036924, mRNA (cDNA clone IMAGE:8541783), partial cds [BC129667]		100036924	BC129667	lactate dehydrogenase D
A_10_P027070	2.02829	alb-a	Xenopus laevis albumin (alb-a), mRNA [NM_001087775]		397731	NM_001087775	albumin
A_10_P255797	2.02787		Rep: Myb-like DNA-binding domain containing protein - Oryza sativa subsp. japonica (Rice), partial (7%) [TC463166]
DCP_1_1	2.02784
A_10_P126279	2.0261	lpar6	Xenopus laevis LPA G-protein coupled receptor (lpar6), mRNA [NM_001280597]		101243551	NM_001280597	LPA G-protein coupled receptor
A_10_P104870	2.02579		AGENCOURT_11244406 NICHD_XGC_Tad2 Xenopus laevis cDNA clone IMAGE:6876292 5', mRNA sequence [CB201152]			CB201152
A_10_P034306	2.02532	gdnf-a	Xenopus laevis glial cell derived neurotrophic factor (gdnf-a), mRNA [NM_001096727]		779087	NM_001096727	glial cell derived neurotrophic factor
A_10_P104045	2.02524	hoxd9	Xenopus laevis homeobox D9 (hoxd9), mRNA [NM_001174043]		100381176	NM_001174043	homeobox D9
A_10_P198993	2.02474		Rep: MGC131162 protein - Xenopus laevis (African clawed frog), partial (91%) [TC444492]
A_10_P164923	2.02466		Rep: Na,K,Cl-cotransporter - Amblyomma americanum (lone star tick), partial (25%) [TC431932]
A_10_P145268	2.02404	aifm2	Xenopus laevis apoptosis-inducing factor, mitochondrion-associated, 2 (aifm2), mRNA [NM_001097928]		100049086	NM_001097928	apoptosis-inducing factor, mitochondrion-associated, 2
DCP_20_1	2.02393
A_10_P268372	2.02346		AGENCOURT_14143231 NICHD_XGC_Eye1 Xenopus laevis cDNA clone IMAGE:6948885 5', mRNA sequence [CD326756]			CD326756
A_10_P025613	2.02329
A_10_P027220	2.02292	scnn1a	Xenopus laevis sodium channel, non-voltage-gated 1 alpha subunit (scnn1a), mRNA [NM_001087923]		397811	NM_001087923	sodium channel, non-voltage-gated 1 alpha subunit
A_10_P259372	2.02209		Rep: Cytochrome c oxidase subunit I - Xenopus tropicalis (Western clawed frog) (Silurana tropicalis), partial (28%) [TC464188]
A_10_P076145	2.02207	LOC496175	Xenopus laevis II-FBPL precursor (LOC496175), mRNA [NM_001095391]		496175	NM_001095391	II-FBPL precursor
A_10_P103370	2.02167		BJ071025 NIBB Mochii normalized Xenopus tailbud library Xenopus laevis cDNA clone XL092l10 5', mRNA sequence [BJ071025]			BJ071025
A_10_P007556	2.02137	adssl1-b	Xenopus laevis adenylosuccinate synthase like 1 (adssl1-b), mRNA [NM_001094036]		447329	NM_001094036	adenylosuccinate synthase like 1
A_10_P226908	2.0211		Rep: Transmembrane protein 68 - Danio rerio (Zebrafish) (Brachydanio rerio), partial (16%) [TC454381]
A_10_P024332	2.01983
A_10_P009326	2.01945	upp2	Xenopus laevis uridine phosphorylase 2 (upp2), mRNA [NM_001095472]		496317	NM_001095472	uridine phosphorylase 2
A_10_P008629	2.01914		Xenopus laevis cDNA clone IMAGE:6959127 [BC084402]			BC084402
A_10_P253612	2.01645
A_10_P063129	2.01597		BX852471 NICHD_XGC_He1 Xenopus laevis cDNA clone IMAGp998G1310128 ; IMAGE:4409124 5', mRNA sequence [BX852471]			BX852471
A_10_P184918	2.0156		Rep: NADH dehydrogenase subunit 4L - Mesobuthus martensii (Manchurian scorpion) (Buthus martensii), partial (20%) [TC439415]
A_10_P215423	2.01504
A_10_P017370	2.01469
A_10_P182403	2.01452		Rep: Kynurenine 3-monooxygenase - Xenopus tropicalis (Western clawed frog) (Silurana tropicalis), partial (43%) [TC438530]
A_10_P062979	2.01415		daf69b12.y1 NICHD XGC Eye1 Xenopus laevis cDNA clone IMAGE:4743527 5', mRNA sequence [BG814593]			BG814593
A_10_P194683	2.01391
A_10_P110999	2.01378		Rep: Amino acid ABC transporter, ATP-binding protein - Listeria monocytogenes FSL N1-017, partial (7%) [TC442754]
A_10_P005875	2.01306	rab20	Xenopus laevis RAB20, member RAS oncogene family (rab20), mRNA [NM_001092553]		444451	NM_001092553	RAB20, member RAS oncogene family
A_10_P045631	2.01296	dnase1l1	Xenopus laevis deoxyribonuclease I-like 1 (dnase1l1), mRNA [NM_001097151]		100036866	NM_001097151	deoxyribonuclease I-like 1
A_10_P198943	2.01275	gdpd1	Xenopus laevis glycerophosphodiester phosphodiesterase domain containing 1 (gdpd1), mRNA [NM_001096670]		735217	NM_001096670	glycerophosphodiester phosphodiesterase domain containing 1
A_10_P006600	2.01239	ctss-b	Xenopus laevis cathepsin S (ctss-b), mRNA [NM_001093201]		446505	NM_001093201	cathepsin S
A_10_P196163	2.01146		Rep: Chromosome 3 SCAF14593, whole genome shotgun sequence - Tetraodon nigroviridis (Green puffer), partial (10%) [TC443470]
A_10_P045706	2.01143	aplnr-a	Xenopus laevis apelin receptor (aplnr-a), mRNA [NM_001090637]		399306	NM_001090637	apelin receptor
A_10_P001431	2.01142	peci	Xenopus laevis hypothetical protein LOC100036886, mRNA (cDNA clone IMAGE:8528876), partial cds [BC129594]		100036886	BC129594	peroxisomal D3,D2-enoyl-CoA isomerase
A_10_P141573	2.0109	ccbl1	Xenopus laevis cysteine conjugate-beta lyase, cytoplasmic (ccbl1), mRNA [NM_001096401]		734936	NM_001096401	cysteine conjugate-beta lyase, cytoplasmic
A_10_P006590	2.01064	rgs5	Xenopus laevis regulator of G-protein signaling 5 (rgs5), mRNA [NM_001174002]		100380975	NM_001174002	regulator of G-protein signaling 5
A_10_P040966	2.01034	LOC100127290	Xenopus laevis uncharacterized LOC100127290 (LOC100127290), mRNA [NM_001112860]		100127290	NM_001112860	uncharacterized LOC100127290
A_10_P003312	2.0101	socs3	Xenopus laevis suppressor of cytokine signaling 3 (socs3), mRNA [NM_001087305]		380467	NM_001087305	suppressor of cytokine signaling 3
A_10_P214178	2.01	aadat	Xenopus laevis aminoadipate aminotransferase (aadat), mRNA [NM_001091535]		432067	NM_001091535	aminoadipate aminotransferase
A_10_P233043	2.00981		Rep: LOC100036996 protein - Xenopus laevis (African clawed frog), partial (8%) [TC456318]
A_10_P139688	2.00939	des.1-a	Xenopus laevis desmin, gene 1 (des.1-a), mRNA [NM_001086708]		379869	NM_001086708	desmin, gene 1
A_10_P129657	2.009	id3-a	Xenopus laevis inhibitor of DNA binding 3, dominant negative helix-loop-helix protein (id3-a), mRNA [NM_001086066]		379222	NM_001086066	inhibitor of DNA binding 3, dominant negative helix-loop-helix protein
A_10_P131861	2.00873		DC005120 Osada Taira anterior endomesoderm (AEM) pCS105 cDNA library Xenopus laevis cDNA clone rxlk107i18 3', mRNA sequence [DC005120]			DC005120
A_10_P083102	2.00834	MGC130918	Xenopus laevis uncharacterized protein MGC130918 (MGC130918), mRNA [NM_001096233]		734765	NM_001096233	uncharacterized protein MGC130918
A_10_P006096	2.00778	rab25	Xenopus laevis RAB25, member RAS oncogene family (rab25), mRNA [NM_001092754]		444652	NM_001092754	RAB25, member RAS oncogene family
A_10_P012460	2.00679		dac25b12.y1 NICHD XGC He1 Xenopus laevis cDNA clone IMAGE:4407910 5', mRNA sequence [BG553365]			BG553365
A_10_P002666	2.00674	cadm3	Xenopus laevis cell adhesion molecule 3 (cadm3), mRNA [NM_001086999]		380160	NM_001086999	cell adhesion molecule 3
A_10_P079665	2.00585	rbp2	Xenopus laevis hypothetical protein LOC733323, mRNA (cDNA clone IMAGE:6938379), partial cds [BC099323]		733323	BC099323	retinol binding protein 2, cellular
DCP_20_3	2.00564
A_10_P052049	2.00452		AGENCOURT_55791508 NICHD_XGC_FaBN Xenopus laevis cDNA clone IMAGE:8075766 5', mRNA sequence [DT063575]			DT063575
A_10_P237488	2.00394
A_10_P003889	2.00359	def6	Xenopus laevis differentially expressed in FDCP 6 homolog (def6), mRNA [NM_001089966]		398924	NM_001089966	differentially expressed in FDCP 6 homolog
A_10_P002284	2.00298	hoxa3	Xenopus laevis homeobox A3 (hoxa3), mRNA [NM_001086824]		379985	NM_001086824	homeobox A3
A_10_P110344	2.00274		dac17c12.y2 NICHD XGC He1 Xenopus laevis cDNA clone IMAGE:4407190 5' similar to TR:O08532 O08532 DIHYDROPYRIDINE-SENSITIVE L-TYPE, CALCIUM CHANNEL ALPHA-2 [BG514071]			BG514071
A_10_P011314	2.00243		dc50c07.x1 NICHD XGC Emb3 Xenopus laevis cDNA clone IMAGE:3400333 3', mRNA sequence [BG020414]			BG020414
A_10_P240968	2.00203
A_10_P181963	2.00161		Rep: Nucleoside diphosphate kinase - Xenopus tropicalis (Western clawed frog) (Silurana tropicalis), complete [TC438378]
A_10_P179013	2.00094		Rep: Secreted frizzled-related protein 2 - Xenopus tropicalis (Western clawed frog) (Silurana tropicalis), complete [TC437267]
A_10_P077580	2.00036		AGENCOURT_10125428 NICHD_XGC_Kid1 Xenopus laevis cDNA clone IMAGE:4031171 5', mRNA sequence [BU903719]			BU903719
A_10_P003362	2.00013	prdx6	Xenopus laevis peroxiredoxin 6 (prdx6), mRNA [NM_001090847]		399434	NM_001090847	peroxiredoxin 6
