# Supplementary material for: Transcriptome profiling reveals male- and female-specific gene expression pattern and novel gene candidates for the control of sex determination and gonad development in Xenopus laevis
Source: Dev Genes Evol. 2019 Apr 10;229(2):53–72. doi: 10.1007/s00427-019-00630-y (PMC6500517; doi:10.1007/s00427-019-00630-y)
Supplement: Supplementary file 7 — (XLSX 60 kb) [file 427_2019_630_MOESM7_ESM.xlsx]

## Sheet: Arkusz1
Supplementary Table 7. Genes upregulated in ZZ (genetic males) gonads at NF53 in relation to NF50 stage.
ProbeName	Log FC ([F50] vs [F53])	GeneSymbol	Description	EnsemblID	EntrezGeneID	GenbankAccession	GeneName
A_10_P009259	-8.40418	mogat2.1	Xenopus laevis monoacylglycerol O-acyltransferase 2, gene 1 (mogat2.1), mRNA [NM_001095402]		496214	NM_001095402	monoacylglycerol O-acyltransferase 2, gene 1
A_10_P027070	-7.05694	alb-a	Xenopus laevis albumin (alb-a), mRNA [NM_001087775]		397731	NM_001087775	albumin
A_10_P037902	-6.92589	alb-a	Xenopus laevis albumin (alb-a), mRNA [NM_001087775]		397731	NM_001087775	albumin
A_10_P200243	-6.53898	ptgds-b	Xenopus laevis prostaglandin D2 synthase 21kDa (brain) (ptgds-b), mRNA [NM_001088044]		397884	NM_001088044	prostaglandin D2 synthase 21kDa (brain)
A_10_P222103	-6.50792	LOC100189571	Xenopus laevis uncharacterized LOC100189571 (LOC100189571), mRNA [NM_001135070]		100189571	NM_001135070	uncharacterized LOC100189571
A_10_P033461	-6.50714	ptgds-b	Xenopus laevis prostaglandin D2 synthase 21kDa (brain) (ptgds-b), mRNA [NM_001088044]		397884	NM_001088044	prostaglandin D2 synthase 21kDa (brain)
A_10_P023963	-6.4605		AGENCOURT_14238640 NICHD_XGC_Eye1 Xenopus laevis cDNA clone IMAGE:6959155 5', mRNA sequence [CD301816]			CD301816
A_10_P134478	-6.11956
A_10_P106805	-5.90522	ptgds-a	Xenopus laevis prostaglandin D2 synthase 21kDa (brain) (ptgds-a), mRNA [NM_001092825]		444723	NM_001092825	prostaglandin D2 synthase 21kDa (brain)
A_10_P003831	-5.90079	MGC68455	Xenopus laevis Glucose-6-phosphatase-like (MGC68455), mRNA [NM_001089835]		398855	NM_001089835	Glucose-6-phosphatase-like
A_10_P008892	-5.8674	tdo2	Xenopus laevis tryptophan 2,3-dioxygenase (tdo2), mRNA [NM_001095135]		495495	NM_001095135	tryptophan 2,3-dioxygenase
A_10_P005810	-5.81223	MGC82963	Xenopus laevis MGC82963 protein (MGC82963), mRNA [NM_001092506]		444404	NM_001092506	MGC82963 protein
A_10_P068202	-5.68315	MGC85357	Xenopus laevis MGC85357 protein (MGC85357), mRNA [NM_001093832]		447123	NM_001093832	MGC85357 protein
A_10_P067527	-5.60536	ctrc	Xenopus laevis chymotrypsin C (caldecrin) (ctrc), mRNA [NM_001091989]		443884	NM_001091989	chymotrypsin C (caldecrin)
A_10_P154413	-5.56966
A_10_P045211	-5.5641	ctrc	Xenopus laevis chymotrypsin C (caldecrin) (ctrc), mRNA [NM_001091989]		443884	NM_001091989	chymotrypsin C (caldecrin)
A_10_P007316	-5.53918	MGC85357	Xenopus laevis MGC85357 protein (MGC85357), mRNA [NM_001093832]		447123	NM_001093832	MGC85357 protein
A_10_P188738	-5.46859	alb-b	Xenopus laevis albumin (alb-b), mRNA [NM_001094461]		448844	NM_001094461	albumin
A_10_P126054	-5.43047	MGC64344	Xenopus laevis Trypsin (MGC64344), mRNA [NM_001086301]		379460	NM_001086301	Trypsin
A_10_P003602	-5.42804	amy2b	Xenopus laevis amylase, alpha 2B (pancreatic) (amy2b), mRNA [NM_001086441]		379600	NM_001086441	amylase, alpha 2B (pancreatic)
A_10_P070782	-5.38681	tat	Xenopus laevis hypothetical protein LOC443707, mRNA (cDNA clone IMAGE:7019538), partial cds [BC074414]		443707	BC074414	tyrosine aminotransferase
A_10_P086800	-5.33726		Xenopus laevis cDNA clone IMAGE:3398112 [BC084895]			BC084895
A_10_P008861	-5.31071		Xenopus laevis cDNA clone IMAGE:3398112 [BC084895]			BC084895
A_10_P142958	-5.29361	pnlip	Xenopus laevis pancreatic lipase (pnlip), mRNA [NM_001097678]		100036900	NM_001097678	pancreatic lipase
A_10_P189683	-5.28056		Rep: SecD/SecF/SecDF export membrane protein:SecD export membrane protein - Ralstonia eutropha (strain JMP134) (Alcaligenes eutrophus), partial (3%) [TC441154]
A_10_P187353	-5.18409	alb-b	Xenopus laevis albumin (alb-b), mRNA [NM_001094461]		448844	NM_001094461	albumin
A_10_P002894	-5.15927	g6pc	Xenopus laevis glucose-6-phosphatase, catalytic subunit (g6pc), mRNA [NM_001086134]		379290	NM_001086134	glucose-6-phosphatase, catalytic subunit
A_10_P199358	-5.13755	alb-a	Xenopus laevis albumin (alb-a), mRNA [NM_001087775]		397731	NM_001087775	albumin
A_10_P008609	-5.13228	itih2	Xenopus laevis inter-alpha-trypsin inhibitor heavy chain 2 (itih2), mRNA [NM_001094861]		495168	NM_001094861	inter-alpha-trypsin inhibitor heavy chain 2
A_10_P210703	-5.12324	alb-b	Xenopus laevis albumin (alb-b), mRNA [NM_001094461]		448844	NM_001094461	albumin
A_10_P009552	-5.12088	cyp17a1	Xenopus laevis hypothetical protein LOC100036774, mRNA (cDNA clone MGC:84988 IMAGE:6325265), complete cds [BC090561]		100036774	BC090561	cytochrome P450, family 17, subfamily A, polypeptide 1
A_10_P036346	-5.11051	LOC100189571	Xenopus laevis uncharacterized LOC100189571 (LOC100189571), mRNA [NM_001135070]		100189571	NM_001135070	uncharacterized LOC100189571
A_10_P077615	-5.09248	MGC116439	Xenopus laevis uncharacterized protein MGC116439 (MGC116439), mRNA [NM_001096144]		734670	NM_001096144	uncharacterized protein MGC116439
A_10_P035305	-5.09035	MGC116497	Xenopus laevis uncharacterized protein MGC116497 (MGC116497), mRNA [NM_001096158]		734687	NM_001096158	uncharacterized protein MGC116497
A_10_P273787	-5.08928	alb-a	Xenopus laevis albumin (alb-a), mRNA [NM_001087775]		397731	NM_001087775	albumin
A_10_P220458	-5.08838	cyp17a1	Xenopus laevis hypothetical protein LOC100036774, mRNA (cDNA clone MGC:84988 IMAGE:6325265), complete cds [BC090561]		100036774	BC090561	cytochrome P450, family 17, subfamily A, polypeptide 1
A_10_P032156	-5.07417	pnlip	Xenopus laevis pancreatic lipase (pnlip), mRNA [NM_001097678]		100036900	NM_001097678	pancreatic lipase
A_10_P020802	-5.06004		Rep: LOC594926 protein - Xenopus tropicalis (Western clawed frog) (Silurana tropicalis), partial (32%) [TC435134]
A_10_P009035	-5.05533	clip3	Xenopus laevis CAP-GLY domain containing linker protein 3 (clip3), mRNA [NM_001095172]		495693	NM_001095172	CAP-GLY domain containing linker protein 3
A_10_P233398	-5.04883	vtn	Xenopus laevis vitronectin (vtn), mRNA [NM_001197081]		445877	NM_001197081	vitronectin
A_10_P216418	-5.03748		Rep: MGC80117 protein - Xenopus laevis (African clawed frog), partial (56%) [TC450864]
A_10_P027027	-5.02817	ptx	Xenopus laevis pentraxin (ptx), mRNA [NM_001088301]		398040	NM_001088301	pentraxin
A_10_P102465	-5.00615	rbp4	Xenopus laevis retinol binding protein 4, plasma (rbp4), mRNA [NM_001086998]		380159	NM_001086998	retinol binding protein 4, plasma
A_10_P197198	-5.00605
A_10_P003323	-4.9922	cel	Xenopus laevis carboxyl ester lipase (cel), mRNA [NM_001086315]		379474	NM_001086315	carboxyl ester lipase
A_10_P069777	-4.97735		EST0002 Xenopus adult liver ZAP Express phage library Xenopus laevis cDNA clone 3H12, mRNA sequence [CA752736]			CA752736
A_10_P030946	-4.97523	rbp4	Xenopus laevis retinol binding protein 4, plasma (rbp4), mRNA [NM_001086998]		380159	NM_001086998	retinol binding protein 4, plasma
A_10_P035171	-4.96507	inha	Xenopus laevis inhibin, alpha (inha), mRNA [NM_001112878]		100127311	NM_001112878	inhibin, alpha
A_10_P006312	-4.95648	MGC84399	Xenopus laevis MGC84399 protein (MGC84399), mRNA [NM_001092923]		444821	NM_001092923	MGC84399 protein
A_10_P003357	-4.95264	cel	Xenopus laevis carboxyl ester lipase (cel), mRNA [NM_001087384]		380547	NM_001087384	carboxyl ester lipase
A_10_P142978	-4.9345	cpa1	Xenopus laevis carboxypeptidase A1 (pancreatic) (cpa1), mRNA [NM_001095030]		495367	NM_001095030	carboxypeptidase A1 (pancreatic)
A_10_P044031	-4.9277	itih2	Xenopus laevis inter-alpha-trypsin inhibitor heavy chain 2 (itih2), mRNA [NM_001094861]		495168	NM_001094861	inter-alpha-trypsin inhibitor heavy chain 2
A_10_P046121	-4.92431	alb-b	Xenopus laevis albumin (alb-b), mRNA [NM_001094461]		448844	NM_001094461	albumin
A_10_P142303	-4.90147	ambp	Xenopus laevis alpha-1-microglobulin/bikunin precursor (ambp), mRNA [NM_001087351]		380514	NM_001087351	alpha-1-microglobulin/bikunin precursor
A_10_P010112	-4.89203		Rep: LOC495168 protein - Xenopus laevis (African clawed frog), partial (4%) [TC449865]
A_10_P171928	-4.88903
A_10_P047551	-4.88766	dmrt1-b	Xenopus laevis doublesex and mab-3 related transcription factor 1 (dmrt1-b), mRNA [NM_001085483]		100048915	NM_001085483	doublesex and mab-3 related transcription factor 1
A_10_P004680	-4.879	c6.1	Xenopus laevis complement component 6, gene 1 (c6.1), mRNA [NM_001091779]		432346	NM_001091779	complement component 6, gene 1
A_10_P238003	-4.85763
A_10_P003999	-4.8457	MGC68452	Xenopus laevis uncharacterized protein MGC68452 (MGC68452), mRNA [NM_001090149]		399023	NM_001090149	uncharacterized protein MGC68452
A_10_P005244	-4.83085	c8a	Xenopus laevis complement component 8, alpha polypeptide (c8a), mRNA [NM_001092080]		443975	NM_001092080	complement component 8, alpha polypeptide
A_10_P008807	-4.79282	cpa1	Xenopus laevis carboxypeptidase A1 (pancreatic) (cpa1), mRNA [NM_001095030]		495367	NM_001095030	carboxypeptidase A1 (pancreatic)
A_10_P005245	-4.77514	ca6	Xenopus laevis carbonic anhydrase 6 (ca6), mRNA [NM_001092081]		443976	NM_001092081	carbonic anhydrase 6
A_10_P026970	-4.7327	ambp	Xenopus laevis alpha-1-microglobulin/bikunin precursor (ambp), mRNA [NM_001087351]		380514	NM_001087351	alpha-1-microglobulin/bikunin precursor
A_10_P034056	-4.69542	MGC64344	Xenopus laevis Trypsin (MGC64344), mRNA [NM_001086301]		379460	NM_001086301	Trypsin
A_10_P046091	-4.69487	cela2a	Xenopus laevis chymotrypsin-like elastase family, member 2A (cela2a), mRNA [NM_001087392]		380555	NM_001087392	chymotrypsin-like elastase family, member 2A
A_10_P004053	-4.68284	rbp4	Xenopus laevis retinol binding protein 4, plasma (rbp4), mRNA [NM_001087726]		397705	NM_001087726	retinol binding protein 4, plasma
A_10_P008808	-4.68005	cpb1	Xenopus laevis carboxypeptidase B1 (tissue) (cpb1), mRNA [NM_001095031]		495368	NM_001095031	carboxypeptidase B1 (tissue)
A_10_P066044	-4.63465	fshr	Xenopus laevis follicle stimulating hormone receptor (fshr), mRNA [NM_001256260]		378625	NM_001256260	follicle stimulating hormone receptor
A_10_P003291	-4.57594	fgg	Xenopus laevis fibrinogen gamma chain (fgg), mRNA [NM_001087170]		380331	NM_001087170	fibrinogen gamma chain
A_10_P008265	-4.57081	LOC494784	Xenopus laevis uncharacterized LOC494784 (LOC494784), mRNA [NM_001094618]		494784	NM_001094618	uncharacterized LOC494784
A_10_P048756	-4.56808		Rep: Mannose-binding protein-associated serine protease (MASP) precursor - Xenopus laevis (African clawed frog), complete [TC415014]
A_10_P040196	-4.56499	trim25	Xenopus laevis tripartite motif containing 25 (trim25), mRNA [NM_001091413]		431932	NM_001091413	tripartite motif containing 25
A_10_P048281	-4.5576	a2ml1	Xenopus laevis alpha-2-macroglobulin-like 1 (a2ml1), mRNA [NM_001135077]		100189580	NM_001135077	alpha-2-macroglobulin-like 1
A_10_P006723	-4.54597	klkb1	Xenopus laevis kallikrein B, plasma (Fletcher factor) 1 (klkb1), mRNA [NM_001093299]		446603	NM_001093299	kallikrein B, plasma (Fletcher factor) 1
A_10_P008164	-4.5421	apoa4	Xenopus laevis apolipoprotein A4 (apoa4), mRNA [NM_001094535]		494693	NM_001094535	apolipoprotein A4
A_10_P177328	-4.54123	cyp17a1	Xenopus laevis hypothetical protein LOC100036774, mRNA (cDNA clone MGC:84988 IMAGE:6325265), complete cds [BC090561]		100036774	BC090561	cytochrome P450, family 17, subfamily A, polypeptide 1
A_10_P180718	-4.52771	hrg	Xenopus laevis histidine-rich glycoprotein (hrg), mRNA [NM_001086036]		379192	NM_001086036	histidine-rich glycoprotein
A_10_P056207	-4.51992	vtn	Xenopus laevis vitronectin (vtn), mRNA [NM_001197081]		445877	NM_001197081	vitronectin
A_10_P001786	-4.51358		Rep: Inhibitor of growth protein 3 (p47ING3 protein). - Xenopus tropicalis, partial (6%) [TC424969]
A_10_P222083	-4.47865		Rep: LOC594926 protein - Xenopus tropicalis (Western clawed frog) (Silurana tropicalis), partial (29%) [TC452824]
A_10_P243673	-4.45778		Rep: Transmembrane protein 150 precursor. - Xenopus tropicalis, partial (7%) [TC459645]
A_10_P254202	-4.44149	ambp	Xenopus laevis alpha-1-microglobulin/bikunin precursor (ambp), mRNA [NM_001087351]		380514	NM_001087351	alpha-1-microglobulin/bikunin precursor
A_10_P075910	-4.4381	serpini2	Xenopus laevis hypothetical LOC495389, mRNA (cDNA clone IMAGE:6939993), partial cds [BC084858]		495389	BC084858	serpin peptidase inhibitor, clade I (pancpin), member 2
A_10_P003601	-4.41578	tf-b	Xenopus laevis transferrin (tf-b), mRNA [NM_001089601]		398723	NM_001089601	transferrin
A_10_P020308	-4.4133		BX849887 NICHD_XGC_Li1 Xenopus laevis cDNA clone IMAGp998K1811318 ; IMAGE:5129993 5', mRNA sequence [BX849887]			BX849887
A_10_P003417	-4.39711	proc	Xenopus laevis protein C (inactivator of coagulation factors Va and VIIIa) (proc), mRNA [NM_001086955]		380116	NM_001086955	protein C (inactivator of coagulation factors Va and VIIIa)
A_10_P211528	-4.39243	tf-b	Xenopus laevis transferrin (tf-b), mRNA [NM_001089601]		398723	NM_001089601	transferrin
A_10_P037096	-4.34481	MGC116439	Xenopus laevis uncharacterized protein MGC116439 (MGC116439), mRNA [NM_001096144]		734670	NM_001096144	uncharacterized protein MGC116439
A_10_P135771	-4.34355	amy2b	Xenopus laevis amylase, alpha 2B (pancreatic) (amy2b), mRNA [NM_001086441]		379600	NM_001086441	amylase, alpha 2B (pancreatic)
A_10_P041856	-4.34284	igf3	Xenopus laevis insulin-like growth factor 3 (igf3), mRNA [NM_001088668]		398245	NM_001088668	insulin-like growth factor 3
A_10_P019957	-4.3345		Rep: Ovostatin precursor - Gallus gallus (Chicken), partial (6%) [TC453138]
A_10_P225203	-4.3278		Rep: Uncharacterized protein ENSP00000359458 - Homo sapiens (Human), partial (12%) [TC453815]
A_10_P009298	-4.32365	igf3	Xenopus laevis cDNA clone IMAGE:3397065 [BC088743]		398245	BC088743	insulin-like growth factor 3
A_10_P105265	-4.31944		AGENCOURT_8094900 NICHD XGC Emb4 Xenopus laevis cDNA clone IMAGE:5542230 5', mRNA sequence [BQ736348]			BQ736348
A_10_P212468	-4.28901
A_10_P202328	-4.25727	tm4sf5	Xenopus laevis transmembrane 4 L six family member 5 (tm4sf5), mRNA [NM_001097872]		100037178	NM_001097872	transmembrane 4 L six family member 5
A_10_P002977	-4.23693	ido1	Xenopus laevis, Similar to hypothetical protein MGC31194, clone IMAGE:5572754, mRNA [BC046253]		100037099	BC046253	indoleamine 2,3-dioxygenase 1
A_10_P189333	-4.22452	cpb1	Xenopus laevis carboxypeptidase B1 (tissue) (cpb1), mRNA [NM_001095031]		495368	NM_001095031	carboxypeptidase B1 (tissue)
A_10_P032706	-4.19772	tf-a	Xenopus laevis transferrin (tf-a), mRNA [NM_001086343]		379502	NM_001086343	transferrin
A_10_P005748	-4.18826	ctrb2	Xenopus laevis chymotrypsinogen B2 (ctrb2), mRNA [NM_001092462]		444360	NM_001092462	chymotrypsinogen B2
A_10_P268942	-4.17735	fgb	Xenopus laevis fibrinogen beta chain (fgb), mRNA [NM_001087949]		397825	NM_001087949	fibrinogen beta chain
A_10_P052620	-4.14555	hrg	Xenopus laevis histidine-rich glycoprotein (hrg), mRNA [NM_001086036]		379192	NM_001086036	histidine-rich glycoprotein
A_10_P116686	-4.1319		AGENCOURT_74301673 NICHD_XGC_limb_m Xenopus laevis cDNA clone IMAGE:8533283 5', mRNA sequence [EB469763]			EB469763
A_10_P025464	-4.12404	dmrt1-a	Xenopus laevis doublesex and mab-3 related transcription factor 1 (dmrt1-a), mRNA [NM_001096500]		735040	NM_001096500	doublesex and mab-3 related transcription factor 1
A_10_P091539	-4.11568		AGENCOURT_86351754 NICHD_XGC_panc Xenopus laevis cDNA clone IMAGE:8735397 5', mRNA sequence [EE312989]			EE312989
A_10_P000018	-4.09827	LOC397792	Xenopus laevis alpha-1-antiproteinase (LOC397792), mRNA [NM_001087889]		397792	NM_001087889	alpha-1-antiproteinase
A_10_P153143	-4.08666	igf3	Xenopus laevis insulin-like growth factor 3 (igf3), mRNA [NM_001088668]		398245	NM_001088668	insulin-like growth factor 3
A_10_P102425	-4.08395		AGENCOURT_14006348 NICHD_XGC_Tad1 Xenopus laevis cDNA clone IMAGE:6938181 5', mRNA sequence [CD811084]			CD811084
A_10_P003500	-4.06679	MGC68948	Xenopus laevis uncharacterized protein MGC68948 (MGC68948), mRNA [NM_001086386]		379545	NM_001086386	uncharacterized protein MGC68948
A_10_P003616	-4.06236	MGC64526	Xenopus laevis uncharacterized protein MGC64526 (MGC64526), mRNA [NM_001086455]		379614	NM_001086455	uncharacterized protein MGC64526
A_10_P037271	-4.05726	tm4sf5	Xenopus laevis transmembrane 4 L six family member 5 (tm4sf5), mRNA [NM_001097872]		100037178	NM_001097872	transmembrane 4 L six family member 5
A_10_P043571	-4.05699	ctrl	Xenopus laevis chymotrypsin-like (ctrl), mRNA [NM_001086336]		379495	NM_001086336	chymotrypsin-like
A_10_P030501	-4.03166	prss2	Xenopus laevis protease, serine, 2 (trypsin 2) (prss2), mRNA [NM_001095641]		733345	NM_001095641	protease, serine, 2 (trypsin 2)
A_10_P007346	-4.02987	MGC85508	Xenopus laevis MGC85508 protein (MGC85508), mRNA [NM_001093874]		447166	NM_001093874	MGC85508 protein
A_10_P005433	-4.02133	folr4	Xenopus laevis folate receptor 4 (delta) homolog (mouse) (folr4), mRNA [NM_001174032]		100381129	NM_001174032	folate receptor 4 (delta) homolog (mouse)
A_10_P019891	-4.01992		AGENCOURT_86341113 NICHD_XGC_panc Xenopus laevis cDNA clone IMAGE:8735801 5', mRNA sequence [EE302363]			EE302363
A_10_P052094	-3.98499	LOC398654	Xenopus laevis cDNA clone IMAGE:3396728 [BC100182]		398654	BC100182	fibrinogen alpha
A_10_P005850	-3.97263	MGC83053	Xenopus laevis MGC83053 protein (MGC83053), mRNA [NM_001092535]		444433	NM_001092535	MGC83053 protein
A_10_P010129	-3.96782
A_10_P003635	-3.94291	pck1	Xenopus laevis phosphoenolpyruvate carboxykinase 1 (soluble) (pck1), mRNA [NM_001086477]		379637	NM_001086477	phosphoenolpyruvate carboxykinase 1 (soluble)
A_10_P046571	-3.9366	hrg	Xenopus laevis histidine-rich glycoprotein (hrg), mRNA [NM_001086036]		379192	NM_001086036	histidine-rich glycoprotein
A_10_P026003	-3.92567
A_10_P008285	-3.91365	cyp2b6	Xenopus laevis cytochrome P450, family 2, subfamily B, polypeptide 6 (cyp2b6), mRNA [NM_001094630]		494798	NM_001094630	cytochrome P450, family 2, subfamily B, polypeptide 6
A_10_P143678	-3.90114	MGC64526	Xenopus laevis uncharacterized protein MGC64526 (MGC64526), mRNA [NM_001086455]		379614	NM_001086455	uncharacterized protein MGC64526
A_10_P227393	-3.88537	fgg	Xenopus laevis fibrinogen gamma chain (fgg), mRNA [NM_001087170]		380331	NM_001087170	fibrinogen gamma chain
A_10_P215693	-3.88031
A_10_P020817	-3.87667		BX855507 NICHD_XGC_Emb4 Xenopus laevis cDNA clone IMAGp998N179548 ; IMAGE:4202320 5', mRNA sequence [BX855507]			BX855507
A_10_P027212	-3.87178	fgb	Xenopus laevis fibrinogen beta chain (fgb), mRNA [NM_001087949]		397825	NM_001087949	fibrinogen beta chain
A_10_P050954	-3.82264	igsf11	Xenopus laevis hypothetical protein LOC445876, mRNA (cDNA clone IMAGE:6955722), partial cds [BC077626]		445876	BC077626	immunoglobulin superfamily, member 11
A_10_P102415	-3.80864
A_10_P044066	-3.79237	stmn4	Xenopus laevis stathmin-like 4 (stmn4), mRNA [NM_001093825]		447116	NM_001093825	stathmin-like 4
A_10_P025833	-3.75227		AGENCOURT_18794950 NICHD_XGC_Te2N Xenopus laevis cDNA clone IMAGE:7203286 5', mRNA sequence [CK799686]			CK799686
A_10_P045261	-3.74617	amy2a	Xenopus laevis amylase, alpha 2A (pancreatic) (amy2a), mRNA [NM_001096169]		734698	NM_001096169	amylase, alpha 2A (pancreatic)
A_10_P215738	-3.71603		Rep: Protein I - Bovine coronavirus (strain F15) (BCoV) (BCV), partial (10%) [TC450639]
A_10_P047881	-3.70951	apoa5	Xenopus laevis apolipoprotein A5 (apoa5), mRNA [NM_001110744]		100126643	NM_001110744	apolipoprotein A5
A_10_P067882	-3.70272
A_10_P273837	-3.70069	MGC154328	Xenopus laevis uncharacterized protein MGC154328 (MGC154328), mRNA [NM_001096839]		779217	NM_001096839	uncharacterized protein MGC154328
A_10_P010032	-3.69409
A_10_P007620	-3.67584	sult4a1	Xenopus laevis sulfotransferase family 4A, member 1 (sult4a1), mRNA [NM_001094084]		447377	NM_001094084	sulfotransferase family 4A, member 1
A_10_P008616	-3.66231	gc	Xenopus laevis group-specific component (vitamin D binding protein) (gc), mRNA [NM_001094866]		495173	NM_001094866	group-specific component (vitamin D binding protein)
A_10_P042508	-3.65269	hla-dra	Xenopus laevis major histocompatibility complex, class II, DR alpha (hla-dra), mRNA [NM_001094869]		495177	NM_001094869	major histocompatibility complex, class II, DR alpha
A_10_P020528	-3.65155		BX852268 NICHD_XGC_Li1 Xenopus laevis cDNA clone IMAGp998M128289 ; IMAGE:3397043 5', mRNA sequence [BX852268]			BX852268
A_10_P027163	-3.64382	inhbb	Xenopus laevis inhibin, beta B (inhbb), mRNA [NM_001090586]		399280	NM_001090586	inhibin, beta B
A_10_P013297	-3.63398		Rep: Complement component C8G - Sus scrofa (Pig), partial (28%) [TC428944]
A_10_P142723	-3.63259	ido1	Xenopus laevis indoleamine 2,3-dioxygenase 1 (ido1), mRNA [NM_001097817]		100037099	NM_001097817	indoleamine 2,3-dioxygenase 1
A_10_P085655	-3.60295		AGENCOURT_74347103 NICHD_XGC_tail_m Xenopus laevis cDNA clone IMAGE:8545663 5', mRNA sequence [EB465151]			EB465151
A_10_P067647	-3.5955	LOC100137667	Xenopus laevis uncharacterized LOC100137667 (LOC100137667), mRNA [NM_001114806]		100137667	NM_001114806	uncharacterized LOC100137667
A_10_P051949	-3.58933	bche	Xenopus laevis hypothetical LOC495102, mRNA (cDNA clone IMAGE:3397301), partial cds [BC084275]		495102	BC084275	butyrylcholinesterase
A_10_P026337	-3.58353
A_10_P003904	-3.58267	MGC68535	Xenopus laevis uncharacterized protein MGC68535 (MGC68535), mRNA [NM_001089909]		398893	NM_001089909	uncharacterized protein MGC68535
A_10_P071365	-3.57605	LOC733334	Xenopus laevis hypothetical protein LOC733334, mRNA (cDNA clone IMAGE:6939205), partial cds [BC100274]		733334	BC100274	uncharacterized LOC733334
A_10_P005551	-3.5531	srpx2	Xenopus laevis sushi-repeat containing protein, X-linked 2 (srpx2), mRNA [NM_001092300]		444196	NM_001092300	sushi-repeat containing protein, X-linked 2
A_10_P093549	-3.54351		AGENCOURT_13844736 NICHD_XGC_Tad2 Xenopus laevis cDNA clone IMAGE:6933853 5', mRNA sequence [CB941075]			CB941075
A_10_P211378	-3.53643	fgb	Xenopus laevis fibrinogen beta chain (fgb), mRNA [NM_001087949]		397825	NM_001087949	fibrinogen beta chain
A_10_P257787	-3.51087	tm4sf5	Xenopus laevis transmembrane 4 L six family member 5 (tm4sf5), mRNA [NM_001097872]		100037178	NM_001097872	transmembrane 4 L six family member 5
A_10_P033996	-3.49555	LOC733324	Xenopus laevis uncharacterized LOC733324 (LOC733324), mRNA [NM_001095635]		733324	NM_001095635	uncharacterized LOC733324
A_10_P249257	-3.48379	a2ma	Xenopus laevis alpha-2-macroglobulin a (a2ma), mRNA [NM_001172061]		100337551	NM_001172061	alpha-2-macroglobulin a
A_10_P170143	-3.48149
A_10_P020438	-3.47047		Rep: Complement C3 precursor [Contains: Complement C3 beta chain; Complement C3 alpha chain; C3a anaphylatoxin; Complement C3b alpha' chain; Complement C3c fragment; Complement C3dg fragment; Complement C3g fragment; Complement C3d fragment; Complement C3f fra - Xenopus tropicalis, partial (28%) [TC450178]
A_10_P025341	-3.47028
A_10_P117441	-3.46815
A_10_P002302	-3.45718	cfi-a	Xenopus laevis complement factor I (cfi-a), mRNA [NM_001085952]		379108	NM_001085952	complement factor I
A_10_P258722	-3.44777		Rep: NADH dehydrogenase subunit 2 - Chaetosphaeridium globosum, partial (4%) [TC464002]
A_10_P008832	-3.44548	shbg	Xenopus laevis sex hormone-binding globulin (shbg), mRNA [NM_001095051]		495391	NM_001095051	sex hormone-binding globulin
A_10_P050159	-3.44202		daa35g11.x1 NICHD XGC Lu1 Xenopus laevis cDNA clone IMAGE:4058324 3', mRNA sequence [BG349001]			BG349001
A_10_P221613	-3.43551	fgb	Xenopus laevis fibrinogen beta chain (fgb), mRNA [NM_001087949]		397825	NM_001087949	fibrinogen beta chain
A_10_P003333	-3.40812	tm4sf4	Xenopus laevis transmembrane 4 L six family member 4 (tm4sf4), mRNA [NM_001086865]		380026	NM_001086865	transmembrane 4 L six family member 4
A_10_P147808	-3.39934	a2ma	Xenopus laevis alpha-2-macroglobulin a (a2ma), mRNA [NM_001172061]		100337551	NM_001172061	alpha-2-macroglobulin a
A_10_P142453	-3.39929	eef1a2	Xenopus laevis eukaryotic translation elongation factor 1 alpha 2 (eef1a2), mRNA [NM_001087387]		380550	NM_001087387	eukaryotic translation elongation factor 1 alpha 2
A_10_P041196	-3.39739	LOC100049750	Xenopus laevis uncharacterized LOC100049750 (LOC100049750), mRNA [NM_001098690]		100049750	NM_001098690	uncharacterized LOC100049750
A_10_P010027	-3.39285	hal.2	Xenopus laevis histidine ammonia-lyase, gene 2 (hal.2), mRNA [NM_001105266]		100125662	NM_001105266	histidine ammonia-lyase, gene 2
A_10_P067977	-3.39196		AGENCOURT_90754785 NICHD_XGC_int_m Xenopus laevis cDNA clone IMAGE:8822419 5', mRNA sequence [EG582338]			EG582338
A_10_P007654	-3.38368		Xenopus laevis cDNA clone IMAGE:3396399 [BC080170]			BC080170
A_10_P120944	-3.37784
A_10_P008312	-3.37225	kng1	Xenopus laevis kininogen 1 (kng1), mRNA [NM_001094659]		494833	NM_001094659	kininogen 1
A_10_P140538	-3.35623	fga	Xenopus laevis fibrinogen alpha chain (fga), mRNA [NM_001086860]		380021	NM_001086860	fibrinogen alpha chain
A_10_P211363	-3.35198	hnf4b	Xenopus laevis hepatocyte nuclear factor 4, beta (hnf4b), mRNA [NM_001088070]		397902	NM_001088070	hepatocyte nuclear factor 4, beta
A_10_P046181	-3.33789	adgf-b	Xenopus laevis insect-derived growth factor-A-like protein (adgf-b), mRNA [NM_001095696]		734202	NM_001095696	insect-derived growth factor-A-like protein
A_10_P042806	-3.33143	tbx1-b	Xenopus laevis T-box 1 (tbx1-b), mRNA [NM_001096675]		735223	NM_001096675	T-box 1
A_10_P038501	-3.32804	MGC84384	Xenopus laevis MGC84384 protein (MGC84384), mRNA [NM_001093942]		447235	NM_001093942	MGC84384 protein
A_10_P222078	-3.29598
A_10_P276112	-3.28942		Rep: Dinitrogenase iron-molybdenum cofactor biosynthesis protein - Methanococcus maripaludis (strain C7 / ATCC BAA-1331), partial (10%) [TC468721]
A_10_P041456	-3.28176	MGC154345	Xenopus laevis acyl-CoA dehydrogenase (3J649) (MGC154345), mRNA [NM_001097010]		779392	NM_001097010	acyl-CoA dehydrogenase (3J649)
A_10_P020124	-3.27322		Rep: SVOP-like - Xenopus tropicalis, partial (10%) [TC434710]
A_10_P215653	-3.27259		Rep: SET translocation - Xenopus tropicalis (Western clawed frog) (Silurana tropicalis), partial (33%) [TC450590]
A_10_P002303	-3.25528	fga	Xenopus laevis fibrinogen alpha chain (fga), mRNA [NM_001086860]		380021	NM_001086860	fibrinogen alpha chain
A_10_P142048	-3.2506	nptx1	Xenopus laevis neuronal pentraxin 1 (nptx1), mRNA [NM_001097976]		100049154	NM_001097976	neuronal pentraxin 1
A_10_P060544	-3.24062	f12	Xenopus laevis hypothetical protein LOC100037012, mRNA (cDNA clone IMAGE:5129762), partial cds [BC130107]		100037012	BC130107	coagulation factor 12 (Hageman factor)
A_10_P009580	-3.23043	nlrp3	Xenopus laevis cDNA clone IMAGE:4173501 [BC091721]		100381165	BC091721	NLR family, pyrin domain containing 3
A_10_P216478	-3.22017		Rep: Hepatic triacylglycerol lipase precursor (EC 3.1.1.3) (Hepatic lipase) (HL) (Lipase member C). - Gallus gallus, partial (59%) [TC450891]
A_10_P031751	-3.21638	pglyrp1	Xenopus laevis peptidoglycan recognition protein 1 (pglyrp1), mRNA [NM_001095302]		496035	NM_001095302	peptidoglycan recognition protein 1
A_10_P143593	-3.21612	ctsh	Xenopus laevis cathepsin H (ctsh), mRNA [NM_001097718]		100036949	NM_001097718	cathepsin H
A_10_P184878	-3.21581		Rep: Hemopexin precursor (Beta-1B-glycoprotein). - Xenopus tropicalis, partial (97%) [TC439394]
A_10_P007430	-3.21463	cyp19a1	Xenopus laevis cytochrome P450, family 19, subfamily A, polypeptide 1 (cyp19a1), mRNA [NM_001085653]		373656	NM_001085653	cytochrome P450, family 19, subfamily A, polypeptide 1
A_10_P183883	-3.21416		Rep: Hydroxyacylglutathione hydrolase - Yersinia pestis (strain Pestoides F), partial (6%) [TC439050]
A_10_P167898	-3.21141		Rep: Pancreatic secretory trypsin inhibitor - Monodelphis domestica (Short-tailed gray opossum), partial (76%) [TC433086]
A_10_P005289	-3.20614	cela1	Xenopus laevis chymotrypsin-like elastase family, member 1 (cela1), mRNA [NM_001088753]		398300	NM_001088753	chymotrypsin-like elastase family, member 1
A_10_P143063	-3.20543	mkrn2	Xenopus laevis makorin ring finger protein 2 (mkrn2), mRNA [NM_001096637]		735181	NM_001096637	makorin ring finger protein 2
A_10_P046096	-3.19637	dnase1	Xenopus laevis deoxyribonuclease I (dnase1), mRNA [NM_001087589]		394359	NM_001087589	deoxyribonuclease I
A_10_P230158	-3.19537		Rep: Zgc:103710 protein - Danio rerio (Zebrafish) (Brachydanio rerio), partial (12%) [TC455429]
A_10_P122169	-3.17811	prss3	Xenopus laevis protease, serine, 3 (prss3), mRNA [NM_001093803]		447093	NM_001093803	protease, serine, 3
A_10_P002059	-3.1649	pdia2	Xenopus laevis protein disulfide isomerase family A, member 2 (pdia2), mRNA [NM_001090179]		399040	NM_001090179	protein disulfide isomerase family A, member 2
A_10_P018229	-3.15982		Rep: Complement component C3 - Xenopus laevis/gilli, partial (18%) [TC426677]
A_10_P047797	-3.15822	LOC100137667	Xenopus laevis uncharacterized LOC100137667 (LOC100137667), mRNA [NM_001114806]		100137667	NM_001114806	uncharacterized LOC100137667
A_10_P144563	-3.13805	stmn3	Xenopus laevis stathmin-like 3 (stmn3), mRNA [NM_001086743]		379904	NM_001086743	stathmin-like 3
A_10_P227448	-3.1235		Rep: Phospholipase A1 member A precursor (EC 3.1.1.-) (Phosphatidylserine- specific phospholipase A1) (PS-PLA1). - Xenopus tropicalis, partial (22%) [TC454556]
A_10_P013266	-3.11508	g67-a	Xenopus laevis protein-tyrosine kinase (G67) mRNA, partial cds [U11731]		373727	U11731	protein-tyrosine kinase-like
A_10_P188878	-3.11306		Rep: Protocatechuate 3,4-dioxygenase, beta subunit - Sphingomonas wittichii (strain RW1 / DSM 6014 / JCM 10273), partial (5%) [TC440863]
A_10_P241238	-3.10785	pck1	Xenopus laevis phosphoenolpyruvate carboxykinase 1, cytosolic (pck1), mRNA [NM_001086683]		379844	NM_001086683	phosphoenolpyruvate carboxykinase 1, cytosolic
A_10_P027246	-3.1063	klf9-a	Xenopus laevis Kruppel-like factor 9 (klf9-a), mRNA [NM_001085597]		373598	NM_001085597	Kruppel-like factor 9
A_10_P040781	-3.09728	MGC154328	Xenopus laevis uncharacterized protein MGC154328 (MGC154328), mRNA [NM_001096839]		779217	NM_001096839	uncharacterized protein MGC154328
A_10_P025984	-3.09657		AGENCOURT_19149250 NICHD_XGC_Te2 Xenopus laevis cDNA clone IMAGE:7207779 5', mRNA sequence [CK803843]			CK803843
A_10_P271187	-3.0927		Rep: alpha-2-macroglobulin-like 1 - Xenopus tropicalis, partial (21%) [TC467463]
A_10_P122527	-3.09173	a2ml1	Xenopus laevis alpha-2-macroglobulin-like 1 (a2ml1), mRNA [NM_001135077]		100189580	NM_001135077	alpha-2-macroglobulin-like 1
A_10_P045361	-3.08099	xfl1.10	Xenopus laevis FcR-like protein (xfl1.10), mRNA [NM_001135079]		100189582	NM_001135079	FcR-like protein
A_10_P218958	-3.07629		Rep: 72 kDa inositol polyphosphate 5-phosphatase (EC 3.1.3.36) (Phosphatidylinositol-4,5-bisphosphate 5-phosphatase) (Phosphatidylinositol polyphosphate 5-phosphatase type IV). - Xenopus tropicalis, partial (16%) [TC451777]
A_10_P162438	-3.07387		Rep: Bile acid CoA:amino acid N-acyltransferase (EC 2.3.1.65) (BAT) (BACAT) (Glycine N-choloyltransferase) (Long-chain fatty-acyl-CoA hydrolase) (EC 3.1.2.2). - Xenopus tropicalis, partial (94%) [TC420312]
A_10_P278222	-3.06592		Rep: Claudin 10b - Fugu rubripes (Japanese pufferfish) (Takifugu rubripes), partial (69%) [TC469253]
A_10_P033316	-3.06339	pzp	Xenopus laevis pregnancy-zone protein (pzp), mRNA [NM_001095660]		733429	NM_001095660	pregnancy-zone protein
A_10_P076145	-3.06338	LOC496175	Xenopus laevis II-FBPL precursor (LOC496175), mRNA [NM_001095391]		496175	NM_001095391	II-FBPL precursor
A_10_P003640	-3.05516	MGC68885	Xenopus laevis uncharacterized protein MGC68885 (MGC68885), mRNA [NM_001086482]		379642	NM_001086482	uncharacterized protein MGC68885
A_10_P210728	-3.05484		Rep: MHC class II antigen alpha chain DBAr2 - Xenopus laevis (African clawed frog), partial (8%) [TC448773]
A_10_P197773	-3.05294	stmn2-a	Xenopus laevis stathmin 2 (stmn2-a), mRNA [NM_001094521]		494676	NM_001094521	stathmin 2
A_10_P034336	-3.04067	serpina1	Xenopus laevis serpin peptidase inhibitor, clade A (alpha-1 antiproteinase, antitrypsin), member 1 (serpina1), mRNA [NM_001086802]		379963	NM_001086802	serpin peptidase inhibitor, clade A (alpha-1 antiproteinase, antitrypsin), member 1
A_10_P025501	-3.03928
A_10_P174363	-3.03922		DC058628 Osada Taira anterior endomesoderm (AEM) pCS105 cDNA library Xenopus laevis cDNA clone xlk72m12 5', mRNA sequence [DC058628]			DC058628
A_10_P008030	-3.03235	MGC82112	Xenopus laevis MGC82112 protein (MGC82112), mRNA [NM_001094413]		447743	NM_001094413	MGC82112 protein
A_10_P219703	-3.03217
A_10_P220703	-3.02988	MGC68455	Xenopus laevis Glucose-6-phosphatase-like (MGC68455), mRNA [NM_001089835]		398855	NM_001089835	Glucose-6-phosphatase-like
A_10_P011174	-3.02446
A_10_P033806	-3.01485	aqp8	Xenopus laevis aquaporin 8 (aqp8), mRNA [NM_001096174]		734703	NM_001096174	aquaporin 8
A_10_P139558	-3.01394		Rep: Collapsin response mediator protein 1 - Xenopus tropicalis (Western clawed frog) (Silurana tropicalis), complete [TC415454]
A_10_P202703	-3.0132
A_10_P218083	-3.00275	MGC81152	Xenopus laevis uncharacterized protein MGC81152 (MGC81152), mRNA [NM_001091256]		414690	NM_001091256	uncharacterized protein MGC81152
A_10_P252072	-2.99866	a2m	Xenopus laevis alpha-2-macroglobulin (a2m), mRNA [NM_001172060]		100158443	NM_001172060	alpha-2-macroglobulin
A_10_P257942	-2.99785		Rep: Lens specific - Xenopus laevis (African clawed frog), complete [TC463775]
A_10_P000657	-2.9922	clcnkb	Xenopus laevis chloride channel, voltage-sensitive Kb (clcnkb), mRNA [NM_001085839]		378616	NM_001085839	chloride channel, voltage-sensitive Kb
A_10_P236348	-2.99		Rep: LOC494743 protein - Xenopus laevis (African clawed frog), partial (10%) [TC457370]
A_10_P145653	-2.97184		Rep: SJCHGC03036 protein - Schistosoma japonicum (Blood fluke), partial (34%) [TC423572]
A_10_P007865	-2.96859	MGC115026	Xenopus laevis cDNA clone IMAGE:6958004 [BC081175]		734457	BC081175	uncharacterized protein MGC115026
A_10_P020374	-2.96765		BX850577 Soares NXEG Xenopus laevis cDNA clone IMAGp998H038089 ; IMAGE:3302450 5', mRNA sequence [BX850577]			BX850577
A_10_P003607	-2.9607	MGC64410	Xenopus laevis uncharacterized protein MGC64410 (MGC64410), mRNA [NM_001086446]		379605	NM_001086446	uncharacterized protein MGC64410
A_10_P193963	-2.95859	a2m	Xenopus laevis alpha-2-macroglobulin (a2m), mRNA [NM_001172060]		100158443	NM_001172060	alpha-2-macroglobulin
A_10_P002247	-2.95729		Xenopus laevis, clone IMAGE:4885140, mRNA [BC041321]			BC041321
A_10_P081970	-2.95142	c3	Xenopus laevis complement component 3 (c3), mRNA [NM_001089232]		398666	NM_001089232	complement component 3
A_10_P040161	-2.93454	c2	Xenopus laevis complement component 2 (c2), mRNA [NM_001122694]		734198	NM_001122694	complement component 2
A_10_P009249	-2.93243	LOC496175	Xenopus laevis II-FBPL precursor (LOC496175), mRNA [NM_001095391]		496175	NM_001095391	II-FBPL precursor
A_10_P012982	-2.93072		daf87c07.x1 NICHD XGC Eye1 Xenopus laevis cDNA clone IMAGE:4756981 3', mRNA sequence [BI315467]			BI315467
A_10_P094568	-2.93023	g67-a	Xenopus laevis protein-tyrosine kinase (G67) mRNA, partial cds [U11731]		373727	U11731	protein-tyrosine kinase-like
A_10_P050659	-2.91673	a2m	Xenopus laevis alpha-2-macroglobulin (a2m), mRNA [NM_001172060]		100158443	NM_001172060	alpha-2-macroglobulin
A_10_P179618	-2.91295		Rep: MGC83686 protein - Xenopus laevis (African clawed frog), partial (11%) [TC437485]
A_10_P003517	-2.91237	MGC68994	Xenopus laevis matrix metalloproteinase 7 (MGC68994), mRNA [NM_001086393]		379552	NM_001086393	matrix metalloproteinase 7
A_10_P019654	-2.90999	acer2	Xenopus laevis alkaline ceramidase 2 (acer2), mRNA [NM_001096853]		779231	NM_001096853	alkaline ceramidase 2
A_10_P023270	-2.90528
A_10_P044971	-2.90461	c3	Xenopus laevis complement component 3 (c3), mRNA [NM_001089232]		398666	NM_001089232	complement component 3
A_10_P020203	-2.90347		BX848856 NICHD_XGC_Li1 Xenopus laevis cDNA clone IMAGp998I168291 ; IMAGE:3397719 5', mRNA sequence [BX848856]			BX848856
A_10_P018285	-2.90023	gapdh	AGENCOURT_8671175 NICHD XGC Emb4 Xenopus laevis cDNA clone IMAGE:4681270 5', mRNA sequence [BQ885934]		380259	BQ885934	glyceraldehyde-3-phosphate dehydrogenase
A_10_P023352	-2.89398		AGENCOURT_13322435 NICHD_XGC_Tad2 Xenopus laevis cDNA clone IMAGE:6875350 3', mRNA sequence [CB984270]			CB984270
A_10_P221083	-2.89093		Xenopus laevis cDNA clone IMAGE:3396399 [BC080170]			BC080170
A_10_P046691	-2.8819	stmn2-b	Xenopus laevis stathmin 2 (stmn2-b), mRNA [NM_001096760]		780757	NM_001096760	stathmin 2
A_10_P163582	-2.87225	gpx3-b	Xenopus laevis glutathione peroxidase 3 (plasma) (gpx3-b), mRNA [NM_001092673]		444571	NM_001092673	glutathione peroxidase 3 (plasma)
A_10_P144708	-2.86824	gpx3-b	Xenopus laevis glutathione peroxidase 3 (plasma) (gpx3-b), mRNA [NM_001092673]		444571	NM_001092673	glutathione peroxidase 3 (plasma)
A_10_P018031	-2.8625		AGENCOURT_8098704 NICHD XGC Emb4 Xenopus laevis cDNA clone IMAGE:5570724 5', mRNA sequence [BQ734281]			BQ734281
A_10_P039706	-2.85582	tdgf1.2	Xenopus laevis teratocarcinoma-derived growth factor 1, member 2 (tdgf1.2), mRNA [NM_001095665]		733444	NM_001095665	teratocarcinoma-derived growth factor 1, member 2
A_10_P026960	-2.83746	c4a	Xenopus laevis complement component 4A (Rodgers blood group) (c4a), mRNA [NM_001087465]		394275	NM_001087465	complement component 4A (Rodgers blood group)
A_10_P200013	-2.83488
A_10_P180948	-2.83076		Rep: AGAP003081-PA - Anopheles gambiae str. PEST, partial (10%) [TC437978]
A_10_P124179	-2.82595	MGC68875	Xenopus laevis uncharacterized protein MGC68875 (MGC68875), mRNA [NM_001086527]		379686	NM_001086527	uncharacterized protein MGC68875
A_10_P116391	-2.82414		daj88e02.y1 NICHD XGC Li1 Xenopus laevis cDNA clone IMAGE:5129954 5' similar to TR:Q9UJ16 Q9UJ16 DJ15D12.2 ;, mRNA sequence [BM191590]			BM191590
A_10_P070157	-2.81973	ighv3-74	Xenopus laevis hypothetical protein LOC398774, mRNA (cDNA clone IMAGE:4173253), partial cds [BC060338]		398774	BC060338	immunoglobulin heavy variable 3-74
A_10_P005986	-2.81051	cyp2a6	Xenopus laevis cytochrome P450, family 2, subfamily A, polypeptide 6 (cyp2a6), mRNA [NM_001097068]		100036770	NM_001097068	cytochrome P450, family 2, subfamily A, polypeptide 6
A_10_P193658	-2.80719
A_10_P006025	-2.80719	gpx3-b	Xenopus laevis glutathione peroxidase 3 (plasma) (gpx3-b), mRNA [NM_001092673]		444571	NM_001092673	glutathione peroxidase 3 (plasma)
A_10_P033631	-2.80436	nptx1	Xenopus laevis neuronal pentraxin 1 (nptx1), mRNA [NM_001097976]		100049154	NM_001097976	neuronal pentraxin 1
A_10_P002429	-2.80086	elavl4	Xenopus laevis ELAV like neuron-specific RNA binding protein 4 (elavl4), mRNA [NM_001087440]		386602	NM_001087440	ELAV like neuron-specific RNA binding protein 4
A_10_P013375	-2.793		BJ041470 NIBB Mochii normalized Xenopus neurula library Xenopus laevis cDNA clone XL008j10 5', mRNA sequence [BJ041470]			BJ041470
A_10_P003277	-2.79097	stmn4	Xenopus laevis stathmin-like 4 (stmn4), mRNA [NM_001087368]		380531	NM_001087368	stathmin-like 4
A_10_P262427	-2.78672		Rep: phospholipase C-like 1 - Gallus gallus, partial (24%) [TC465051]
A_10_P046876	-2.78611	ctsh	Xenopus laevis cathepsin H (ctsh), mRNA [NM_001097718]		100036949	NM_001097718	cathepsin H
A_10_P038741	-2.77963	icam5	Xenopus laevis intercellular adhesion molecule 5, telencephalin (icam5), mRNA [NM_001094666]		494840	NM_001094666	intercellular adhesion molecule 5, telencephalin
A_10_P046856	-2.77909	ido1	Xenopus laevis indoleamine 2,3-dioxygenase 1 (ido1), mRNA [NM_001097817]		100037099	NM_001097817	indoleamine 2,3-dioxygenase 1
A_10_P189133	-2.77465	gpx3-b	Xenopus laevis glutathione peroxidase 3 (plasma) (gpx3-b), mRNA [NM_001092673]		444571	NM_001092673	glutathione peroxidase 3 (plasma)
A_10_P214808	-2.7669		Rep: Predicted protein - Monosiga brevicollis MX1, partial (54%) [TC450310]
A_10_P003210	-2.76625	pck1	Xenopus laevis phosphoenolpyruvate carboxykinase 1, cytosolic (pck1), mRNA [NM_001086683]		379844	NM_001086683	phosphoenolpyruvate carboxykinase 1, cytosolic
A_10_P099021	-2.76204		DC107260 Yamamoto [DC107260]			DC107260
A_10_P006334	-2.75754	stmn2-b	Xenopus laevis stathmin 2 (stmn2-b), mRNA [NM_001096760]		780757	NM_001096760	stathmin 2
A_10_P042371	-2.75483	phox2b	Xenopus laevis paired-like homeobox 2b (phox2b), mRNA [NM_001090914]		402787	NM_001090914	paired-like homeobox 2b
A_10_P042941	-2.74921	cd302	Xenopus laevis CD302 molecule (cd302), mRNA [NM_001096876]		779255	NM_001096876	CD302 molecule
A_10_P107551	-2.74899		Rep: Gastric intrinsic factor precursor (Intrinsic factor) (IF) (INF). - Xenopus tropicalis, partial (44%) [TC433576]
A_10_P053959	-2.74073		AGENCOURT_55788411 NICHD_XGC_FaBN Xenopus laevis cDNA clone IMAGE:8075921 5', mRNA sequence [DT061809]			DT061809
A_10_P036781	-2.73839	LOC495461	Xenopus laevis uncharacterized LOC495461 (LOC495461), mRNA [NM_001128621]		495461	NM_001128621	uncharacterized LOC495461
A_10_P039111	-2.73777	LOC100127252	Xenopus laevis uncharacterized LOC100127252 (LOC100127252), mRNA [NM_001112832]		100127252	NM_001112832	uncharacterized LOC100127252
A_10_P024041	-2.73376
A_10_P027181	-2.72734	arg2-a	Xenopus laevis arginase 2 (arg2-a), mRNA [NM_001086042]		379198	NM_001086042	arginase 2
A_10_P034516	-2.72703	crmp1	Xenopus laevis collapsin response mediator protein 1 (crmp1), mRNA [NM_001095903]		734422	NM_001095903	collapsin response mediator protein 1
A_10_P058527	-2.724
A_10_P027554	-2.72079	hnf4b	Xenopus laevis hepatocyte nuclear factor 4, beta (hnf4b), mRNA [NM_001088070]		397902	NM_001088070	hepatocyte nuclear factor 4, beta
A_10_P255612	-2.71687	cyp17a1	Xenopus laevis cytochrome P450, family 17, subfamily A, polypeptide 1 (cyp17a1), mRNA [NM_001097071]		100036774	NM_001097071	cytochrome P450, family 17, subfamily A, polypeptide 1
A_10_P144921	-2.71626	tdgf1.2	Xenopus laevis teratocarcinoma-derived growth factor 1, member 2 (tdgf1.2), mRNA [NM_001095665]		733444	NM_001095665	teratocarcinoma-derived growth factor 1, member 2
A_10_P261417	-2.70774		Rep: Chromosome 16 SCAF14974, whole genome shotgun sequence - Tetraodon nigroviridis (Green puffer), partial (31%) [TC464773]
A_10_P024386	-2.70507
A_10_P148244	-2.6928
A_10_P134473	-2.69003
A_10_P048551	-2.6879	ephb2	Xenopus laevis EphB2-tyrosine kinase receptor (xEphB2) mRNA, partial cds [AF026039]		399363	AF026039	EPH receptor B2
A_10_P043087	-2.68184	LOC495373	Xenopus laevis uncharacterized LOC495373 (LOC495373), mRNA [NM_001095035]		495373	NM_001095035	uncharacterized LOC495373
A_10_P192443	-2.67577	ass1	Xenopus laevis argininosuccinate synthase 1 (ass1), mRNA [NM_001087326]		380488	NM_001087326	argininosuccinate synthase 1
A_10_P007497	-2.66576		Xenopus laevis cDNA clone IMAGE:3400795 [BC079830]			BC079830
A_10_P194283	-2.65411
A_10_P005357	-2.65047	MGC82682	Xenopus laevis MGC82682 protein (MGC82682), mRNA [NM_001092163]		444058	NM_001092163	MGC82682 protein
A_10_P256322	-2.64885		Rep: Amidohydrolase precursor - Acidobacteria bacterium (strain Ellin345), partial (5%) [TC428568]
A_10_P025044	-2.64554		AGENCOURT_15201535 NICHD_XGC_Emb4 Xenopus laevis cDNA clone IMAGE:5515538 5', mRNA sequence [CF290498]			CF290498
A_10_P207818	-2.64531		Rep: Complement C5 precursor [Contains: Complement C5 beta chain; Complement C5 alpha chain; C5a anaphylatoxin; Complement C5 alpha' chain]. - Xenopus tropicalis, partial (11%) [TC447715]
A_10_P245588	-2.6397		Rep: Myosin heavy chain - Xenopus tropicalis (Western clawed frog) (Silurana tropicalis), partial (9%) [TC460234]
A_10_P025461	-2.63128	LOC495995	AGENCOURT_18790687 NICHD_XGC_Te2N Xenopus laevis cDNA clone IMAGE:7206223 5', mRNA sequence [CK796539]		495995	CK796539	uncharacterized LOC495995
A_10_P034956	-2.63113	mfap4	Xenopus laevis microfibrillar-associated protein 4 (mfap4), mRNA [NM_001097892]		100037202	NM_001097892	microfibrillar-associated protein 4
A_10_P210308	-2.62915	enpp2	Xenopus laevis ectonucleotide pyrophosphatase/phosphodiesterase 2 (autotaxin) (enpp2), mRNA [NM_001087057]		380218	NM_001087057	ectonucleotide pyrophosphatase/phosphodiesterase 2 (autotaxin)
A_10_P026704	-2.6236		Xenopus laevis cDNA clone MGC:181775 IMAGE:8737092, complete cds [BC153811]			BC153811
A_10_P238518	-2.62309	elmod1	Xenopus laevis ELMO/CED-12 domain containing 1 (elmod1), mRNA [NM_001127735]		100158278	NM_001127735	ELMO/CED-12 domain containing 1
A_10_P007874	-2.61514	mpp2	Xenopus laevis membrane protein, palmitoylated 2 (MAGUK p55 subfamily member 2) (mpp2), mRNA [NM_001094293]		447586	NM_001094293	membrane protein, palmitoylated 2 (MAGUK p55 subfamily member 2)
A_10_P224553	-2.61372		Rep: Complement C5 precursor [Contains: Complement C5 beta chain; Complement C5 alpha chain; C5a anaphylatoxin; Complement C5 alpha' chain]. - Xenopus tropicalis, partial (7%) [TC453631]
A_10_P156243	-2.60754		Rep: zinc finger CCCH-type containing 12C - Gallus gallus, partial (25%) [TC428480]
A_10_P026097	-2.60717		Rep: Transcriptional regulator, xre family - Lactobacillus casei (strain ATCC 334), partial (7%) [TC457680]
A_10_P119791	-2.60172
A_10_P262482	-2.59495	fgb	Xenopus laevis fibrinogen beta chain (fgb), mRNA [NM_001087949]		397825	NM_001087949	fibrinogen beta chain
A_10_P038586	-2.59228	nkx3-3	Xenopus laevis bagpipe homeobox (bapx), mRNA [NM_001085685]		373704	NM_001085685	NK3 homeobox 2
A_10_P078640	-2.59099		Rep: LOC733184 protein - Xenopus laevis (African clawed frog), complete [TC423244]
A_10_P063054	-2.59014	amer2	Xenopus laevis hypothetical protein LOC432119, mRNA (cDNA clone IMAGE:4755405), partial cds [BC072359]		432119	BC072359	APC membrane recruitment protein 2
A_10_P210718	-2.58953		Rep: Homolog of Oncorhynchus mykiss "Plasminogen precursor (EC 3.4.21.7). - Takifugu rubripes, partial (29%) [TC448784]
A_10_P245678	-2.58282
A_10_P135688	-2.58168	MGC68519	Xenopus laevis uncharacterized protein MGC68519 (MGC68519), mRNA [NM_001090133]		399015	NM_001090133	uncharacterized protein MGC68519
A_10_P008031	-2.58	MGC82134	Xenopus laevis MGC82134 protein (MGC82134), mRNA [NM_001094414]		447744	NM_001094414	MGC82134 protein
A_10_P058402	-2.57997		AGENCOURT_10155345 NICHD_XGC_Kid1 Xenopus laevis cDNA clone IMAGE:4031973 5', mRNA sequence [BU904431]			BU904431
A_10_P238038	-2.57787
A_10_P074175	-2.57741	ube3b	Xenopus laevis cDNA clone IMAGE:5572846, partial cds [BC070573]		100381000	BC070573	ubiquitin protein ligase E3B
A_10_P006036	-2.57702	faim2	Xenopus laevis Fas apoptotic inhibitory molecule 2 (faim2), mRNA [NM_001092690]		444588	NM_001092690	Fas apoptotic inhibitory molecule 2
A_10_P086290	-2.57522		AGENCOURT_77727150 NICHD_XGC_limb Xenopus laevis cDNA clone IMAGE:8635145 5', mRNA sequence [EB731738]			EB731738
A_10_P052049	-2.56826		AGENCOURT_55791508 NICHD_XGC_FaBN Xenopus laevis cDNA clone IMAGE:8075766 5', mRNA sequence [DT063575]			DT063575
A_10_P000607	-2.56469	tbx1-a	Xenopus laevis T-box 1 (tbx1-a), mRNA [NM_001090445]		399188	NM_001090445	T-box 1
A_10_P039226	-2.56376	endou-d	Xenopus laevis Poly(U)-specific endoribonuclease-D (endou-d), mRNA [NM_001110753]		100126655	NM_001110753	Poly(U)-specific endoribonuclease-D
A_10_P277132	-2.56282		Rep: Os09g0252800 protein - Oryza sativa subsp. japonica (Rice), partial (3%) [TC468972]
A_10_P084835	-2.56118		AGENCOURT_14148252 NICHD_XGC_Eye1 Xenopus laevis cDNA clone IMAGE:6949527 3', mRNA sequence [CD325289]			CD325289
A_10_P128029	-2.5609		AGENCOURT_18786387 NICHD_XGC_Te2N Xenopus laevis cDNA clone IMAGE:7205536 5', mRNA sequence [CK797470]			CK797470
A_10_P035401	-2.55902	dazl	Xenopus laevis deleted in azoospermia-like (dazl), mRNA [NM_001088303]		398041	NM_001088303	deleted in azoospermia-like
A_10_P006412	-2.55805	sox9-b	Xenopus laevis SRY (sex determining region Y)-box 9 (sox9-b), mRNA [NM_001094473]		494585	NM_001094473	SRY (sex determining region Y)-box 9
A_10_P027033	-2.55625	ncib-a	Xenopus laevis non-classical class Ib gene mRNA sequence [L20726]		373762	L20726	non-classical class Ib
A_10_P019951	-2.54645	f9	Xenopus laevis coagulation factor 9 (f9), mRNA [NM_001098678]		100049721	NM_001098678	coagulation factor 9
A_10_P252752	-2.54466		Rep: Iron/zinc purple acid phosphatase-like protein precursor - Mus musculus (Mouse), partial (30%) [TC462304]
A_10_P041416	-2.54056	LOC100037207	Xenopus laevis uncharacterized LOC100037207 (LOC100037207), mRNA [NM_001097896]		100037207	NM_001097896	uncharacterized LOC100037207
A_10_P192258	-2.53729		Rep: ClpYQ (HslUV)-type protease, proteolytic subunit HSLV - Ostreococcus lucimarinus (strain CCE9901), partial (8%) [TC442067]
A_10_P085500	-2.53363		AGENCOURT_75475504 NICHD_XGC_thy Xenopus laevis cDNA clone IMAGE:8549677 5', mRNA sequence [EB646911]			EB646911
A_10_P087475	-2.5264	nlrp3	Xenopus laevis cDNA clone IMAGE:4173501 [BC091721]		100381165	BC091721	NLR family, pyrin domain containing 3
A_10_P003133	-2.52467	ass1	Xenopus laevis argininosuccinate synthase 1 (ass1), mRNA [NM_001087326]		380488	NM_001087326	argininosuccinate synthase 1
A_10_P017934	-2.52391		AGENCOURT_8114853 NICHD XGC Emb4 Xenopus laevis cDNA clone IMAGE:5543427 5', mRNA sequence [BQ732878]			BQ732878
A_10_P211218	-2.52383	LOC398654	Xenopus laevis cDNA clone IMAGE:3396728 [BC100182]		398654	BC100182	fibrinogen alpha
A_10_P072190	-2.52358	phox2a	Xenopus laevis paired-like homeobox 2a, mRNA (cDNA clone MGC:154527 IMAGE:8320355), complete cds [BC124891]		402788	BC124891	paired-like homeobox 2a
A_10_P208398	-2.51494	LOC496175	Xenopus laevis II-FBPL precursor, mRNA, complete cds [DQ141337]		496175	DQ141337	II-FBPL precursor
A_10_P024141	-2.51304		Rep: SON DNA-binding protein - Bos taurus (Bovine), partial (3%) [TC447345]
A_10_P085040	-2.50978		AGENCOURT_73501387 NICHD_XGC_sple_PHA Xenopus laevis cDNA clone IMAGE:8460367 5', mRNA sequence [EB476849]			EB476849
A_10_P126099	-2.50936	LOC100037191	Xenopus laevis hypothetical protein LOC100037191, mRNA (cDNA clone IMAGE:8530479), partial cds [BC129616]		100037191	BC129616	uncharacterized LOC100037191
A_10_P060539	-2.50818		AGENCOURT_15524116 NICHD_XGC_Kid1 Xenopus laevis cDNA clone IMAGE:7010328 5', mRNA sequence [CF520060]			CF520060
A_10_P156443	-2.50784		Rep: Amidohydrolase precursor - Acidobacteria bacterium (strain Ellin345), partial (5%) [TC428568]
A_10_P026672	-2.50325
A_10_P188938	-2.50223		Rep: MKIAA0639 protein - Mus musculus (Mouse), partial (3%) [TC440890]
A_10_P169338	-2.49834	gpsm1	Xenopus laevis G-protein signaling modulator 1 (gpsm1), mRNA [NM_001093352]		446656	NM_001093352	G-protein signaling modulator 1
A_10_P274467	-2.49698		Rep: Cement protein 3B variant 1 - Phragmatopoma californica, partial (18%) [TC468307]
A_10_P024490	-2.49202
A_10_P264367	-2.48193
A_10_P273143	-2.4771	LOC398654	Xenopus laevis cDNA clone IMAGE:3396728 [BC100182]		398654	BC100182	fibrinogen alpha
A_10_P144323	-2.47403	LOC397802	Xenopus laevis DNase I (LOC397802), mRNA [NM_001087907]		397802	NM_001087907	DNase I
A_10_P145463	-2.474	bnip3	Xenopus laevis BCL2/adenovirus E1B 19kDa interacting protein 3 (bnip3), mRNA [NM_001089709]		398786	NM_001089709	BCL2/adenovirus E1B 19kDa interacting protein 3
A_10_P234323	-2.47389
A_10_P181748	-2.47294
A_10_P188508	-2.46955
A_10_P225248	-2.46933		Rep: Guanine nucleotide-releasing protein (GNRP) (Ras-specific nucleotide exchange factor CDC25) (Ras-specific guanine nucleotide-releasing factor). - Takifugu rubripes, partial (19%) [TC453835]
A_10_P008078	-2.4691	uts2r	Xenopus laevis urotensin 2 receptor (uts2r), mRNA [NM_001094444]		447774	NM_001094444	urotensin 2 receptor
A_10_P267642	-2.46849		Rep: N-acetylglutamate synthase, mitochondrial precursor (EC 2.3.1.1) (Amino-acid acetyltransferase) [Contains: N-acetylglutamate synthase long form; N-acetylglutamate synthase short form; N-acetylglutamate synthase conserved domain form]. - Xenopus tropicalis, partial (57%) [TC466473]
A_10_P141243	-2.46768	fxyd1	Xenopus laevis FXYD domain containing ion transport regulator 1 (fxyd1), mRNA [NM_001092924]		444822	NM_001092924	FXYD domain containing ion transport regulator 1
A_10_P012787	-2.46682
A_10_P042741	-2.46527	LOC496014	Xenopus laevis uncharacterized LOC496014 (LOC496014), mRNA [NM_001095281]		496014	NM_001095281	uncharacterized LOC496014
A_10_P190113	-2.46234	MGC68602	Xenopus laevis uncharacterized protein MGC68602 (MGC68602), mRNA [NM_001090108]		399000	NM_001090108	uncharacterized protein MGC68602
A_10_P239153	-2.46175		Rep: Atp1a1a.1 protein - Xenopus laevis (African clawed frog), partial (16%) [TC458249]
A_10_P159152	-2.4608	LOC100049139	Xenopus laevis uncharacterized LOC100049139 (LOC100049139), mRNA [NM_001097967]		100049139	NM_001097967	uncharacterized LOC100049139
A_10_P134653	-2.45728	LOC100127252	Xenopus laevis uncharacterized LOC100127252 (LOC100127252), mRNA [NM_001112832]		100127252	NM_001112832	uncharacterized LOC100127252
A_10_P031826	-2.45662	apcs	Xenopus laevis amyloid P component, serum protein (apcs), mRNA [NM_001098710]		100049775	NM_001098710	amyloid P component, serum protein
A_10_P002420	-2.45379	arg1	Xenopus laevis arginase 1 (arg1), mRNA [NM_001086948]		380109	NM_001086948	arginase 1
A_10_P020148	-2.45314		BX848234 NICHD_XGC_Li1 Xenopus laevis cDNA clone IMAGp998J168293 ; IMAGE:3398511 5', mRNA sequence [BX848234]			BX848234
A_10_P144713	-2.45089	MGC82134	Xenopus laevis MGC82134 protein (MGC82134), mRNA [NM_001094414]		447744	NM_001094414	MGC82134 protein
A_10_P002921	-2.44673	prph	Xenopus laevis peripherin (prph), mRNA [NM_001087060]		380221	NM_001087060	peripherin
A_10_P220203	-2.44446		Rep: NADH-ubiquinone oxidoreductase chain 2 - Salamandra salamandra (European fire salamander), partial (9%) [TC452156]
A_10_P069542	-2.44369	pp11	Xenopus laevis PP11 mRNA for placental protein 11 precursor, partial cds [AB098554]		398619	AB098554	placental protein 11 precursor
A_10_P036881	-2.44108	MGC130922	Xenopus laevis uncharacterized protein MGC130922 (MGC130922), mRNA [NM_001096365]		734900	NM_001096365	uncharacterized protein MGC130922
A_10_P190018	-2.43708		Rep: Sialic acid-binding Ig-like lectin 5 precursor - Homo sapiens (Human), partial (3%) [TC441297]
A_10_P037046	-2.43648	qsox1	Xenopus laevis quiescin Q6 sulfhydryl oxidase 1 (qsox1), mRNA [NM_001097087]		100036793	NM_001097087	quiescin Q6 sulfhydryl oxidase 1
A_10_P220033	-2.43639	bnip3	Xenopus laevis BCL2/adenovirus E1B 19kDa interacting protein 3 (bnip3), mRNA [NM_001089709]		398786	NM_001089709	BCL2/adenovirus E1B 19kDa interacting protein 3
A_10_P034396	-2.43498	LOC100049089	Xenopus laevis hypothetical protein LOC100049089, mRNA (cDNA clone MGC:115644 IMAGE:3749571), complete cds [BC099046]		100049089	BC099046	NEDD4-binding protein 2-like
A_10_P258312	-2.43456		Rep: Cytochrome P450 2U1 (EC 1.14.14.1). - Xenopus tropicalis, partial (27%) [TC463885]
A_10_P044946	-2.4342	MGC64462	Xenopus laevis uncharacterized protein MGC64462 (MGC64462), mRNA [NM_001086326]		379485	NM_001086326	uncharacterized protein MGC64462
A_10_P248463	-2.41098	c9	Xenopus laevis complement component 9 (c9), mRNA [NM_001086345]		379504	NM_001086345	complement component 9
A_10_P025626	-2.40839		AGENCOURT_18792743 NICHD_XGC_Te2N Xenopus laevis cDNA clone IMAGE:7204736 5', mRNA sequence [CK797954]			CK797954
A_10_P031161	-2.40744	ighv3-74	Xenopus laevis hypothetical protein LOC398774, mRNA (cDNA clone IMAGE:4173253), partial cds [BC060338]		398774	BC060338	immunoglobulin heavy variable 3-74
A_10_P129202	-2.40624
A_10_P268517	-2.40319
A_10_P109794	-2.40195	LOC100462907	Xenopus laevis uncharacterized LOC100462907 (LOC100462907), mRNA [NM_001190395]		100462907	NM_001190395	uncharacterized LOC100462907
A_10_P228433	-2.39871		Rep: Matrix-remodeling-associated protein 8 precursor - Xenopus laevis (African clawed frog), partial (60%) [TC454863]
A_10_P162383	-2.39798		Rep: Metabotropic glutamate receptor 7 precursor (mGluR7). - Xenopus tropicalis, partial (4%) [TC430955]
A_10_P007284	-2.39467	nefm-b	Xenopus laevis neurofilament, medium polypeptide (nefm-b), mRNA [NM_001088212]		397995	NM_001088212	neurofilament, medium polypeptide
A_10_P263362	-2.3854	arg1	Xenopus laevis L-arginase (arg1), mRNA [NM_001101799]		779061	NM_001101799	L-arginase
A_10_P243268	-2.3854		AGENCOURT_74310880 NICHD_XGC_limb_m Xenopus laevis cDNA clone IMAGE:8532183 5', mRNA sequence [EB462913]			EB462913
A_10_P003550	-2.38288	mxra8	Xenopus laevis matrix-remodelling associated 8 (mxra8), mRNA [NM_001086406]		379565	NM_001086406	matrix-remodelling associated 8
A_10_P274787	-2.38234		Rep: ABC transporter, ATP-binding protein - Flavobacteria bacterium BAL38, partial (3%) [TC468404]
A_10_P230523	-2.38037		Rep: MGC108147 protein. - Xenopus tropicalis, partial (84%) [TC455536]
A_10_P084755	-2.37951		AGENCOURT_77729400 NICHD_XGC_limb Xenopus laevis cDNA clone IMAGE:8638902 5', mRNA sequence [EB738235]			EB738235
A_10_P003957	-2.37295	MGC69077	Xenopus laevis uncharacterized protein MGC69077 (MGC69077), mRNA [NM_001090073]		398982	NM_001090073	uncharacterized protein MGC69077
A_10_P003882	-2.37097	timp3	Xenopus laevis TIMP metallopeptidase inhibitor 3 (timp3), mRNA [NM_001085595]		373596	NM_001085595	TIMP metallopeptidase inhibitor 3
A_10_P169613	-2.36918		Rep: Growth/differentiation factor 11 precursor - Homo sapiens (Human), partial (13%) [TC433746]
A_10_P170643	-2.36628
A_10_P025165	-2.36576		AGENCOURT_15571514 NICHD_XGC_Kid1 Xenopus laevis cDNA clone IMAGE:7011757 5', mRNA sequence [CF547202]			CF547202
A_10_P001617	-2.35684		bl69e07.w1 Blackshear [AW638396]			AW638396
A_10_P023186	-2.35621
A_10_P137238	-2.34716
A_10_P024140	-2.34555		AGENCOURT_14140126 NICHD_XGC_Eye1 Xenopus laevis cDNA clone IMAGE:6948402 5', mRNA sequence [CD325861]			CD325861
A_10_P003363	-2.33881	eef1a2	Xenopus laevis eukaryotic translation elongation factor 1 alpha 2 (eef1a2), mRNA [NM_001087387]		380550	NM_001087387	eukaryotic translation elongation factor 1 alpha 2
A_10_P214863	-2.33618		Rep: procollagen, type VI, alpha 3 - Rattus norvegicus, partial (5%) [TC450327]
A_10_P041241	-2.33594	arg1	Xenopus laevis L-arginase (arg1), mRNA [NM_001101799]		779061	NM_001101799	L-arginase
A_10_P026888	-2.33381		AGENCOURT_39734522 NICHD_XGC_Te2N Xenopus laevis cDNA clone IMAGE:7764626 5', mRNA sequence [CX134775]			CX134775
A_10_P057652	-2.33198		za35b12.x1 Xenopus EST library Xenopus laevis cDNA clone za35b12 5', mRNA sequence [AW158111]			AW158111
A_10_P025494	-2.32987		AGENCOURT_18790660 NICHD_XGC_Te2N Xenopus laevis cDNA clone IMAGE:7206294 5', mRNA sequence [CK796806]			CK796806
A_10_P025131	-2.32899		AGENCOURT_15508316 NICHD_XGC_Kid1 Xenopus laevis cDNA clone IMAGE:7009539 5', mRNA sequence [CF522156]			CF522156
A_10_P257957	-2.32676	clk1	Xenopus laevis CDC-like kinase 1 (clk1), mRNA [NM_001097963]		100049134	NM_001097963	CDC-like kinase 1
A_10_P068602	-2.32628		Rep: MGC108373 protein - Xenopus tropicalis (Western clawed frog) (Silurana tropicalis), partial (70%) [TC444529]
A_10_P085000	-2.32551		AGENCOURT_86341334 NICHD_XGC_panc Xenopus laevis cDNA clone IMAGE:8735961 5', mRNA sequence [EE309426]			EE309426
A_10_P055182	-2.32368		zb05g04.x50 Xenopus EST library Xenopus laevis cDNA clone zb05g04 5', mRNA sequence [AW159693]			AW159693
A_10_P007964	-2.32024	serpinf2	Xenopus laevis serpin peptidase inhibitor, clade F (alpha-2 antiplasmin, pigment epithelium derived factor), member 2 (serpinf2), mRNA [NM_001094352]		447645	NM_001094352	serpin peptidase inhibitor, clade F (alpha-2 antiplasmin, pigment epithelium derived factor), member 2
A_10_P247733	-2.31535		Rep: Septin - Xenopus laevis (African clawed frog), partial (23%) [TC460879]
A_10_P010876	-2.31495	gja4-b	Xenopus laevis gap junction protein, alpha 4, 37kDa (gja4-b), mRNA [NM_001171972]		100335149	NM_001171972	gap junction protein, alpha 4, 37kDa
A_10_P007729	-2.30752	tgif2	Xenopus laevis TGFB-induced factor homeobox 2 (tgif2), mRNA [NM_001094168]		447461	NM_001094168	TGFB-induced factor homeobox 2
A_10_P013359	-2.30685
A_10_P003990	-2.30681	MGC68519	Xenopus laevis uncharacterized protein MGC68519 (MGC68519), mRNA [NM_001090133]		399015	NM_001090133	uncharacterized protein MGC68519
A_10_P191993	-2.30571		Rep: Crisp2 protein - Xenopus tropicalis (Western clawed frog) (Silurana tropicalis), partial (74%) [TC441977]
A_10_P227193	-2.305		Rep: Protein-export membrane protein secD - Treponema pallidum, partial (4%) [TC454477]
A_10_P105870	-2.29754		AGENCOURT_8098790 NICHD XGC Emb4 Xenopus laevis cDNA clone IMAGE:5570849 5', mRNA sequence [BQ735822]			BQ735822
A_10_P224318	-2.29627	arg1	Xenopus laevis arginase 1 (arg1), mRNA [NM_001086948]		380109	NM_001086948	arginase 1
A_10_P084245	-2.29377	aspg	Xenopus laevis hypothetical protein LOC733296, mRNA (cDNA clone IMAGE:6323284), partial cds [BC099011]		733296	BC099011	asparaginase
A_10_P014665	-2.29351		BJ087692 NIBB Mochii normalized Xenopus tailbud library Xenopus laevis cDNA clone XL082e24 3', mRNA sequence [BJ087692]			BJ087692
A_10_P030126	-2.28938	esr2	Xenopus laevis estrogen receptor 2 (ER beta) (esr2), mRNA [NM_001130954]		100174814	NM_001130954	estrogen receptor 2 (ER beta)
A_10_P201873	-2.28671		Rep: RNA-directed DNA polymerase - Paracoccus denitrificans (strain Pd 1222), partial (5%) [TC445543]
A_10_P264312	-2.28449		Rep: Ras-interacting protein 1 (Rain). - Xenopus tropicalis, partial (5%) [TC465565]
A_10_P034066	-2.28439	f2	Xenopus laevis coagulation factor 2 (thrombin) (f2), mRNA [NM_001091823]		443652	NM_001091823	coagulation factor 2 (thrombin)
A_10_P027045	-2.2843	dio3	Xenopus laevis deiodinase, iodothyronine, type 3 (dio3), mRNA [NM_001087863]		397779	NM_001087863	deiodinase, iodothyronine, type 3
A_10_P092849	-2.28167		Rep: Uncharacterized protein C1orf149 homolog - Xenopus laevis (African clawed frog), partial (40%) [TC445001]
A_10_P005526	-2.28146	smarca1	Xenopus laevis SWI/SNF related, matrix associated, actin dependent regulator of chromatin, subfamily a, member 1 (smarca1), mRNA [NM_001092280]		444176	NM_001092280	SWI/SNF related, matrix associated, actin dependent regulator of chromatin, subfamily a, member 1
A_10_P103220	-2.27982		AGENCOURT_10764412 Wellcome [CA973521]			CA973521
A_10_P017720	-2.27792
A_10_P175603	-2.27694	MGC68519	Xenopus laevis uncharacterized protein MGC68519 (MGC68519), mRNA [NM_001090133]		399015	NM_001090133	uncharacterized protein MGC68519
A_10_P102335	-2.27358		BX848856 NICHD_XGC_Li1 Xenopus laevis cDNA clone IMAGp998I168291 ; IMAGE:3397719 5', mRNA sequence [BX848856]			BX848856
A_10_P011400	-2.27145
A_10_P198978	-2.26021		Rep: MGC82534 protein - Xenopus laevis (African clawed frog), partial (69%) [TC444484]
A_10_P175493	-2.26008	LOC100158450	Xenopus laevis hypothetical protein LOC100158450, mRNA (cDNA clone IMAGE:6639976), partial cds [BC166056]		100158450	BC166056	uncharacterized LOC100158450
A_10_P085155	-2.25723		AGENCOURT_86336176 NICHD_XGC_bone Xenopus laevis cDNA clone IMAGE:8743515 5', mRNA sequence [EE330914]			EE330914
A_10_P043626	-2.25354	tbx1-a	Xenopus laevis T-box 1 (tbx1-a), mRNA [NM_001090445]		399188	NM_001090445	T-box 1
A_10_P060609	-2.25173		AGENCOURT_78540785 NICHD_XGC_thy Xenopus laevis cDNA clone IMAGE:8550532 3', mRNA sequence [EB730853]			EB730853
A_10_P027282	-2.25128	gata4-b	Xenopus laevis GATA binding protein 4 (gata4-b), mRNA [NM_001090629]		399302	NM_001090629	GATA binding protein 4
A_10_P220708	-2.25128
A_10_P020323	-2.24355		Rep: BCL2/adenovirus E1B 19kDa interacting protein 3 - Xenopus tropicalis (Western clawed frog) (Silurana tropicalis), partial (93%) [TC423688]
A_10_P019736	-2.24315		Rep: Transcription initiation factor IIF subunit alpha - Mus musculus (Mouse), partial (4%) [TC460675]
A_10_P068532	-2.24239		AGENCOURT_12933463 NICHD_XGC_Te1 Xenopus laevis cDNA clone IMAGE:6899650 5', mRNA sequence [CB593112]			CB593112
A_10_P058537	-2.24147	col9a1-b	Xenopus laevis similar to collagen, type IX, alpha 1, mRNA (cDNA clone IMAGE:5543632), partial cds [BC046861]		398560	BC046861	collagen, type IX, alpha 1
A_10_P020622	-2.23757		BX853358 Soares NXEG Xenopus laevis cDNA clone IMAGp998I238084 ; IMAGE:3300574 5', mRNA sequence [BX853358]			BX853358
A_10_P008563	-2.23343	btbd3	Xenopus laevis BTB (POZ) domain containing 3 (btbd3), mRNA [NM_001094831]		495136	NM_001094831	BTB (POZ) domain containing 3
A_10_P154438	-2.23146	arg1	Xenopus laevis arginase 1 (arg1), mRNA [NM_001086948]		380109	NM_001086948	arginase 1
A_10_P031991	-2.22989	pmm2	Xenopus laevis phosphomannomutase 2 (pmm2), mRNA [NM_001092472]		444370	NM_001092472	phosphomannomutase 2
A_10_P023849	-2.2292
A_10_P048579	-2.22878	ocln-b	Xenopus laevis occludin (ocln-b), mRNA [NM_001088474]		398133	NM_001088474	occludin
A_10_P026749	-2.22647	nkx3-3	AGENCOURT_39789102 NICHD_XGC_Te2N Xenopus laevis cDNA clone IMAGE:7767389 5', mRNA sequence [CX131246]		373704	CX131246	NK3 homeobox 2
A_10_P019718	-2.22618		BX843496 NICHD_XGC_Li1 Xenopus laevis cDNA clone IMAGp998D0611317 ; IMAGE:5129429 5', mRNA sequence [BX843496]			BX843496
A_10_P049481	-2.22409	ebi3	Xenopus laevis hypothetical protein LOC733364, mRNA (cDNA clone IMAGE:7390333), partial cds [BC106491]		733364	BC106491	Epstein-Barr virus induced 3
A_10_P166533	-2.2209		Rep: 3-hydroxyanthranilate 3,4-dioxygenase - Xenopus laevis (African clawed frog), partial (11%) [TC432567]
A_10_P152293	-2.21974		Rep: Ecotin precursor - Shewanella oneidensis, partial (7%) [TC426851]
A_10_P003609	-2.21723	ctrb1	Xenopus laevis chymotrypsinogen B1 (ctrb1), mRNA [NM_001086448]		379607	NM_001086448	chymotrypsinogen B1
A_10_P215478	-2.21513
A_10_P021353	-2.2121		AGENCOURT_10765447 Wellcome [CA973177]			CA973177
A_10_P090580	-2.20844		BP678418 Osada Taira anterior neuroectoderm (ANE) pCS105 cDNA library Xenopus laevis cDNA clone XL429m07ex 5', mRNA sequence [BP678418]			BP678418
A_10_P008772	-2.2081	olfm2	Xenopus laevis olfactomedin 2 (olfm2), mRNA [NM_001094996]		495330	NM_001094996	olfactomedin 2
A_10_P004918	-2.20708		Rep: PDZ and LIM domain protein 7 - Xenopus laevis (African clawed frog), complete [TC417280]
A_10_P000328	-2.20572	otc	Xenopus laevis ornithine carbamoyltransferase (otc), mRNA [NM_001085618]		373620	NM_001085618	ornithine carbamoyltransferase
A_10_P193543	-2.2026	mr1	Xenopus laevis major histocompatibility complex, class I-related (mr1), mRNA [NM_001096849]		779227	NM_001096849	major histocompatibility complex, class I-related
A_10_P094998	-2.2015		DC116640 Yamamoto [DC116640]			DC116640
A_10_P176983	-2.19983	f9	Xenopus laevis coagulation factor 9 (f9), mRNA [NM_001098678]		100049721	NM_001098678	coagulation factor 9
A_10_P007603	-2.19972	gm2a	Xenopus laevis GM2 ganglioside activator (gm2a), mRNA [NM_001096779]		779153	NM_001096779	GM2 ganglioside activator
A_10_P263597	-2.19887	arg2-b	Xenopus laevis arginase 2 (arg2-b), mRNA [NM_001087881]		397788	NM_001087881	arginase 2
A_10_P020373	-2.19883		BX850563 NICHD_XGC_Eye1 Xenopus laevis cDNA clone IMAGp998E0810591 ; IMAGE:4743535 5', mRNA sequence [BX850563]			BX850563
A_10_P084040	-2.19747		AGENCOURT_69644111 NICHD_XGC_Ov1 Xenopus laevis cDNA clone IMAGE:8329182 5', mRNA sequence [DY558008]			DY558008
A_10_P176508	-2.19575	LOC100158300	Xenopus laevis uncharacterized LOC100158300 (LOC100158300), mRNA [NM_001127756]		100158300	NM_001127756	uncharacterized LOC100158300
A_10_P007493	-2.19565	MGC86516	Xenopus laevis MGC86516 protein (MGC86516), mRNA [NM_001093994]		447287	NM_001093994	MGC86516 protein
A_10_P091724	-2.19392		AGENCOURT_90760003 NICHD_XGC_int_m Xenopus laevis cDNA clone IMAGE:8823084 5', mRNA sequence [EG585715]			EG585715
A_10_P077310	-2.191	cr1b	Xenopus laevis cripto-1b (cr1b), mRNA [NM_001171969]		100335147	NM_001171969	cripto-1b
A_10_P026586	-2.18774		AGENCOURT_31404527 NICHD_XGC_Te2 Xenopus laevis cDNA clone IMAGE:7392216 5', mRNA sequence [CV077945]			CV077945
A_10_P017787	-2.1869		Rep: BSP2 - Cryptococcus neoformans var. neoformans, partial (3%) [TC427101]
A_10_P176793	-2.18615	mfap4	Xenopus laevis microfibrillar-associated protein 4 (mfap4), mRNA [NM_001097892]		100037202	NM_001097892	microfibrillar-associated protein 4
A_10_P020590	-2.18573		BX853035 NICHD_XGC_Brn1 Xenopus laevis cDNA clone IMAGp998F1010582 ; IMAGE:4740105 5', mRNA sequence [BX853035]			BX853035
A_10_P032101	-2.18536	LOC100049773	Xenopus laevis uncharacterized LOC100049773 (LOC100049773), mRNA [NM_001098708]		100049773	NM_001098708	uncharacterized LOC100049773
A_10_P124769	-2.18433	MGC83053	Xenopus laevis MGC83053 protein (MGC83053), mRNA [NM_001092535]		444433	NM_001092535	MGC83053 protein
A_10_P171203	-2.18389		Rep: RaP2 interacting protein 8 - Xenopus tropicalis (Western clawed frog) (Silurana tropicalis), partial (4%) [TC434352]
A_10_P223423	-2.18163	slc2a1	Xenopus laevis solute carrier family 2 (facilitated glucose transporter), member 1 (slc2a1), mRNA [NM_001094599]		494763	NM_001094599	solute carrier family 2 (facilitated glucose transporter), member 1
A_10_P184068	-2.1808		Rep: Zinc finger protein 628. - Xenopus tropicalis, partial (39%) [TC439112]
A_10_P006623	-2.17943	cyp27a1	Xenopus laevis cytochrome P450, family 27, subfamily A, polypeptide 1 (cyp27a1), mRNA [NM_001093629]		446987	NM_001093629	cytochrome P450, family 27, subfamily A, polypeptide 1
A_10_P009911	-2.17807
A_10_P167368	-2.17759		Rep: Ankyrin repeat and MYND domain-containing protein 2. - Xenopus tropicalis, partial (23%) [TC432876]
A_10_P020283	-2.17682	gja4-b	Xenopus laevis gap junction protein, alpha 4, 37kDa (gja4-b), mRNA [NM_001171972]		100335149	NM_001171972	gap junction protein, alpha 4, 37kDa
A_10_P025009	-2.17644		AGENCOURT_15211115 NICHD_XGC_Emb4 Xenopus laevis cDNA clone IMAGE:4970907 5', mRNA sequence [CF289671]			CF289671
A_10_P217288	-2.1727
A_10_P066344	-2.16989		AGENCOURT_10301409 NICHD XGC Emb1 Xenopus laevis cDNA clone IMAGE:5156984 5', mRNA sequence [CA790591]			CA790591
A_10_P144233	-2.16946	fcn3-A	Xenopus laevis ficolin-3 (fcn3-A), mRNA [NM_001085669]		373682	NM_001085669	ficolin-3
A_10_P003691	-2.16819	cplx2	Xenopus laevis complexin 2 (cplx2), mRNA [NM_001086531]		379690	NM_001086531	complexin 2
A_10_P184383	-2.16546		Rep: LOC613045 protein - Xenopus tropicalis (Western clawed frog) (Silurana tropicalis), partial (26%) [TC439230]
A_10_P072195	-2.16455		AGENCOURT_19149250 NICHD_XGC_Te2 Xenopus laevis cDNA clone IMAGE:7207779 5', mRNA sequence [CK803843]			CK803843
A_10_P018186	-2.16178
A_10_P055997	-2.16094
A_10_P074485	-2.1604		Xenopus laevis cDNA clone IMAGE:6944941, partial cds [BC074427]			BC074427
A_10_P068493	-2.15743	fetub	Xenopus laevis hypothetical protein LOC446919, mRNA (cDNA clone IMAGE:6873809), partial cds [BC078490]		446919	BC078490	fetuin B
A_10_P171558	-2.15717
A_10_P047246	-2.15318	LOC100036910	Xenopus laevis uncharacterized LOC100036910 (LOC100036910), mRNA [NM_001097686]		100036910	NM_001097686	uncharacterized LOC100036910
A_10_P206088	-2.15201	cdo1	Xenopus laevis cysteine dioxygenase type 1 (cdo1), mRNA [NM_001090037]		398963	NM_001090037	cysteine dioxygenase type 1
A_10_P086645	-2.15127		AGENCOURT_77746202 NICHD_XGC_skin_m Xenopus laevis cDNA clone IMAGE:8641493 5', mRNA sequence [EB732794]			EB732794
A_10_P217648	-2.15028	LOC100127269	Xenopus laevis uncharacterized LOC100127269 (LOC100127269), mRNA [NM_001112846]		100127269	NM_001112846	uncharacterized LOC100127269
A_10_P210988	-2.14914		Rep: Complement factor H-related protein - Mus musculus (Mouse), partial (14%) [TC448882]
A_10_P146348	-2.14776	mhc1a-a	Xenopus laevis major histocompatibility complex class I antigen (mhc1a-a), mRNA [NM_001085732]		373808	NM_001085732	major histocompatibility complex class I antigen
A_10_P035206	-2.14718	kcne1	Xenopus laevis potassium voltage-gated channel, Isk-related family, member 1 (kcne1), mRNA [NM_001088879]		398417	NM_001088879	potassium voltage-gated channel, Isk-related family, member 1
A_10_P059042	-2.14396		AGENCOURT_14233680 NICHD_XGC_Eye1 Xenopus laevis cDNA clone IMAGE:6958190 5', mRNA sequence [CD301477]			CD301477
A_10_P265572	-2.14386	gpx3-a	Xenopus laevis glutathione peroxidase 3 (plasma) (gpx3-a), mRNA [NM_001091850]		443744	NM_001091850	glutathione peroxidase 3 (plasma)
A_10_P168563	-2.14212	kcnk6	Xenopus laevis potassium channel, subfamily K, member 6 (TWIK-2) (kcnk6), mRNA [NM_001086762]		379923	NM_001086762	potassium channel, subfamily K, member 6 (TWIK-2)
A_10_P023204	-2.13954		AGENCOURT_13842374 NICHD_XGC_Tad2 Xenopus laevis cDNA clone IMAGE:6932507 5', mRNA sequence [CB941299]			CB941299
A_10_P097801	-2.13789		DC058628 Osada Taira anterior endomesoderm (AEM) pCS105 cDNA library Xenopus laevis cDNA clone xlk72m12 5', mRNA sequence [DC058628]			DC058628
A_10_P153363	-2.13691		Rep: NADH-ubiquinone oxidoreductase chain 4 - Carlia tetradactyla, partial (6%) [TC427301]
A_10_P018070	-2.13621		AGENCOURT_8150163 NICHD XGC Emb4 Xenopus laevis cDNA clone IMAGE:5571574 5', mRNA sequence [BQ734942]			BQ734942
A_10_P269197	-2.13259		Rep: Metabotropic glutamate receptor 7 precursor (mGluR7). - Xenopus tropicalis, partial (4%) [TC466927]
A_10_P049649	-2.12803		AGENCOURT_90753557 NICHD_XGC_int_m Xenopus laevis cDNA clone IMAGE:8820687 5', mRNA sequence [EG578632]			EG578632
A_10_P060524	-2.12716	lrg1	Xenopus laevis hypothetical protein LOC100137710, mRNA (cDNA clone IMAGE:4030892), partial cds [BC157465]		100137710	BC157465	leucine-rich alpha-2-glycoprotein 1
A_10_P194373	-2.123		Rep: Mast/stem cell growth factor receptor-related protein precursor - Xenopus laevis (African clawed frog), partial (6%) [TC442854]
A_10_P137373	-2.12215	LOC100301955	Xenopus laevis uncharacterized LOC100301955 (LOC100301955), mRNA [NM_001161390]		100301955	NM_001161390	uncharacterized LOC100301955
A_10_P025067	-2.12131		Rep: Envelope polyprotein - Pan troglodytes (Chimpanzee), partial (8%) [TC468119]
A_10_P003965	-2.11874	hsd11b1l-a	Xenopus laevis hydroxysteroid (11-beta) dehydrogenase 1-like (hsd11b1l-a), mRNA [NM_001090127]		399012	NM_001090127	hydroxysteroid (11-beta) dehydrogenase 1-like
A_10_P212678	-2.11772
A_10_P031376	-2.11742	mogat1	Xenopus laevis monoacylglycerol O-acyltransferase 1 (mogat1), mRNA [NM_001096492]		735031	NM_001096492	monoacylglycerol O-acyltransferase 1
A_10_P266912	-2.11692		Rep: CRISPR-associated protein, Cas2 family - Rhodoferax ferrireducens (strain DSM 15236 / ATCC BAA-621 / T118), partial (16%) [TC466282]
A_10_P247223	-2.11685		Rep: plasminogen - Danio rerio, partial (12%) [TC460733]
A_10_P008974	-2.11619	LOC495485	Xenopus laevis uncharacterized LOC495485 (LOC495485), mRNA [NM_001095130]		495485	NM_001095130	uncharacterized LOC495485
A_10_P155203	-2.11571		Rep: Venom peptide 2 - Mesobuthus martensii (Manchurian scorpion) (Buthus martensii), partial (15%) [TC428073]
A_10_P086265	-2.11506	pla2g1b	AGENCOURT_78603022 NICHD_XGC_limb Xenopus laevis cDNA clone IMAGE:8635942 5', mRNA sequence [EB728075]		100037106	EB728075	phospholipase A2, group IB (pancreas)
A_10_P057827	-2.11429		za48c11.x1 Xenopus EST library Xenopus laevis cDNA clone za48c11 5', mRNA sequence [AW158862]			AW158862
A_10_P032331	-2.11135	LOC100049093	Xenopus laevis uncharacterized LOC100049093 (LOC100049093), mRNA [NM_001097935]		100049093	NM_001097935	uncharacterized LOC100049093
A_10_P002042	-2.11114	aanat-a	Xenopus laevis arylalkylamine N-acetyltransferase a (aanat-a), mRNA [NM_001171910]		100335045	NM_001171910	arylalkylamine N-acetyltransferase a
A_10_P200528	-2.1099		Rep: Lipoprotein - Aeromonas salmonicida (strain A449), partial (8%) [TC445036]
A_10_P279802	-2.10764	foxk2	Xenopus laevis forkhead box K2, mRNA (cDNA clone IMAGE:6956601), partial cds [BC112949]		399427	BC112949	forkhead box K2
A_10_P255732	-2.10604	dgat2	Xenopus laevis diacylglycerol O-acyltransferase 2 (dgat2), mRNA [NM_001089735]		398800	NM_001089735	diacylglycerol O-acyltransferase 2
A_10_P009052	-2.10597		Xenopus laevis cDNA clone IMAGE:4201936 [BC086460]			BC086460
A_10_P207363	-2.10402		Rep: ABC transporter permease protein - Azorhizobium caulinodans (strain ATCC 43989 / DSM 5975 / ORS 571), partial (5%) [TC433699]
A_10_P020262	-2.10145		BX849418 Soares NXEG Xenopus laevis cDNA clone IMAGp998H088086 ; IMAGE:3301303 5', mRNA sequence [BX849418]			BX849418
A_10_P023314	-2.10035		AGENCOURT_13748169 NICHD_XGC_Tad2 Xenopus laevis cDNA clone IMAGE:6931374 5', mRNA sequence [CB944477]			CB944477
A_10_P006776	-2.09958	ina-b	Xenopus laevis internexin neuronal intermediate filament protein, alpha (ina-b), mRNA [NM_001093335]		446639	NM_001093335	internexin neuronal intermediate filament protein, alpha
A_10_P240103	-2.09919
A_10_P258127	-2.09801	cel	Xenopus laevis carboxyl ester lipase (bile salt-stimulated lipase) (cel), mRNA [NM_001093667]		447025	NM_001093667	carboxyl ester lipase (bile salt-stimulated lipase)
A_10_P001933	-2.09605	sox9-a	Xenopus laevis SRY (sex determining region Y)-box 9 (sox9-a), mRNA [NM_001090807]		399405	NM_001090807	SRY (sex determining region Y)-box 9
A_10_P213163	-2.09566		AGENCOURT_13997871 NICHD_XGC_Tad1 Xenopus laevis cDNA clone IMAGE:6938309 5', mRNA sequence [CD098615]			CD098615
A_10_P121564	-2.0951		AGENCOURT_15213907 NICHD_XGC_Emb4 Xenopus laevis cDNA clone IMAGE:4970405 5', mRNA sequence [CF289266]			CF289266
A_10_P020709	-2.09078
A_10_P155518	-2.08949	parp9	Xenopus laevis poly (ADP-ribose) polymerase family, member 9 (parp9), mRNA [NM_001091415]		431935	NM_001091415	poly (ADP-ribose) polymerase family, member 9
A_10_P062639	-2.0892	LOC100189577	Xenopus laevis uncharacterized LOC100189577 (LOC100189577), mRNA [NM_001135074]		100189577	NM_001135074	uncharacterized LOC100189577
A_10_P269887	-2.08726		Rep: zinc finger protein 758 - Mus musculus, partial (35%) [TC467119]
A_10_P209563	-2.08715		Rep: SLC2A4 regulator (GLUT4 enhancer factor) (GEF) (Huntington disease gene regulatory region-binding protein 1) (HDBP-1). - Takifugu rubripes, partial (10%) [TC448356]
A_10_P007376	-2.08574	fos	Xenopus laevis FBJ murine osteosarcoma viral oncogene homolog (fos), mRNA [NM_001093908]		447201	NM_001093908	FBJ murine osteosarcoma viral oncogene homolog
A_10_P109456	-2.08192		AGENCOURT_90758729 NICHD_XGC_int_m Xenopus laevis cDNA clone IMAGE:8821649 5', mRNA sequence [EG583719]			EG583719
A_10_P202038	-2.08167	MGC69070	Xenopus laevis matrix metalloproteinase 7 (MGC69070), mRNA [NM_001086405]		379564	NM_001086405	matrix metalloproteinase 7
A_10_P199558	-2.08069		Rep: Chromosome 18 SCAF14665, whole genome shotgun sequence - Tetraodon nigroviridis (Green puffer), partial (6%) [TC444667]
A_10_P066194	-2.0795
A_10_P056637	-2.07939	LOC100158309	Xenopus laevis hypothetical protein LOC100158309, mRNA (cDNA clone IMAGE:3397805), partial cds [BC160742]		100158309	BC160742	uncharacterized LOC100158309
A_10_P026547	-2.07839
A_10_P183473	-2.07696		Rep: Glycosyl transferase, family 2 - Blastopirellula marina DSM 3645, partial (6%) [TC438921]
A_10_P208338	-2.0761		Rep: highly divergent homeobox - Xenopus tropicalis, partial (28%) [TC447922]
A_10_P267027	-2.07462		Rep: Receptor-type tyrosine-protein phosphatase N2 precursor - Macaca nemestrina (Pig-tailed macaque), partial (25%) [TC466312]
A_10_P209153	-2.07362	cdo1	Xenopus laevis cysteine dioxygenase type 1 (cdo1), mRNA [NM_001090037]		398963	NM_001090037	cysteine dioxygenase type 1
A_10_P026955	-2.07285	cfb	Xenopus laevis complement factor B (cfb), mRNA [NM_001085578]		373577	NM_001085578	complement factor B
A_10_P041596	-2.07251	egr1-a	Xenopus laevis early growth response 1 (egr1-a), mRNA [NM_001090393]		399162	NM_001090393	early growth response 1
A_10_P002472	-2.07042	nif	Xenopus laevis low molecular weight neuronal intermediate filament (nif), mRNA [NM_001086012]		379168	NM_001086012	low molecular weight neuronal intermediate filament
A_10_P002931	-2.06945	matn2	Xenopus laevis matrilin 2 (matn2), mRNA [NM_001087001]		380162	NM_001087001	matrilin 2
A_10_P084790	-2.06921		AGENCOURT_78602387 NICHD_XGC_skin_m Xenopus laevis cDNA clone IMAGE:8640659 5', mRNA sequence [EB738176]			EB738176
A_10_P068412	-2.06844		AGENCOURT_10494571 NICHD XGC OO1 Xenopus laevis cDNA clone IMAGE:6640400 5', mRNA sequence [BU913958]			BU913958
A_10_P239853	-2.06823	mknk2	Xenopus laevis MAP kinase interacting serine/threonine kinase 2 (mknk2), mRNA [NM_001090231]		399068	NM_001090231	MAP kinase interacting serine/threonine kinase 2
A_10_P007787	-2.06774	gbp7	Xenopus laevis guanylate binding protein 7 (gbp7), mRNA [NM_001094224]		447517	NM_001094224	guanylate binding protein 7
A_10_P182593	-2.06565	LOC100301960	Xenopus laevis uncharacterized LOC100301960 (LOC100301960), mRNA [NM_001161395]		100301960	NM_001161395	uncharacterized LOC100301960
A_10_P007671	-2.06369	MGC84345	Xenopus laevis MGC84345 protein (MGC84345), mRNA [NM_001094125]		447418	NM_001094125	MGC84345 protein
A_10_P060854	-2.06367		AGENCOURT_13997168 NICHD_XGC_Tad1 Xenopus laevis cDNA clone IMAGE:6940829 5', mRNA sequence [CD100958]			CD100958
A_10_P116601	-2.06202	cfh	Xenopus laevis complement factor H (cfh), mRNA [NM_001086215]		379371	NM_001086215	complement factor H
A_10_P033236	-2.06111	egr1-b	Xenopus laevis early growth response 1 (egr1-b), mRNA [NM_001091097]		414518	NM_001091097	early growth response 1
A_10_P009334	-2.06003	rxrg	Xenopus laevis retinoid X receptor, gamma (rxrg), mRNA [NM_001095479]		496325	NM_001095479	retinoid X receptor, gamma
A_10_P158068	-2.05946		DC111493 Yamamoto [DC111493]			DC111493
A_10_P023907	-2.05884
A_10_P264887	-2.0586		Rep: LOC100037225 protein - Xenopus laevis (African clawed frog), partial (33%) [TC465718]
A_10_P004852	-2.05551	aqp1	Xenopus laevis aquaporin 1 (Colton blood group) (aqp1), mRNA [NM_001091922]		443817	NM_001091922	aquaporin 1 (Colton blood group)
A_10_P120949	-2.05519		DC128122 Yamamoto [DC128122]			DC128122
A_10_P003107	-2.05489	klc1	Xenopus laevis kinesin light chain 1 (klc1), mRNA [NM_001087151]		380312	NM_001087151	kinesin light chain 1
A_10_P146903	-2.05395		Rep: Gamma-glutamyl phosphate reductase GPR - Xylella fastidiosa Ann-1, partial (5%) [TC424429]
A_10_P025085	-2.05241		AGENCOURT_15515118 NICHD_XGC_Kid1 Xenopus laevis cDNA clone IMAGE:7010485 5', mRNA sequence [CF519915]			CF519915
A_10_P219718	-2.05237		Rep: Ubl5 protein - Xenopus laevis (African clawed frog), partial (79%) [TC452025]
A_10_P060484	-2.05219		BX853205 NICHD_XGC_Sp1 Xenopus laevis cDNA clone IMAGp998P0710938 ; IMAGE:4964598 5', mRNA sequence [BX853205]			BX853205
A_10_P076380	-2.05168		AGENCOURT_18788858 NICHD_XGC_Te2N Xenopus laevis cDNA clone IMAGE:7206445 5', mRNA sequence [CK798642]			CK798642
A_10_P170698	-2.05069	acsl4	Xenopus laevis acyl-CoA synthetase long-chain family member 4 (acsl4), mRNA [NM_001130948]		100174803	NM_001130948	acyl-CoA synthetase long-chain family member 4
A_10_P246033	-2.04905
A_10_P075960	-2.04758	klk1	Xenopus laevis hypothetical LOC495211, mRNA (cDNA clone IMAGE:5515199), partial cds [BC084612]		495211	BC084612	kallikrein 1
A_10_P279487	-2.04649		Rep: Nuclear prelamin A recognition factor-like protein (Protein related to Narf). - Xenopus tropicalis, partial (6%) [TC469549]
A_10_P010084	-2.0453
A_10_P220323	-2.04401		AGENCOURT_14142869 NICHD_XGC_Brn1 Xenopus laevis cDNA clone IMAGE:6953197 5', mRNA sequence [CD257009]			CD257009
A_10_P014915	-2.03749		Rep: PREDICTED: zinc finger protein 228 - Pan troglodytes, partial (24%) [TC452455]
A_10_P020433	-2.03543		Rep: MGC80481 protein - Xenopus laevis (African clawed frog), partial (5%) [TC443944]
A_10_P025473	-2.03484		AGENCOURT_18787840 NICHD_XGC_Te2N Xenopus laevis cDNA clone IMAGE:7206286 5', mRNA sequence [CK796641]			CK796641
A_10_P225228	-2.03369		Rep: Cold shock-induced protein TIR2 precursor - Saccharomyces cerevisiae (Baker's yeast), partial (11%) [TC453825]
A_10_P000122	-2.03331	masp1	Xenopus laevis mannan-binding lectin serine peptidase 1 (C4/C2 activating component of Ra-reactive factor) (masp1), mRNA [NM_001088871]		398413	NM_001088871	mannan-binding lectin serine peptidase 1 (C4/C2 activating component of Ra-reactive factor)
A_10_P169388	-2.03276	xilr2-b	Xenopus laevis Ig-like receptor 2 (xilr2-b), mRNA [NM_001127729]		100158270	NM_001127729	Ig-like receptor 2
A_10_P005078	-2.03266	zdhhc2	Xenopus laevis zinc finger, DHHC-type containing 2 (zdhhc2), mRNA [NM_001091582]		432120	NM_001091582	zinc finger, DHHC-type containing 2
A_10_P272837	-2.03197		Rep: Leukocyte receptor cluster member 8 homolog - Xenopus laevis (African clawed frog), partial (6%) [TC467897]
A_10_P027252	-2.02881	creb3-a	Xenopus laevis cAMP responsive element binding protein 3 (creb3-a), mRNA [NM_001085799]		378549	NM_001085799	cAMP responsive element binding protein 3
A_10_P264812	-2.02842		Rep: MGC115276 protein - Xenopus laevis (African clawed frog), partial (3%) [TC465704]
A_10_P019817	-2.02828		Rep: LOC733364 protein - Xenopus laevis (African clawed frog), partial (86%) [TC426119]
A_10_P078650	-2.02705	adam28	Xenopus laevis hypothetical protein LOC733175, mRNA (cDNA clone IMAGE:5513111), partial cds [BC091726]		733175	BC091726	ADAM metallopeptidase domain 28
A_10_P264272	-2.02648
A_10_P267772	-2.02572		Rep: COG0601: ABC-type dipeptide/oligopeptide/nickel transport systems, permease components - Bifidobacterium longum DJO10A, partial (5%) [TC466515]
A_10_P247908	-2.02509
A_10_P194863	-2.02398		Rep: Type 7 adenylyl cyclase - Xenopus laevis (African clawed frog), complete [TC442789]
A_10_P218458	-2.02211		Rep: Tubulin alpha-1 chain - Gallus gallus (Chicken), partial (63%) [TC451574]
A_10_P165523	-2.0212		Rep: Segregation and condensation protein B - Frankia sp. EAN1pec, partial (5%) [TC432152]
A_10_P210183	-2.01928		Rep: Predicted protein - Nematostella vectensis (Starlet sea anemone), partial (22%) [TC448567]
A_10_P225943	-2.01853		Rep: Homolog of Gallus gallus "K123 protein precursor. - Takifugu rubripes, partial (11%) [TC454072]
A_10_P257112	-2.01727		Rep: Arcn1 protein - Xenopus laevis (African clawed frog), partial (8%) [TC463545]
A_10_P005888	-2.01725	gtf2a1l	Xenopus laevis general transcription factor IIA, 1-like (gtf2a1l), mRNA [NM_001089286]		398705	NM_001089286	general transcription factor IIA, 1-like
A_10_P006788	-2.01613	ypel1	Xenopus laevis yippee-like 1 (ypel1), mRNA [NM_001093343]		446647	NM_001093343	yippee-like 1
A_10_P024312	-2.01487
A_10_P181323	-2.01473
A_10_P122689	-2.01421		AGENCOURT_14240174 NICHD_XGC_Brn1 Xenopus laevis cDNA clone IMAGE:6955699 5', mRNA sequence [CD303248]			CD303248
A_10_P141128	-2.01294	fos	Xenopus laevis FBJ murine osteosarcoma viral oncogene homolog (fos), mRNA [NM_001093908]		447201	NM_001093908	FBJ murine osteosarcoma viral oncogene homolog
A_10_P146353	-2.01292	mhc1a-a	Xenopus laevis major histocompatibility complex class I antigen (mhc1a-a), mRNA [NM_001085732]		373808	NM_001085732	major histocompatibility complex class I antigen
A_10_P002046	-2.01247	sst.2	Xenopus laevis somatostatin (sst.2), mRNA [NM_001090491]		399212	NM_001090491	somatostatin
A_10_P014098	-2.01215		BJ073801 NIBB Mochii normalized Xenopus tailbud library Xenopus laevis cDNA clone XL101d08 5', mRNA sequence [BJ073801]			BJ073801
A_10_P100355	-2.01106		Xenopus laevis cDNA clone IMAGE:3400795 [BC079830]			BC079830
A_10_P150623	-2.00898		Rep: Peroxisomal membrane protein PEX16 (Peroxin-16) (Peroxisomal biogenesis factor 16). - Xenopus tropicalis, partial (6%) [TC426153]
A_10_P024284	-2.00839		AGENCOURT_14148362 NICHD_XGC_Eye1 Xenopus laevis cDNA clone IMAGE:6949439 5', mRNA sequence [CD327200]			CD327200
A_10_P012230	-2.00825
A_10_P093409	-2.00717		DC108520 Yamamoto [DC108520]			DC108520
A_10_P045969	-2.00603	gpx3-a	Xenopus laevis glutathione peroxidase 3 (plasma) (gpx3-a), mRNA [NM_001091850]		443744	NM_001091850	glutathione peroxidase 3 (plasma)
A_10_P005904	-2.00501		Xenopus laevis cDNA clone IMAGE:6951568 [BC074106]			BC074106
A_10_P062784	-2.00433		BX855209 NICHD_XGC_Brn1 Xenopus laevis cDNA clone IMAGp998J0610584 ; IMAGE:4740965 5', mRNA sequence [BX855209]			BX855209
A_10_P201998	-2.00348		Rep: Os01g0204900 protein - Oryza sativa subsp. japonica (Rice), partial (6%) [TC445603]
A_10_P079665	-2.00313	rbp2	Xenopus laevis hypothetical protein LOC733323, mRNA (cDNA clone IMAGE:6938379), partial cds [BC099323]		733323	BC099323	retinol binding protein 2, cellular
A_10_P074005	-2.0027		AGENCOURT_77746251 NICHD_XGC_skin_m Xenopus laevis cDNA clone IMAGE:8641458 5', mRNA sequence [EB729103]			EB729103
A_10_P062544	-2.00169		AGENCOURT_89900216 NICHD_XGC_int_m Xenopus laevis cDNA clone IMAGE:8823614 5', mRNA sequence [EG574290]			EG574290
A_10_P001979	-2.0015	tbx20	Xenopus laevis T-box 20 (tbx20), mRNA [NM_001085863]		378656	NM_001085863	T-box 20
A_10_P221963	-2.00109
A_10_P054804	-2.001		AGENCOURT_8148554 NICHD XGC Emb4 Xenopus laevis cDNA clone IMAGE:5541834 5', mRNA sequence [BQ733891]			BQ733891
A_10_P002107	-2.00087	myocd	Xenopus laevis myocardin (myocd), mRNA [NM_001095601]		733169	NM_001095601	myocardin
