# Supplementary material for: Transcriptome profiling reveals male- and female-specific gene expression pattern and novel gene candidates for the control of sex determination and gonad development in Xenopus laevis
Source: Dev Genes Evol. 2019 Apr 10;229(2):53–72. doi: 10.1007/s00427-019-00630-y (PMC6500517; doi:10.1007/s00427-019-00630-y)
Supplement: Supplementary file 8 — (XLSX 45 kb) [file 427_2019_630_MOESM8_ESM.xlsx]

## Sheet: Arkusz1
Supplementary Table 8. Genes downregulated in ZZ (genetic males) gonads at NF53 in relation to NF50 stage.
ProbeName	Log FC ([F50] vs [F53])	GeneSymbol	Description	EnsemblID	EntrezGeneID	GenbankAccession	GeneName
A_10_P017957	6.20474	ocm	Xenopus laevis oncomodulin (ocm), mRNA [NM_001174007]		100381013	NM_001174007	oncomodulin
A_10_P200213	5.53239
A_10_P034246	4.87078	sftpc	Xenopus laevis surfactant, pulmonary-associated protein C (sftpc), mRNA [NM_001096721]		779071	NM_001096721	surfactant, pulmonary-associated protein C
A_10_P140568	4.86639	krt5.6	Xenopus laevis keratin 5, gene 6 (krt5.6), mRNA [NM_001097714]		100036944	NM_001097714	keratin 5, gene 6
A_10_P006209	4.74811	apobec2	Xenopus laevis apolipoprotein B mRNA editing enzyme, catalytic polypeptide-like 2 (apobec2), mRNA [NM_001092842]		444740	NM_001092842	apolipoprotein B mRNA editing enzyme, catalytic polypeptide-like 2
A_10_P193473	4.53993	apobec2	Xenopus laevis apolipoprotein B mRNA editing enzyme, catalytic polypeptide-like 2 (apobec2), mRNA [NM_001092842]		444740	NM_001092842	apolipoprotein B mRNA editing enzyme, catalytic polypeptide-like 2
A_10_P007513	4.37032	unc45b	Xenopus laevis unc-45 homolog B (unc45b), mRNA [NM_001094003]		447296	NM_001094003	unc-45 homolog B
A_10_P254612	4.35238	apobec2	Xenopus laevis apolipoprotein B mRNA editing enzyme, catalytic polypeptide-like 2 (apobec2), mRNA [NM_001092842]		444740	NM_001092842	apolipoprotein B mRNA editing enzyme, catalytic polypeptide-like 2
A_10_P020698	4.29209		Rep: Myosin, heavy polypeptide 13, skeletal muscle - Xenopus tropicalis (Western clawed frog) (Silurana tropicalis), partial (12%) [TC448806]
A_10_P031501	4.28702	gp37	Xenopus laevis gp37 protein (gp37), mRNA [NM_001087917]		397807	NM_001087917	gp37 protein
A_10_P228058	4.27282		Rep: LOC566445 protein - Danio rerio (Zebrafish) (Brachydanio rerio), partial (37%) [TC454745]
A_10_P047196	4.24601	LOC100037217	Xenopus laevis uncharacterized LOC100037217 (LOC100037217), mRNA [NM_001097906]		100037217	NM_001097906	uncharacterized LOC100037217
A_10_P138508	4.15465	krt15	Xenopus laevis keratin 15 (krt15), mRNA [NM_001096716]		779065	NM_001096716	keratin 15
A_10_P043081	4.13481	MGC53945	Xenopus laevis uncharacterized protein MGC53945 (MGC53945), mRNA [NM_001086050]		379206	NM_001086050	uncharacterized protein MGC53945
A_10_P131026	4.10706	krt5.5	Xenopus laevis keratin 5, gene 5 (krt5.5), mRNA [NM_001085584]		373584	NM_001085584	keratin 5, gene 5
A_10_P215883	4.03821
A_10_P042541	4.01752	krt5.6	Xenopus laevis keratin 5, gene 6 (krt5.6), mRNA [NM_001097714]		100036944	NM_001097714	keratin 5, gene 6
A_10_P180103	3.995		Rep: Anosmin-1 precursor - Homo sapiens (Human), partial (3%) [TC437670]
A_10_P036201	3.92707	krt15	Xenopus laevis keratin 15 (krt15), mRNA [NM_001096716]		779065	NM_001096716	keratin 15
A_10_P042311	3.90468	gstp1	Xenopus laevis glutathione S-transferase pi 1 (gstp1), mRNA [NM_001088783]		398321	NM_001088783	glutathione S-transferase pi 1
A_10_P203193	3.83811
A_10_P248358	3.81567		Rep: Melanoregulin - Xenopus tropicalis (Western clawed frog) (Silurana tropicalis), complete [TC461052]
A_10_P142363	3.78193	tnni1.2	Xenopus laevis troponin I type 1 (skeletal, slow), gene 2 (tnni1.2), mRNA [NM_001086312]		379471	NM_001086312	troponin I type 1 (skeletal, slow), gene 2
A_10_P005152	3.72696	smyd1	Xenopus laevis SET and MYND domain containing 1 (smyd1), mRNA [NM_001091994]		443889	NM_001091994	SET and MYND domain containing 1
A_10_P271877	3.7108	klhl40	Xenopus laevis kelch-like family member 40 (klhl40), mRNA [NM_001096996]		779378	NM_001096996	kelch-like family member 40
A_10_P007381	3.70142	hmgcs1	Xenopus laevis 3-hydroxy-3-methylglutaryl-CoA synthase 1 (soluble) (hmgcs1), mRNA [NM_001093911]		447204	NM_001093911	3-hydroxy-3-methylglutaryl-CoA synthase 1 (soluble)
A_10_P003319	3.67695	tnni1.2	Xenopus laevis troponin I type 1 (skeletal, slow), gene 2 (tnni1.2), mRNA [NM_001086312]		379471	NM_001086312	troponin I type 1 (skeletal, slow), gene 2
A_10_P142323	3.64259	phgdh	Xenopus laevis phosphoglycerate dehydrogenase (phgdh), mRNA [NM_001097781]		100037051	NM_001097781	phosphoglycerate dehydrogenase
A_10_P003245	3.6389	tnnc1	Xenopus laevis troponin C type 1 (slow) (tnnc1), mRNA [NM_001086254]		379410	NM_001086254	troponin C type 1 (slow)
A_10_P040096	3.63593	myf6-a	Xenopus laevis myogenic factor 6 (herculin) (myf6-a), mRNA [NM_001088008]		397858	NM_001088008	myogenic factor 6 (herculin)
A_10_P016564	3.62509	acy3	Xenopus laevis aspartoacylase (aminocyclase) 3 (acy3), mRNA [NM_001096959]		779340	NM_001096959	aspartoacylase (aminocyclase) 3
A_10_P007897	3.60765	MGC84806	Xenopus laevis MGC84806 protein (MGC84806), mRNA [NM_001094307]		447600	NM_001094307	MGC84806 protein
A_10_P011696	3.58946	MGC82582	Xenopus laevis MGC82582 protein (MGC82582), mRNA [NM_001092132]		444027	NM_001092132	MGC82582 protein
A_10_P162433	3.58304
A_10_P008850	3.56758	klhl40	Xenopus laevis kelch-like family member 40 (klhl40), mRNA [NM_001096996]		779378	NM_001096996	kelch-like family member 40
A_10_P176743	3.5618
A_10_P272932	3.55709		Rep: Probable serine protease HTRA4 precursor (EC 3.4.21.-). - Xenopus tropicalis, partial (42%) [TC467922]
A_10_P047071	3.52584	hba1	Xenopus laevis hemoglobin, alpha 1 (hba1), mRNA [NM_001088024]		397869	NM_001088024	hemoglobin, alpha 1
A_10_P008283	3.50126	sftpc	Xenopus laevis cDNA clone IMAGE:6873521 [BC082924]		779071	BC082924	surfactant, pulmonary-associated protein C
A_10_P008919	3.49717	myf6-b	Xenopus laevis myogenic factor 6 (herculin) (myf6-b), mRNA [NM_001095103]		495450	NM_001095103	myogenic factor 6 (herculin)
A_10_P055132	3.48681		zb04h03.x50 Xenopus EST library Xenopus laevis cDNA clone zb04h03 5', mRNA sequence [AW159622]			AW159622
A_10_P144508	3.48589	hbz	Xenopus laevis hemoglobin, zeta (hbz), mRNA [NM_001092169]		444064	NM_001092169	hemoglobin, zeta
A_10_P033541	3.47798	phgdh	Xenopus laevis phosphoglycerate dehydrogenase (phgdh), mRNA [NM_001097781]		100037051	NM_001097781	phosphoglycerate dehydrogenase
A_10_P071350	3.45204	hyou1	Xenopus laevis similar to calcium binding protein, 140 kDa, mRNA (cDNA clone IMAGE:6638738), partial cds [BC093532]		398531	BC093532	hypoxia up-regulated 1
A_10_P013241	3.43311		AGENCOURT_15594540 NICHD_XGC_Eye1 Xenopus laevis cDNA clone IMAGE:7020099 5', mRNA sequence [CF548055]			CF548055
A_10_P231778	3.39189		Rep: Leucine-rich repeat-containing protein 39 (Densin hlg). - Xenopus tropicalis, partial (88%) [TC455928]
A_10_P136703	3.38639	krt14	Xenopus laevis keratin 14 (krt14), mRNA [NM_001166441]		100310818	NM_001166441	keratin 14
A_10_P045996	3.3747	cyp51a1	Xenopus laevis cytochrome P450, family 51, subfamily A, polypeptide 1 (cyp51a1), mRNA [NM_001097816]		100037098	NM_001097816	cytochrome P450, family 51, subfamily A, polypeptide 1
A_10_P147158	3.3745		Rep: Sodium:dicarboxylate symporter precursor - Methylobacterium nodulans ORS 2060, partial (4%) [TC424495]
A_10_P233223	3.37062		Rep: MGC83638 protein - Xenopus laevis (African clawed frog), partial (42%) [TC456378]
A_10_P000120	3.32088	olfm4	Xenopus laevis olfactomedin 4 (olfm4), mRNA [NM_001088746]		398296	NM_001088746	olfactomedin 4
A_10_P003792	3.29528	atad3a-b	Xenopus laevis ATPase family, AAA domain containing 3A (atad3a-b), mRNA [NM_001089657]		398759	NM_001089657	ATPase family, AAA domain containing 3A
A_10_P265672	3.28694
A_10_P002174	3.28521	hspa5	Xenopus laevis heat shock 70kDa protein 5 (glucose-regulated protein, 78kDa) (hspa5), mRNA [NM_001086595]		379756	NM_001086595	heat shock 70kDa protein 5 (glucose-regulated protein, 78kDa)
A_10_P043181	3.28379	hspb1	Xenopus laevis heat shock 27kDa protein 1 (hspb1), mRNA [NM_001093816]		447107	NM_001093816	heat shock 27kDa protein 1
A_10_P020508	3.27142	acy3	Xenopus laevis aspartoacylase (aminocyclase) 3 (acy3), mRNA [NM_001096959]		779340	NM_001096959	aspartoacylase (aminocyclase) 3
A_10_P025086	3.24189		Rep: SJCHGC06855 protein - Schistosoma japonicum (Blood fluke), partial (9%) [TC423449]
A_10_P130851	3.23799		AGENCOURT_77746230 NICHD_XGC_skin_m Xenopus laevis cDNA clone IMAGE:8641320 5', mRNA sequence [EB738089]			EB738089
A_10_P002415	3.22384	chrnd	Xenopus laevis cholinergic receptor, nicotinic, delta (muscle) (chrnd), mRNA [NM_001101797]		444847	NM_001101797	cholinergic receptor, nicotinic, delta (muscle)
A_10_P218908	3.20436		Rep: Synaptopodin 2-like protein. - Xenopus tropicalis, partial (15%) [TC451742]
A_10_P040541	3.14708	hspa5	Xenopus laevis heat shock 70 kDa protein 5a (hspa5), mRNA [NM_001087993]		397850	NM_001087993	heat shock 70 kDa protein 5a
A_10_P079865	3.1425	frmd5	Xenopus laevis hypothetical protein LOC733222, mRNA (cDNA clone IMAGE:6857135), partial cds [BC094102]		733222	BC094102	FERM domain containing 5
A_10_P037546	3.12259	itgb1bp2	Xenopus laevis integrin beta 1 binding protein (melusin) 2 (itgb1bp2), mRNA [NM_001097705]		100036934	NM_001097705	integrin beta 1 binding protein (melusin) 2
A_10_P063704	3.12192		AGENCOURT_78603722 NICHD_XGC_limb Xenopus laevis cDNA clone IMAGE:8638045 5', mRNA sequence [EB738123]			EB738123
A_10_P181193	3.1045
A_10_P055772	3.08925		BX851124 NICHD_XGC_Sp1 Xenopus laevis cDNA clone IMAGp998N229479 ; IMAGE:4175829 5', mRNA sequence [BX851124]			BX851124
A_10_P205084	3.07263	krt5.5	Xenopus laevis keratin 5, gene 5 (krt5.5), mRNA [NM_001085584]		373584	NM_001085584	keratin 5, gene 5
A_10_P006631	3.06898	hsph1-b	Xenopus laevis heat shock 105kDa/110kDa protein 1 (hsph1-b), mRNA [NM_001093223]		446527	NM_001093223	heat shock 105kDa/110kDa protein 1
A_10_P141423	3.06277	slc5a2	Xenopus laevis solute carrier family 5 (sodium/glucose cotransporter), member 2 (slc5a2), mRNA [NM_001094230]		447523	NM_001094230	solute carrier family 5 (sodium/glucose cotransporter), member 2
A_10_P086620	3.05217		AGENCOURT_73656035 NICHD_XGC_olfb Xenopus laevis cDNA clone IMAGE:8539805 5', mRNA sequence [EB483522]			EB483522
A_10_P220998	3.01667	phgdh	Xenopus laevis phosphoglycerate dehydrogenase (phgdh), mRNA [NM_001097781]		100037051	NM_001097781	phosphoglycerate dehydrogenase
A_10_P052639	2.996	cav-3	AGENCOURT_13997785 NICHD_XGC_Tad1 Xenopus laevis cDNA clone IMAGE:6938161 5', mRNA sequence [CD100819]		398390	CD100819	caveolin-3
A_10_P053754	2.98724	hsp90b1	Xenopus laevis heat shock protein 90kDa beta (Grp94), member 1 (hsp90b1), mRNA [NM_001090811]		399408	NM_001090811	heat shock protein 90kDa beta (Grp94), member 1
A_10_P205413	2.98692	hspa5b	Xenopus laevis heat shock 70 kDa protein 5b (hspa5b), mRNA [NM_001172177]		100337562	NM_001172177	heat shock 70 kDa protein 5b
A_10_P051794	2.98203	hba1	Xenopus laevis hemoglobin, alpha 1 (hba1), mRNA [NM_001088024]		397869	NM_001088024	hemoglobin, alpha 1
A_10_P162928	2.96878		Rep: Armet protein - Xenopus laevis (African clawed frog), complete [TC431145]
A_10_P227253	2.96347		Rep: Troponin T3, skeletal, fast - Xenopus tropicalis (Western clawed frog) (Silurana tropicalis), partial (7%) [TC454496]
A_10_P019967	2.96087	LOC100158311	Xenopus laevis hypothetical protein LOC100158311, mRNA (cDNA clone IMAGE:4032569), partial cds [BC160745]		100158311	BC160745	uncharacterized LOC100158311
A_10_P063884	2.95782		DC063277 Osada Taira anterior endomesoderm (AEM) pCS105 cDNA library Xenopus laevis cDNA clone xlk157h18 5', mRNA sequence [DC063277]			DC063277
A_10_P121344	2.94967		Rep: MGC85088 protein - Xenopus laevis (African clawed frog), partial (18%) [TC434001]
A_10_P030797	2.92935	gp37	Xenopus laevis gp37 protein (gp37), mRNA [NM_001087917]		397807	NM_001087917	gp37 protein
A_10_P086295	2.91995		AGENCOURT_77721819 NICHD_XGC_skin_m Xenopus laevis cDNA clone IMAGE:8640269 5', mRNA sequence [EB734392]			EB734392
A_10_P067837	2.91766	cycs	Xenopus laevis cytochrome c, somatic (cycs), mRNA [NM_001092632]		444530	NM_001092632	cytochrome c, somatic
A_10_P147303	2.91058	MGC53763	Xenopus laevis Parvalbumin beta-like (MGC53763), mRNA [NM_001085937]		379093	NM_001085937	Parvalbumin beta-like
A_10_P256312	2.90729	tmem62	Xenopus laevis transmembrane protein 62 (tmem62), mRNA [NM_001096973]		779354	NM_001096973	transmembrane protein 62
A_10_P007801	2.90014	slc5a2	Xenopus laevis solute carrier family 5 (sodium/glucose cotransporter), member 2 (slc5a2), mRNA [NM_001094230]		447523	NM_001094230	solute carrier family 5 (sodium/glucose cotransporter), member 2
A_10_P186168	2.89527		Rep: Immune-responsive protein 1 - Mus musculus (Mouse), partial (39%) [TC439883]
A_10_P144268	2.89237	ptpla	Xenopus laevis protein tyrosine phosphatase-like (proline instead of catalytic arginine), member A (ptpla), mRNA [NM_001094625]		494792	NM_001094625	protein tyrosine phosphatase-like (proline instead of catalytic arginine), member A
A_10_P023422	2.88575		AGENCOURT_13996922 NICHD_XGC_Tad2 Xenopus laevis cDNA clone IMAGE:6936352 5', mRNA sequence [CD099992]			CD099992
A_10_P003452	2.87777	ebp	Xenopus laevis emopamil binding protein (sterol isomerase) (ebp), mRNA [NM_001087000]		380161	NM_001087000	emopamil binding protein (sterol isomerase)
A_10_P023459	2.87443
A_10_P000125	2.87019	lgals4	Xenopus laevis lectin, galactoside-binding, soluble, 4 (lgals4), mRNA [NM_001088927]		398443	NM_001088927	lectin, galactoside-binding, soluble, 4
A_10_P228133	2.86976	npm3	Xenopus laevis nucleophosmin/nucleoplasmin 3 (npm3), mRNA [NM_001093806]		447096	NM_001093806	nucleophosmin/nucleoplasmin 3
A_10_P002404	2.86799	hmgcs1	Xenopus laevis 3-hydroxy-3-methylglutaryl-Coenzyme A synthase 1 (hmgcs1), mRNA [NM_001086930]		380091	NM_001086930	3-hydroxy-3-methylglutaryl-Coenzyme A synthase 1
A_10_P046966	2.85322	MGC80947	Xenopus laevis MGC80947 protein (MGC80947), mRNA [NM_001092397]		444293	NM_001092397	MGC80947 protein
A_10_P277067	2.85099	manf	Xenopus laevis similar to arginine-rich, mutated in early stage tumors, mRNA (cDNA clone IMAGE:4887999), partial cds [BC043846]		399228	BC043846	mesencephalic astrocyte-derived neurotrophic factor
A_10_P244768	2.85024		Rep: Keratin, type II cytoskeletal I - Xenopus laevis (African clawed frog), partial (11%) [TC459997]
A_10_P000519	2.84953	smpx	Xenopus laevis small muscle protein, X-linked (smpx), mRNA [NM_001086252]		379408	NM_001086252	small muscle protein, X-linked
A_10_P074125	2.84791		AGENCOURT_11246061 NICHD_XGC_Tad2 Xenopus laevis cDNA clone IMAGE:6872965 5', mRNA sequence [CB198034]			CB198034
A_10_P268957	2.83814	myf5	Xenopus laevis myogenic factor 5 (myf5), mRNA [NM_001101779]		397960	NM_001101779	myogenic factor 5
A_10_P032636	2.83616	LOC100101274	Xenopus laevis uncharacterized LOC100101274 (LOC100101274), mRNA [NM_001099867]		100101274	NM_001099867	uncharacterized LOC100101274
A_10_P008355	2.83206	LOC494861	Xenopus laevis uncharacterized LOC494861 (LOC494861), mRNA [NM_001094685]		494861	NM_001094685	uncharacterized LOC494861
A_10_P138513	2.82547	myf6-b	Xenopus laevis myogenic factor 6 (herculin) (myf6-b), mRNA [NM_001095103]		495450	NM_001095103	myogenic factor 6 (herculin)
A_10_P219648	2.82514		Rep: Mitochondrial intermediate peptidase, mitochondrial precursor (EC 3.4.24.59) (MIP). - Xenopus tropicalis, partial (14%) [TC452002]
A_10_P044841	2.82275	rcc1-b	Xenopus laevis regulator of chromosome condensation 1 (rcc1-b), mRNA [NM_001091915]		443810	NM_001091915	regulator of chromosome condensation 1
A_10_P237583	2.8221		Rep: MGC85279 protein - Xenopus laevis (African clawed frog), partial (51%) [TC457761]
A_10_P008175	2.81559	psat1	Xenopus laevis phosphoserine aminotransferase 1 (psat1), mRNA [NM_001094540]		494700	NM_001094540	phosphoserine aminotransferase 1
A_10_P002432	2.80669	prkag3-b	Xenopus laevis protein kinase, AMP-activated, gamma 3 non-catatlytic subunit b (prkag3-b), mRNA [NM_001086963]		380124	NM_001086963	protein kinase, AMP-activated, gamma 3 non-catatlytic subunit b
A_10_P008478	2.80031	creld2-a	Xenopus laevis cysteine-rich with EGF-like domains 2 (creld2-a), mRNA [NM_001094774]		495074	NM_001094774	cysteine-rich with EGF-like domains 2
A_10_P185018	2.79978
A_10_P238823	2.79946	krt5.5	Xenopus laevis keratin 5, gene 5 (krt5.5), mRNA [NM_001085584]		373584	NM_001085584	keratin 5, gene 5
A_10_P013443	2.79557		BJ044722 NIBB Mochii normalized Xenopus neurula library Xenopus laevis cDNA clone XL001k14 3', mRNA sequence [BJ044722]			BJ044722
A_10_P193673	2.79382		Rep: FAST kinase domain-containing protein 2. - Gallus gallus, partial (15%) [TC442615]
A_10_P008275	2.79059	ptpla	Xenopus laevis protein tyrosine phosphatase-like (proline instead of catalytic arginine), member A (ptpla), mRNA [NM_001094625]		494792	NM_001094625	protein tyrosine phosphatase-like (proline instead of catalytic arginine), member A
A_10_P006668	2.78692	mars	Xenopus laevis methionyl-tRNA synthetase (mars), mRNA [NM_001093254]		446558	NM_001093254	methionyl-tRNA synthetase
A_10_P141883	2.78545	murc	Xenopus laevis muscle-related coiled-coil protein (murc), mRNA [NM_001097894]		100037205	NM_001097894	muscle-related coiled-coil protein
A_10_P017792	2.78115	MGC53763	Xenopus laevis Parvalbumin beta-like (MGC53763), mRNA [NM_001085937]		379093	NM_001085937	Parvalbumin beta-like
A_10_P263297	2.77269		Rep: Transmembrane protein 182 precursor - Bos taurus (Bovine), partial (55%) [TC465275]
A_10_P168008	2.75302	gatm	Xenopus laevis glycine amidinotransferase (L-arginine:glycine amidinotransferase) (gatm), mRNA [NM_001086230]		379386	NM_001086230	glycine amidinotransferase (L-arginine:glycine amidinotransferase)
A_10_P126949	2.74525	mmp1	Xenopus laevis matrix metallopeptidase 1 (interstitial collagenase) (mmp1), mRNA [NM_001094954]		495287	NM_001094954	matrix metallopeptidase 1 (interstitial collagenase)
A_10_P036231	2.73121	murc	Xenopus laevis muscle-related coiled-coil protein (murc), mRNA [NM_001097894]		100037205	NM_001097894	muscle-related coiled-coil protein
A_10_P007245	2.72071	ankrd2-b	Xenopus laevis ankyrin repeat domain 2 (stretch responsive muscle) (ankrd2-b), mRNA [NM_001093684]		447042	NM_001093684	ankyrin repeat domain 2 (stretch responsive muscle)
A_10_P020034	2.71529		Rep: OTTHUMP00000016822. - Gallus gallus, partial (96%) [TC451177]
A_10_P002651	2.71014	ankrd2-a	Xenopus laevis ankyrin repeat domain 2 (stretch responsive muscle) (ankrd2-a), mRNA [NM_001087132]		380293	NM_001087132	ankyrin repeat domain 2 (stretch responsive muscle)
A_10_P166473	2.70205
A_10_P263832	2.69411		Rep: LOC100037051 protein - Xenopus laevis (African clawed frog), partial (49%) [TC465419]
A_10_P006379	2.69306	gbe1	Xenopus laevis glucan (1,4-alpha-), branching enzyme 1 (glycogen branching enzyme, Andersen disease, glycogen storage disease type IV) (gbe1), mRNA [NM_001093052]		446356	NM_001093052	glucan (1,4-alpha-), branching enzyme 1 (glycogen branching enzyme, Andersen disease, glycogen storage disease type IV)
A_10_P003497	2.6833	asb12.2	Xenopus laevis ankyrin repeat and SOCS box containing 12 (asb12.2), mRNA [NM_001086384]		379543	NM_001086384	ankyrin repeat and SOCS box containing 12
A_10_P144578	2.68309	chchd4-b	Xenopus laevis coiled-coil-helix-coiled-coil-helix domain containing 4 (chchd4-b), mRNA [NM_001094623]		494790	NM_001094623	coiled-coil-helix-coiled-coil-helix domain containing 4
A_10_P005346	2.67264	mdn1	Xenopus laevis MDN1, midasin homolog (mdn1), mRNA [NM_001092154]		444049	NM_001092154	MDN1, midasin homolog
A_10_P041371	2.66894	hsph1-a	Xenopus laevis heat shock 105kDa/110kDa protein 1 (hsph1-a), mRNA [NM_001092168]		444063	NM_001092168	heat shock 105kDa/110kDa protein 1
A_10_P231258	2.66857		Rep: Tenascin precursor - Gallus gallus (Chicken), partial (5%) [TC455783]
A_10_P008082	2.66819	fgfbp1	Xenopus laevis fibroblast growth factor binding protein 1 (fgfbp1), mRNA [NM_001094448]		447778	NM_001094448	fibroblast growth factor binding protein 1
A_10_P031256	2.66412	cycs	Xenopus laevis cytochrome c, somatic (cycs), mRNA [NM_001092632]		444530	NM_001092632	cytochrome c, somatic
A_10_P269942	2.65947		Rep: Lanosterol synthase - Xenopus tropicalis (Western clawed frog) (Silurana tropicalis), partial (26%) [TC467135]
A_10_P000650	2.65373	myf5	Xenopus laevis myogenic factor 5 (myf5), mRNA [NM_001101779]		397960	NM_001101779	myogenic factor 5
A_10_P218308	2.65156		Rep: 39S ribosomal protein L51, mitochondrial precursor - Xenopus laevis (African clawed frog), complete [TC451527]
A_10_P234423	2.64561	guf1	Xenopus laevis cDNA clone IMAGE:5514594 [BC079696]		100381110	BC079696	GUF1 GTPase homolog
A_10_P143673	2.64152	LOC100126657	Xenopus laevis uncharacterized LOC100126657 (LOC100126657), mRNA [NM_001110755]		100126657	NM_001110755	uncharacterized LOC100126657
A_10_P022392	2.63448		AGENCOURT_13054468 NICHD_XGC_Kid1 Xenopus laevis cDNA clone IMAGE:4032390 5', mRNA sequence [CB559907]			CB559907
A_10_P097038	2.62717		DC034636 Osada Taira anterior endomesoderm (AEM) pCS105 cDNA library Xenopus laevis cDNA clone xlk56m20 5', mRNA sequence [DC034636]			DC034636
A_10_P033651	2.62462	fbxl22	Xenopus laevis F-box and leucine-rich repeat protein 22 (fbxl22), mRNA [NM_001096890]		779270	NM_001096890	F-box and leucine-rich repeat protein 22
A_10_P249017	2.613		Rep: Synaptopodin 2-like protein. - Xenopus tropicalis, partial (4%) [TC461252]
A_10_P038126	2.61278	capn3	Xenopus laevis calpain 3, (p94) (capn3), mRNA [NM_001105269]		100125665	NM_001105269	calpain 3, (p94)
A_10_P030786	2.61025	MGC82602	Xenopus laevis MGC82602 protein (MGC82602), mRNA [NM_001092139]		444034	NM_001092139	MGC82602 protein
A_10_P046911	2.60774	farsa-b	Xenopus laevis phenylalanyl-tRNA synthetase, alpha subunit (farsa-b), mRNA [NM_001087382]		380545	NM_001087382	phenylalanyl-tRNA synthetase, alpha subunit
A_10_P002785	2.60672	meox2-a	Xenopus laevis mesenchyme homeobox 2 (meox2-a), mRNA [NM_001087204]		380365	NM_001087204	mesenchyme homeobox 2
A_10_P009611	2.60618	atad3a-a	Xenopus laevis ATPase family, AAA domain containing 3A (atad3a-a), mRNA [NM_001095861]		734380	NM_001095861	ATPase family, AAA domain containing 3A
A_10_P008805	2.59914	mrpl12	Xenopus laevis mitochondrial ribosomal protein L12 (mrpl12), mRNA [NM_001095027]		495364	NM_001095027	mitochondrial ribosomal protein L12
A_10_P008826	2.59574	aadacl4	Xenopus laevis arylacetamide deacetylase-like 4 (aadacl4), mRNA [NM_001095048]		495387	NM_001095048	arylacetamide deacetylase-like 4
A_10_P045971	2.58344	MGC84360	Xenopus laevis MGC84360 protein (MGC84360), mRNA [NM_001092790]		444688	NM_001092790	MGC84360 protein
A_10_P003036	2.58211	abcf2	Xenopus laevis ATP-binding cassette, sub-family F (GCN20), member 2 (abcf2), mRNA [NM_001086598]		379759	NM_001086598	ATP-binding cassette, sub-family F (GCN20), member 2
A_10_P025463	2.58015
A_10_P204103	2.57832		Rep: Chloride channel protein 2 (ClC-2). - Xenopus tropicalis, partial (3%) [TC446382]
A_10_P000084	2.57385	krt5.5	Xenopus laevis keratin 5, gene 5 (krt5.5), mRNA [NM_001085584]		373584	NM_001085584	keratin 5, gene 5
A_10_P007990	2.57028	hist1h1t	Xenopus laevis histone cluster 1, H1t (hist1h1t), mRNA [NM_001094488]		494640	NM_001094488	histone cluster 1, H1t
A_10_P143133	2.5678	dscc1	Xenopus laevis DNA replication and sister chromatid cohesion 1 (dscc1), mRNA [NM_001092607]		444505	NM_001092607	DNA replication and sister chromatid cohesion 1
A_10_P037496	2.56199	npm3	Xenopus laevis nucleophosmin/nucleoplasmin 3 (npm3), mRNA [NM_001093806]		447096	NM_001093806	nucleophosmin/nucleoplasmin 3
A_10_P020195	2.5605	ntmt1	Xenopus laevis N-terminal Xaa-Pro-Lys N-methyltransferase 1 (ntmt1), mRNA [NM_001096611]		735155	NM_001096611	N-terminal Xaa-Pro-Lys N-methyltransferase 1
A_10_P001773	2.55852		BP705765 Osada Taira anterior neuroectoderm (ANE) pCS105 cDNA library Xenopus laevis cDNA clone XL515n21ex 5', mRNA sequence [BP705765]			BP705765
A_10_P019739	2.55467		Rep: Crossover junction endonuclease EME1 - Mus musculus (Mouse), partial (16%) [TC429179]
A_10_P072380	2.55318		DC124891 Yamamoto [DC124891]			DC124891
A_10_P027211	2.55272	chrne	Xenopus laevis cholinergic receptor, nicotinic, epsilon (muscle) (chrne), mRNA [NM_001087447]		386670	NM_001087447	cholinergic receptor, nicotinic, epsilon (muscle)
A_10_P032546	2.55266	blvra	Xenopus laevis biliverdin reductase A (blvra), mRNA [NM_001114811]		100137674	NM_001114811	biliverdin reductase A
A_10_P060894	2.54448	timm8b-b	Xenopus laevis translocase of inner mitochondrial membrane 8 homolog B (timm8b-b), mRNA [NM_001097112]		100036822	NM_001097112	translocase of inner mitochondrial membrane 8 homolog B
A_10_P008273	2.53907	chchd4-b	Xenopus laevis coiled-coil-helix-coiled-coil-helix domain containing 4 (chchd4-b), mRNA [NM_001094623]		494790	NM_001094623	coiled-coil-helix-coiled-coil-helix domain containing 4
A_10_P122844	2.53776	sec24c	Xenopus laevis hypothetical protein LOC446945, mRNA (cDNA clone IMAGE:6937380), partial cds [BC081230]		446945	BC081230	SEC24 family member C
A_10_P105160	2.53635		AGENCOURT_11113871 NICHD XGC Emb1 Xenopus laevis cDNA clone IMAGE:6863857 5', mRNA sequence [CA987261]			CA987261
A_10_P239488	2.53602	atp12a-b	Xenopus laevis ATPase, H+/K+ transporting, nongastric, alpha polypeptide (atp12a-b), mRNA [NM_001086127]		379283	NM_001086127	ATPase, H+/K+ transporting, nongastric, alpha polypeptide
A_10_P003483	2.53138	vgll2	Xenopus laevis vestigial-like family member 2 (vgll2), mRNA [NM_001087358]		380521	NM_001087358	vestigial-like family member 2
A_10_P193923	2.53013	krt14	Xenopus laevis keratin 14 (krt14), mRNA [NM_001166441]		100310818	NM_001166441	keratin 14
A_10_P008270	2.52624	myoz2	Xenopus laevis myozenin 2 (myoz2), mRNA [NM_001094621]		494787	NM_001094621	myozenin 2
A_10_P250332	2.52609	prmt1-a	Xenopus laevis protein arginine methyltransferase 1 (prmt1-a), mRNA [NM_001090324]		399121	NM_001090324	protein arginine methyltransferase 1
A_10_P233873	2.51963		Rep: Rapid ALkalinization Factor family protein, expressed - Oryza sativa subsp. japonica (Rice), partial (10%) [TC456586]
A_10_P016623	2.51943	ptrhd1	Xenopus laevis peptidyl-tRNA hydrolase domain containing 1 (ptrhd1), mRNA [NM_001096928]		779309	NM_001096928	peptidyl-tRNA hydrolase domain containing 1
A_10_P026075	2.51868
A_10_P050514	2.51742	manf	Xenopus laevis similar to arginine-rich, mutated in early stage tumors, mRNA (cDNA clone IMAGE:4887999), partial cds [BC043846]		399228	BC043846	mesencephalic astrocyte-derived neurotrophic factor
A_10_P008536	2.51684	rrs1	Xenopus laevis RRS1 ribosome biogenesis regulator homolog (rrs1), mRNA [NM_001094935]		495260	NM_001094935	RRS1 ribosome biogenesis regulator homolog
A_10_P154138	2.51237	nop2	Xenopus laevis hypothetical protein LOC100036868, mRNA (cDNA clone IMAGE:8464182), partial cds [BC129563]		100036868	BC129563	NOP2 nucleolar protein
A_10_P010250	2.51183	gfm1	Xenopus laevis G elongation factor, mitochondrial 1 (gfm1), mRNA [NM_001099897]		100101315	NM_001099897	G elongation factor, mitochondrial 1
A_10_P142053	2.50739	LOC397885	Xenopus laevis cyclin A1 (LOC397885), mRNA [NM_001088046]		397885	NM_001088046	cyclin A1
A_10_P023940	2.50582	timm8b-b	AGENCOURT_14235075 NICHD_XGC_Eye1 Xenopus laevis cDNA clone IMAGE:6959592 5', mRNA sequence [CD301359]		100036822	CD301359	translocase of inner mitochondrial membrane 8 homolog B
A_10_P038176	2.50552	farsa-a	Xenopus laevis phenylalanyl-tRNA synthetase, alpha subunit (farsa-a), mRNA [NM_001093661]		447019	NM_001093661	phenylalanyl-tRNA synthetase, alpha subunit
A_10_P026947	2.50534	eif4e	Xenopus laevis mRNA for translation initiation factor eIF-4E [D31837]		399255	D31837	eIF-4E protein
A_10_P010586	2.50273
A_10_P115226	2.50045	timm50	Xenopus laevis hypothetical protein LOC431826, mRNA (cDNA clone IMAGE:6639541), partial cds [BC070846]		431826	BC070846	translocase of inner mitochondrial membrane 50 homolog
A_10_P069072	2.49772	higd1a-b	Xenopus laevis HIG1 hypoxia inducible domain family, member 1A (higd1a-b), mRNA [NM_001092867]		444765	NM_001092867	HIG1 hypoxia inducible domain family, member 1A
A_10_P208343	2.49683		AGENCOURT_10485318 NICHD XGC Emb1 Xenopus laevis cDNA clone IMAGE:6637507 5', mRNA sequence [BU911515]			BU911515
A_10_P259007	2.49014	tmem93-a	Xenopus laevis transmembrane protein 93 (tmem93-a), mRNA [NM_001094089]		447382	NM_001094089	transmembrane protein 93
A_10_P086605	2.48976	LOC100036824	Xenopus laevis uncharacterized LOC100036824 (LOC100036824), mRNA [NM_001097114]		100036824	NM_001097114	uncharacterized LOC100036824
A_10_P005254	2.48508	MGC80429	Xenopus laevis MGC80429 protein (MGC80429), mRNA [NM_001092090]		443985	NM_001092090	MGC80429 protein
A_10_P142188	2.4812	farsa-a	Xenopus laevis phenylalanyl-tRNA synthetase, alpha subunit (farsa-a), mRNA [NM_001093661]		447019	NM_001093661	phenylalanyl-tRNA synthetase, alpha subunit
A_10_P042306	2.48012	ag1-b	Xenopus laevis anterior gradient 1 (ag1-b), mRNA [NM_001088200]		397989	NM_001088200	anterior gradient 1
A_10_P084685	2.47749	krt14	Xenopus laevis keratin 14 (krt14), mRNA [NM_001166441]		100310818	NM_001166441	keratin 14
A_10_P201660	2.47416	otog	Xenopus laevis otogelin (otog), mRNA [NM_001089059]		398539	NM_001089059	otogelin
A_10_P048881	2.471	npm2	Xenopus laevis nucleophosmin/nucleoplasmin 2 (npm2), mRNA [NM_001087558]		394336	NM_001087558	nucleophosmin/nucleoplasmin 2
A_10_P042961	2.4683	myos	Xenopus laevis myoskeletin (myos), mRNA [NM_001097925]		100037250	NM_001097925	myoskeletin
A_10_P011110	2.46707		AGENCOURT_15208844 NICHD_XGC_Sp1 Xenopus laevis cDNA clone IMAGE:5506660 5', mRNA sequence [CF283539]			CF283539
A_10_P181758	2.46565	isyna1-a	Xenopus laevis inositol-3-phosphate synthase 1 (isyna1-a), mRNA [NM_001086071]		379227	NM_001086071	inositol-3-phosphate synthase 1
A_10_P186073	2.46144
A_10_P203798	2.46027	lum	Xenopus laevis lumican (lum), mRNA [NM_001086334]		379493	NM_001086334	lumican
A_10_P166207	2.45792	slc39a7	Xenopus laevis solute carrier family 39 (zinc transporter), member 7 (slc39a7), mRNA [NM_001127819]		100158375	NM_001127819	solute carrier family 39 (zinc transporter), member 7
A_10_P004180	2.45431	chchd4-a	Xenopus laevis coiled-coil-helix-coiled-coil-helix domain containing 4 (chchd4-a), mRNA [NM_001091201]		414630	NM_001091201	coiled-coil-helix-coiled-coil-helix domain containing 4
A_10_P174188	2.45408		Rep: NADH dehydrogenase (Ubiquinone) 1 alpha subcomplex, assembly factor 1 - Xenopus tropicalis (Western clawed frog) (Silurana tropicalis), partial (74%) [TC435125]
A_10_P033486	2.4481	ptx3	Xenopus laevis pentraxin 3, long (ptx3), mRNA [NM_001097690]		100036916	NM_001097690	pentraxin 3, long
A_10_P006742	2.44546	isyna1-b	Xenopus laevis inositol-3-phosphate synthase 1 (isyna1-b), mRNA [NM_001093314]		446618	NM_001093314	inositol-3-phosphate synthase 1
A_10_P003584	2.44519	farsb	Xenopus laevis phenylalanyl-tRNA synthetase, beta subunit (farsb), mRNA [NM_001087110]		380271	NM_001087110	phenylalanyl-tRNA synthetase, beta subunit
A_10_P143393	2.44442	rrs1	Xenopus laevis RRS1 ribosome biogenesis regulator homolog (rrs1), mRNA [NM_001094935]		495260	NM_001094935	RRS1 ribosome biogenesis regulator homolog
A_10_P003366	2.44229	lum	Xenopus laevis lumican (lum), mRNA [NM_001086334]		379493	NM_001086334	lumican
A_10_P008401	2.43893	krt5.4	Xenopus laevis keratin 5, gene 4 (krt5.4), mRNA [NM_001135064]		100189561	NM_001135064	keratin 5, gene 4
A_10_P276802	2.43065		Rep: Matrix Gla protein - Xenopus laevis (African clawed frog), partial (69%) [TC468889]
A_10_P248318	2.43026	taf15	Xenopus laevis TAF15 RNA polymerase II, TATA box binding protein (TBP)-associated factor, 68kDa (taf15), mRNA [NM_001094207]		447500	NM_001094207	TAF15 RNA polymerase II, TATA box binding protein (TBP)-associated factor, 68kDa
A_10_P010543	2.42135		Rep: MGC82602 protein - Xenopus laevis (African clawed frog), complete [TC440065]
A_10_P027555	2.41777	no29	Xenopus laevis nucleolar protein NO29 (no29), mRNA [NM_001088231]		398005	NM_001088231	nucleolar protein NO29
A_10_P007171	2.41293	asb15	Xenopus laevis ankyrin repeat and SOCS box containing 15 (asb15), mRNA [NM_001093646]		447004	NM_001093646	ankyrin repeat and SOCS box containing 15
A_10_P270176	2.40893	nop58-b	Xenopus laevis similar to nucleolar protein NOP5 [BC106291]		398558	BC106291	NOP58 ribonucleoprotein
A_10_P146478	2.40766		Rep: MGC53924 protein - Xenopus laevis (African clawed frog), partial (80%) [TC424163]
A_10_P044701	2.40717	gdpgp1	Xenopus laevis GDP-D-glucose phosphorylase 1 (gdpgp1), mRNA [NM_001110728]		100126619	NM_001110728	GDP-D-glucose phosphorylase 1
A_10_P004844	2.40501	rrs1	Xenopus laevis RRS1 ribosome biogenesis regulator homolog (rrs1), mRNA [NM_001091602]		432142	NM_001091602	RRS1 ribosome biogenesis regulator homolog
A_10_P040391	2.40391	slc25a4	Xenopus laevis solute carrier family 25 (mitochondrial carrier; adenine nucleotide translocator), member 4 (slc25a4), mRNA [NM_001091666]		432212	NM_001091666	solute carrier family 25 (mitochondrial carrier; adenine nucleotide translocator), member 4
A_10_P036706	2.40376	sdf2l1	Xenopus laevis stromal cell-derived factor 2-like 1 (sdf2l1), mRNA [NM_001095323]		496057	NM_001095323	stromal cell-derived factor 2-like 1
A_10_P002890	2.40064	chrna1-a	Xenopus laevis cholinergic receptor, nicotinic, alpha 1 (muscle) (chrna1-a), mRNA [NM_001086132]		379288	NM_001086132	cholinergic receptor, nicotinic, alpha 1 (muscle)
A_10_P142073	2.40031	farsa-b	Xenopus laevis phenylalanyl-tRNA synthetase, alpha subunit (farsa-b), mRNA [NM_001087382]		380545	NM_001087382	phenylalanyl-tRNA synthetase, alpha subunit
A_10_P222743	2.39999	isyna1-b	Xenopus laevis inositol-3-phosphate synthase 1 (isyna1-b), mRNA [NM_001093314]		446618	NM_001093314	inositol-3-phosphate synthase 1
A_10_P040661	2.39651	LOC100126633	Xenopus laevis uncharacterized LOC100126633 (LOC100126633), mRNA [NM_001110738]		100126633	NM_001110738	uncharacterized LOC100126633
A_10_P063229	2.3888		BX850664 NICHD_XGC_Sp1 Xenopus laevis cDNA clone IMAGp998H1310934 ; IMAGE:4962876 5', mRNA sequence [BX850664]			BX850664
A_10_P002391	2.38814	capn8-a	Xenopus laevis calpain 8 (capn8-a), mRNA [NM_001085983]		379139	NM_001085983	calpain 8
A_10_P005364	2.38687	hsph1-a	Xenopus laevis heat shock 105kDa/110kDa protein 1 (hsph1-a), mRNA [NM_001092168]		444063	NM_001092168	heat shock 105kDa/110kDa protein 1
A_10_P113156	2.38548
A_10_P165813	2.37557
A_10_P140833	2.37424	abcf2	Xenopus laevis ATP-binding cassette, sub-family F (GCN20), member 2 (abcf2), mRNA [NM_001086598]		379759	NM_001086598	ATP-binding cassette, sub-family F (GCN20), member 2
A_10_P043166	2.37286	hdac1-b	Xenopus laevis histone deacetylase 1 (hdac1-b), mRNA [NM_001085927]		379083	NM_001085927	histone deacetylase 1
A_10_P140643	2.36915	hspd1	Xenopus laevis heat shock 60kDa protein 1 (chaperonin) (hspd1), mRNA [NM_001090501]		399217	NM_001090501	heat shock 60kDa protein 1 (chaperonin)
A_10_P105425	2.36655	LOC734162	Xenopus laevis hypothetical protein LOC734162, mRNA (cDNA clone IMAGE:6935153), partial cds [BC099279]		734162	BC099279	uncharacterized LOC734162
A_10_P008413	2.36317	aspn	Xenopus laevis asporin (aspn), mRNA [NM_001094736]		495030	NM_001094736	asporin
A_10_P005841	2.35227	slc19a1	Xenopus laevis solute carrier family 19 (folate transporter), member 1 (slc19a1), mRNA [NM_001092530]		444428	NM_001092530	solute carrier family 19 (folate transporter), member 1
A_10_P205803	2.34882
A_10_P224558	2.34722		Rep: Chromosome 10 SCAF14571, whole genome shotgun sequence - Tetraodon nigroviridis (Green puffer), partial (21%) [TC453629]
A_10_P183513	2.34519		Rep: Polyribonucleotide nucleotidyltransferase 1 - Xenopus tropicalis (Western clawed frog) (Silurana tropicalis), partial (28%) [TC438926]
A_10_P030336	2.34173	tfap2c	Xenopus laevis transcription factor AP-2 gamma (activating enhancer binding protein 2 gamma) (tfap2c), mRNA [NM_001089717]		398790	NM_001089717	transcription factor AP-2 gamma (activating enhancer binding protein 2 gamma)
A_10_P256432	2.34121	npm3	Xenopus laevis nucleophosmin/nucleoplasmin 3 (npm3), mRNA [NM_001093806]		447096	NM_001093806	nucleophosmin/nucleoplasmin 3
A_10_P201373	2.34084		Rep: Synaptopodin 2-like protein. - Xenopus tropicalis, partial (13%) [TC445351]
A_10_P111286	2.33998		AGENCOURT_19149341 NICHD_XGC_Te2 Xenopus laevis cDNA clone IMAGE:7207713 5', mRNA sequence [CK803656]			CK803656
A_10_P023211	2.33749
A_10_P080870	2.33352		AGENCOURT_77726257 NICHD_XGC_skin_m Xenopus laevis cDNA clone IMAGE:8642328 5', mRNA sequence [EB736410]			EB736410
A_10_P005911	2.33314	LOC397885	Xenopus laevis cyclin A1 (LOC397885), mRNA [NM_001088046]		397885	NM_001088046	cyclin A1
A_10_P004558	2.32165	r3hdm1	Xenopus laevis R3H domain containing 1 (r3hdm1), mRNA [NM_001174029]		100381111	NM_001174029	R3H domain containing 1
A_10_P218977	2.31845	myh6	Xenopus laevis myosin, heavy chain 6, cardiac muscle, alpha (myh6), mRNA [NM_001091601]		432141	NM_001091601	myosin, heavy chain 6, cardiac muscle, alpha
A_10_P004455	2.31716	slc34a2-b	Xenopus laevis solute carrier family 34 (type II sodium/phosphate contransporter), member 2 (slc34a2-b), mRNA [NM_001172115]		100337570	NM_001172115	solute carrier family 34 (type II sodium/phosphate contransporter), member 2
A_10_P182123	2.31684	cav3.2	Xenopus laevis caveolin 3, gene 2 (cav3.2), mRNA [NM_001086705]		379866	NM_001086705	caveolin 3, gene 2
A_10_P044342	2.3168	tuba8	Xenopus laevis tubulin, alpha 8 (tuba8), mRNA [NM_001096986]		779368	NM_001096986	tubulin, alpha 8
A_10_P065204	2.31667	grhpr.2	Xenopus laevis glyoxylate reductase/hydroxypyruvate reductase, gene 2 (grhpr.2), mRNA [NM_001089027]		398508	NM_001089027	glyoxylate reductase/hydroxypyruvate reductase, gene 2
A_10_P009413	2.31334	coa7-b	Xenopus laevis hcp beta-lactamase-like protein C1orf163 homolog B (coa7-b), mRNA [NM_001095751]		734267	NM_001095751	hcp beta-lactamase-like protein C1orf163 homolog B
A_10_P006289	2.31082	pacsin3	Xenopus laevis protein kinase C and casein kinase substrate in neurons 3 (pacsin3), mRNA [NM_001092905]		444803	NM_001092905	protein kinase C and casein kinase substrate in neurons 3
A_10_P045411	2.3106	LOC100036824	Xenopus laevis uncharacterized LOC100036824 (LOC100036824), mRNA [NM_001097114]		100036824	NM_001097114	uncharacterized LOC100036824
A_10_P004718	2.30752	timm10b	Xenopus laevis translocase of inner mitochondrial membrane 10 homolog B (timm10b), mRNA [NM_001091849]		443743	NM_001091849	translocase of inner mitochondrial membrane 10 homolog B
A_10_P218478	2.30706	LOC447061	Xenopus laevis phosphoethanolamine methyltransferase (LOC447061), mRNA [NM_001093703]		447061	NM_001093703	phosphoethanolamine methyltransferase
A_10_P061219	2.29953	eif4g3	Xenopus laevis hypothetical protein LOC398533, mRNA (cDNA clone IMAGE:5541842), partial cds [BC043627]		398533	BC043627	eukaryotic translation initiation factor 4 gamma, 3
A_10_P003228	2.29373	MGC53924	Xenopus laevis Catechol O-methyltransferase-like (MGC53924), mRNA [NM_001086246]		379402	NM_001086246	Catechol O-methyltransferase-like
A_10_P209383	2.29027	prmt1-a	Xenopus laevis protein arginine methyltransferase 1 (prmt1-a), mRNA [NM_001090324]		399121	NM_001090324	protein arginine methyltransferase 1
A_10_P006740	2.28876	slc13a5	Xenopus laevis solute carrier family 13 (sodium-dependent citrate transporter), member 5 (slc13a5), mRNA [NM_001093312]		446616	NM_001093312	solute carrier family 13 (sodium-dependent citrate transporter), member 5
A_10_P046366	2.28785	atp1b4	Xenopus laevis ATPase, Na+/K+ transporting, beta 4 polypeptide (atp1b4), mRNA [NM_001096501]		735041	NM_001096501	ATPase, Na+/K+ transporting, beta 4 polypeptide
A_10_P145493	2.28339	timm10b	Xenopus laevis translocase of inner mitochondrial membrane 10 homolog B (timm10b), mRNA [NM_001091849]		443743	NM_001091849	translocase of inner mitochondrial membrane 10 homolog B
A_10_P040516	2.27877	nt5e	Xenopus laevis 5'-nucleotidase, ecto (CD73) (nt5e), mRNA [NM_001095994]		734513	NM_001095994	5'-nucleotidase, ecto (CD73)
A_10_P008018	2.2737	usp14	Xenopus laevis ubiquitin specific peptidase 14 (tRNA-guanine transglycosylase) (usp14), mRNA [NM_001094403]		447733	NM_001094403	ubiquitin specific peptidase 14 (tRNA-guanine transglycosylase)
A_10_P243688	2.27105	coa7-b	Xenopus laevis hcp beta-lactamase-like protein C1orf163 homolog B (coa7-b), mRNA [NM_001095751]		734267	NM_001095751	hcp beta-lactamase-like protein C1orf163 homolog B
A_10_P050844	2.27099	nop58-a	Xenopus laevis NOP58 ribonucleoprotein (nop58-a), mRNA [NM_001093159]		446463	NM_001093159	NOP58 ribonucleoprotein
A_10_P262982	2.27031
A_10_P253797	2.26985	cmpk1	Xenopus laevis cytidine monophosphate (UMP-CMP) kinase 1, cytosolic (cmpk1), mRNA [NM_001089240]		398670	NM_001089240	cytidine monophosphate (UMP-CMP) kinase 1, cytosolic
A_10_P008601	2.26939	myadml2	Xenopus laevis myeloid-associated differentiation marker-like 2 (myadml2), mRNA [NM_001094855]		495162	NM_001094855	myeloid-associated differentiation marker-like 2
A_10_P047711	2.26513	dtd2	Xenopus laevis D-tyrosyl-tRNA deacylase 2 (putative) (dtd2), mRNA [NM_001096943]		779324	NM_001096943	D-tyrosyl-tRNA deacylase 2 (putative)
A_10_P043196	2.26326	MGC115587	Xenopus laevis serine/threonine-protein kinase SRPK1-like (MGC115587), mRNA [NM_001096585]		735128	NM_001096585	serine/threonine-protein kinase SRPK1-like
A_10_P001964	2.2567	LOC100158366	Xenopus laevis uncharacterized LOC100158366 (LOC100158366), mRNA [NM_001127811]		100158366	NM_001127811	uncharacterized LOC100158366
A_10_P024877	2.25205		AGENCOURT_15200952 NICHD_XGC_Sp1 Xenopus laevis cDNA clone IMAGE:4965135 5', mRNA sequence [CF285070]			CF285070
A_10_P035406	2.24918	creld2-b	Xenopus laevis cysteine-rich with EGF-like domains 2 (creld2-b), mRNA [NM_001096069]		734593	NM_001096069	cysteine-rich with EGF-like domains 2
A_10_P037036	2.24728	nat16	Xenopus laevis N-acetyltransferase 16 (GCN5-related, putative) (nat16), mRNA [NM_001127854]		100158414	NM_001127854	N-acetyltransferase 16 (GCN5-related, putative)
A_10_P246653	2.24484		Rep: Heat shock 10kDa protein 1 - Xenopus tropicalis (Western clawed frog) (Silurana tropicalis), partial (55%) [TC460552]
A_10_P115761	2.23951	tomm40-b	Xenopus laevis translocase of outer mitochondrial membrane 40 homolog b (tomm40-b), mRNA [NM_001086249]		379405	NM_001086249	translocase of outer mitochondrial membrane 40 homolog b
A_10_P015390	2.23871		BJ630588 NIBB Mochii normalized Xenopus early gastrula library Xenopus laevis cDNA clone XL165n22 3', mRNA sequence [BJ630588]			BJ630588
A_10_P011331	2.23725
A_10_P123164	2.23479		Rep: Wu:fj06d02 protein - Xenopus laevis (African clawed frog), partial (49%) [TC430348]
A_10_P002657	2.23468	isyna1-a	Xenopus laevis inositol-3-phosphate synthase 1 (isyna1-a), mRNA [NM_001086071]		379227	NM_001086071	inositol-3-phosphate synthase 1
A_10_P000751	2.23308	fut1	Xenopus laevis fucosyltransferase 1 (galactoside 2-alpha-L-fucosyltransferase, H blood group) (fut1), mRNA [NM_001089236]		398668	NM_001089236	fucosyltransferase 1 (galactoside 2-alpha-L-fucosyltransferase, H blood group)
A_10_P001599	2.23239		bl54b11.w1 Blackshear [AW637088]			AW637088
A_10_P004825	2.22949	hspd1	Xenopus laevis heat shock 60kDa protein 1 (chaperonin) (hspd1), mRNA [NM_001090501]		399217	NM_001090501	heat shock 60kDa protein 1 (chaperonin)
A_10_P091014	2.22617	smim11	BP675175 Osada Taira anterior neuroectoderm (ANE) pCS105 cDNA library Xenopus laevis cDNA clone XL418o23ex 5', mRNA sequence [BP675175]		100628319	BP675175	small integral membrane protein 11
A_10_P008035	2.22543	nop2	Xenopus laevis hypothetical protein LOC100036868, mRNA (cDNA clone IMAGE:8464182), partial cds [BC129563]		100036868	BC129563	NOP2 nucleolar protein
A_10_P125954	2.22386	snrpd1	Xenopus laevis small nuclear ribonucleoprotein D1 polypeptide 16kDa (snrpd1), mRNA [NM_001091853]		443747	NM_001091853	small nuclear ribonucleoprotein D1 polypeptide 16kDa
A_10_P045811	2.22343	cln5	Xenopus laevis ceroid-lipofuscinosis, neuronal 5 (cln5), mRNA [NM_001127743]		100158286	NM_001127743	ceroid-lipofuscinosis, neuronal 5
A_10_P170740	2.21579	pdia6-b	Xenopus laevis protein disulfide isomerase family A, member 6 (pdia6-b), mRNA [NM_001086836]		379997	NM_001086836	protein disulfide isomerase family A, member 6
A_10_P196518	2.21564		Rep: Keratin, type II cytoskeletal I - Xenopus laevis (African clawed frog), partial (82%) [TC443613]
A_10_P188003	2.21389
A_10_P270187	2.21092	tuba3c	Xenopus laevis tubulin, alpha 3c (tuba3c), mRNA [NM_001086054]		379210	NM_001086054	tubulin, alpha 3c
A_10_P179578	2.20738		Rep: Membrane-bound protease, CAAX family - Oenococcus oeni ATCC BAA-1163, partial (5%) [TC437472]
A_10_P048306	2.20025	cacng1	Xenopus laevis calcium channel, voltage-dependent, gamma subunit 1 (cacng1), mRNA [NM_001097706]		100036935	NM_001097706	calcium channel, voltage-dependent, gamma subunit 1
A_10_P005166	2.1997	slc41a3	Xenopus laevis solute carrier family 41, member 3 (slc41a3), mRNA [NM_001092005]		443900	NM_001092005	solute carrier family 41, member 3
A_10_P025859	2.19803	fabp7	Xenopus laevis fatty acid binding protein 7, brain (fabp7), mRNA [NM_001095326]		496060	NM_001095326	fatty acid binding protein 7, brain
A_10_P158268	2.19658	aars	Xenopus laevis alanyl-tRNA synthetase (aars), mRNA [NM_001127870]		100158432	NM_001127870	alanyl-tRNA synthetase
A_10_P008911	2.19651	LOC495445	Xenopus laevis uncharacterized LOC495445 (LOC495445), mRNA [NM_001095098]		495445	NM_001095098	uncharacterized LOC495445
A_10_P067747	2.19585		AGENCOURT_11211291 NICHD_XGC_Tad2 Xenopus laevis cDNA clone IMAGE:6874710 5', mRNA sequence [CB199673]			CB199673
A_10_P009344	2.1949	rad51-a	Xenopus laevis RAD51 recombinase (rad51-a), mRNA [NM_001087767]		397726	NM_001087767	RAD51 recombinase
A_10_P047001	2.19368	aars	Xenopus laevis alanyl-tRNA synthetase (aars), mRNA [NM_001127870]		100158432	NM_001127870	alanyl-tRNA synthetase
A_10_P246083	2.19343	etf1	Xenopus laevis eukaryotic translation termination factor 1 (etf1), mRNA [NM_001090894]		399462	NM_001090894	eukaryotic translation termination factor 1
A_10_P216398	2.19318	etf1	Xenopus laevis eukaryotic translation termination factor 1 (etf1), mRNA [NM_001090894]		399462	NM_001090894	eukaryotic translation termination factor 1
A_10_P263662	2.18907
A_10_P003088	2.18658	MGC53823	Xenopus laevis Actin, alpha cardiac muscle 2-like (MGC53823), mRNA [NM_001086195]		379351	NM_001086195	Actin, alpha cardiac muscle 2-like
A_10_P013272	2.18421		Rep: DNA-directed RNA polymerase III subunit RPC8 - Mus musculus (Mouse), partial (96%) [TC435355]
A_10_P006318	2.18298	angptl7	Xenopus laevis angiopoietin-like 7 (angptl7), mRNA [NM_001092928]		444826	NM_001092928	angiopoietin-like 7
A_10_P215913	2.18241	psme3	Xenopus laevis proteasome (prosome, macropain) activator subunit 3 (PA28 gamma; Ki) (psme3), mRNA [NM_001094558]		494719	NM_001094558	proteasome (prosome, macropain) activator subunit 3 (PA28 gamma; Ki)
A_10_P180013	2.1803		Rep: LOC398558 protein - Xenopus laevis (African clawed frog), partial (42%) [TC437628]
A_10_P171598	2.17993		Rep: Predicted protein - Nematostella vectensis (Starlet sea anemone), partial (5%) [TC434504]
A_10_P265137	2.17867	LOC100036795	Xenopus laevis uncharacterized LOC100036795 (LOC100036795), mRNA [NM_001123360]		100036795	NM_001123360	uncharacterized LOC100036795
A_10_P007383	2.17697	guf1	Xenopus laevis cDNA clone IMAGE:5514594 [BC079696]		100381110	BC079696	GUF1 GTPase homolog
A_10_P006344	2.17583	psph	Xenopus laevis phosphoserine phosphatase (psph), mRNA [NM_001093025]		446328	NM_001093025	phosphoserine phosphatase
A_10_P114651	2.1758	c1qbp	Xenopus laevis complement component 1, q subcomponent binding protein (c1qbp), mRNA [NM_001088909]		398432	NM_001088909	complement component 1, q subcomponent binding protein
A_10_P150913	2.17518		Rep: immunoresponsive gene 1 - Xenopus tropicalis, partial (16%) [TC426268]
A_10_P193828	2.17045		Rep: Cytochrome b - Sorex minutus (Eurasian pygmy shrew), partial (5%) [TC442665]
A_10_P003236	2.16729	tomm40-b	Xenopus laevis translocase of outer mitochondrial membrane 40 homolog b (tomm40-b), mRNA [NM_001086249]		379405	NM_001086249	translocase of outer mitochondrial membrane 40 homolog b
A_10_P145949	2.16335	mcm6.2-b	Xenopus laevis minichromosome maintenance complex component 6 (mcm6.2-b), mRNA [NM_001087121]		380282	NM_001087121	minichromosome maintenance complex component 6
A_10_P004221	2.16228	slc6a14.2	Xenopus laevis solute carrier family 6 (amino acid transporter), member 14, gene 2 (slc6a14.2), mRNA [NM_001091185]		414614	NM_001091185	solute carrier family 6 (amino acid transporter), member 14, gene 2
A_10_P006154	2.15786	krt13	Xenopus laevis keratin 13 (krt13), mRNA [NM_001092796]		444694	NM_001092796	keratin 13
A_10_P198448	2.15581	slc41a3	Xenopus laevis solute carrier family 41, member 3 (slc41a3), mRNA [NM_001092005]		443900	NM_001092005	solute carrier family 41, member 3
A_10_P025735	2.15325		AGENCOURT_8107858 NICHD XGC Emb4 Xenopus laevis cDNA clone IMAGE:5572314 5', mRNA sequence [BQ734196]			BQ734196
A_10_P278182	2.15111		Rep: MGC115276 protein - Xenopus laevis (African clawed frog), partial (3%) [TC469244]
A_10_P058557	2.15011		AGENCOURT_73657187 NICHD_XGC_olfb Xenopus laevis cDNA clone IMAGE:8540281 5', mRNA sequence [EB473771]			EB473771
A_10_P265987	2.14855	MGC84691	Xenopus laevis MGC84691 protein (MGC84691), mRNA [NM_001092824]		444722	NM_001092824	MGC84691 protein
A_10_P007308	2.14789	MGC85331	Xenopus laevis MGC85331 protein (MGC85331), mRNA [NM_001093823]		447114	NM_001093823	MGC85331 protein
A_10_P000068	2.14749	rgn	Xenopus laevis regucalcin (rgn), mRNA [NM_001085655]		373659	NM_001085655	regucalcin
A_10_P085290	2.14699		AGENCOURT_74297311 NICHD_XGC_limb_m Xenopus laevis cDNA clone IMAGE:8533416 5', mRNA sequence [EB473995]			EB473995
A_10_P209123	2.14457	nat16	Xenopus laevis N-acetyltransferase 16 (GCN5-related, putative) (nat16), mRNA [NM_001127854]		100158414	NM_001127854	N-acetyltransferase 16 (GCN5-related, putative)
A_10_P133570	2.14425		AGENCOURT_81585402 NICHD_XGC_limb_m Xenopus laevis cDNA clone IMAGE:8531650 3', mRNA sequence [EC277749]			EC277749
A_10_P008600	2.1441	LOC495161	Xenopus laevis uncharacterized LOC495161 (LOC495161), mRNA [NM_001094854]		495161	NM_001094854	uncharacterized LOC495161
A_10_P002639	2.14355	c2orf40	Xenopus laevis chromosome 2 open reading frame 40 (c2orf40), mRNA [NM_001085712]		373779	NM_001085712	chromosome 2 open reading frame 40
A_10_P073305	2.14235	LOC733385	Xenopus laevis hypothetical protein LOC733385, mRNA (cDNA clone IMAGE:6635589), partial cds [BC106650]		733385	BC106650	uncharacterized LOC733385
A_10_P186238	2.13873		Rep: MGC114755 protein - Xenopus laevis (African clawed frog), complete [TC439896]
A_10_P059364	2.13642		AGENCOURT_10492433 NICHD XGC OO1 Xenopus laevis cDNA clone IMAGE:6640914 5', mRNA sequence [BU914412]			BU914412
A_10_P229093	2.13615		Rep: Alpha2-macroglobulin - Lampetra japonica (Japanese lamprey) (Entosphenus japonicus), partial (10%) [TC455070]
A_10_P000134	2.13527	prmt1-a	Xenopus laevis protein arginine methyltransferase 1 (prmt1-a), mRNA [NM_001090324]		399121	NM_001090324	protein arginine methyltransferase 1
A_10_P031981	2.13479	cryz	Xenopus laevis crystallin, zeta (quinone reductase) (cryz), mRNA [NM_001092961]		445846	NM_001092961	crystallin, zeta (quinone reductase)
A_10_P004198	2.13368	MGC81403	Xenopus laevis uncharacterized protein MGC81403 (MGC81403), mRNA [NM_001091193]		414622	NM_001091193	uncharacterized protein MGC81403
A_10_P056142	2.13366		BX844349 Xenopus laevis unfertilized egg cDNA library Xenopus laevis cDNA clone IMAGp998I049020 ; IMAGE:3744075 5', mRNA sequence [BX844349]			BX844349
A_10_P144778	2.13224	bcdin3d	Xenopus laevis BCDIN3 domain containing (bcdin3d), mRNA [NM_001086431]		379590	NM_001086431	BCDIN3 domain containing
A_10_P243618	2.1319		Rep: Transcriptional regulator, AraC family - Bordetella petrii, partial (6%) [TC459630]
A_10_P034041	2.13147	tcp1	Xenopus laevis t-complex 1 (tcp1), mRNA [NM_001087509]		394309	NM_001087509	t-complex 1
A_10_P007915	2.13107	fbp2	Xenopus laevis fructose-1,6-bisphosphatase 2 (fbp2), mRNA [NM_001174023]		100381096	NM_001174023	fructose-1,6-bisphosphatase 2
A_10_P003551	2.12006	MGC69074	Xenopus laevis uncharacterized protein MGC69074 (MGC69074), mRNA [NM_001086407]		379566	NM_001086407	uncharacterized protein MGC69074
A_10_P070202	2.11569	prmt1-b	Xenopus laevis protein arginine methyltransferase 1 (prmt1-b), mRNA [NM_001089302]		398716	NM_001089302	protein arginine methyltransferase 1
A_10_P002786	2.11553	tomm40	Xenopus laevis translocase of outer mitochondrial membrane 40 homolog (tomm40), mRNA [NM_001087140]		380301	NM_001087140	translocase of outer mitochondrial membrane 40 homolog
A_10_P043011	2.10971	klhl41	Xenopus laevis kelch-like family member 41 (klhl41), mRNA [NM_001088935]		398449	NM_001088935	kelch-like family member 41
A_10_P191083	2.1081	asb12.2	Xenopus laevis ankyrin repeat and SOCS box containing 12 (asb12.2), mRNA [NM_001086384]		379543	NM_001086384	ankyrin repeat and SOCS box containing 12
A_10_P091234	2.10787	tnfrsf6b	Xenopus laevis hypothetical protein LOC100158264, mRNA (cDNA clone IMAGE:8461759), partial cds [BC159340]		100158264	BC159340	tumor necrosis factor receptor superfamily, member 6b, decoy
A_10_P019812	2.10613		XLTCL112 Cornea-lens transdifferentiation library Xenopus laevis cDNA clone L112 5', mRNA sequence [DV034140]			DV034140
A_10_P054054	2.10281		DC037751 Osada Taira anterior endomesoderm (AEM) pCS105 cDNA library Xenopus laevis cDNA clone xlk106k07 5', mRNA sequence [DC037751]			DC037751
A_10_P021360	2.10176	grpel1	Xenopus laevis GrpE-like 1, mitochondrial (grpel1), mRNA [NM_001096018]		734538	NM_001096018	GrpE-like 1, mitochondrial
A_10_P165078	2.10075		BP706055 Osada Taira anterior neuroectoderm (ANE) pCS105 cDNA library Xenopus laevis cDNA clone XL516l08ex 5', mRNA sequence [BP706055]			BP706055
A_10_P150788	2.09979	etf1	Xenopus laevis eukaryotic translation termination factor 1 (etf1), mRNA [NM_001090894]		399462	NM_001090894	eukaryotic translation termination factor 1
A_10_P181948	2.09975	tn3	Xenopus laevis titin novex-3, mRNA (cDNA clone IMAGE:5537366), partial cds [BC043885]		398465	BC043885	titin novex-3
A_10_P020781	2.099		BX855030 NICHD_XGC_Emb3 Xenopus laevis cDNA clone IMAGp998P028297 ; IMAGE:3400177 5', mRNA sequence [BX855030]			BX855030
A_10_P144993	2.09828	tnni2	Xenopus laevis troponin I type 2 (skeletal, fast) (tnni2), mRNA [NM_001086087]		379243	NM_001086087	troponin I type 2 (skeletal, fast)
A_10_P002866	2.09791	atp12a-b	Xenopus laevis ATPase, H+/K+ transporting, nongastric, alpha polypeptide (atp12a-b), mRNA [NM_001086127]		379283	NM_001086127	ATPase, H+/K+ transporting, nongastric, alpha polypeptide
A_10_P013388	2.09749		BJ041930 NIBB Mochii normalized Xenopus neurula library Xenopus laevis cDNA clone XL050b06 5', mRNA sequence [BJ041930]			BJ041930
A_10_P251582	2.09732		Rep: Uncharacterized protein ENSP00000359458 - Homo sapiens (Human), partial (27%) [TC461997]
A_10_P240198	2.09683
A_10_P091064	2.09536		AGENCOURT_77727781 NICHD_XGC_limb Xenopus laevis cDNA clone IMAGE:8638275 5', mRNA sequence [EB728931]			EB728931
A_10_P124654	2.0934	u2af1	Xenopus laevis U2 small nuclear RNA auxiliary factor 1 (u2af1), mRNA [NM_001096391]		734926	NM_001096391	U2 small nuclear RNA auxiliary factor 1
A_10_P003321	2.09294	hspb8	Xenopus laevis heat shock 22kDa protein 8 (hspb8), mRNA [NM_001086313]		379472	NM_001086313	heat shock 22kDa protein 8
A_10_P007153	2.09158	spon2	Xenopus laevis spondin 2, extracellular matrix protein (spon2), mRNA [NM_001093601]		446905	NM_001093601	spondin 2, extracellular matrix protein
A_10_P237638	2.09065		Rep: solute carrier family 5 (sodium/glucose cotransporter), member 12 isoform 2 - Xenopus tropicalis, partial (72%) [TC457779]
A_10_P213203	2.08938		Rep: Wdr12 protein - Xenopus tropicalis (Western clawed frog) (Silurana tropicalis), partial (46%) [TC449732]
A_10_P226973	2.08522		Rep: Brain-specific angiogenesis inhibitor 1-associated protein 2-like protein 2 (BAI1-associated protein 2-like protein 2). - Xenopus tropicalis, partial (34%) [TC454407]
A_10_P013218	2.08429		dd26e09.x1 Wellcome CRC pSK St 10 5 Xenopus laevis cDNA clone IMAGE:3421552 3' similar to SW:COXQ_MOUSE P48772 CYTOCHROME C OXIDASE POLYPEPTIDE VIII-HEART PRECURSOR ;, mRNA sequence [BI937236]			BI937236
A_10_P008372	2.08379	mrpl3	Xenopus laevis mitochondrial ribosomal protein L3 (mrpl3), mRNA [NM_001094699]		494992	NM_001094699	mitochondrial ribosomal protein L3
A_10_P002312	2.08152	trmt61a	Xenopus laevis tRNA methyltransferase 61 homolog A (trmt61a), mRNA [NM_001085957]		379113	NM_001085957	tRNA methyltransferase 61 homolog A
A_10_P003781	2.07975	vwa8	Xenopus laevis von Willebrand factor A domain containing 8 (vwa8), mRNA [NM_001089824]		398849	NM_001089824	von Willebrand factor A domain containing 8
A_10_P128863	2.07954
A_10_P279702	2.07869	LOC734162	Xenopus laevis hypothetical protein LOC734162, mRNA (cDNA clone IMAGE:6935153), partial cds [BC099279]		734162	BC099279	uncharacterized LOC734162
A_10_P008155	2.07803	psme3	Xenopus laevis proteasome (prosome, macropain) activator subunit 3 (PA28 gamma; Ki) (psme3), mRNA [NM_001094558]		494719	NM_001094558	proteasome (prosome, macropain) activator subunit 3 (PA28 gamma; Ki)
A_10_P219203	2.07755		Rep: Heat shock 10kDa protein 1 - Xenopus tropicalis (Western clawed frog) (Silurana tropicalis), partial (98%) [TC451835]
A_10_P045921	2.07735	slc25a27	Xenopus laevis solute carrier family 25, member 27 (slc25a27), mRNA [NM_001091790]		443559	NM_001091790	solute carrier family 25, member 27
A_10_P048516	2.07594	crybb1	Xenopus laevis crystallin, beta B1 (crybb1), mRNA [NM_001087773]		397730	NM_001087773	crystallin, beta B1
A_10_P005962	2.07579	slc16a3-b	Xenopus laevis solute carrier family 16 (monocarboxylate transporter), member 3 (slc16a3-b), mRNA [NM_001092618]		444516	NM_001092618	solute carrier family 16 (monocarboxylate transporter), member 3
A_10_P177078	2.07536
A_10_P194108	2.07393
A_10_P157173	2.07208	pdcd11	Xenopus laevis programmed cell death 11 (pdcd11), mRNA [NM_001128623]		779090	NM_001128623	programmed cell death 11
A_10_P115591	2.06711		Rep: Nucleolar protein family A, member 2 - Xenopus tropicalis (Western clawed frog) (Silurana tropicalis), partial (68%) [TC446218]
A_10_P163658	2.0667
A_10_P002607	2.06058	tuba3c	Xenopus laevis tubulin, alpha 3c (tuba3c), mRNA [NM_001086054]		379210	NM_001086054	tubulin, alpha 3c
A_10_P227143	2.05811		Rep: Cytochrome c oxidase polypeptide VIII-heart, mitochondrial precursor - Mus musculus (Mouse), partial (54%) [TC454463]
A_10_P165448	2.05567	ruvbl1	Xenopus laevis RuvB-like AAA ATPase 1 (ruvbl1), mRNA [NM_001090387]		399158	NM_001090387	RuvB-like AAA ATPase 1
A_10_P007758	2.05493	slc22a6	Xenopus laevis solute carrier family 22 (organic anion transporter), member 6 (slc22a6), mRNA [NM_001094194]		447487	NM_001094194	solute carrier family 22 (organic anion transporter), member 6
A_10_P003124	2.0549	pdia6-b	Xenopus laevis protein disulfide isomerase family A, member 6 (pdia6-b), mRNA [NM_001086836]		379997	NM_001086836	protein disulfide isomerase family A, member 6
A_10_P059684	2.05484		AGENCOURT_77747279 NICHD_XGC_skin_m Xenopus laevis cDNA clone IMAGE:8643577 5', mRNA sequence [EB732736]			EB732736
A_10_P004990	2.05183	haus2	Xenopus laevis HAUS augmin-like complex, subunit 2 (haus2), mRNA [NM_001091726]		432285	NM_001091726	HAUS augmin-like complex, subunit 2
A_10_P267817	2.05179	wdr82-a	Xenopus laevis WD repeat domain 82 (wdr82-a), mRNA [NM_001094503]		494657	NM_001094503	WD repeat domain 82
A_10_P016553	2.04776		Rep: Mitochondrial ribosomal protein S23 (S23mt) (MRP-S23). - Xenopus tropicalis, partial (96%) [TC429246]
A_10_P138808	2.04198	lars	Xenopus laevis leucyl-tRNA synthetase (lars), mRNA [NM_001093924]		447217	NM_001093924	leucyl-tRNA synthetase
A_10_P006867	2.04152	aqp3-b	Xenopus laevis aquaporin 3 (Gill blood group) (aqp3-b), mRNA [NM_001094477]		494589	NM_001094477	aquaporin 3 (Gill blood group)
A_10_P003883	2.03994	MGC68723	Xenopus laevis uncharacterized protein MGC68723 (MGC68723), mRNA [NM_001089972]		398927	NM_001089972	uncharacterized protein MGC68723
A_10_P211283	2.03971	MGC84691	Xenopus laevis MGC84691 protein (MGC84691), mRNA [NM_001092824]		444722	NM_001092824	MGC84691 protein
A_10_P254577	2.03953		Rep: Predicted protein - Botryotinia fuckeliana (strain B05.10) (Noble rot fungus) (Botrytiscinerea), partial (9%) [TC462839]
A_10_P040276	2.03854	wnt7b	Xenopus laevis wingless-type MMTV integration site family, member 7B (wnt7b), mRNA [NM_001090733]		399364	NM_001090733	wingless-type MMTV integration site family, member 7B
A_10_P024991	2.03746		Rep: MGC80162 protein - Xenopus laevis (African clawed frog), partial (25%) [TC437675]
A_10_P025484	2.03689
A_10_P147548	2.03626	LOC733385	Xenopus laevis hypothetical protein LOC733385, mRNA (cDNA clone IMAGE:6635589), partial cds [BC106650]		733385	BC106650	uncharacterized LOC733385
A_10_P008965	2.03601		Xenopus laevis cDNA clone IMAGE:4174239 [BC085060]			BC085060
A_10_P007004	2.03501	rcn3	Xenopus laevis reticulocalbin 3, EF-hand calcium binding domain (rcn3), mRNA [NM_001093490]		446794	NM_001093490	reticulocalbin 3, EF-hand calcium binding domain
A_10_P143718	2.0345	spef1	Xenopus laevis sperm flagellar 1 (spef1), mRNA [NM_001096937]		779318	NM_001096937	sperm flagellar 1
A_10_P168558	2.03272	utp14a	Xenopus laevis UTP14, U3 small nucleolar ribonucleoprotein, homolog A (utp14a), mRNA [NM_001089053]		398529	NM_001089053	UTP14, U3 small nucleolar ribonucleoprotein, homolog A
A_10_P038561	2.0326	myl2	Xenopus laevis myosin, light chain 2, regulatory, cardiac, slow (myl2), mRNA [NM_001093839]		447131	NM_001093839	myosin, light chain 2, regulatory, cardiac, slow
A_10_P042701	2.03155	hspbp1	Xenopus laevis HSPA (heat shock 70kDa) binding protein, cytoplasmic cochaperone 1 (hspbp1), mRNA [NM_001127800]		100158355	NM_001127800	HSPA (heat shock 70kDa) binding protein, cytoplasmic cochaperone 1
A_10_P192248	2.03134	atad3a-a	Xenopus laevis ATPase family, AAA domain containing 3A (atad3a-a), mRNA [NM_001095861]		734380	NM_001095861	ATPase family, AAA domain containing 3A
A_10_P253497	2.03113
A_10_P270342	2.0292	olfm4	Xenopus laevis olfactomedin 4 (olfm4), mRNA [NM_001088746]		398296	NM_001088746	olfactomedin 4
A_10_P032601	2.0282	cirbp-b	Xenopus laevis cold inducible RNA binding protein (cirbp-b), mRNA [NM_001086325]		379484	NM_001086325	cold inducible RNA binding protein
A_10_P035266	2.02794	sdr42e1	Xenopus laevis short chain dehydrogenase/reductase family 42E, member 1 (sdr42e1), mRNA [NM_001097026]		779408	NM_001097026	short chain dehydrogenase/reductase family 42E, member 1
A_10_P007094	2.0244	idua	Xenopus laevis iduronidase, alpha-L- (idua), mRNA [NM_001093562]		446866	NM_001093562	iduronidase, alpha-L-
A_10_P113906	2.02324	hspe1	AGENCOURT_11285998 Wellcome [CA982279]		414669	CA982279	heat shock 10kDa protein 1
A_10_P016832	2.0231		DC091062 Yamamoto [DC091062]			DC091062
A_10_P187038	2.01865		Rep: Transmembrane protein 150 precursor. - Xenopus tropicalis, partial (7%) [TC440210]
A_10_P005160	2.01744	rbm24-a	Xenopus laevis RNA binding motif protein 24 (rbm24-a), mRNA [NM_001087526]		394318	NM_001087526	RNA binding motif protein 24
A_10_P061489	2.01701	vbp1	Xenopus laevis von Hippel-Lindau binding protein 1 (vbp1), mRNA [NM_001087380]		380543	NM_001087380	von Hippel-Lindau binding protein 1
A_10_P030401	2.01621	LOC496222	Xenopus laevis uncharacterized LOC496222 (LOC496222), mRNA [NM_001095409]		496222	NM_001095409	uncharacterized LOC496222
A_10_P066654	2.0159	decr1	Xenopus laevis hypothetical protein LOC100137679, mRNA (cDNA clone IMAGE:6634405), partial cds [BC157492]		100137679	BC157492	2,4-dienoyl CoA reductase 1, mitochondrial
A_10_P231142	2.01587	hnrnpa1	Xenopus laevis heterogeneous nuclear ribonucleoprotein A1 (hnrnpa1), mRNA [NM_001087220]		380381	NM_001087220	heterogeneous nuclear ribonucleoprotein A1
A_10_P143728	2.01584	upk1b	Xenopus laevis uroplakin 1B (upk1b), mRNA [NM_001092882]		444780	NM_001092882	uroplakin 1B
A_10_P073120	2.0147	aprt	Xenopus laevis cDNA clone IMAGE:7202599, partial cds [BC122473]		100381150	BC122473	adenine phosphoribosyltransferase
A_10_P217793	2.01363		Rep: MGC81854 protein - Xenopus laevis (African clawed frog), complete [TC451348]
A_10_P252232	2.01305		Rep: B-cell CLL/lymphoma 7 protein family member A - Xenopus laevis (African clawed frog), partial (78%) [TC462164]
A_10_P042901	2.01122	blvrb	Xenopus laevis biliverdin reductase B (flavin reductase (NADPH)) (blvrb), mRNA [NM_001091986]		443881	NM_001091986	biliverdin reductase B (flavin reductase (NADPH))
A_10_P042551	2.00968	higd1a-a	Xenopus laevis HIG1 hypoxia inducible domain family, member 1A (higd1a-a), mRNA [NM_001089129]		398593	NM_001089129	HIG1 hypoxia inducible domain family, member 1A
A_10_P228658	2.00916		Rep: Acyl-coenzyme A thioesterase 8 (EC 3.1.2.27) (Choloyl-coenzyme A thioesterase) (Acyl-CoA thioesterase 8) (Peroxisomal acyl-coenzyme A thioester hydrolase 1) (PTE-1) (Peroxisomal long-chain acyl-coA thioesterase 1) (HIV-Nef-associated acyl coA thioesterase - Xenopus tropicalis, partial (72%) [TC454930]
A_10_P019734	2.00734
A_10_P213148	2.00533		Rep: MGC78962 protein - Xenopus laevis (African clawed frog), partial (88%) [TC449715]
A_10_P010846	2.00455		Rep: Glycinamide ribonucleotide synthetase-aminoimidazole ribonucleotide synthetase-glycinamide ribonucleotide transformylase - Ambystoma mexicanum (Axolotl), partial (17%) [TC438603]
A_10_P003829	2.00136	MGC68448	Xenopus laevis uncharacterized protein MGC68448 (MGC68448), mRNA [NM_001089645]		398753	NM_001089645	uncharacterized protein MGC68448
A_10_P019807	2.00064		BX844526 Soares NXEG Xenopus laevis cDNA clone IMAGp998M168084 ; IMAGE:3300663 5', mRNA sequence [BX844526]			BX844526
