# Supplementary material for: Transcriptome profiling reveals male- and female-specific gene expression pattern and novel gene candidates for the control of sex determination and gonad development in Xenopus laevis
Source: Dev Genes Evol. 2019 Apr 10;229(2):53–72. doi: 10.1007/s00427-019-00630-y (PMC6500517; doi:10.1007/s00427-019-00630-y)
Supplement: Supplementary file 9 — (XLSX 36 kb) [file 427_2019_630_MOESM9_ESM.xlsx]

## Sheet: Arkusz1
Supplementary Table 9. Genes upregulated in ZZ (genetic males) gonads at NF56 in relation to NF53 stage.
ProbeName	Log FC ([F50] vs [F53])	GeneSymbol	Description	EnsemblID	EntrezGeneID	GenbankAccession	GeneName
A_10_P079665	-6.44222	rbp2	Xenopus laevis hypothetical protein LOC733323, mRNA (cDNA clone IMAGE:6938379), partial cds [BC099323]		733323	BC099323	retinol binding protein 2, cellular
A_10_P072195	-5.97369		AGENCOURT_19149250 NICHD_XGC_Te2 Xenopus laevis cDNA clone IMAGE:7207779 5', mRNA sequence [CK803843]			CK803843
A_10_P031826	-5.29678	apcs	Xenopus laevis amyloid P component, serum protein (apcs), mRNA [NM_001098710]		100049775	NM_001098710	amyloid P component, serum protein
A_10_P213198	-5.00673		AGENCOURT_19147985 NICHD_XGC_Te2 Xenopus laevis cDNA clone IMAGE:7211276 5', mRNA sequence [CK805196]			CK805196
A_10_P005850	-4.2561	MGC83053	Xenopus laevis MGC83053 protein (MGC83053), mRNA [NM_001092535]		444433	NM_001092535	MGC83053 protein
A_10_P124769	-3.9896	MGC83053	Xenopus laevis MGC83053 protein (MGC83053), mRNA [NM_001092535]		444433	NM_001092535	MGC83053 protein
A_10_P008265	-3.73393	LOC494784	Xenopus laevis uncharacterized LOC494784 (LOC494784), mRNA [NM_001094618]		494784	NM_001094618	uncharacterized LOC494784
A_10_P063229	-3.72205		BX850664 NICHD_XGC_Sp1 Xenopus laevis cDNA clone IMAGp998H1310934 ; IMAGE:4962876 5', mRNA sequence [BX850664]			BX850664
A_10_P122844	-3.6746	sec24c	Xenopus laevis hypothetical protein LOC446945, mRNA (cDNA clone IMAGE:6937380), partial cds [BC081230]		446945	BC081230	SEC24 family member C
A_10_P055132	-3.64672		zb04h03.x50 Xenopus EST library Xenopus laevis cDNA clone zb04h03 5', mRNA sequence [AW159622]			AW159622
A_10_P089515	-3.62136		dai30c07.y3 NICHD XGC Sp1 Xenopus laevis cDNA clone IMAGE:4963189 5', mRNA sequence [BI477119]			BI477119
A_10_P234423	-3.56944	guf1	Xenopus laevis cDNA clone IMAGE:5514594 [BC079696]		100381110	BC079696	GUF1 GTPase homolog
A_10_P142323	-3.48403	phgdh	Xenopus laevis phosphoglycerate dehydrogenase (phgdh), mRNA [NM_001097781]		100037051	NM_001097781	phosphoglycerate dehydrogenase
A_10_P143718	-3.37035	spef1	Xenopus laevis sperm flagellar 1 (spef1), mRNA [NM_001096937]		779318	NM_001096937	sperm flagellar 1
A_10_P048011	-3.36732	LOC100127301	Xenopus laevis uncharacterized LOC100127301 (LOC100127301), mRNA [NM_001112870]		100127301	NM_001112870	uncharacterized LOC100127301
A_10_P025086	-3.36328		Rep: SJCHGC06855 protein - Schistosoma japonicum (Blood fluke), partial (9%) [TC423449]
A_10_P033541	-3.29457	phgdh	Xenopus laevis phosphoglycerate dehydrogenase (phgdh), mRNA [NM_001097781]		100037051	NM_001097781	phosphoglycerate dehydrogenase
A_10_P073740	-3.28216	rer1	AGENCOURT_10255967 NICHD XGC OO1 Xenopus laevis cDNA clone IMAGE:5078902 5', mRNA sequence [CA790828]		446675	CA790828	retention in endoplasmic reticulum sorting receptor 1
A_10_P265137	-3.26183	LOC100036795	Xenopus laevis uncharacterized LOC100036795 (LOC100036795), mRNA [NM_001123360]		100036795	NM_001123360	uncharacterized LOC100036795
A_10_P218977	-3.23245	myh6	Xenopus laevis myosin, heavy chain 6, cardiac muscle, alpha (myh6), mRNA [NM_001091601]		432141	NM_001091601	myosin, heavy chain 6, cardiac muscle, alpha
A_10_P166207	-3.2306	slc39a7	Xenopus laevis solute carrier family 39 (zinc transporter), member 7 (slc39a7), mRNA [NM_001127819]		100158375	NM_001127819	solute carrier family 39 (zinc transporter), member 7
A_10_P031161	-3.19434	ighv3-74	Xenopus laevis hypothetical protein LOC398774, mRNA (cDNA clone IMAGE:4173253), partial cds [BC060338]		398774	BC060338	immunoglobulin heavy variable 3-74
A_10_P008201	-3.17807	tnnc1	Xenopus laevis cardiac troponin C (tnnc1), mRNA [NM_001090295]		399104	NM_001090295	cardiac troponin C
A_10_P181193	-3.1209
A_10_P031501	-3.11091	gp37	Xenopus laevis gp37 protein (gp37), mRNA [NM_001087917]		397807	NM_001087917	gp37 protein
A_10_P269942	-3.1058		Rep: Lanosterol synthase - Xenopus tropicalis (Western clawed frog) (Silurana tropicalis), partial (26%) [TC467135]
A_10_P220998	-3.06812	phgdh	Xenopus laevis phosphoglycerate dehydrogenase (phgdh), mRNA [NM_001097781]		100037051	NM_001097781	phosphoglycerate dehydrogenase
A_10_P071350	-3.06666	hyou1	Xenopus laevis similar to calcium binding protein, 140 kDa, mRNA (cDNA clone IMAGE:6638738), partial cds [BC093532]		398531	BC093532	hypoxia up-regulated 1
A_10_P124114	-3.0546		NISC_mn16d11.y1 NICHD XGC Ov1 Xenopus laevis cDNA clone IMAGE:5073477 5', mRNA sequence [BQ386131]			BQ386131
A_10_P009259	-3.04646	mogat2.1	Xenopus laevis monoacylglycerol O-acyltransferase 2, gene 1 (mogat2.1), mRNA [NM_001095402]		496214	NM_001095402	monoacylglycerol O-acyltransferase 2, gene 1
A_10_P013241	-3.03949		AGENCOURT_15594540 NICHD_XGC_Eye1 Xenopus laevis cDNA clone IMAGE:7020099 5', mRNA sequence [CF548055]			CF548055
A_10_P006319	-3.01087	sag	Xenopus laevis arrestin (sag), mRNA [NM_001088429]		398109	NM_001088429	arrestin
A_10_P121344	-3.0025		Rep: MGC85088 protein - Xenopus laevis (African clawed frog), partial (18%) [TC434001]
A_10_P047071	-2.98521	hba1	Xenopus laevis hemoglobin, alpha 1 (hba1), mRNA [NM_001088024]		397869	NM_001088024	hemoglobin, alpha 1
A_10_P135543	-2.96223		Rep: Myosin-13 (Myosin heavy chain, skeletal muscle, extraocular) (MyHC- eo). - Xenopus tropicalis, partial (10%) [TC461724]
A_10_P178268	-2.95399	s100pbp	Xenopus laevis S100P binding protein (s100pbp), mRNA [NM_001096693]		735242	NM_001096693	S100P binding protein
A_10_P203498	-2.95378
A_10_P097038	-2.93557		DC034636 Osada Taira anterior endomesoderm (AEM) pCS105 cDNA library Xenopus laevis cDNA clone xlk56m20 5', mRNA sequence [DC034636]			DC034636
A_10_P130107	-2.92793
A_10_P007381	-2.91345	hmgcs1	Xenopus laevis 3-hydroxy-3-methylglutaryl-CoA synthase 1 (soluble) (hmgcs1), mRNA [NM_001093911]		447204	NM_001093911	3-hydroxy-3-methylglutaryl-CoA synthase 1 (soluble)
A_10_P259017	-2.88943	sag	Xenopus laevis arrestin (sag), mRNA [NM_001088429]		398109	NM_001088429	arrestin
A_10_P015390	-2.88723		BJ630588 NIBB Mochii normalized Xenopus early gastrula library Xenopus laevis cDNA clone XL165n22 3', mRNA sequence [BJ630588]			BJ630588
A_10_P214968	-2.86471
A_10_P053754	-2.85567	hsp90b1	Xenopus laevis heat shock protein 90kDa beta (Grp94), member 1 (hsp90b1), mRNA [NM_001090811]		399408	NM_001090811	heat shock protein 90kDa beta (Grp94), member 1
A_10_P006344	-2.85049	psph	Xenopus laevis phosphoserine phosphatase (psph), mRNA [NM_001093025]		446328	NM_001093025	phosphoserine phosphatase
A_10_P044701	-2.83798	gdpgp1	Xenopus laevis GDP-D-glucose phosphorylase 1 (gdpgp1), mRNA [NM_001110728]		100126619	NM_001110728	GDP-D-glucose phosphorylase 1
A_10_P266002	-2.82809		Rep: Binding-protein-dependent transport systems inner membrane component - Mesorhizobium sp. (strain BNC1), partial (8%) [TC466028]
A_10_P143133	-2.81833	dscc1	Xenopus laevis DNA replication and sister chromatid cohesion 1 (dscc1), mRNA [NM_001092607]		444505	NM_001092607	DNA replication and sister chromatid cohesion 1
A_10_P065809	-2.81184	bdnf-b	Xenopus laevis brain-derived neurotrophic factor (bdnf-b), mRNA [NM_001085482]		100048914	NM_001085482	brain-derived neurotrophic factor
A_10_P038876	-2.80108	elp6	Xenopus laevis elongator acetyltransferase complex subunit 6 (elp6), mRNA [NM_001096896]		779276	NM_001096896	elongator acetyltransferase complex subunit 6
A_10_P069312	-2.78966		Xenopus laevis cDNA clone IMAGE:6951568 [BC074106]			BC074106
A_10_P002371	-2.78129	myoz2	Xenopus laevis myozenin 2 (myoz2), mRNA [NM_001086904]		380065	NM_001086904	myozenin 2
A_10_P160623	-2.76041	ddx24	Xenopus laevis DEAD (Asp-Glu-Ala-Asp) box helicase 24 (ddx24), mRNA [NM_001088931]		398446	NM_001088931	DEAD (Asp-Glu-Ala-Asp) box helicase 24
A_10_P043951	-2.75218	ptger3	Xenopus laevis prostaglandin E receptor 3 (subtype EP3) (ptger3), mRNA [NM_001098711]		100049776	NM_001098711	prostaglandin E receptor 3 (subtype EP3)
A_10_P203193	-2.74593
A_10_P262172	-2.74583		Rep: Signal transducing adaptor family member 2a - Danio rerio (Zebrafish) (Brachydanio rerio), partial (6%) [TC464975]
A_10_P162928	-2.74439		Rep: Armet protein - Xenopus laevis (African clawed frog), complete [TC431145]
A_10_P027451	-2.72978	ssb-a	Xenopus laevis Sjogren syndrome antigen B (autoantigen La) (ssb-a), mRNA [NM_001087552]		394333	NM_001087552	Sjogren syndrome antigen B (autoantigen La)
A_10_P179578	-2.72694		Rep: Membrane-bound protease, CAAX family - Oenococcus oeni ATCC BAA-1163, partial (5%) [TC437472]
A_10_P048236	-2.72516	nceh1	Xenopus laevis neutral cholesterol ester hydrolase 1 (nceh1), mRNA [NM_001099890]		100101305	NM_001099890	neutral cholesterol ester hydrolase 1
A_10_P005254	-2.72291	MGC80429	Xenopus laevis MGC80429 protein (MGC80429), mRNA [NM_001092090]		443985	NM_001092090	MGC80429 protein
A_10_P277067	-2.72286	manf	Xenopus laevis similar to arginine-rich, mutated in early stage tumors, mRNA (cDNA clone IMAGE:4887999), partial cds [BC043846]		399228	BC043846	mesencephalic astrocyte-derived neurotrophic factor
A_10_P237173	-2.7152		AGENCOURT_10482621 NICHD XGC Emb1 Xenopus laevis cDNA clone IMAGE:6632659 5', mRNA sequence [BU907479]			BU907479
A_10_P003321	-2.7129	hspb8	Xenopus laevis heat shock 22kDa protein 8 (hspb8), mRNA [NM_001086313]		379472	NM_001086313	heat shock 22kDa protein 8
A_10_P020778	-2.69418		Rep: Mast cell function-associated antigen - Homo sapiens (Human), partial (16%) [TC453889]
A_10_P179183	-2.66665	slbp	Xenopus laevis stem-loop binding protein (slbp), mRNA [NM_001088357]		398073	NM_001088357	stem-loop binding protein
A_10_P007897	-2.65291	MGC84806	Xenopus laevis MGC84806 protein (MGC84806), mRNA [NM_001094307]		447600	NM_001094307	MGC84806 protein
A_10_P002174	-2.64745	hspa5	Xenopus laevis heat shock 70kDa protein 5 (glucose-regulated protein, 78kDa) (hspa5), mRNA [NM_001086595]		379756	NM_001086595	heat shock 70kDa protein 5 (glucose-regulated protein, 78kDa)
A_10_P015160	-2.63179		BJ619206 NIBB Mochii normalized Xenopus early gastrula library Xenopus laevis cDNA clone XL188h03 5', mRNA sequence [BJ619206]			BJ619206
A_10_P068572	-2.62436		AGENCOURT_11347978 NICHD_XGC_Tad1 Xenopus laevis cDNA clone IMAGE:6877256 5', mRNA sequence [CB206081]			CB206081
A_10_P193673	-2.61924		Rep: FAST kinase domain-containing protein 2. - Gallus gallus, partial (15%) [TC442615]
A_10_P215883	-2.61504
A_10_P010846	-2.61226		Rep: Glycinamide ribonucleotide synthetase-aminoimidazole ribonucleotide synthetase-glycinamide ribonucleotide transformylase - Ambystoma mexicanum (Axolotl), partial (17%) [TC438603]
A_10_P006209	-2.61042	apobec2	Xenopus laevis apolipoprotein B mRNA editing enzyme, catalytic polypeptide-like 2 (apobec2), mRNA [NM_001092842]		444740	NM_001092842	apolipoprotein B mRNA editing enzyme, catalytic polypeptide-like 2
A_10_P040541	-2.60473	hspa5	Xenopus laevis heat shock 70 kDa protein 5a (hspa5), mRNA [NM_001087993]		397850	NM_001087993	heat shock 70 kDa protein 5a
A_10_P231258	-2.60449		Rep: Tenascin precursor - Gallus gallus (Chicken), partial (5%) [TC455783]
A_10_P228133	-2.59731	npm3	Xenopus laevis nucleophosmin/nucleoplasmin 3 (npm3), mRNA [NM_001093806]		447096	NM_001093806	nucleophosmin/nucleoplasmin 3
A_10_P031881	-2.59156	LOC100036829	Xenopus laevis glucose-dependent insulinotropic polypeptide (LOC100036829), mRNA [NM_001097117]		100036829	NM_001097117	glucose-dependent insulinotropic polypeptide
A_10_P196478	-2.5855	shq1	Xenopus laevis SHQ1, H/ACA ribonucleoprotein assembly factor (shq1), mRNA [NM_001130947]		100174802	NM_001130947	SHQ1, H/ACA ribonucleoprotein assembly factor
A_10_P027042	-2.58156	tnni3	Xenopus laevis cardiac troponin I (tnni3), mRNA [NM_001087909]		397803	NM_001087909	cardiac troponin I
A_10_P150788	-2.578	etf1	Xenopus laevis eukaryotic translation termination factor 1 (etf1), mRNA [NM_001090894]		399462	NM_001090894	eukaryotic translation termination factor 1
A_10_P025324	-2.57026
A_10_P020034	-2.56509		Rep: OTTHUMP00000016822. - Gallus gallus, partial (96%) [TC451177]
A_10_P201788	-2.56085		Rep: sodium channel associated protein 1 - Xenopus tropicalis, partial (19%) [TC445678]
A_10_P231778	-2.54119		Rep: Leucine-rich repeat-containing protein 39 (Densin hlg). - Xenopus tropicalis, partial (88%) [TC455928]
A_10_P074125	-2.54113		AGENCOURT_11246061 NICHD_XGC_Tad2 Xenopus laevis cDNA clone IMAGE:6872965 5', mRNA sequence [CB198034]			CB198034
A_10_P008175	-2.54028	psat1	Xenopus laevis phosphoserine aminotransferase 1 (psat1), mRNA [NM_001094540]		494700	NM_001094540	phosphoserine aminotransferase 1
A_10_P005240	-2.53259	sstr2	Xenopus laevis somatostatin receptor 2 (sstr2), mRNA [NM_001092075]		443970	NM_001092075	somatostatin receptor 2
A_10_P180108	-2.52988
A_10_P020144	-2.52883		BX848215 Wellcome CRC pRN3 St19 26 Xenopus laevis cDNA clone IMAGp998B208640 ; IMAGE:3549619 5', mRNA sequence [BX848215]			BX848215
A_10_P243183	-2.5284		Rep: Cytochrome P450 26A1 - Xenopus laevis (African clawed frog), partial (15%) [TC459497]
A_10_P271887	-2.52097		Rep: Short-chain dehydrogenase/reductase SDR - Caulobacter sp. K31, partial (5%) [TC467647]
A_10_P026107	-2.52093
A_10_P124969	-2.52034		Rep: Dnajc2-prov protein - Xenopus tropicalis (Western clawed frog) (Silurana tropicalis), partial (12%) [TC444600]
A_10_P011331	-2.5144
A_10_P072380	-2.51315		DC124891 Yamamoto [DC124891]			DC124891
A_10_P276832	-2.50545
A_10_P121134	-2.4999	ppat	Xenopus laevis phosphoribosyl pyrophosphate amidotransferase (ppat), mRNA [NM_001090022]		398956	NM_001090022	phosphoribosyl pyrophosphate amidotransferase
A_10_P154138	-2.49854	nop2	Xenopus laevis hypothetical protein LOC100036868, mRNA (cDNA clone IMAGE:8464182), partial cds [BC129563]		100036868	BC129563	NOP2 nucleolar protein
A_10_P043891	-2.49637	MGC85281	Xenopus laevis MGC85281 protein (MGC85281), mRNA [NM_001093807]		447098	NM_001093807	MGC85281 protein
A_10_P009987	-2.49411
A_10_P034141	-2.48921	prok2	Xenopus laevis prokineticin 2 (prok2), mRNA [NM_001097856]		100037158	NM_001097856	prokineticin 2
A_10_P105425	-2.4892	LOC734162	Xenopus laevis hypothetical protein LOC734162, mRNA (cDNA clone IMAGE:6935153), partial cds [BC099279]		734162	BC099279	uncharacterized LOC734162
A_10_P212028	-2.48788	actn2	Xenopus laevis actinin, alpha 2 (actn2), mRNA [NM_001091629]		432169	NM_001091629	actinin, alpha 2
A_10_P241998	-2.48552		Rep: Erythrocyte protein band 4.1-like 4b - Mus musculus (Mouse), partial (5%) [TC459130]
A_10_P269227	-2.48496	ighv3-74	Xenopus laevis hypothetical protein LOC398774, mRNA (cDNA clone IMAGE:4173253), partial cds [BC060338]		398774	BC060338	immunoglobulin heavy variable 3-74
A_10_P015534	-2.47734		BJ634603 NIBB Mochii normalized Xenopus early gastrula library Xenopus laevis cDNA clone XL183h18 3', mRNA sequence [BJ634603]			BJ634603
A_10_P005535	-2.47656	lyar	Xenopus laevis Ly1 antibody reactive (lyar), mRNA [NM_001092287]		444183	NM_001092287	Ly1 antibody reactive
A_10_P009281	-2.47271	tnfaip6	Xenopus laevis tumor necrosis factor, alpha-induced protein 6 (tnfaip6), mRNA [NM_001095445]		496285	NM_001095445	tumor necrosis factor, alpha-induced protein 6
A_10_P116541	-2.47185	pycrl	Xenopus laevis Pyrroline-5-carboxylate reductase 3, mRNA (cDNA clone IMAGE:8540347), partial cds [BC129663]		100036922	BC129663	Pyrroline-5-carboxylate reductase 3
A_10_P021671	-2.46866		AGENCOURT_11240421 Wellcome [CA982783]			CA982783
A_10_P062539	-2.46525	LOC495702	Xenopus laevis hypothetical LOC495702, mRNA (cDNA clone IMAGE:4632932), partial cds [BC106662]		495702	BC106662	uncharacterized LOC495702
A_10_P188118	-2.46297		Rep: Zonadhesin precursor. - Xenopus tropicalis, partial (28%) [TC440614]
A_10_P189473	-2.45519	aars	Xenopus laevis alanyl-tRNA synthetase (aars), mRNA [NM_001127870]		100158432	NM_001127870	alanyl-tRNA synthetase
A_10_P144672	-2.45021	MGC115038	Xenopus laevis uncharacterized protein MGC115038 (MGC115038), mRNA [NM_001095867]		734386	NM_001095867	uncharacterized protein MGC115038
A_10_P024877	-2.44982		AGENCOURT_15200952 NICHD_XGC_Sp1 Xenopus laevis cDNA clone IMAGE:4965135 5', mRNA sequence [CF285070]			CF285070
A_10_P045811	-2.44609	cln5	Xenopus laevis ceroid-lipofuscinosis, neuronal 5 (cln5), mRNA [NM_001127743]		100158286	NM_001127743	ceroid-lipofuscinosis, neuronal 5
A_10_P013918	-2.44253
A_10_P008478	-2.4425	creld2-a	Xenopus laevis cysteine-rich with EGF-like domains 2 (creld2-a), mRNA [NM_001094774]		495074	NM_001094774	cysteine-rich with EGF-like domains 2
A_10_P169763	-2.43977	cdc6	Xenopus laevis cell division cycle 6 (cdc6), mRNA [NM_001090971]		403388	NM_001090971	cell division cycle 6
A_10_P008364	-2.43666	LOC494985	Xenopus laevis uncharacterized LOC494985 (LOC494985), mRNA [NM_001094692]		494985	NM_001094692	uncharacterized LOC494985
A_10_P264107	-2.43404
A_10_P271877	-2.43068	klhl40	Xenopus laevis kelch-like family member 40 (klhl40), mRNA [NM_001096996]		779378	NM_001096996	kelch-like family member 40
A_10_P187038	-2.42987		Rep: Transmembrane protein 150 precursor. - Xenopus tropicalis, partial (7%) [TC440210]
A_10_P006668	-2.41943	mars	Xenopus laevis methionyl-tRNA synthetase (mars), mRNA [NM_001093254]		446558	NM_001093254	methionyl-tRNA synthetase
A_10_P123054	-2.41848		Rep: UPF0078 membrane protein ECH_0027 - Ehrlichia chaffeensis (strain Arkansas), partial (7%) [TC467039]
A_10_P125429	-2.41056
A_10_P173974	-2.40779	LOC100158415	Xenopus laevis hypothetical protein LOC100158415, mRNA (cDNA clone IMAGE:4889512), partial cds [BC161691]		100158415	BC161691	uncharacterized LOC100158415
A_10_P046911	-2.40507	farsa-b	Xenopus laevis phenylalanyl-tRNA synthetase, alpha subunit (farsa-b), mRNA [NM_001087382]		380545	NM_001087382	phenylalanyl-tRNA synthetase, alpha subunit
A_10_P242523	-2.40106
A_10_P186073	-2.39551
A_10_P230508	-2.39242
A_10_P002448	-2.38558	acsl1	Xenopus laevis acyl-CoA synthetase long-chain family member 1 protein (acsl1), mRNA [NM_001086974]		380135	NM_001086974	acyl-CoA synthetase long-chain family member 1 protein
A_10_P002404	-2.38552	hmgcs1	Xenopus laevis 3-hydroxy-3-methylglutaryl-Coenzyme A synthase 1 (hmgcs1), mRNA [NM_001086930]		380091	NM_001086930	3-hydroxy-3-methylglutaryl-Coenzyme A synthase 1
A_10_P039796	-2.38503	lman1	Xenopus laevis lectin, mannose-binding, 1 (lman1), mRNA [NM_001087481]		394295	NM_001087481	lectin, mannose-binding, 1
A_10_P045996	-2.37982	cyp51a1	Xenopus laevis cytochrome P450, family 51, subfamily A, polypeptide 1 (cyp51a1), mRNA [NM_001097816]		100037098	NM_001097816	cytochrome P450, family 51, subfamily A, polypeptide 1
A_10_P003584	-2.37309	farsb	Xenopus laevis phenylalanyl-tRNA synthetase, beta subunit (farsb), mRNA [NM_001087110]		380271	NM_001087110	phenylalanyl-tRNA synthetase, beta subunit
A_10_P016606	-2.36953		BP701172 Osada Taira anterior neuroectoderm (ANE) pCS105 cDNA library Xenopus laevis cDNA clone XL500k14ex 5', mRNA sequence [BP701172]			BP701172
A_10_P222708	-2.36663	tstd2	Xenopus laevis thiosulfate sulfurtransferase (rhodanese)-like domain containing 2 (tstd2), mRNA [NM_001114790]		100137641	NM_001114790	thiosulfate sulfurtransferase (rhodanese)-like domain containing 2
A_10_P003228	-2.35674	MGC53924	Xenopus laevis Catechol O-methyltransferase-like (MGC53924), mRNA [NM_001086246]		379402	NM_001086246	Catechol O-methyltransferase-like
A_10_P020789	-2.354		BX855146 NICHD_XGC_Emb1 Xenopus laevis cDNA clone IMAGp998G208300 ; IMAGE:3401131 5', mRNA sequence [BX855146]			BX855146
A_10_P035406	-2.35086	creld2-b	Xenopus laevis cysteine-rich with EGF-like domains 2 (creld2-b), mRNA [NM_001096069]		734593	NM_001096069	cysteine-rich with EGF-like domains 2
A_10_P250812	-2.34822		Rep: LOC445871 protein - Xenopus laevis (African clawed frog), partial (17%) [TC461772]
A_10_P187493	-2.34749	MGC78792	Xenopus laevis MGC78792 protein (MGC78792), mRNA [NM_001093140]		446444	NM_001093140	MGC78792 protein
A_10_P247458	-2.34716		Rep: MGC68823 protein - Xenopus laevis (African clawed frog), partial (11%) [TC460806]
A_10_P003415	-2.34261	chrnb3	Xenopus laevis cholinergic receptor, nicotinic, beta 3 (neuronal) (chrnb3), mRNA [NM_001087183]		380344	NM_001087183	cholinergic receptor, nicotinic, beta 3 (neuronal)
A_10_P022392	-2.33804		AGENCOURT_13054468 NICHD_XGC_Kid1 Xenopus laevis cDNA clone IMAGE:4032390 5', mRNA sequence [CB559907]			CB559907
A_10_P263162	-2.33139		AGENCOURT_13748336 NICHD_XGC_Tad2 Xenopus laevis cDNA clone IMAGE:6931937 5', mRNA sequence [CB943167]			CB943167
A_10_P043196	-2.33035	MGC115587	Xenopus laevis serine/threonine-protein kinase SRPK1-like (MGC115587), mRNA [NM_001096585]		735128	NM_001096585	serine/threonine-protein kinase SRPK1-like
A_10_P105160	-2.32914		AGENCOURT_11113871 NICHD XGC Emb1 Xenopus laevis cDNA clone IMAGE:6863857 5', mRNA sequence [CA987261]			CA987261
A_10_P091264	-2.3285		AGENCOURT_73652177 NICHD_XGC_int_m Xenopus laevis cDNA clone IMAGE:8531149 5', mRNA sequence [EB465138]			EB465138
A_10_P000120	-2.32579	olfm4	Xenopus laevis olfactomedin 4 (olfm4), mRNA [NM_001088746]		398296	NM_001088746	olfactomedin 4
A_10_P205728	-2.32319	ticrr	Xenopus laevis TOPBP1-interacting checkpoint and replication regulator (ticrr), mRNA [NM_001172306]		443616	NM_001172306	TOPBP1-interacting checkpoint and replication regulator
A_10_P036706	-2.32111	sdf2l1	Xenopus laevis stromal cell-derived factor 2-like 1 (sdf2l1), mRNA [NM_001095323]		496057	NM_001095323	stromal cell-derived factor 2-like 1
A_10_P208138	-2.31746	slc30a6-b	Xenopus laevis solute carrier family 30 (zinc transporter), member 6 (slc30a6-b), mRNA [NM_001092113]		444008	NM_001092113	solute carrier family 30 (zinc transporter), member 6
A_10_P001773	-2.31594		BP705765 Osada Taira anterior neuroectoderm (ANE) pCS105 cDNA library Xenopus laevis cDNA clone XL515n21ex 5', mRNA sequence [BP705765]			BP705765
A_10_P000095	-2.31101		Rep: Polycomblike 2 - Xenopus laevis (African clawed frog), complete [TC450965]
A_10_P200213	-2.30763
A_10_P192943	-2.30652		Rep: Cytochrome d terminal oxidase polypeptide subunit I - Acinetobacter baumannii (strain ATCC 17978 / NCDC KC 755), partial (4%) [TC442329]
A_10_P012024	-2.3057
A_10_P256312	-2.30431	tmem62	Xenopus laevis transmembrane protein 62 (tmem62), mRNA [NM_001096973]		779354	NM_001096973	transmembrane protein 62
A_10_P004948	-2.30261	pycr1	Xenopus laevis pyrroline-5-carboxylate reductase family, member 1 (pycr1), mRNA [NM_001091619]		432159	NM_001091619	pyrroline-5-carboxylate reductase family, member 1
A_10_P008035	-2.30255	nop2	Xenopus laevis hypothetical protein LOC100036868, mRNA (cDNA clone IMAGE:8464182), partial cds [BC129563]		100036868	BC129563	NOP2 nucleolar protein
A_10_P006758	-2.30168	adprhl1	Xenopus laevis ADP-ribosylhydrolase like 1 (adprhl1), mRNA [NM_001093322]		446626	NM_001093322	ADP-ribosylhydrolase like 1
A_10_P098011	-2.30117		DC062433 Osada Taira anterior endomesoderm (AEM) pCS105 cDNA library Xenopus laevis cDNA clone xlk154l02 5', mRNA sequence [DC062433]			DC062433
A_10_P008965	-2.29985		Xenopus laevis cDNA clone IMAGE:4174239 [BC085060]			BC085060
A_10_P183513	-2.29985		Rep: Polyribonucleotide nucleotidyltransferase 1 - Xenopus tropicalis (Western clawed frog) (Silurana tropicalis), partial (28%) [TC438926]
A_10_P142073	-2.29764	farsa-b	Xenopus laevis phenylalanyl-tRNA synthetase, alpha subunit (farsa-b), mRNA [NM_001087382]		380545	NM_001087382	phenylalanyl-tRNA synthetase, alpha subunit
A_10_P276857	-2.29668		Rep: Multiple myeloma tumor-associated protein 2 (hMMTAG2). - Xenopus tropicalis, partial (8%) [TC468901]
A_10_P201663	-2.29432		Rep: COG2197: Response regulator containing a CheY-like receiver domain and an HTH DNA-binding domain - Nostoc punctiforme PCC 73102, partial (7%) [TC445456]
A_10_P141203	-2.29012	znf367	Xenopus laevis zinc finger protein 367 (znf367), mRNA [NM_001091893]		443788	NM_001091893	zinc finger protein 367
A_10_P022637	-2.28948		AGENCOURT_13351725 NICHD_XGC_Tad1 Xenopus laevis cDNA clone IMAGE:6878194 3', mRNA sequence [CB561829]			CB561829
A_10_P268877	-2.28635		Rep: Uncharacterized protein C6orf174 precursor. - Takifugu rubripes, partial (4%) [TC466830]
A_10_P240728	-2.28463		Rep: Predicted protein - Monosiga brevicollis MX1, partial (5%) [TC458727]
A_10_P217853	-2.28381
A_10_P006227	-2.27807	pdlim3	Xenopus laevis PDZ and LIM domain 3 (pdlim3), mRNA [NM_001092857]		444755	NM_001092857	PDZ and LIM domain 3
A_10_P037641	-2.27719	LOC100037114	Xenopus laevis uncharacterized LOC100037114 (LOC100037114), mRNA [NM_001097824]		100037114	NM_001097824	uncharacterized LOC100037114
A_10_P013082	-2.27667		dai94f06.x1 NICHD XGC Ov1 Xenopus laevis cDNA clone IMAGE:5048195 3', mRNA sequence [BI444085]			BI444085
A_10_P073305	-2.26989	LOC733385	Xenopus laevis hypothetical protein LOC733385, mRNA (cDNA clone IMAGE:6635589), partial cds [BC106650]		733385	BC106650	uncharacterized LOC733385
A_10_P172568	-2.26946
A_10_P205413	-2.26609	hspa5b	Xenopus laevis heat shock 70 kDa protein 5b (hspa5b), mRNA [NM_001172177]		100337562	NM_001172177	heat shock 70 kDa protein 5b
A_10_P193903	-2.25827	tank	Xenopus laevis TRAF family member-associated NFKB activator (tank), mRNA [NM_001095630]		733315	NM_001095630	TRAF family member-associated NFKB activator
A_10_P025626	-2.25752		AGENCOURT_18792743 NICHD_XGC_Te2N Xenopus laevis cDNA clone IMAGE:7204736 5', mRNA sequence [CK797954]			CK797954
A_10_P007515	-2.25512	mpv17l	Xenopus laevis MPV17 mitochondrial membrane protein-like (mpv17l), mRNA [NM_001094005]		447298	NM_001094005	MPV17 mitochondrial membrane protein-like
A_10_P260792	-2.25254
A_10_P027555	-2.25163	no29	Xenopus laevis nucleolar protein NO29 (no29), mRNA [NM_001088231]		398005	NM_001088231	nucleolar protein NO29
A_10_P207008	-2.24755	dgat2	Xenopus laevis diacylglycerol O-acyltransferase 2 (dgat2), mRNA [NM_001089735]		398800	NM_001089735	diacylglycerol O-acyltransferase 2
A_10_P236098	-2.24652		Rep: Histidyl-tRNA synthetase (EC 6.1.1.21) (Histidine--tRNA ligase) (HisRS). - Xenopus tropicalis, partial (12%) [TC457296]
A_10_P185843	-2.24519		Rep: LOC100125186 protein - Xenopus tropicalis (Western clawed frog) (Silurana tropicalis), partial (84%) [TC439778]
A_10_P035611	-2.24496	abhd3	Xenopus laevis abhydrolase domain containing 3 (abhd3), mRNA [NM_001095957]		734476	NM_001095957	abhydrolase domain containing 3
A_10_P009779	-2.23935
A_10_P108941	-2.23841		AGENCOURT_10765171 Wellcome [CA971189]			CA971189
A_10_P171998	-2.23375	ccne1	Xenopus laevis cyclin E1 (ccne1), mRNA [NM_001087977]		397841	NM_001087977	cyclin E1
A_10_P079865	-2.23373	frmd5	Xenopus laevis hypothetical protein LOC733222, mRNA (cDNA clone IMAGE:6857135), partial cds [BC094102]		733222	BC094102	FERM domain containing 5
A_10_P103130	-2.22786
A_10_P179013	-2.22482		Rep: Secreted frizzled-related protein 2 - Xenopus tropicalis (Western clawed frog) (Silurana tropicalis), complete [TC437267]
A_10_P011992	-2.21593		BJ642296 NIBB Mochii normalized Xenopus early gastrula library Xenopus laevis cDNA clone XL212p20 3', mRNA sequence [BJ642296]			BJ642296
A_10_P021356	-2.21498		AGENCOURT_10769309 Wellcome [CA973224]			CA973224
A_10_P176733	-2.21267		Rep: tetratricopeptide repeat domain 27 - Xenopus tropicalis, partial (18%) [TC436438]
A_10_P009403	-2.2095	gipc2	Xenopus laevis GIPC PDZ domain containing family, member 2 (gipc2), mRNA [NM_001088817]		398379	NM_001088817	GIPC PDZ domain containing family, member 2
A_10_P148548	-2.20692		Rep: Cyclin-dependent kinases regulatory subunit 2 - Xenopus laevis (African clawed frog), complete [TC425206]
A_10_P279702	-2.20419	LOC734162	Xenopus laevis hypothetical protein LOC734162, mRNA (cDNA clone IMAGE:6935153), partial cds [BC099279]		734162	BC099279	uncharacterized LOC734162
A_10_P123164	-2.20375		Rep: Wu:fj06d02 protein - Xenopus laevis (African clawed frog), partial (49%) [TC430348]
A_10_P024575	-2.20163
A_10_P038176	-2.19992	farsa-a	Xenopus laevis phenylalanyl-tRNA synthetase, alpha subunit (farsa-a), mRNA [NM_001093661]		447019	NM_001093661	phenylalanyl-tRNA synthetase, alpha subunit
A_10_P048681	-2.19949	gsc-a	X.laevis organizer specific homeobox goosecoid mRNA, 3' end [M63872]		397752	M63872	goosecoid homeobox
A_10_P070157	-2.19913	ighv3-74	Xenopus laevis hypothetical protein LOC398774, mRNA (cDNA clone IMAGE:4173253), partial cds [BC060338]		398774	BC060338	immunoglobulin heavy variable 3-74
A_10_P124659	-2.1985
A_10_P102945	-2.1971		AGENCOURT_13997705 NICHD_XGC_Tad1 Xenopus laevis cDNA clone IMAGE:6939596 5', mRNA sequence [CD100240]			CD100240
A_10_P155493	-2.19618		Rep: Uncharacterized protein ITGB3BP - Homo sapiens (Human), partial (14%) [TC428199]
A_10_P047166	-2.19265	erlec1	Xenopus laevis endoplasmic reticulum lectin 1 (erlec1), mRNA [NM_001122883]		495829	NM_001122883	endoplasmic reticulum lectin 1
A_10_P233223	-2.19218		Rep: MGC83638 protein - Xenopus laevis (African clawed frog), partial (42%) [TC456378]
A_10_P004417	-2.19122	dnajc10	Xenopus laevis DnaJ (Hsp40) homolog, subfamily C, member 10 (dnajc10), mRNA [NM_001091464]		431990	NM_001091464	DnaJ (Hsp40) homolog, subfamily C, member 10
A_10_P141063	-2.1912		Rep: LOC100101282 protein - Xenopus laevis (African clawed frog), complete [TC417848]
A_10_P009703	-2.18992		Rep: LOC100036996 protein - Xenopus laevis (African clawed frog), partial (5%) [TC469277]
A_10_P199253	-2.18981
A_10_P007022	-2.18733	haus3	Xenopus laevis HAUS augmin-like complex subunit 3 (haus3), mRNA [NM_001093504]		446808	NM_001093504	HAUS augmin-like complex subunit 3
A_10_P176143	-2.18632		Rep: pleckstrin homology domain containing, family N member 1 - Xenopus tropicalis, partial (3%) [TC436204]
A_10_P178298	-2.18541		Rep: WD repeat protein SAZD (Transducin beta-like 3 protein). - Xenopus tropicalis, partial (3%) [TC437004]
A_10_P091014	-2.18507	smim11	BP675175 Osada Taira anterior neuroectoderm (ANE) pCS105 cDNA library Xenopus laevis cDNA clone XL418o23ex 5', mRNA sequence [BP675175]		100628319	BP675175	small integral membrane protein 11
A_10_P125714	-2.18375		AGENCOURT_11041650 NICHD XGC Emb1 Xenopus laevis cDNA clone IMAGE:6865574 5', mRNA sequence [CA793630]			CA793630
A_10_P010318	-2.18312	haus6	Xenopus laevis HAUS augmin-like complex, subunit 6 (haus6), mRNA [NM_001097095]		100036802	NM_001097095	HAUS augmin-like complex, subunit 6
A_10_P010739	-2.18189
A_10_P051794	-2.18137	hba1	Xenopus laevis hemoglobin, alpha 1 (hba1), mRNA [NM_001088024]		397869	NM_001088024	hemoglobin, alpha 1
A_10_P265402	-2.18103		Rep: Inhibitor of growth protein 3 (p47ING3 protein). - Xenopus tropicalis, partial (7%) [TC465864]
A_10_P235968	-2.17906		AGENCOURT_15596553 NICHD_XGC_Eye1 Xenopus laevis cDNA clone IMAGE:7019774 5', mRNA sequence [CF548346]			CF548346
A_10_P006627	-2.17823	cltb	Xenopus laevis clathrin, light polypeptide (Lcb) (cltb), mRNA [NM_001093219]		446523	NM_001093219	clathrin, light polypeptide (Lcb)
A_10_P003792	-2.17713	atad3a-b	Xenopus laevis ATPase family, AAA domain containing 3A (atad3a-b), mRNA [NM_001089657]		398759	NM_001089657	ATPase family, AAA domain containing 3A
A_10_P205803	-2.17371
A_10_P009105	-2.17052	gpr83.2	Xenopus laevis G protein-coupled receptor 83 (gpr83.2), mRNA [NM_001095226]		495959	NM_001095226	G protein-coupled receptor 83
A_10_P224428	-2.17015
A_10_P005346	-2.16373	mdn1	Xenopus laevis MDN1, midasin homolog (mdn1), mRNA [NM_001092154]		444049	NM_001092154	MDN1, midasin homolog
A_10_P073045	-2.16315		AGENCOURT_10765013 Wellcome [CA973363]			CA973363
A_10_P078085	-2.16232		S10-1-H8 Stage 10+ Gastrula Library Xenopus laevis cDNA 5' similar to Xenopus EST da03d10.y1 bl59d12.w1, mRNA sequence [BG409553]			BG409553
A_10_P123159	-2.16037	rap2c	Xenopus laevis RAP2C, member of RAS oncogene family (rap2c), mRNA [NM_001096190]		734719	NM_001096190	RAP2C, member of RAS oncogene family
A_10_P185808	-2.15891	aqp1	Xenopus laevis aquaporin 1 (Colton blood group) (aqp1), mRNA [NM_001091922]		443817	NM_001091922	aquaporin 1 (Colton blood group)
A_10_P016203	-2.15626
A_10_P008805	-2.15344	mrpl12	Xenopus laevis mitochondrial ribosomal protein L12 (mrpl12), mRNA [NM_001095027]		495364	NM_001095027	mitochondrial ribosomal protein L12
A_10_P236263	-2.15278
A_10_P050514	-2.15157	manf	Xenopus laevis similar to arginine-rich, mutated in early stage tumors, mRNA (cDNA clone IMAGE:4887999), partial cds [BC043846]		399228	BC043846	mesencephalic astrocyte-derived neurotrophic factor
A_10_P263832	-2.14991		Rep: LOC100037051 protein - Xenopus laevis (African clawed frog), partial (49%) [TC465419]
A_10_P063704	-2.14883		AGENCOURT_78603722 NICHD_XGC_limb Xenopus laevis cDNA clone IMAGE:8638045 5', mRNA sequence [EB738123]			EB738123
A_10_P008413	-2.14729	aspn	Xenopus laevis asporin (aspn), mRNA [NM_001094736]		495030	NM_001094736	asporin
A_10_P149893	-2.14522		Rep: Ppat protein - Xenopus laevis (African clawed frog), partial (27%) [TC425864]
A_10_P014588	-2.14323		BJ086082 NIBB Mochii normalized Xenopus tailbud library Xenopus laevis cDNA clone XL051p16 3', mRNA sequence [BJ086082]			BJ086082
A_10_P083615	-2.14024		AGENCOURT_69618738 NICHD_XGC_Ov1 Xenopus laevis cDNA clone IMAGE:8332069 5', mRNA sequence [DY575596]			DY575596
A_10_P227113	-2.13852
A_10_P162433	-2.13712
A_10_P168723	-2.13695		Rep: Synaptopodin. - Xenopus tropicalis, partial (83%) [TC433393]
A_10_P002124	-2.13641	atm	Xenopus laevis ATM serine/threonine kinase (atm), mRNA [NM_001088499]		398148	NM_001088499	ATM serine/threonine kinase
A_10_P009919	-2.12928
A_10_P213688	-2.12485	ate1	Xenopus laevis arginyltransferase 1 (ate1), mRNA [NM_001099894]		100101312	NM_001099894	arginyltransferase 1
A_10_P135463	-2.12482	rcn3	Xenopus laevis reticulocalbin 3, EF-hand calcium binding domain (rcn3), mRNA [NM_001093490]		446794	NM_001093490	reticulocalbin 3, EF-hand calcium binding domain
A_10_P101080	-2.12156		AGENCOURT_10767496 Wellcome [CA973742]			CA973742
A_10_P178928	-2.12111	ighv3-74	Xenopus laevis hypothetical protein LOC398774, mRNA (cDNA clone IMAGE:4173253), partial cds [BC060338]		398774	BC060338	immunoglobulin heavy variable 3-74
A_10_P016479	-2.1177		BP695428 Osada Taira anterior neuroectoderm (ANE) pCS105 cDNA library Xenopus laevis cDNA clone XL477h10ex 5', mRNA sequence [BP695428]			BP695428
A_10_P010744	-2.11714
A_10_P000382	-2.11618	mhc1a-a	Xenopus laevis major histocompatibility complex class I antigen (mhc1a-a), mRNA [NM_001085732]		373808	NM_001085732	major histocompatibility complex class I antigen
A_10_P244953	-2.11616		Rep: Multiple myeloma tumor-associated protein 2 (hMMTAG2). - Xenopus tropicalis, partial (9%) [TC460055]
A_10_P172848	-2.11409		Rep: Zgc:152896 protein - Danio rerio (Zebrafish) (Brachydanio rerio), partial (20%) [TC434929]
A_10_P003036	-2.11266	abcf2	Xenopus laevis ATP-binding cassette, sub-family F (GCN20), member 2 (abcf2), mRNA [NM_001086598]		379759	NM_001086598	ATP-binding cassette, sub-family F (GCN20), member 2
A_10_P005107	-2.11176	rnf219	Xenopus laevis ring finger protein 219 (rnf219), mRNA [NM_001091802]		443579	NM_001091802	ring finger protein 219
A_10_P062634	-2.11168		Rep: Predicted protein - Monosiga brevicollis MX1, partial (4%) [TC453582]
A_10_P015505	-2.10932
A_10_P182973	-2.10568		Rep: Dpf1 protein - Xenopus tropicalis (Western clawed frog) (Silurana tropicalis), partial (48%) [TC438732]
A_10_P170740	-2.10039	pdia6-b	Xenopus laevis protein disulfide isomerase family A, member 6 (pdia6-b), mRNA [NM_001086836]		379997	NM_001086836	protein disulfide isomerase family A, member 6
A_10_P044342	-2.10038	tuba8	Xenopus laevis tubulin, alpha 8 (tuba8), mRNA [NM_001096986]		779368	NM_001096986	tubulin, alpha 8
A_10_P233118	-2.10037		Rep: Four and a half LIM domains protein 2 (FHL-2) (Skeletal muscle LIM- protein 3) (SLIM 3) (LIM domain protein DRAL). - Xenopus tropicalis, partial (43%) [TC456345]
A_10_P008849	-2.10026	opn1sw	Xenopus laevis opsin 1 (cone pigments), short-wave-sensitive (opn1sw), mRNA [NM_001085652]		373655	NM_001085652	opsin 1 (cone pigments), short-wave-sensitive
A_10_P187253	-2.09898	slc2a9-a	Xenopus laevis solute carrier family 2 (facilitated glucose transporter), member 9 (slc2a9-a), mRNA [NM_001127842]		100158398	NM_001127842	solute carrier family 2 (facilitated glucose transporter), member 9
A_10_P090540	-2.09861		DC064623 Osada Taira anterior endomesoderm (AEM) pCS105 cDNA library Xenopus laevis cDNA clone xlk161k10 5', mRNA sequence [DC064623]			DC064623
A_10_P148878	-2.09639		Rep: Proteasome 26S subunit, non-ATPase, 13 - Danio rerio (Zebrafish) (Brachydanio rerio), partial (4%) [TC438912]
A_10_P236278	-2.09638
A_10_P019739	-2.09432		Rep: Crossover junction endonuclease EME1 - Mus musculus (Mouse), partial (16%) [TC429179]
A_10_P215368	-2.09191		Rep: Metabotropic glutamate receptor 7 precursor (mGluR7). - Xenopus tropicalis, partial (5%) [TC450495]
A_10_P016242	-2.08997		BP685813 Osada Taira anterior neuroectoderm (ANE) pCS105 cDNA library Xenopus laevis cDNA clone XL404h07ex 5', mRNA sequence [BP685813]			BP685813
A_10_P007004	-2.08994	rcn3	Xenopus laevis reticulocalbin 3, EF-hand calcium binding domain (rcn3), mRNA [NM_001093490]		446794	NM_001093490	reticulocalbin 3, EF-hand calcium binding domain
A_10_P019664	-2.08957		BX842955 Wellcome CRC pRN3 head Xenopus laevis cDNA clone IMAGp998I038734 ; IMAGE:3581258 5', mRNA sequence [BX842955]			BX842955
A_10_P132752	-2.08853	LOC100037114	Xenopus laevis uncharacterized LOC100037114 (LOC100037114), mRNA [NM_001097824]		100037114	NM_001097824	uncharacterized LOC100037114
A_10_P006946	-2.08717	MGC79035	Xenopus laevis MGC79035 protein (MGC79035), mRNA [NM_001093448]		446752	NM_001093448	MGC79035 protein
A_10_P036587	-2.08569	LOC100037107	Xenopus laevis uncharacterized LOC100037107 (LOC100037107), mRNA [NM_001097821]		100037107	NM_001097821	uncharacterized LOC100037107
A_10_P059364	-2.08455		AGENCOURT_10492433 NICHD XGC OO1 Xenopus laevis cDNA clone IMAGE:6640914 5', mRNA sequence [BU914412]			BU914412
A_10_P194198	-2.08394
A_10_P012042	-2.08314		AGENCOURT_90387068 NICHD_XGC_int_m Xenopus laevis cDNA clone IMAGE:8823030 3', mRNA sequence [EG575467]			EG575467
A_10_P010849	-2.08272		Rep: UDP-glucose:glycoprotein glucosyltransferase 1 precursor - Rattus norvegicus (Rat), partial (13%) [TC451090]
A_10_P002130	-2.08086	pcsk6	Xenopus laevis proprotein convertase subtilisin/kexin type 6 (pcsk6), mRNA [NM_001092998]		446296	NM_001092998	proprotein convertase subtilisin/kexin type 6
A_10_P222198	-2.07824	lyar	Xenopus laevis Ly1 antibody reactive (lyar), mRNA [NM_001092287]		444183	NM_001092287	Ly1 antibody reactive
A_10_P003670	-2.07684	pitrm1	Xenopus laevis pitrilysin metallopeptidase 1 (pitrm1), mRNA [NM_001086512]		379672	NM_001086512	pitrilysin metallopeptidase 1
A_10_P016623	-2.0757	ptrhd1	Xenopus laevis peptidyl-tRNA hydrolase domain containing 1 (ptrhd1), mRNA [NM_001096928]		779309	NM_001096928	peptidyl-tRNA hydrolase domain containing 1
A_10_P032391	-2.07533	mapk12	Xenopus laevis mitogen-activated protein kinase 12 (mapk12), mRNA [NM_001089127]		398592	NM_001089127	mitogen-activated protein kinase 12
A_10_P030566	-2.07519	rab32	Xenopus laevis RAB32, member RAS oncogene family (rab32), mRNA [NM_001096662]		735209	NM_001096662	RAB32, member RAS oncogene family
A_10_P046151	-2.07492	ccdc172	Xenopus laevis coiled-coil domain-containing protein 172 (ccdc172), mRNA [NM_001096311]		734845	NM_001096311	coiled-coil domain-containing protein 172
A_10_P016687	-2.07406		Rep: CDC42 small effector 2 - Homo sapiens (Human), complete [TC431876]
A_10_P092069	-2.07263		AGENCOURT_90482024 NICHD_XGC_int_m Xenopus laevis cDNA clone IMAGE:8824009 3', mRNA sequence [EG575719]			EG575719
A_10_P003829	-2.0712	MGC68448	Xenopus laevis uncharacterized protein MGC68448 (MGC68448), mRNA [NM_001089645]		398753	NM_001089645	uncharacterized protein MGC68448
A_10_P010212	-2.07113		Rep: LOC398657 protein - Xenopus laevis (African clawed frog), complete [TC420500]
A_10_P017999	-2.06927		Rep: COL11A1 protein - Homo sapiens (Human), partial (19%) [TC432579]
A_10_P002028	-2.06864	hmgxb4	Xenopus laevis HMG box domain containing 4 (hmgxb4), mRNA [NM_001089277]		398700	NM_001089277	HMG box domain containing 4
A_10_P092504	-2.06653		AGENCOURT_11302536 NICHD XGC Emb1 Xenopus laevis cDNA clone IMAGE:6865074 5', mRNA sequence [CB209693]			CB209693
A_10_P277057	-2.06621
A_10_P020201	-2.06617		BX848834 Soares NXEG Xenopus laevis cDNA clone IMAGp998K148087 ; IMAGE:3301765 5', mRNA sequence [BX848834]			BX848834
A_10_P226849	-2.064		Rep: Pvalb protein - Xenopus tropicalis (Western clawed frog) (Silurana tropicalis), complete [TC440164]
A_10_P037496	-2.06223	npm3	Xenopus laevis nucleophosmin/nucleoplasmin 3 (npm3), mRNA [NM_001093806]		447096	NM_001093806	nucleophosmin/nucleoplasmin 3
A_10_P047001	-2.06173	aars	Xenopus laevis alanyl-tRNA synthetase (aars), mRNA [NM_001127870]		100158432	NM_001127870	alanyl-tRNA synthetase
A_10_P149493	-2.05939	LOC495419	Xenopus laevis uncharacterized LOC495419 (LOC495419), mRNA [NM_001095076]		495419	NM_001095076	uncharacterized LOC495419
A_10_P031416	-2.05902	csmd1	Xenopus laevis CUB and Sushi multiple domains 1 (csmd1), mRNA [NM_001114809]		100137671	NM_001114809	CUB and Sushi multiple domains 1
A_10_P023144	-2.05792		AGENCOURT_12978911 NICHD_XGC_Tad2 Xenopus laevis cDNA clone IMAGE:6873848 3', mRNA sequence [CB756236]			CB756236
A_10_P164928	-2.05642
A_10_P004061	-2.05576	pgr-a	Xenopus laevis progesterone receptor (pgr-a), mRNA [NM_001085631]		373633	NM_001085631	progesterone receptor
A_10_P004520	-2.05497	thop1	Xenopus laevis thimet oligopeptidase 1 (thop1), mRNA [NM_001087915]		397806	NM_001087915	thimet oligopeptidase 1
A_10_P257087	-2.05455		Rep: Trafficking kinesin-binding protein 1 (106 kDa O-GlcNAc transferase- interacting protein). - Xenopus tropicalis, partial (17%) [TC463542]
A_10_P054949	-2.04719		za98a05.x50 Xenopus EST library Xenopus laevis cDNA clone za98a05 5', mRNA sequence [AW159343]			AW159343
A_10_P173748	-2.04252
A_10_P185253	-2.04028		Rep: ADM precursor [Contains: Adrenomedullin (AM); Proadrenomedullin N-20 terminal peptide (ProAM-N20) (ProAM N-terminal 20 peptide) (PAMP)]. - Xenopus tropicalis, partial (18%) [TC439550]
A_10_P139583	-2.04	aqp1	Xenopus laevis aquaporin 1 (Colton blood group) (aqp1), mRNA [NM_001091922]		443817	NM_001091922	aquaporin 1 (Colton blood group)
A_10_P279102	-2.03991		Rep: Pancreatic secretory trypsin inhibitor precursor - Homo sapiens (Human), partial (29%) [TC469454]
A_10_P004565	-2.03991	tmem30b	Xenopus laevis transmembrane protein 30B (tmem30b), mRNA [NM_001091426]		431946	NM_001091426	transmembrane protein 30B
A_10_P280567	-2.03962		Rep: MGC114697 protein - Xenopus laevis (African clawed frog), partial (4%) [TC429197]
A_10_P027481	-2.03927	nolc1	Xenopus laevis nucleolar and coiled-body phosphoprotein 1 (nolc1), mRNA [NM_001088086]		397918	NM_001088086	nucleolar and coiled-body phosphoprotein 1
A_10_P263747	-2.0358		Rep: lipidosin - Xenopus tropicalis, partial (46%) [TC465397]
A_10_P176823	-2.03538	dusp19	Xenopus laevis dual specificity phosphatase 19 (dusp19), mRNA [NM_001095740]		734256	NM_001095740	dual specificity phosphatase 19
A_10_P263502	-2.03424		AGENCOURT_77981295 NICHD_XGC_limb Xenopus laevis cDNA clone IMAGE:8636986 5', mRNA sequence [EB736658]			EB736658
A_10_P224558	-2.03181		Rep: Chromosome 10 SCAF14571, whole genome shotgun sequence - Tetraodon nigroviridis (Green puffer), partial (21%) [TC453629]
A_10_P172828	-2.02796		Rep: nucleolar complex associated 2 homolog - Gallus gallus, partial (38%) [TC434925]
A_10_P218013	-2.02776		Rep: Alpha-ketoglutarate-dependent dioxygenase alkB homolog 2 (EC 1.14.11.-) (Alkylated DNA repair protein alkB homolog 2) (Oxy DC1). - Xenopus tropicalis, partial (43%) [TC451335]
A_10_P158268	-2.02767	aars	Xenopus laevis alanyl-tRNA synthetase (aars), mRNA [NM_001127870]		100158432	NM_001127870	alanyl-tRNA synthetase
A_10_P196998	-2.02427
A_10_P000364	-2.02373	p75NTRa	Xenopus laevis p75 neurotrophin receptor a-1 (p75NTRa), mRNA [NM_001088466]		398129	NM_001088466	p75 neurotrophin receptor a-1
A_10_P120286	-2.0222		Rep: MGC69138 protein - Xenopus laevis (African clawed frog), partial (58%) [TC431775]
A_10_P073990	-2.01906		AGENCOURT_18833212 NICHD_XGC_Te2N Xenopus laevis cDNA clone IMAGE:7203346 5', mRNA sequence [CK800517]			CK800517
A_10_P069162	-2.01811		Rep: Isoform 2 of Q9BXT6 - Homo sapiens (Human), partial (23%) [TC454986]
A_10_P113941	-2.01573
A_10_P005453	-2.01426	epm2a	Xenopus laevis epilepsy, progressive myoclonus type 2A, Lafora disease (laforin) (epm2a), mRNA [NM_001092220]		444115	NM_001092220	epilepsy, progressive myoclonus type 2A, Lafora disease (laforin)
A_10_P035171	-2.01	inha	Xenopus laevis inhibin, alpha (inha), mRNA [NM_001112878]		100127311	NM_001112878	inhibin, alpha
A_10_P008536	-2.00884	rrs1	Xenopus laevis RRS1 ribosome biogenesis regulator homolog (rrs1), mRNA [NM_001094935]		495260	NM_001094935	RRS1 ribosome biogenesis regulator homolog
A_10_P103150	-2.00558		AGENCOURT_77788919 NICHD_XGC_skin_m Xenopus laevis cDNA clone IMAGE:8642791 5', mRNA sequence [EB738249]			EB738249
A_10_P187333	-2.00397		Rep: G patch domain-containing protein 4 - Xenopus laevis (African clawed frog), partial (52%) [TC440326]
A_10_P261142	-2.00372
A_10_P067412	-2.0031	a1-a	Xenopus laevis vitellogenin (A1) mRNA [M83716]		378512	M83716	vitellogenin
A_10_P065959	-2.00138		Rep: Netrin-1 - Xenopus laevis (African clawed frog), complete [TC453083]
