# Supplementary material for: Transcriptome profiling reveals male- and female-specific gene expression pattern and novel gene candidates for the control of sex determination and gonad development in Xenopus laevis
Source: Dev Genes Evol. 2019 Apr 10;229(2):53–72. doi: 10.1007/s00427-019-00630-y (PMC6500517; doi:10.1007/s00427-019-00630-y)
Supplement: Supplementary file 10 — (XLSX 35 kb) [file 427_2019_630_MOESM10_ESM.xlsx]

## Sheet: Arkusz1
Supplementary Table 10. Genes downregulated in ZZ (genetic males) gonads at NF56 in relation to NF53 stage.
ProbeName	Log FC ([F50] vs [F53])	GeneSymbol	Description	EnsemblID	EntrezGeneID	GenbankAccession	GeneName
A_10_P199358	9.64092	alb-a	Xenopus laevis albumin (alb-a), mRNA [NM_001087775]		397731	NM_001087775	albumin
A_10_P210703	9.28242	alb-b	Xenopus laevis albumin (alb-b), mRNA [NM_001094461]		448844	NM_001094461	albumin
A_10_P046121	9.24783	alb-b	Xenopus laevis albumin (alb-b), mRNA [NM_001094461]		448844	NM_001094461	albumin
A_10_P273787	9.05386	alb-a	Xenopus laevis albumin (alb-a), mRNA [NM_001087775]		397731	NM_001087775	albumin
A_10_P036346	8.89984	LOC100189571	Xenopus laevis uncharacterized LOC100189571 (LOC100189571), mRNA [NM_001135070]		100189571	NM_001135070	uncharacterized LOC100189571
A_10_P069777	8.71567		EST0002 Xenopus adult liver ZAP Express phage library Xenopus laevis cDNA clone 3H12, mRNA sequence [CA752736]			CA752736
A_10_P010112	8.60089		Rep: LOC495168 protein - Xenopus laevis (African clawed frog), partial (4%) [TC449865]
A_10_P188738	8.42936	alb-b	Xenopus laevis albumin (alb-b), mRNA [NM_001094461]		448844	NM_001094461	albumin
A_10_P187353	8.29011	alb-b	Xenopus laevis albumin (alb-b), mRNA [NM_001094461]		448844	NM_001094461	albumin
A_10_P142303	8.28659	ambp	Xenopus laevis alpha-1-microglobulin/bikunin precursor (ambp), mRNA [NM_001087351]		380514	NM_001087351	alpha-1-microglobulin/bikunin precursor
A_10_P044031	8.13634	itih2	Xenopus laevis inter-alpha-trypsin inhibitor heavy chain 2 (itih2), mRNA [NM_001094861]		495168	NM_001094861	inter-alpha-trypsin inhibitor heavy chain 2
A_10_P102465	7.96336	rbp4	Xenopus laevis retinol binding protein 4, plasma (rbp4), mRNA [NM_001086998]		380159	NM_001086998	retinol binding protein 4, plasma
A_10_P000018	7.9264	LOC397792	Xenopus laevis alpha-1-antiproteinase (LOC397792), mRNA [NM_001087889]		397792	NM_001087889	alpha-1-antiproteinase
A_10_P003291	7.87179	fgg	Xenopus laevis fibrinogen gamma chain (fgg), mRNA [NM_001087170]		380331	NM_001087170	fibrinogen gamma chain
A_10_P030946	7.72332	rbp4	Xenopus laevis retinol binding protein 4, plasma (rbp4), mRNA [NM_001086998]		380159	NM_001086998	retinol binding protein 4, plasma
A_10_P180718	7.67475	hrg	Xenopus laevis histidine-rich glycoprotein (hrg), mRNA [NM_001086036]		379192	NM_001086036	histidine-rich glycoprotein
A_10_P056207	7.65718	vtn	Xenopus laevis vitronectin (vtn), mRNA [NM_001197081]		445877	NM_001197081	vitronectin
A_10_P026970	7.50999	ambp	Xenopus laevis alpha-1-microglobulin/bikunin precursor (ambp), mRNA [NM_001087351]		380514	NM_001087351	alpha-1-microglobulin/bikunin precursor
A_10_P032706	7.50049	tf-a	Xenopus laevis transferrin (tf-a), mRNA [NM_001086343]		379502	NM_001086343	transferrin
A_10_P027070	7.46105	alb-a	Xenopus laevis albumin (alb-a), mRNA [NM_001087775]		397731	NM_001087775	albumin
A_10_P027027	7.36707	ptx	Xenopus laevis pentraxin (ptx), mRNA [NM_001088301]		398040	NM_001088301	pentraxin
A_10_P171928	7.30323
A_10_P046571	7.21832	hrg	Xenopus laevis histidine-rich glycoprotein (hrg), mRNA [NM_001086036]		379192	NM_001086036	histidine-rich glycoprotein
A_10_P233398	7.14768	vtn	Xenopus laevis vitronectin (vtn), mRNA [NM_001197081]		445877	NM_001197081	vitronectin
A_10_P008892	7.14288	tdo2	Xenopus laevis tryptophan 2,3-dioxygenase (tdo2), mRNA [NM_001095135]		495495	NM_001095135	tryptophan 2,3-dioxygenase
A_10_P003999	7.13744	MGC68452	Xenopus laevis uncharacterized protein MGC68452 (MGC68452), mRNA [NM_001090149]		399023	NM_001090149	uncharacterized protein MGC68452
A_10_P037902	7.04648	alb-a	Xenopus laevis albumin (alb-a), mRNA [NM_001087775]		397731	NM_001087775	albumin
A_10_P068202	6.9482	MGC85357	Xenopus laevis MGC85357 protein (MGC85357), mRNA [NM_001093832]		447123	NM_001093832	MGC85357 protein
A_10_P052620	6.88774	hrg	Xenopus laevis histidine-rich glycoprotein (hrg), mRNA [NM_001086036]		379192	NM_001086036	histidine-rich glycoprotein
A_10_P005244	6.80165	c8a	Xenopus laevis complement component 8, alpha polypeptide (c8a), mRNA [NM_001092080]		443975	NM_001092080	complement component 8, alpha polypeptide
A_10_P003417	6.79908	proc	Xenopus laevis protein C (inactivator of coagulation factors Va and VIIIa) (proc), mRNA [NM_001086955]		380116	NM_001086955	protein C (inactivator of coagulation factors Va and VIIIa)
A_10_P027212	6.76986	fgb	Xenopus laevis fibrinogen beta chain (fgb), mRNA [NM_001087949]		397825	NM_001087949	fibrinogen beta chain
A_10_P067527	6.71444	ctrc	Xenopus laevis chymotrypsin C (caldecrin) (ctrc), mRNA [NM_001091989]		443884	NM_001091989	chymotrypsin C (caldecrin)
A_10_P005245	6.67485	ca6	Xenopus laevis carbonic anhydrase 6 (ca6), mRNA [NM_001092081]		443976	NM_001092081	carbonic anhydrase 6
A_10_P004680	6.60643	c6.1	Xenopus laevis complement component 6, gene 1 (c6.1), mRNA [NM_001091779]		432346	NM_001091779	complement component 6, gene 1
A_10_P003601	6.4772	tf-b	Xenopus laevis transferrin (tf-b), mRNA [NM_001089601]		398723	NM_001089601	transferrin
A_10_P023963	6.40287		AGENCOURT_14238640 NICHD_XGC_Eye1 Xenopus laevis cDNA clone IMAGE:6959155 5', mRNA sequence [CD301816]			CD301816
A_10_P241238	6.37355	pck1	Xenopus laevis phosphoenolpyruvate carboxykinase 1, cytosolic (pck1), mRNA [NM_001086683]		379844	NM_001086683	phosphoenolpyruvate carboxykinase 1, cytosolic
A_10_P048281	6.37268	a2ml1	Xenopus laevis alpha-2-macroglobulin-like 1 (a2ml1), mRNA [NM_001135077]		100189580	NM_001135077	alpha-2-macroglobulin-like 1
A_10_P254202	6.34558	ambp	Xenopus laevis alpha-1-microglobulin/bikunin precursor (ambp), mRNA [NM_001087351]		380514	NM_001087351	alpha-1-microglobulin/bikunin precursor
A_10_P004053	6.33481	rbp4	Xenopus laevis retinol binding protein 4, plasma (rbp4), mRNA [NM_001087726]		397705	NM_001087726	retinol binding protein 4, plasma
A_10_P005433	6.32029	folr4	Xenopus laevis folate receptor 4 (delta) homolog (mouse) (folr4), mRNA [NM_001174032]		100381129	NM_001174032	folate receptor 4 (delta) homolog (mouse)
A_10_P211528	6.28638	tf-b	Xenopus laevis transferrin (tf-b), mRNA [NM_001089601]		398723	NM_001089601	transferrin
A_10_P222103	6.259	LOC100189571	Xenopus laevis uncharacterized LOC100189571 (LOC100189571), mRNA [NM_001135070]		100189571	NM_001135070	uncharacterized LOC100189571
A_10_P126054	6.24665	MGC64344	Xenopus laevis Trypsin (MGC64344), mRNA [NM_001086301]		379460	NM_001086301	Trypsin
A_10_P008164	6.20648	apoa4	Xenopus laevis apolipoprotein A4 (apoa4), mRNA [NM_001094535]		494693	NM_001094535	apolipoprotein A4
A_10_P032156	6.05711	pnlip	Xenopus laevis pancreatic lipase (pnlip), mRNA [NM_001097678]		100036900	NM_001097678	pancreatic lipase
A_10_P035305	6.04414	MGC116497	Xenopus laevis uncharacterized protein MGC116497 (MGC116497), mRNA [NM_001096158]		734687	NM_001096158	uncharacterized protein MGC116497
A_10_P003357	6.02388	cel	Xenopus laevis carboxyl ester lipase (cel), mRNA [NM_001087384]		380547	NM_001087384	carboxyl ester lipase
A_10_P003635	5.92872	pck1	Xenopus laevis phosphoenolpyruvate carboxykinase 1 (soluble) (pck1), mRNA [NM_001086477]		379637	NM_001086477	phosphoenolpyruvate carboxykinase 1 (soluble)
A_10_P007316	5.91337	MGC85357	Xenopus laevis MGC85357 protein (MGC85357), mRNA [NM_001093832]		447123	NM_001093832	MGC85357 protein
A_10_P215738	5.88811		Rep: Protein I - Bovine coronavirus (strain F15) (BCoV) (BCV), partial (10%) [TC450639]
A_10_P142958	5.88379	pnlip	Xenopus laevis pancreatic lipase (pnlip), mRNA [NM_001097678]		100036900	NM_001097678	pancreatic lipase
A_10_P222083	5.84008		Rep: LOC594926 protein - Xenopus tropicalis (Western clawed frog) (Silurana tropicalis), partial (29%) [TC452824]
A_10_P008609	5.82552	itih2	Xenopus laevis inter-alpha-trypsin inhibitor heavy chain 2 (itih2), mRNA [NM_001094861]		495168	NM_001094861	inter-alpha-trypsin inhibitor heavy chain 2
A_10_P154413	5.80797
A_10_P200243	5.80364	ptgds-b	Xenopus laevis prostaglandin D2 synthase 21kDa (brain) (ptgds-b), mRNA [NM_001088044]		397884	NM_001088044	prostaglandin D2 synthase 21kDa (brain)
A_10_P140538	5.7786	fga	Xenopus laevis fibrinogen alpha chain (fga), mRNA [NM_001086860]		380021	NM_001086860	fibrinogen alpha chain
A_10_P033461	5.7101	ptgds-b	Xenopus laevis prostaglandin D2 synthase 21kDa (brain) (ptgds-b), mRNA [NM_001088044]		397884	NM_001088044	prostaglandin D2 synthase 21kDa (brain)
A_10_P017934	5.66269		AGENCOURT_8114853 NICHD XGC Emb4 Xenopus laevis cDNA clone IMAGE:5543427 5', mRNA sequence [BQ732878]			BQ732878
A_10_P070782	5.65249	tat	Xenopus laevis hypothetical protein LOC443707, mRNA (cDNA clone IMAGE:7019538), partial cds [BC074414]		443707	BC074414	tyrosine aminotransferase
A_10_P077615	5.63163	MGC116439	Xenopus laevis uncharacterized protein MGC116439 (MGC116439), mRNA [NM_001096144]		734670	NM_001096144	uncharacterized protein MGC116439
A_10_P135771	5.59624	amy2b	Xenopus laevis amylase, alpha 2B (pancreatic) (amy2b), mRNA [NM_001086441]		379600	NM_001086441	amylase, alpha 2B (pancreatic)
A_10_P020308	5.57401		BX849887 NICHD_XGC_Li1 Xenopus laevis cDNA clone IMAGp998K1811318 ; IMAGE:5129993 5', mRNA sequence [BX849887]			BX849887
A_10_P216418	5.42884		Rep: MGC80117 protein - Xenopus laevis (African clawed frog), partial (56%) [TC450864]
A_10_P142978	5.42033	cpa1	Xenopus laevis carboxypeptidase A1 (pancreatic) (cpa1), mRNA [NM_001095030]		495367	NM_001095030	carboxypeptidase A1 (pancreatic)
A_10_P052094	5.371	LOC398654	Xenopus laevis cDNA clone IMAGE:3396728 [BC100182]		398654	BC100182	fibrinogen alpha
A_10_P045211	5.34502	ctrc	Xenopus laevis chymotrypsin C (caldecrin) (ctrc), mRNA [NM_001091989]		443884	NM_001091989	chymotrypsin C (caldecrin)
A_10_P005748	5.32971	ctrb2	Xenopus laevis chymotrypsinogen B2 (ctrb2), mRNA [NM_001092462]		444360	NM_001092462	chymotrypsinogen B2
A_10_P005810	5.32815	MGC82963	Xenopus laevis MGC82963 protein (MGC82963), mRNA [NM_001092506]		444404	NM_001092506	MGC82963 protein
A_10_P020802	5.31649		Rep: LOC594926 protein - Xenopus tropicalis (Western clawed frog) (Silurana tropicalis), partial (32%) [TC435134]
A_10_P045301	5.28741	cps1	Xenopus laevis carbamoyl-phosphate synthase 1, mitochondrial (cps1), mRNA [NM_001095640]		733340	NM_001095640	carbamoyl-phosphate synthase 1, mitochondrial
A_10_P003333	5.28104	tm4sf4	Xenopus laevis transmembrane 4 L six family member 4 (tm4sf4), mRNA [NM_001086865]		380026	NM_001086865	transmembrane 4 L six family member 4
A_10_P003602	5.26642	amy2b	Xenopus laevis amylase, alpha 2B (pancreatic) (amy2b), mRNA [NM_001086441]		379600	NM_001086441	amylase, alpha 2B (pancreatic)
A_10_P007346	5.25541	MGC85508	Xenopus laevis MGC85508 protein (MGC85508), mRNA [NM_001093874]		447166	NM_001093874	MGC85508 protein
A_10_P003831	5.2398	MGC68455	Xenopus laevis Glucose-6-phosphatase-like (MGC68455), mRNA [NM_001089835]		398855	NM_001089835	Glucose-6-phosphatase-like
A_10_P106805	5.23192	ptgds-a	Xenopus laevis prostaglandin D2 synthase 21kDa (brain) (ptgds-a), mRNA [NM_001092825]		444723	NM_001092825	prostaglandin D2 synthase 21kDa (brain)
A_10_P002303	5.21977	fga	Xenopus laevis fibrinogen alpha chain (fga), mRNA [NM_001086860]		380021	NM_001086860	fibrinogen alpha chain
A_10_P008616	5.15543	gc	Xenopus laevis group-specific component (vitamin D binding protein) (gc), mRNA [NM_001094866]		495173	NM_001094866	group-specific component (vitamin D binding protein)
A_10_P167898	5.15319		Rep: Pancreatic secretory trypsin inhibitor - Monodelphis domestica (Short-tailed gray opossum), partial (76%) [TC433086]
A_10_P056637	5.13176	LOC100158309	Xenopus laevis hypothetical protein LOC100158309, mRNA (cDNA clone IMAGE:3397805), partial cds [BC160742]		100158309	BC160742	uncharacterized LOC100158309
A_10_P221613	5.12489	fgb	Xenopus laevis fibrinogen beta chain (fgb), mRNA [NM_001087949]		397825	NM_001087949	fibrinogen beta chain
A_10_P211378	5.11932	fgb	Xenopus laevis fibrinogen beta chain (fgb), mRNA [NM_001087949]		397825	NM_001087949	fibrinogen beta chain
A_10_P068493	5.10017	fetub	Xenopus laevis hypothetical protein LOC446919, mRNA (cDNA clone IMAGE:6873809), partial cds [BC078490]		446919	BC078490	fetuin B
A_10_P091539	5.06672		AGENCOURT_86351754 NICHD_XGC_panc Xenopus laevis cDNA clone IMAGE:8735397 5', mRNA sequence [EE312989]			EE312989
A_10_P197198	5.03649
A_10_P008807	5.03243	cpa1	Xenopus laevis carboxypeptidase A1 (pancreatic) (cpa1), mRNA [NM_001095030]		495367	NM_001095030	carboxypeptidase A1 (pancreatic)
A_10_P116686	4.99489		AGENCOURT_74301673 NICHD_XGC_limb_m Xenopus laevis cDNA clone IMAGE:8533283 5', mRNA sequence [EB469763]			EB469763
A_10_P043571	4.95905	ctrl	Xenopus laevis chymotrypsin-like (ctrl), mRNA [NM_001086336]		379495	NM_001086336	chymotrypsin-like
A_10_P008312	4.93255	kng1	Xenopus laevis kininogen 1 (kng1), mRNA [NM_001094659]		494833	NM_001094659	kininogen 1
A_10_P037096	4.92287	MGC116439	Xenopus laevis uncharacterized protein MGC116439 (MGC116439), mRNA [NM_001096144]		734670	NM_001096144	uncharacterized protein MGC116439
A_10_P034336	4.89998	serpina1	Xenopus laevis serpin peptidase inhibitor, clade A (alpha-1 antiproteinase, antitrypsin), member 1 (serpina1), mRNA [NM_001086802]		379963	NM_001086802	serpin peptidase inhibitor, clade A (alpha-1 antiproteinase, antitrypsin), member 1
A_10_P060544	4.89599	f12	Xenopus laevis hypothetical protein LOC100037012, mRNA (cDNA clone IMAGE:5129762), partial cds [BC130107]		100037012	BC130107	coagulation factor 12 (Hageman factor)
A_10_P037271	4.81538	tm4sf5	Xenopus laevis transmembrane 4 L six family member 5 (tm4sf5), mRNA [NM_001097872]		100037178	NM_001097872	transmembrane 4 L six family member 5
A_10_P268942	4.79587	fgb	Xenopus laevis fibrinogen beta chain (fgb), mRNA [NM_001087949]		397825	NM_001087949	fibrinogen beta chain
A_10_P008808	4.7683	cpb1	Xenopus laevis carboxypeptidase B1 (tissue) (cpb1), mRNA [NM_001095031]		495368	NM_001095031	carboxypeptidase B1 (tissue)
A_10_P184878	4.76623		Rep: Hemopexin precursor (Beta-1B-glycoprotein). - Xenopus tropicalis, partial (97%) [TC439394]
A_10_P189333	4.75767	cpb1	Xenopus laevis carboxypeptidase B1 (tissue) (cpb1), mRNA [NM_001095031]		495368	NM_001095031	carboxypeptidase B1 (tissue)
A_10_P008832	4.71621	shbg	Xenopus laevis sex hormone-binding globulin (shbg), mRNA [NM_001095051]		495391	NM_001095051	sex hormone-binding globulin
A_10_P003323	4.69184	cel	Xenopus laevis carboxyl ester lipase (cel), mRNA [NM_001086315]		379474	NM_001086315	carboxyl ester lipase
A_10_P257787	4.63821	tm4sf5	Xenopus laevis transmembrane 4 L six family member 5 (tm4sf5), mRNA [NM_001097872]		100037178	NM_001097872	transmembrane 4 L six family member 5
A_10_P034056	4.61482	MGC64344	Xenopus laevis Trypsin (MGC64344), mRNA [NM_001086301]		379460	NM_001086301	Trypsin
A_10_P027181	4.53618	arg2-a	Xenopus laevis arginase 2 (arg2-a), mRNA [NM_001086042]		379198	NM_001086042	arginase 2
A_10_P005916	4.52826	g6pc2	Xenopus laevis glucose-6-phosphatase, catalytic, 2 (g6pc2), mRNA [NM_001094213]		447506	NM_001094213	glucose-6-phosphatase, catalytic, 2
A_10_P035536	4.52734	g6pc	Xenopus laevis glucose-6-phosphatase, catalytic (g6pc), mRNA [NM_001086691]		379852	NM_001086691	glucose-6-phosphatase, catalytic
A_10_P262482	4.50542	fgb	Xenopus laevis fibrinogen beta chain (fgb), mRNA [NM_001087949]		397825	NM_001087949	fibrinogen beta chain
A_10_P076145	4.45437	LOC496175	Xenopus laevis II-FBPL precursor (LOC496175), mRNA [NM_001095391]		496175	NM_001095391	II-FBPL precursor
A_10_P143678	4.45154	MGC64526	Xenopus laevis uncharacterized protein MGC64526 (MGC64526), mRNA [NM_001086455]		379614	NM_001086455	uncharacterized protein MGC64526
A_10_P006723	4.38181	klkb1	Xenopus laevis kallikrein B, plasma (Fletcher factor) 1 (klkb1), mRNA [NM_001093299]		446603	NM_001093299	kallikrein B, plasma (Fletcher factor) 1
A_10_P000328	4.30996	otc	Xenopus laevis ornithine carbamoyltransferase (otc), mRNA [NM_001085618]		373620	NM_001085618	ornithine carbamoyltransferase
A_10_P043087	4.27986	LOC495373	Xenopus laevis uncharacterized LOC495373 (LOC495373), mRNA [NM_001095035]		495373	NM_001095035	uncharacterized LOC495373
A_10_P192348	4.27579		Rep: Lmb145-cap1-243 protein precursor - Mus musculus (Mouse), partial (16%) [TC447138]
A_10_P002894	4.27203	g6pc	Xenopus laevis glucose-6-phosphatase, catalytic subunit (g6pc), mRNA [NM_001086134]		379290	NM_001086134	glucose-6-phosphatase, catalytic subunit
A_10_P227393	4.25411	fgg	Xenopus laevis fibrinogen gamma chain (fgg), mRNA [NM_001087170]		380331	NM_001087170	fibrinogen gamma chain
A_10_P003616	4.23032	MGC64526	Xenopus laevis uncharacterized protein MGC64526 (MGC64526), mRNA [NM_001086455]		379614	NM_001086455	uncharacterized protein MGC64526
A_10_P013297	4.21723		Rep: Complement component C8G - Sus scrofa (Pig), partial (28%) [TC428944]
A_10_P222078	4.21164
A_10_P202328	4.17409	tm4sf5	Xenopus laevis transmembrane 4 L six family member 5 (tm4sf5), mRNA [NM_001097872]		100037178	NM_001097872	transmembrane 4 L six family member 5
A_10_P050954	4.16501	igsf11	Xenopus laevis hypothetical protein LOC445876, mRNA (cDNA clone IMAGE:6955722), partial cds [BC077626]		445876	BC077626	immunoglobulin superfamily, member 11
A_10_P009249	4.08601	LOC496175	Xenopus laevis II-FBPL precursor (LOC496175), mRNA [NM_001095391]		496175	NM_001095391	II-FBPL precursor
A_10_P004298	4.06421	tdh	Xenopus laevis L-threonine dehydrogenase (pseudogene) (tdh), mRNA [NM_001091166]		414592	NM_001091166	L-threonine dehydrogenase (pseudogene)
A_10_P154438	4.03992	arg1	Xenopus laevis arginase 1 (arg1), mRNA [NM_001086948]		380109	NM_001086948	arginase 1
A_10_P263597	4.00068	arg2-b	Xenopus laevis arginase 2 (arg2-b), mRNA [NM_001087881]		397788	NM_001087881	arginase 2
A_10_P006312	3.98754	MGC84399	Xenopus laevis MGC84399 protein (MGC84399), mRNA [NM_001092923]		444821	NM_001092923	MGC84399 protein
A_10_P020817	3.95862		BX855507 NICHD_XGC_Emb4 Xenopus laevis cDNA clone IMAGp998N179548 ; IMAGE:4202320 5', mRNA sequence [BX855507]			BX855507
A_10_P143063	3.95571	mkrn2	Xenopus laevis makorin ring finger protein 2 (mkrn2), mRNA [NM_001096637]		735181	NM_001096637	makorin ring finger protein 2
A_10_P003210	3.95078	pck1	Xenopus laevis phosphoenolpyruvate carboxykinase 1, cytosolic (pck1), mRNA [NM_001086683]		379844	NM_001086683	phosphoenolpyruvate carboxykinase 1, cytosolic
A_10_P019957	3.92312		Rep: Ovostatin precursor - Gallus gallus (Chicken), partial (6%) [TC453138]
A_10_P048756	3.91189		Rep: Mannose-binding protein-associated serine protease (MASP) precursor - Xenopus laevis (African clawed frog), complete [TC415014]
A_10_P067647	3.904	LOC100137667	Xenopus laevis uncharacterized LOC100137667 (LOC100137667), mRNA [NM_001114806]		100137667	NM_001114806	uncharacterized LOC100137667
A_10_P010129	3.89163
A_10_P170143	3.87356
A_10_P020124	3.81446		Rep: SVOP-like - Xenopus tropicalis, partial (10%) [TC434710]
A_10_P068602	3.75971		Rep: MGC108373 protein - Xenopus tropicalis (Western clawed frog) (Silurana tropicalis), partial (70%) [TC444529]
A_10_P102415	3.74796
A_10_P003904	3.74091	MGC68535	Xenopus laevis uncharacterized protein MGC68535 (MGC68535), mRNA [NM_001089909]		398893	NM_001089909	uncharacterized protein MGC68535
A_10_P047881	3.73846	apoa5	Xenopus laevis apolipoprotein A5 (apoa5), mRNA [NM_001110744]		100126643	NM_001110744	apolipoprotein A5
A_10_P052034	3.72707	apoh	Xenopus laevis hypothetical protein LOC446927, mRNA (cDNA clone IMAGE:6931340), partial cds [BC078607]		446927	BC078607	apolipoprotein H (beta-2-glycoprotein I)
A_10_P026113	3.70076
A_10_P007654	3.69532		Xenopus laevis cDNA clone IMAGE:3396399 [BC080170]			BC080170
A_10_P003965	3.66187	hsd11b1l-a	Xenopus laevis hydroxysteroid (11-beta) dehydrogenase 1-like (hsd11b1l-a), mRNA [NM_001090127]		399012	NM_001090127	hydroxysteroid (11-beta) dehydrogenase 1-like
A_10_P040196	3.63661	trim25	Xenopus laevis tripartite motif containing 25 (trim25), mRNA [NM_001091413]		431932	NM_001091413	tripartite motif containing 25
A_10_P176983	3.61301	f9	Xenopus laevis coagulation factor 9 (f9), mRNA [NM_001098678]		100049721	NM_001098678	coagulation factor 9
A_10_P045261	3.60925	amy2a	Xenopus laevis amylase, alpha 2A (pancreatic) (amy2a), mRNA [NM_001096169]		734698	NM_001096169	amylase, alpha 2A (pancreatic)
A_10_P041241	3.57183	arg1	Xenopus laevis L-arginase (arg1), mRNA [NM_001101799]		779061	NM_001101799	L-arginase
A_10_P174363	3.55938		DC058628 Osada Taira anterior endomesoderm (AEM) pCS105 cDNA library Xenopus laevis cDNA clone xlk72m12 5', mRNA sequence [DC058628]			DC058628
A_10_P001786	3.55423		Rep: Inhibitor of growth protein 3 (p47ING3 protein). - Xenopus tropicalis, partial (6%) [TC424969]
A_10_P009044	3.55396	ucp3	Xenopus laevis uncoupling protein 3 (mitochondrial, proton carrier) (ucp3), mRNA [NM_001095178]		495700	NM_001095178	uncoupling protein 3 (mitochondrial, proton carrier)
A_10_P153143	3.55342	igf3	Xenopus laevis insulin-like growth factor 3 (igf3), mRNA [NM_001088668]		398245	NM_001088668	insulin-like growth factor 3
A_10_P046096	3.48967	dnase1	Xenopus laevis deoxyribonuclease I (dnase1), mRNA [NM_001087589]		394359	NM_001087589	deoxyribonuclease I
A_10_P010027	3.47665	hal.2	Xenopus laevis histidine ammonia-lyase, gene 2 (hal.2), mRNA [NM_001105266]		100125662	NM_001105266	histidine ammonia-lyase, gene 2
A_10_P051949	3.45626	bche	Xenopus laevis hypothetical LOC495102, mRNA (cDNA clone IMAGE:3397301), partial cds [BC084275]		495102	BC084275	butyrylcholinesterase
A_10_P041856	3.44066	igf3	Xenopus laevis insulin-like growth factor 3 (igf3), mRNA [NM_001088668]		398245	NM_001088668	insulin-like growth factor 3
A_10_P005768	3.42059	crp.4-b	Xenopus laevis C-reactive protein, pentraxin-related, gene 4 (crp.4-b), mRNA [NM_001092476]		444374	NM_001092476	C-reactive protein, pentraxin-related, gene 4
A_10_P002977	3.4114	ido1	Xenopus laevis, Similar to hypothetical protein MGC31194, clone IMAGE:5572754, mRNA [BC046253]		100037099	BC046253	indoleamine 2,3-dioxygenase 1
A_10_P027182	3.35167	arg2-b	Xenopus laevis arginase 2 (arg2-b), mRNA [NM_001087881]		397788	NM_001087881	arginase 2
A_10_P207818	3.33779		Rep: Complement C5 precursor [Contains: Complement C5 beta chain; Complement C5 alpha chain; C5a anaphylatoxin; Complement C5 alpha' chain]. - Xenopus tropicalis, partial (11%) [TC447715]
A_10_P003267	3.32696	MGC64575	Xenopus laevis uncharacterized protein MGC64575 (MGC64575), mRNA [NM_001086279]		379437	NM_001086279	uncharacterized protein MGC64575
A_10_P002420	3.32296	arg1	Xenopus laevis arginase 1 (arg1), mRNA [NM_001086948]		380109	NM_001086948	arginase 1
A_10_P037651	3.30983	ucp1	Xenopus laevis uncoupling protein 1 (mitochondrial, proton carrier) (ucp1), mRNA [NM_001097741]		100036979	NM_001097741	uncoupling protein 1 (mitochondrial, proton carrier)
A_10_P084245	3.28863	aspg	Xenopus laevis hypothetical protein LOC733296, mRNA (cDNA clone IMAGE:6323284), partial cds [BC099011]		733296	BC099011	asparaginase
A_10_P274517	3.28341		Rep: Cytochrome b - Xenopus laevis (African clawed frog), partial (60%) [TC468318]
A_10_P047797	3.26719	LOC100137667	Xenopus laevis uncharacterized LOC100137667 (LOC100137667), mRNA [NM_001114806]		100137667	NM_001114806	uncharacterized LOC100137667
A_10_P200613	3.26309		Xenopus laevis cDNA clone IMAGE:4957472 [BC130094]			BC130094
A_10_P009298	3.18814	igf3	Xenopus laevis cDNA clone IMAGE:3397065 [BC088743]		398245	BC088743	insulin-like growth factor 3
A_10_P105265	3.16938		AGENCOURT_8094900 NICHD XGC Emb4 Xenopus laevis cDNA clone IMAGE:5542230 5', mRNA sequence [BQ736348]			BQ736348
A_10_P263362	3.14477	arg1	Xenopus laevis L-arginase (arg1), mRNA [NM_001101799]		779061	NM_001101799	L-arginase
A_10_P093549	3.11549		AGENCOURT_13844736 NICHD_XGC_Tad2 Xenopus laevis cDNA clone IMAGE:6933853 5', mRNA sequence [CB941075]			CB941075
A_10_P003813	3.10659	MGC68464	Xenopus laevis uncharacterized protein MGC68464 (MGC68464), mRNA [NM_001089833]		398854	NM_001089833	uncharacterized protein MGC68464
A_10_P033806	3.09683	aqp8	Xenopus laevis aquaporin 8 (aqp8), mRNA [NM_001096174]		734703	NM_001096174	aquaporin 8
A_10_P102425	3.08912		AGENCOURT_14006348 NICHD_XGC_Tad1 Xenopus laevis cDNA clone IMAGE:6938181 5', mRNA sequence [CD811084]			CD811084
A_10_P008110	3.07257	sytl2	Xenopus laevis synaptotagmin-like 2 (sytl2), mRNA [NM_001094552]		494712	NM_001094552	synaptotagmin-like 2
A_10_P025461	3.0698	LOC495995	AGENCOURT_18790687 NICHD_XGC_Te2N Xenopus laevis cDNA clone IMAGE:7206223 5', mRNA sequence [CK796539]		495995	CK796539	uncharacterized LOC495995
A_10_P008133	3.0669	tmem252	Xenopus laevis cDNA clone IMAGE:7008838 [BC082652]		100381113	BC082652	transmembrane protein 252
A_10_P257942	3.04405		Rep: Lens specific - Xenopus laevis (African clawed frog), complete [TC463775]
A_10_P252072	3.02142	a2m	Xenopus laevis alpha-2-macroglobulin (a2m), mRNA [NM_001172060]		100158443	NM_001172060	alpha-2-macroglobulin
A_10_P243673	3.00145		Rep: Transmembrane protein 150 precursor. - Xenopus tropicalis, partial (7%) [TC459645]
A_10_P224553	2.98883		Rep: Complement C5 precursor [Contains: Complement C5 beta chain; Complement C5 alpha chain; C5a anaphylatoxin; Complement C5 alpha' chain]. - Xenopus tropicalis, partial (7%) [TC453631]
A_10_P008285	2.98322	cyp2b6	Xenopus laevis cytochrome P450, family 2, subfamily B, polypeptide 6 (cyp2b6), mRNA [NM_001094630]		494798	NM_001094630	cytochrome P450, family 2, subfamily B, polypeptide 6
A_10_P010032	2.96325
A_10_P142723	2.90351	ido1	Xenopus laevis indoleamine 2,3-dioxygenase 1 (ido1), mRNA [NM_001097817]		100037099	NM_001097817	indoleamine 2,3-dioxygenase 1
A_10_P060524	2.8952	lrg1	Xenopus laevis hypothetical protein LOC100137710, mRNA (cDNA clone IMAGE:4030892), partial cds [BC157465]		100137710	BC157465	leucine-rich alpha-2-glycoprotein 1
A_10_P019951	2.88196	f9	Xenopus laevis coagulation factor 9 (f9), mRNA [NM_001098678]		100049721	NM_001098678	coagulation factor 9
A_10_P160758	2.8773
A_10_P238298	2.827		Rep: Very large inducible GTPase-1 - Mus musculus (Mouse), partial (5%) [TC457980]
A_10_P002182	2.82637	serpinc1	Xenopus laevis serpin peptidase inhibitor, clade C (antithrombin), member 1 (serpinc1), mRNA [NM_001086610]		379771	NM_001086610	serpin peptidase inhibitor, clade C (antithrombin), member 1
A_10_P003975	2.80859	haao	Xenopus laevis 3-hydroxyanthranilate 3,4-dioxygenase (haao), mRNA [NM_001090104]		398998	NM_001090104	3-hydroxyanthranilate 3,4-dioxygenase
A_10_P038226	2.79152	foxa1-a	Xenopus laevis forkhead box A1 (foxa1-a), mRNA [NM_001105271]		100125667	NM_001105271	forkhead box A1
A_10_P026003	2.78356
A_10_P003609	2.77096	ctrb1	Xenopus laevis chymotrypsinogen B1 (ctrb1), mRNA [NM_001086448]		379607	NM_001086448	chymotrypsinogen B1
A_10_P208398	2.76973	LOC496175	Xenopus laevis II-FBPL precursor, mRNA, complete cds [DQ141337]		496175	DQ141337	II-FBPL precursor
A_10_P215693	2.766
A_10_P067977	2.76449		AGENCOURT_90754785 NICHD_XGC_int_m Xenopus laevis cDNA clone IMAGE:8822419 5', mRNA sequence [EG582338]			EG582338
A_10_P005673	2.75915	coq10b	Xenopus laevis coenzyme Q10 homolog B (coq10b), mRNA [NM_001092409]		444305	NM_001092409	coenzyme Q10 homolog B
A_10_P164713	2.72141
A_10_P005863	2.71844	grwd1-b	Xenopus laevis glutamate-rich WD repeat containing 1 b (grwd1-b), mRNA [NM_001092543]		444441	NM_001092543	glutamate-rich WD repeat containing 1 b
A_10_P006375	2.70873	lpa	Xenopus laevis lipoprotein, Lp(a) (lpa), mRNA [NM_001093048]		446352	NM_001093048	lipoprotein, Lp(a)
A_10_P188508	2.69656
A_10_P144708	2.67801	gpx3-b	Xenopus laevis glutathione peroxidase 3 (plasma) (gpx3-b), mRNA [NM_001092673]		444571	NM_001092673	glutathione peroxidase 3 (plasma)
A_10_P144263	2.67468	aqp12a	Xenopus laevis aquaporin 12A (aqp12a), mRNA [NM_001094650]		494822	NM_001094650	aquaporin 12A
A_10_P026672	2.66995
A_10_P025473	2.6559		AGENCOURT_18787840 NICHD_XGC_Te2N Xenopus laevis cDNA clone IMAGE:7206286 5', mRNA sequence [CK796641]			CK796641
A_10_P002302	2.64929	cfi-a	Xenopus laevis complement factor I (cfi-a), mRNA [NM_001085952]		379108	NM_001085952	complement factor I
A_10_P224318	2.64923	arg1	Xenopus laevis arginase 1 (arg1), mRNA [NM_001086948]		380109	NM_001086948	arginase 1
A_10_P033566	2.64618	MGC116521	Xenopus laevis uncharacterized protein MGC116521 (MGC116521), mRNA [NM_001096163]		734692	NM_001096163	uncharacterized protein MGC116521
A_10_P071365	2.63882	LOC733334	Xenopus laevis hypothetical protein LOC733334, mRNA (cDNA clone IMAGE:6939205), partial cds [BC100274]		733334	BC100274	uncharacterized LOC733334
A_10_P081970	2.62531	c3	Xenopus laevis complement component 3 (c3), mRNA [NM_001089232]		398666	NM_001089232	complement component 3
A_10_P003313	2.62471	MGC64394	Xenopus laevis uncharacterized protein MGC64394 (MGC64394), mRNA [NM_001086308]		379467	NM_001086308	uncharacterized protein MGC64394
A_10_P009082	2.61726	gde1	Xenopus laevis glycerophosphodiester phosphodiesterase 1 (gde1), mRNA [NM_001095204]		495935	NM_001095204	glycerophosphodiester phosphodiesterase 1
A_10_P005289	2.61674	cela1	Xenopus laevis chymotrypsin-like elastase family, member 1 (cela1), mRNA [NM_001088753]		398300	NM_001088753	chymotrypsin-like elastase family, member 1
A_10_P192443	2.61628	ass1	Xenopus laevis argininosuccinate synthase 1 (ass1), mRNA [NM_001087326]		380488	NM_001087326	argininosuccinate synthase 1
A_10_P006623	2.60498	cyp27a1	Xenopus laevis cytochrome P450, family 27, subfamily A, polypeptide 1 (cyp27a1), mRNA [NM_001093629]		446987	NM_001093629	cytochrome P450, family 27, subfamily A, polypeptide 1
A_10_P224063	2.60216
A_10_P260507	2.60023	cfi-a	Xenopus laevis complement factor I (cfi-a), mRNA [NM_001085952]		379108	NM_001085952	complement factor I
A_10_P023186	2.58961
A_10_P034066	2.57351	f2	Xenopus laevis coagulation factor 2 (thrombin) (f2), mRNA [NM_001091823]		443652	NM_001091823	coagulation factor 2 (thrombin)
A_10_P065299	2.56752		AGENCOURT_10125055 NICHD_XGC_Kid1 Xenopus laevis cDNA clone IMAGE:4030643 5', mRNA sequence [BU903278]			BU903278
A_10_P020528	2.55136		BX852268 NICHD_XGC_Li1 Xenopus laevis cDNA clone IMAGp998M128289 ; IMAGE:3397043 5', mRNA sequence [BX852268]			BX852268
A_10_P193963	2.55097	a2m	Xenopus laevis alpha-2-macroglobulin (a2m), mRNA [NM_001172060]		100158443	NM_001172060	alpha-2-macroglobulin
A_10_P024921	2.54457		AGENCOURT_15188405 NICHD_XGC_Emb4 Xenopus laevis cDNA clone IMAGE:5513904 5', mRNA sequence [CF286639]			CF286639
A_10_P273143	2.54209	LOC398654	Xenopus laevis cDNA clone IMAGE:3396728 [BC100182]		398654	BC100182	fibrinogen alpha
A_10_P027045	2.53984	dio3	Xenopus laevis deiodinase, iodothyronine, type 3 (dio3), mRNA [NM_001087863]		397779	NM_001087863	deiodinase, iodothyronine, type 3
A_10_P126099	2.53796	LOC100037191	Xenopus laevis hypothetical protein LOC100037191, mRNA (cDNA clone IMAGE:8530479), partial cds [BC129616]		100037191	BC129616	uncharacterized LOC100037191
A_10_P200193	2.53723
A_10_P006025	2.53321	gpx3-b	Xenopus laevis glutathione peroxidase 3 (plasma) (gpx3-b), mRNA [NM_001092673]		444571	NM_001092673	glutathione peroxidase 3 (plasma)
A_10_P016774	2.5322	foxa2	Xenopus laevis hypothetical protein LOC100127318, mRNA (cDNA clone IMAGE:8319281), partial cds [BC155932]		100127318	BC155932	forkhead box A2
A_10_P004917	2.53002	MGC80304	Xenopus laevis MGC80304 protein (MGC80304), mRNA [NM_001091929]		443824	NM_001091929	MGC80304 protein
A_10_P265062	2.51752
A_10_P026518	2.49649
A_10_P025494	2.49158		AGENCOURT_18790660 NICHD_XGC_Te2N Xenopus laevis cDNA clone IMAGE:7206294 5', mRNA sequence [CK796806]			CK796806
A_10_P003146	2.4914	foxa1-b	Xenopus laevis forkhead box A1 (foxa1-b), mRNA [NM_001086594]		379755	NM_001086594	forkhead box A1
A_10_P020598	2.47401		BX853120 NICHD_XGC_Li1 Xenopus laevis cDNA clone IMAGp998J178290 ; IMAGE:3397360 5', mRNA sequence [BX853120]			BX853120
A_10_P244288	2.46681	ces2	Xenopus laevis cDNA clone IMAGE:7009710, partial cds [BC094077]		100381172	BC094077	carboxylesterase 2 (intestine, liver)
A_10_P009070	2.4639	cat.1	Xenopus laevis catalase, gene 1 (cat.1), mRNA [NM_001095194]		495840	NM_001095194	catalase, gene 1
A_10_P196583	2.46104		Rep: MGC82223 protein - Xenopus laevis (African clawed frog), complete [TC443644]
A_10_P003133	2.45777	ass1	Xenopus laevis argininosuccinate synthase 1 (ass1), mRNA [NM_001087326]		380488	NM_001087326	argininosuccinate synthase 1
A_10_P018031	2.45284		AGENCOURT_8098704 NICHD XGC Emb4 Xenopus laevis cDNA clone IMAGE:5570724 5', mRNA sequence [BQ734281]			BQ734281
A_10_P163582	2.45251	gpx3-b	Xenopus laevis glutathione peroxidase 3 (plasma) (gpx3-b), mRNA [NM_001092673]		444571	NM_001092673	glutathione peroxidase 3 (plasma)
A_10_P002560	2.45094	krt12	Xenopus laevis keratin 12 (krt12), mRNA [NM_001088963]		398464	NM_001088963	keratin 12
A_10_P005697	2.44793	aldh1l1	Xenopus laevis aldehyde dehydrogenase 1 family, member L1 (aldh1l1), mRNA [NM_001092425]		444321	NM_001092425	aldehyde dehydrogenase 1 family, member L1
A_10_P040161	2.44344	c2	Xenopus laevis complement component 2 (c2), mRNA [NM_001122694]		734198	NM_001122694	complement component 2
A_10_P139878	2.43778	slc25a25	Xenopus laevis solute carrier family 25 (mitochondrial carrier; phosphate carrier), member 25 (slc25a25), mRNA [NM_001086879]		380040	NM_001086879	solute carrier family 25 (mitochondrial carrier; phosphate carrier), member 25
A_10_P008691	2.42712	LOC495222	Xenopus laevis uncharacterized LOC495222 (LOC495222), mRNA [NM_001094904]		495222	NM_001094904	uncharacterized LOC495222
A_10_P217288	2.42605
A_10_P044971	2.39856	c3	Xenopus laevis complement component 3 (c3), mRNA [NM_001089232]		398666	NM_001089232	complement component 3
A_10_P000141	2.38313	fcn1-b	Xenopus laevis ficolin (collagen/fibrinogen domain containing) 1 (fcn1-b), mRNA [NM_001089135]		398598	NM_001089135	ficolin (collagen/fibrinogen domain containing) 1
A_10_P211363	2.38107	hnf4b	Xenopus laevis hepatocyte nuclear factor 4, beta (hnf4b), mRNA [NM_001088070]		397902	NM_001088070	hepatocyte nuclear factor 4, beta
A_10_P072220	2.38029		AGENCOURT_18787840 NICHD_XGC_Te2N Xenopus laevis cDNA clone IMAGE:7206286 5', mRNA sequence [CK796641]			CK796641
A_10_P069097	2.37733	rnf222	Xenopus laevis hypothetical protein LOC443658, mRNA (cDNA clone MGC:130727 IMAGE:7983531), complete cds [BC106266]		443658	BC106266	ring finger protein 222
A_10_P134095	2.37084	coq10b	Xenopus laevis coenzyme Q10 homolog B (coq10b), mRNA [NM_001092409]		444305	NM_001092409	coenzyme Q10 homolog B
A_10_P002059	2.36777	pdia2	Xenopus laevis protein disulfide isomerase family A, member 2 (pdia2), mRNA [NM_001090179]		399040	NM_001090179	protein disulfide isomerase family A, member 2
A_10_P026960	2.36759	c4a	Xenopus laevis complement component 4A (Rodgers blood group) (c4a), mRNA [NM_001087465]		394275	NM_001087465	complement component 4A (Rodgers blood group)
A_10_P024609	2.36531
A_10_P189133	2.36104	gpx3-b	Xenopus laevis glutathione peroxidase 3 (plasma) (gpx3-b), mRNA [NM_001092673]		444571	NM_001092673	glutathione peroxidase 3 (plasma)
A_10_P160781	2.35667	kng1	Xenopus laevis kininogen 1 (kng1), mRNA [NM_001094659]		494833	NM_001094659	kininogen 1
A_10_P027554	2.3454	hnf4b	Xenopus laevis hepatocyte nuclear factor 4, beta (hnf4b), mRNA [NM_001088070]		397902	NM_001088070	hepatocyte nuclear factor 4, beta
A_10_P270222	2.34537
A_10_P174983	2.31284		Rep: NADH dehydrogenase subunit 5 - Xenoturbella bocki, partial (4%) [TC435754]
A_10_P031751	2.30985	pglyrp1	Xenopus laevis peptidoglycan recognition protein 1 (pglyrp1), mRNA [NM_001095302]		496035	NM_001095302	peptidoglycan recognition protein 1
A_10_P099021	2.30069		DC107260 Yamamoto [DC107260]			DC107260
A_10_P110124	2.29961	krt12	Xenopus laevis keratin 12 (krt12), mRNA [NM_001088963]		398464	NM_001088963	keratin 12
A_10_P206088	2.29074	cdo1	Xenopus laevis cysteine dioxygenase type 1 (cdo1), mRNA [NM_001090037]		398963	NM_001090037	cysteine dioxygenase type 1
A_10_P087135	2.28291		AGENCOURT_10767561 Wellcome [CA971241]			CA971241
A_10_P220708	2.28039
A_10_P249257	2.27358	a2ma	Xenopus laevis alpha-2-macroglobulin a (a2ma), mRNA [NM_001172061]		100337551	NM_001172061	alpha-2-macroglobulin a
A_10_P210718	2.27289		Rep: Homolog of Oncorhynchus mykiss "Plasminogen precursor (EC 3.4.21.7). - Takifugu rubripes, partial (29%) [TC448784]
A_10_P003430	2.27284	abhd6-b	Xenopus laevis abhydrolase domain containing 6 (abhd6-b), mRNA [NM_001087381]		380544	NM_001087381	abhydrolase domain containing 6
A_10_P086800	2.26679		Xenopus laevis cDNA clone IMAGE:3398112 [BC084895]			BC084895
A_10_P136563	2.265	aldh1l1	Xenopus laevis aldehyde dehydrogenase 1 family, member L1 (aldh1l1), mRNA [NM_001092425]		444321	NM_001092425	aldehyde dehydrogenase 1 family, member L1
A_10_P050159	2.25754		daa35g11.x1 NICHD XGC Lu1 Xenopus laevis cDNA clone IMAGE:4058324 3', mRNA sequence [BG349001]			BG349001
A_10_P147808	2.24983	a2ma	Xenopus laevis alpha-2-macroglobulin a (a2ma), mRNA [NM_001172061]		100337551	NM_001172061	alpha-2-macroglobulin a
A_10_P025267	2.24432
A_10_P108031	2.24338		BX847607 Soares NXEG Xenopus laevis cDNA clone IMAGp998J118087 ; IMAGE:3301738 5', mRNA sequence [BX847607]			BX847607
A_10_P023352	2.2404		AGENCOURT_13322435 NICHD_XGC_Tad2 Xenopus laevis cDNA clone IMAGE:6875350 3', mRNA sequence [CB984270]			CB984270
A_10_P001665	2.23818
A_10_P002247	2.23696		Xenopus laevis, clone IMAGE:4885140, mRNA [BC041321]			BC041321
A_10_P145463	2.23568	bnip3	Xenopus laevis BCL2/adenovirus E1B 19kDa interacting protein 3 (bnip3), mRNA [NM_001089709]		398786	NM_001089709	BCL2/adenovirus E1B 19kDa interacting protein 3
A_10_P019891	2.23106		AGENCOURT_86341113 NICHD_XGC_panc Xenopus laevis cDNA clone IMAGE:8735801 5', mRNA sequence [EE302363]			EE302363
A_10_P003990	2.22842	MGC68519	Xenopus laevis uncharacterized protein MGC68519 (MGC68519), mRNA [NM_001090133]		399015	NM_001090133	uncharacterized protein MGC68519
A_10_P008861	2.22587		Xenopus laevis cDNA clone IMAGE:3398112 [BC084895]			BC084895
A_10_P026337	2.21778
A_10_P193618	2.21478		Rep: Transport system permease protein - Prosthecochloris vibrioformis DSM 265, partial (5%) [TC442593]
A_10_P008268	2.2092	aqp12a	Xenopus laevis aquaporin 12A (aqp12a), mRNA [NM_001094650]		494822	NM_001094650	aquaporin 12A
A_10_P046541	2.20688	LOC100037047	Xenopus laevis uncharacterized LOC100037047 (LOC100037047), mRNA [NM_001097778]		100037047	NM_001097778	uncharacterized LOC100037047
A_10_P230158	2.20428		Rep: Zgc:103710 protein - Danio rerio (Zebrafish) (Brachydanio rerio), partial (12%) [TC455429]
A_10_P138708	2.20203	per1	Xenopus laevis period circadian clock 1 (per1), mRNA [NM_001085703]		373754	NM_001085703	period circadian clock 1
A_10_P033996	2.18944	LOC733324	Xenopus laevis uncharacterized LOC733324 (LOC733324), mRNA [NM_001095635]		733324	NM_001095635	uncharacterized LOC733324
A_10_P220788	2.18515
A_10_P059539	2.18493		AGENCOURT_18791358 NICHD_XGC_Te2N Xenopus laevis cDNA clone IMAGE:7203852 5', mRNA sequence [CK800297]			CK800297
A_10_P170643	2.18328
A_10_P025149	2.18076
A_10_P038501	2.17194	MGC84384	Xenopus laevis MGC84384 protein (MGC84384), mRNA [NM_001093942]		447235	NM_001093942	MGC84384 protein
A_10_P020549	2.17169		BX852510 NICHD_XGC_Lu1 Xenopus laevis cDNA clone IMAGp998E029326 ; IMAGE:4056937 5', mRNA sequence [BX852510]			BX852510
A_10_P069167	2.17038	LOC443699	Xenopus laevis hypothetical LOC443699, mRNA (cDNA clone IMAGE:5570338) [BC160683]		443699	BC160683	uncharacterized LOC443699
A_10_P048551	2.15695	ephb2	Xenopus laevis EphB2-tyrosine kinase receptor (xEphB2) mRNA, partial cds [AF026039]		399363	AF026039	EPH receptor B2
A_10_P080735	2.15396	rdh11	Xenopus laevis hypothetical protein LOC100126649, mRNA (cDNA clone IMAGE:8824606), partial cds [BC153800]		100126649	BC153800	retinol dehydrogenase 11 (all-trans/9-cis/11-cis)
A_10_P267642	2.14968		Rep: N-acetylglutamate synthase, mitochondrial precursor (EC 2.3.1.1) (Amino-acid acetyltransferase) [Contains: N-acetylglutamate synthase long form; N-acetylglutamate synthase short form; N-acetylglutamate synthase conserved domain form]. - Xenopus tropicalis, partial (57%) [TC466473]
A_10_P145333	2.14889	glul-a	Xenopus laevis glutamate-ammonia ligase (glul-a), mRNA [NM_001092398]		444294	NM_001092398	glutamate-ammonia ligase
A_10_P247708	2.14851
A_10_P012230	2.14621
A_10_P002513	2.13901	slc25a25	Xenopus laevis solute carrier family 25 (mitochondrial carrier; phosphate carrier), member 25 (slc25a25), mRNA [NM_001086879]		380040	NM_001086879	solute carrier family 25 (mitochondrial carrier; phosphate carrier), member 25
A_10_P248463	2.12991	c9	Xenopus laevis complement component 9 (c9), mRNA [NM_001086345]		379504	NM_001086345	complement component 9
A_10_P219473	2.11769	glul-a	Xenopus laevis glutamate-ammonia ligase (glul-a), mRNA [NM_001092398]		444294	NM_001092398	glutamate-ammonia ligase
A_10_P209153	2.1157	cdo1	Xenopus laevis cysteine dioxygenase type 1 (cdo1), mRNA [NM_001090037]		398963	NM_001090037	cysteine dioxygenase type 1
A_10_P225758	2.1157
A_10_P270817	2.11527	cps1	Xenopus laevis carbamoyl-phosphate synthase 1, mitochondrial (cps1), mRNA [NM_001095640]		733340	NM_001095640	carbamoyl-phosphate synthase 1, mitochondrial
A_10_P002056	2.11434	per1	Xenopus laevis period circadian clock 1 (per1), mRNA [NM_001085703]		373754	NM_001085703	period circadian clock 1
A_10_P232999	2.11067	ces2	Xenopus laevis cDNA clone IMAGE:7009710, partial cds [BC094077]		100381172	BC094077	carboxylesterase 2 (intestine, liver)
A_10_P076000	2.1103	tmem252	Xenopus laevis cDNA clone IMAGE:7008838 [BC082652]		100381113	BC082652	transmembrane protein 252
A_10_P140603	2.10558	tspan17	Xenopus laevis tetraspanin 17 (tspan17), mRNA [NM_001091358]		431871	NM_001091358	tetraspanin 17
A_10_P003812	2.10475	f10	Xenopus laevis coagulation factor 10 (f10), mRNA [NM_001089692]		398778	NM_001089692	coagulation factor 10
A_10_P084835	2.10429		AGENCOURT_14148252 NICHD_XGC_Eye1 Xenopus laevis cDNA clone IMAGE:6949527 3', mRNA sequence [CD325289]			CD325289
A_10_P223388	2.0995
A_10_P230848	2.09908		AGENCOURT_78602493 NICHD_XGC_skin_m Xenopus laevis cDNA clone IMAGE:8640562 5', mRNA sequence [EB728688]			EB728688
A_10_P117441	2.09834
A_10_P005661	2.0855	glul-a	Xenopus laevis glutamate-ammonia ligase (glul-a), mRNA [NM_001092398]		444294	NM_001092398	glutamate-ammonia ligase
A_10_P119791	2.0851
A_10_P183185	2.079	ccdc50	Xenopus laevis coiled-coil domain containing 50 (ccdc50), mRNA [NM_001097927]		100049085	NM_001097927	coiled-coil domain containing 50
A_10_P263902	2.06939
A_10_P155518	2.06915	parp9	Xenopus laevis poly (ADP-ribose) polymerase family, member 9 (parp9), mRNA [NM_001091415]		431935	NM_001091415	poly (ADP-ribose) polymerase family, member 9
A_10_P004451	2.05988	MGC82298	Xenopus laevis uncharacterized protein MGC82298 (MGC82298), mRNA [NM_001091394]		431912	NM_001091394	uncharacterized protein MGC82298
A_10_P005941	2.0583	MGC81887	Xenopus laevis MGC81887 protein (MGC81887), mRNA [NM_001092595]		444493	NM_001092595	MGC81887 protein
A_10_P221083	2.04962		Xenopus laevis cDNA clone IMAGE:3396399 [BC080170]			BC080170
A_10_P122527	2.04937	a2ml1	Xenopus laevis alpha-2-macroglobulin-like 1 (a2ml1), mRNA [NM_001135077]		100189580	NM_001135077	alpha-2-macroglobulin-like 1
A_10_P095033	2.04771		AGENCOURT_11244855 NICHD_XGC_Tad2 Xenopus laevis cDNA clone IMAGE:6874805 5', mRNA sequence [CB199754]			CB199754
A_10_P008346	2.04503	LOC494855	Xenopus laevis hypothetical LOC494855, mRNA (cDNA clone MGC:98801 IMAGE:3397595), complete cds [BC083037]		494855	BC083037	uncharacterized LOC494855
A_10_P107551	2.04205		Rep: Gastric intrinsic factor precursor (Intrinsic factor) (IF) (INF). - Xenopus tropicalis, partial (44%) [TC433576]
A_10_P218083	2.04039	MGC81152	Xenopus laevis uncharacterized protein MGC81152 (MGC81152), mRNA [NM_001091256]		414690	NM_001091256	uncharacterized protein MGC81152
A_10_P225763	2.03406
A_10_P183883	2.03367		Rep: Hydroxyacylglutathione hydrolase - Yersinia pestis (strain Pestoides F), partial (6%) [TC439050]
A_10_P094993	2.03225	krt12	Xenopus laevis keratin 12 (krt12), mRNA [NM_001088963]		398464	NM_001088963	keratin 12
A_10_P003907	2.03071	MGC68521	Xenopus laevis uncharacterized protein MGC68521 (MGC68521), mRNA [NM_001090002]		398945	NM_001090002	uncharacterized protein MGC68521
A_10_P144323	2.02339	LOC397802	Xenopus laevis DNase I (LOC397802), mRNA [NM_001087907]		397802	NM_001087907	DNase I
A_10_P003478	2.02243	xk81a1	Xenopus laevis Keratin, type I cytoskeletal 47 kDa (xk81a1), mRNA [NM_001086376]		379535	NM_001086376	Keratin, type I cytoskeletal 47 kDa
A_10_P003403	2.02234	c9	Xenopus laevis complement component 9 (c9), mRNA [NM_001086345]		379504	NM_001086345	complement component 9
A_10_P119911	2.01702		Rep: histidine acid phosphatase domain containing 2A isoform 2 - Gallus gallus, partial (8%) [TC466136]
A_10_P050659	2.01637	a2m	Xenopus laevis alpha-2-macroglobulin (a2m), mRNA [NM_001172060]		100158443	NM_001172060	alpha-2-macroglobulin
A_10_P007955	2.0163	calb1-a	Xenopus laevis calbindin 1, 28kDa (calb1-a), mRNA [NM_001094348]		447641	NM_001094348	calbindin 1, 28kDa
A_10_P078640	2.01598		Rep: LOC733184 protein - Xenopus laevis (African clawed frog), complete [TC423244]
A_10_P161988	2.01246		Rep: MGC81086 protein - Xenopus laevis (African clawed frog), complete [TC430799]
