# Supplementary material for: Transcriptome profiling reveals male- and female-specific gene expression pattern and novel gene candidates for the control of sex determination and gonad development in Xenopus laevis
Source: Dev Genes Evol. 2019 Apr 10;229(2):53–72. doi: 10.1007/s00427-019-00630-y (PMC6500517; doi:10.1007/s00427-019-00630-y)
Supplement: Supplementary file 11 — (XLSX 33 kb) [file 427_2019_630_MOESM11_ESM.xlsx]

## Sheet: Arkusz1
Supplementary Table 11. Genes upregulated in ZZ (genetic males) gonads at NF62 in relation to NF56 stage.
ProbeName	Log FC ([F50] vs [F53])	GeneSymbol	Description	EnsemblID	EntrezGeneID	GenbankAccession	GeneName
A_10_P077870	-10.0714	hbg1	Xenopus laevis hemoglobin, gamma A (hbg1), mRNA [NM_001096347]		734881	NM_001096347	hemoglobin, gamma A
A_10_P039516	-9.78358	hbg1	Xenopus laevis hemoglobin, gamma A (hbg1), mRNA [NM_001096347]		734881	NM_001096347	hemoglobin, gamma A
A_10_P051794	-9.62887	hba1	Xenopus laevis hemoglobin, alpha 1 (hba1), mRNA [NM_001088024]		397869	NM_001088024	hemoglobin, alpha 1
A_10_P208848	-9.62615	hbg1	Xenopus laevis hemoglobin, gamma A (hbg1), mRNA [NM_001096347]		734881	NM_001096347	hemoglobin, gamma A
A_10_P063684	-9.62593	hbg1	Xenopus laevis hemoglobin, gamma A (hbg1), mRNA [NM_001096347]		734881	NM_001096347	hemoglobin, gamma A
A_10_P047071	-8.98424	hba1	Xenopus laevis hemoglobin, alpha 1 (hba1), mRNA [NM_001088024]		397869	NM_001088024	hemoglobin, alpha 1
A_10_P066684	-7.7676	hbg1	Xenopus laevis hemoglobin, gamma A (hbg1), mRNA [NM_001096347]		734881	NM_001096347	hemoglobin, gamma A
A_10_P224633	-7.59109		Rep: Trypsin precursor - Xenopus laevis (African clawed frog), partial (59%) [TC453650]
A_10_P011706	-6.89996	hbg2-a	Xenopus laevis hemoglobin, gamma G (hbg2-a), mRNA [NM_001174012]		100381042	NM_001174012	hemoglobin, gamma G
A_10_P049320	-6.7897	prss1	AGENCOURT_86400268 NICHD_XGC_bone Xenopus laevis cDNA clone IMAGE:8741027 5', mRNA sequence [EE321221]		397853	EE321221	protease, serine, 1
A_10_P045961	-6.64558	prss3	Xenopus laevis protease, serine, 3 (prss3), mRNA [NM_001093803]		447093	NM_001093803	protease, serine, 3
A_10_P012019	-6.31032
A_10_P259137	-6.14112	tfip11	Xenopus laevis tuftelin interacting protein 11 (tfip11), mRNA [NM_001094173]		447466	NM_001094173	tuftelin interacting protein 11
A_10_P020251	-6.07451	MGC82834	Xenopus laevis MGC82834 protein (MGC82834), mRNA [NM_001092460]		444358	NM_001092460	MGC82834 protein
A_10_P000358	-5.60601	im28-a	Xenopus laevis clone IM28 [AF170337]		373798	AF170337	clone IM28/E3-111 upregulated during intestinal metamorphosis
A_10_P005289	-4.94466	cela1	Xenopus laevis chymotrypsin-like elastase family, member 1 (cela1), mRNA [NM_001088753]		398300	NM_001088753	chymotrypsin-like elastase family, member 1
A_10_P007222	-4.8256	cela3b	Xenopus laevis chymotrypsin-like elastase family, member 3B (cela3b), mRNA [NM_001093671]		447029	NM_001093671	chymotrypsin-like elastase family, member 3B
A_10_P067337	-4.64995		Xenopus laevis clone IM29 [AF170338]			AF170338
A_10_P003999	-4.57094	MGC68452	Xenopus laevis uncharacterized protein MGC68452 (MGC68452), mRNA [NM_001090149]		399023	NM_001090149	uncharacterized protein MGC68452
A_10_P211578	-4.46213		Rep: Ela3b-prov protein - Xenopus laevis (African clawed frog), partial (45%) [TC449102]
A_10_P072355	-4.34741
A_10_P199103	-4.32706	cela3b	Xenopus laevis chymotrypsin-like elastase family, member 3B (cela3b), mRNA [NM_001093671]		447029	NM_001093671	chymotrypsin-like elastase family, member 3B
A_10_P040216	-4.26265	cel	Xenopus laevis carboxyl ester lipase (bile salt-stimulated lipase) (cel), mRNA [NM_001093667]		447025	NM_001093667	carboxyl ester lipase (bile salt-stimulated lipase)
A_10_P091539	-4.19289		AGENCOURT_86351754 NICHD_XGC_panc Xenopus laevis cDNA clone IMAGE:8735397 5', mRNA sequence [EE312989]			EE312989
A_10_P003744	-4.18056	MGC68522	Xenopus laevis uncharacterized protein MGC68522 (MGC68522), mRNA [NM_001086574]		379735	NM_001086574	uncharacterized protein MGC68522
A_10_P107311	-4.09864		AGENCOURT_19149477 NICHD_XGC_Te2 Xenopus laevis cDNA clone IMAGE:7207913 5', mRNA sequence [CK803704]			CK803704
A_10_P001373	-4.09182
A_10_P007346	-3.99334	MGC85508	Xenopus laevis MGC85508 protein (MGC85508), mRNA [NM_001093874]		447166	NM_001093874	MGC85508 protein
A_10_P193683	-3.95003		Rep: Hatching gland-like XheI protein - Xenopus laevis (African clawed frog), partial (23%) [TC442619]
A_10_P244398	-3.86396	gas6	Xenopus laevis growth arrest-specific 6 (gas6), mRNA [NM_001089688]		398776	NM_001089688	growth arrest-specific 6
A_10_P010749	-3.75864
A_10_P122169	-3.75242	prss3	Xenopus laevis protease, serine, 3 (prss3), mRNA [NM_001093803]		447093	NM_001093803	protease, serine, 3
A_10_P067527	-3.66006	ctrc	Xenopus laevis chymotrypsin C (caldecrin) (ctrc), mRNA [NM_001091989]		443884	NM_001091989	chymotrypsin C (caldecrin)
A_10_P004667	-3.62332	MGC80042	Xenopus laevis uncharacterized protein MGC80042 (MGC80042), mRNA [NM_001091549]		432082	NM_001091549	uncharacterized protein MGC80042
A_10_P005295	-3.61458	MGC82534	Xenopus laevis MGC82534 protein (MGC82534), mRNA [NM_001092116]		444011	NM_001092116	MGC82534 protein
A_10_P235103	-3.61415	astl	Xenopus laevis astacin-like metallo-endopeptidase (M12 family) (astl), mRNA [NM_001099877]		100101287	NM_001099877	astacin-like metallo-endopeptidase (M12 family)
A_10_P027042	-3.57738	tnni3	Xenopus laevis cardiac troponin I (tnni3), mRNA [NM_001087909]		397803	NM_001087909	cardiac troponin I
A_10_P068202	-3.56209	MGC85357	Xenopus laevis MGC85357 protein (MGC85357), mRNA [NM_001093832]		447123	NM_001093832	MGC85357 protein
A_10_P019682	-3.54523		BX843182 NICHD_XGC_Emb1 Xenopus laevis cDNA clone IMAGp998B198304 ; IMAGE:3402546 5', mRNA sequence [BX843182]			BX843182
A_10_P004689	-3.4943	MGC82264	Xenopus laevis uncharacterized protein MGC82264 (MGC82264), mRNA [NM_001091780]		432347	NM_001091780	uncharacterized protein MGC82264
A_10_P078455	-3.48754		AGENCOURT_10463544 NICHD XGC OO1 Xenopus laevis cDNA clone IMAGE:6637554 5', mRNA sequence [BU911550]			BU911550
A_10_P100355	-3.47918		Xenopus laevis cDNA clone IMAGE:3400795 [BC079830]			BC079830
A_10_P013685	-3.47692		BJ052519 NIBB Mochii normalized Xenopus neurula library Xenopus laevis cDNA clone XL041m04 3', mRNA sequence [BJ052519]			BJ052519
A_10_P007430	-3.4641	cyp19a1	Xenopus laevis cytochrome P450, family 19, subfamily A, polypeptide 1 (cyp19a1), mRNA [NM_001085653]		373656	NM_001085653	cytochrome P450, family 19, subfamily A, polypeptide 1
A_10_P036121	-3.4452	astl	Xenopus laevis astacin-like metallo-endopeptidase (M12 family) (astl), mRNA [NM_001099877]		100101287	NM_001099877	astacin-like metallo-endopeptidase (M12 family)
A_10_P019891	-3.44255		AGENCOURT_86341113 NICHD_XGC_panc Xenopus laevis cDNA clone IMAGE:8735801 5', mRNA sequence [EE302363]			EE302363
A_10_P045261	-3.43471	amy2a	Xenopus laevis amylase, alpha 2A (pancreatic) (amy2a), mRNA [NM_001096169]		734698	NM_001096169	amylase, alpha 2A (pancreatic)
A_10_P048671	-3.42433	muc19	Xenopus laevis mucin B.1 consensus repeat mRNA [M83821]		378670	M83821	mucin 19, oligomeric
A_10_P036191	-3.35826	foxl2	Xenopus laevis forkhead box L2 (foxl2), mRNA [NM_001134784]		100188926	NM_001134784	forkhead box L2
A_10_P257177	-3.32147		Rep: Polysaccharide biosynthesis protein CapD - Polaromonas naphthalenivorans (strain CJ2), partial (3%) [TC463556]
A_10_P027545	-3.31378	mmp11	Xenopus laevis matrix metallopeptidase 11 (stromelysin 3) (mmp11), mRNA [NM_001086342]		379501	NM_001086342	matrix metallopeptidase 11 (stromelysin 3)
A_10_P090834	-3.29773		BP677231 Osada Taira anterior neuroectoderm (ANE) pCS105 cDNA library Xenopus laevis cDNA clone XL426d16ex 5', mRNA sequence [BP677231]			BP677231
A_10_P005810	-3.25442	MGC82963	Xenopus laevis MGC82963 protein (MGC82963), mRNA [NM_001092506]		444404	NM_001092506	MGC82963 protein
A_10_P011322	-3.24192
A_10_P007276	-3.23819	aldh3b1	Xenopus laevis aldehyde dehydrogenase 3 family, member B1 (aldh3b1), mRNA [NM_001093704]		447062	NM_001093704	aldehyde dehydrogenase 3 family, member B1
A_10_P013637	-3.22081		BJ050974 NIBB Mochii normalized Xenopus neurula library Xenopus laevis cDNA clone XL027e05 3', mRNA sequence [BJ050974]			BJ050974
A_10_P015500	-3.18943
A_10_P142303	-3.18878	ambp	Xenopus laevis alpha-1-microglobulin/bikunin precursor (ambp), mRNA [NM_001087351]		380514	NM_001087351	alpha-1-microglobulin/bikunin precursor
A_10_P188763	-3.18792
A_10_P003993	-3.17738	inmt	Xenopus laevis indolethylamine N-methyltransferase (inmt), mRNA [NM_001090129]		399013	NM_001090129	indolethylamine N-methyltransferase
A_10_P023186	-3.17671
A_10_P249507	-3.14426		Rep: Active breakpoint cluster region-related protein. - Xenopus tropicalis, partial (4%) [TC461388]
A_10_P007497	-3.13365		Xenopus laevis cDNA clone IMAGE:3400795 [BC079830]			BC079830
A_10_P026473	-3.13068		AGENCOURT_26179357 Blumberg_Cho Xenopus laevis cDNA clone IMAGE:7299571 5', mRNA sequence [CO388592]			CO388592
A_10_P046096	-3.12494	dnase1	Xenopus laevis deoxyribonuclease I (dnase1), mRNA [NM_001087589]		394359	NM_001087589	deoxyribonuclease I
A_10_P013169	-3.12416		dac70a09.x1 RIKEN Xenopus egg Xenopus laevis cDNA clone IMAGE:4435121 3', mRNA sequence [BI448854]			BI448854
A_10_P167898	-3.12385		Rep: Pancreatic secretory trypsin inhibitor - Monodelphis domestica (Short-tailed gray opossum), partial (76%) [TC433086]
A_10_P161363	-3.11782
A_10_P137418	-3.07824	LOC100301952	Xenopus laevis uncharacterized LOC100301952 (LOC100301952), mRNA [NM_001161387]		100301952	NM_001161387	uncharacterized LOC100301952
A_10_P006932	-3.0724	pura	Xenopus laevis purine-rich element binding protein A (pura), mRNA [NM_001093440]		446744	NM_001093440	purine-rich element binding protein A
A_10_P003800	-3.05854	slc7a13	Xenopus laevis solute carrier family 7 (anionic amino acid transporter), member 13 (slc7a13), mRNA [NM_001089793]		398832	NM_001089793	solute carrier family 7 (anionic amino acid transporter), member 13
A_10_P151123	-3.05458		Rep: Pinopsin - Gallus gallus (Chicken), partial (5%) [TC426378]
A_10_P188118	-3.03207		Rep: Zonadhesin precursor. - Xenopus tropicalis, partial (28%) [TC440614]
A_10_P169638	-2.99641		Rep: Polyprotein - Oryza sativa subsp. indica (Rice), partial (8%) [TC433761]
A_10_P007842	-2.98814	nfix	Xenopus laevis nuclear factor I/X (CCAAT-binding transcription factor) (nfix), mRNA [NM_001090689]		399341	NM_001090689	nuclear factor I/X (CCAAT-binding transcription factor)
A_10_P030991	-2.98709	LOC100127305	Xenopus laevis uncharacterized LOC100127305 (LOC100127305), mRNA [NM_001112872]		100127305	NM_001112872	uncharacterized LOC100127305
A_10_P007875	-2.96409	mycbp2	Xenopus laevis MYC binding protein 2, E3 ubiquitin protein ligase (mycbp2), mRNA [NM_001094294]		447587	NM_001094294	MYC binding protein 2, E3 ubiquitin protein ligase
A_10_P042491	-2.96219	cuzd1	Xenopus laevis CUB and zona pellucida-like domains 1 (cuzd1), mRNA [NM_001112838]		100127260	NM_001112838	CUB and zona pellucida-like domains 1
A_10_P020477	-2.95832		BX851652 NICHD_XGC_Li1 Xenopus laevis cDNA clone IMAGp998N128292 ; IMAGE:3398219 5', mRNA sequence [BX851652]			BX851652
A_10_P008355	-2.95814	LOC494861	Xenopus laevis uncharacterized LOC494861 (LOC494861), mRNA [NM_001094685]		494861	NM_001094685	uncharacterized LOC494861
A_10_P246988	-2.95674
A_10_P244363	-2.94004
A_10_P193343	-2.93356
A_10_P100320	-2.92613		AGENCOURT_54839593 NICHD_XGC_Emb10 Xenopus laevis cDNA clone IMAGE:7982400 5', mRNA sequence [DR725776]			DR725776
A_10_P015303	-2.9251		BJ628734 NIBB Mochii normalized Xenopus early gastrula library Xenopus laevis cDNA clone XL158g08 3', mRNA sequence [BJ628734]			BJ628734
A_10_P278187	-2.91426		Rep: Spondin-1 precursor (F-spondin) (Vascular smooth muscle cell growth- promoting factor). - Xenopus tropicalis, partial (4%) [TC469245]
A_10_P078795	-2.91201		AGENCOURT_11280374 Wellcome [CA981379]			CA981379
A_10_P003357	-2.90483	cel	Xenopus laevis carboxyl ester lipase (cel), mRNA [NM_001087384]		380547	NM_001087384	carboxyl ester lipase
A_10_P097173	-2.90431		DC050104 Osada Taira anterior endomesoderm (AEM) pCS105 cDNA library Xenopus laevis cDNA clone xlk144o22 5', mRNA sequence [DC050104]			DC050104
A_10_P006036	-2.88023	faim2	Xenopus laevis Fas apoptotic inhibitory molecule 2 (faim2), mRNA [NM_001092690]		444588	NM_001092690	Fas apoptotic inhibitory molecule 2
A_10_P269137	-2.875
A_10_P270297	-2.87469	fmo2	Xenopus laevis flavin containing monooxygenase 2 (non-functional) (fmo2), mRNA [NM_001089978]		398930	NM_001089978	flavin containing monooxygenase 2 (non-functional)
A_10_P196133	-2.87273		Rep: MGC69071 protein - Xenopus laevis (African clawed frog), partial (51%) [TC443462]
A_10_P015586	-2.86343		BJ636033 NIBB Mochii normalized Xenopus early gastrula library Xenopus laevis cDNA clone XL189b11 3', mRNA sequence [BJ636033]			BJ636033
A_10_P039431	-2.86252	lgals1	Xenopus laevis lectin, galactoside-binding, soluble, 1 (lgals1), mRNA [NM_001086275]		379433	NM_001086275	lectin, galactoside-binding, soluble, 1
A_10_P010588	-2.86064
A_10_P020358	-2.84726		BX850408 Xenopus laevis unfertilized egg cDNA library Xenopus laevis cDNA clone IMAGp998B219018 ; IMAGE:3743156 5', mRNA sequence [BX850408]			BX850408
A_10_P258582	-2.83836		Rep: Mucin - Xenopus tropicalis, partial (10%) [TC463960]
A_10_P023270	-2.82563
A_10_P027252	-2.82559	creb3-a	Xenopus laevis cAMP responsive element binding protein 3 (creb3-a), mRNA [NM_001085799]		378549	NM_001085799	cAMP responsive element binding protein 3
A_10_P018265	-2.82435
A_10_P169240	-2.8096		Rep: Methyl-accepting chemotaxis protein B - Treponema denticola, partial (6%) [TC433612]
A_10_P219983	-2.80413
A_10_P097283	-2.79936		DC048562 Osada Taira anterior endomesoderm (AEM) pCS105 cDNA library Xenopus laevis cDNA clone xlk140d10 5', mRNA sequence [DC048562]			DC048562
A_10_P008864	-2.79918	bcl6	Xenopus laevis B-cell CLL/lymphoma 6 (bcl6), mRNA [NM_001095069]		495412	NM_001095069	B-cell CLL/lymphoma 6
A_10_P226763	-2.78204		Rep: tudor domain containing 9 - Xenopus tropicalis, partial (25%) [TC454330]
A_10_P193813	-2.77771		Rep: LOC613067 protein - Xenopus tropicalis (Western clawed frog) (Silurana tropicalis), partial (37%) [TC442662]
A_10_P189333	-2.77328	cpb1	Xenopus laevis carboxypeptidase B1 (tissue) (cpb1), mRNA [NM_001095031]		495368	NM_001095031	carboxypeptidase B1 (tissue)
A_10_P078930	-2.76946		AGENCOURT_73509307 NICHD_XGC_sple_PHA Xenopus laevis cDNA clone IMAGE:8461916 5', mRNA sequence [EB467854]			EB467854
A_10_P091904	-2.76403		AGENCOURT_90011715 NICHD_XGC_int_m Xenopus laevis cDNA clone IMAGE:8821156 5', mRNA sequence [EG569723]			EG569723
A_10_P053524	-2.73173
A_10_P201648	-2.71699
A_10_P263102	-2.71675		Rep: Uncharacterized protein ENSP00000295251 - Homo sapiens (Human), partial (66%) [TC465230]
A_10_P024182	-2.71224		AGENCOURT_14146996 NICHD_XGC_Eye1 Xenopus laevis cDNA clone IMAGE:6947793 3', mRNA sequence [CD326197]			CD326197
A_10_P065584	-2.71022		AGENCOURT_10481294 NICHD XGC Emb1 Xenopus laevis cDNA clone IMAGE:6635000 5', mRNA sequence [BU909366]			BU909366
A_10_P176613	-2.70304
A_10_P027246	-2.7011	klf9-a	Xenopus laevis Kruppel-like factor 9 (klf9-a), mRNA [NM_001085597]		373598	NM_001085597	Kruppel-like factor 9
A_10_P013613	-2.70048		BJ050057 NIBB Mochii normalized Xenopus neurula library Xenopus laevis cDNA clone XL023b18 3', mRNA sequence [BJ050057]			BJ050057
A_10_P024773	-2.69399		Rep: Galectin-1 - Xenopus laevis (African clawed frog), complete [TC426005]
A_10_P077615	-2.69089	MGC116439	Xenopus laevis uncharacterized protein MGC116439 (MGC116439), mRNA [NM_001096144]		734670	NM_001096144	uncharacterized protein MGC116439
A_10_P013130	-2.66558
A_10_P010733	-2.66268
A_10_P035305	-2.65738	MGC116497	Xenopus laevis uncharacterized protein MGC116497 (MGC116497), mRNA [NM_001096158]		734687	NM_001096158	uncharacterized protein MGC116497
A_10_P248763	-2.6549		Rep: Predicted protein - Physcomitrella patens subsp. patens, partial (23%) [TC461160]
A_10_P269462	-2.65379		Rep: Predicted protein - Monosiga brevicollis MX1, partial (5%) [TC467007]
A_10_P135771	-2.65315	amy2b	Xenopus laevis amylase, alpha 2B (pancreatic) (amy2b), mRNA [NM_001086441]		379600	NM_001086441	amylase, alpha 2B (pancreatic)
A_10_P005433	-2.64981	folr4	Xenopus laevis folate receptor 4 (delta) homolog (mouse) (folr4), mRNA [NM_001174032]		100381129	NM_001174032	folate receptor 4 (delta) homolog (mouse)
A_10_P005888	-2.64561	gtf2a1l	Xenopus laevis general transcription factor IIA, 1-like (gtf2a1l), mRNA [NM_001089286]		398705	NM_001089286	general transcription factor IIA, 1-like
A_10_P255522	-2.64172
A_10_P068137	-2.63421		AGENCOURT_11348073 NICHD_XGC_Tad2 Xenopus laevis cDNA clone IMAGE:6881534 5', mRNA sequence [CB208689]			CB208689
A_10_P097483	-2.63219		DC056569 Osada Taira anterior endomesoderm (AEM) pCS105 cDNA library Xenopus laevis cDNA clone xlk67f11 5', mRNA sequence [DC056569]			DC056569
A_10_P025323	-2.63141
A_10_P150983	-2.63074
A_10_P084440	-2.62907		AGENCOURT_14165608 NICHD_XGC_Eye1 Xenopus laevis cDNA clone IMAGE:6947544 5', mRNA sequence [CD253547]			CD253547
A_10_P074630	-2.62763	telo2	Xenopus laevis Telomere length regulation protein TEL2 homolog, mRNA (cDNA clone IMAGE:5156087), partial cds [BC073072]		443621	BC073072	telomere maintenance 2
A_10_P020764	-2.62278		BX854872 Soares NXEG Xenopus laevis cDNA clone IMAGp998I048088 ; IMAGE:3302091 5', mRNA sequence [BX854872]			BX854872
A_10_P096483	-2.61367		DC044705 Osada Taira anterior endomesoderm (AEM) pCS105 cDNA library Xenopus laevis cDNA clone xlk128f05 5', mRNA sequence [DC044705]			DC044705
A_10_P006930	-2.61024	cpeb1-b	Xenopus laevis cytoplasmic polyadenylation element binding protein 1 (cpeb1-b), mRNA [NM_001095951]		734470	NM_001095951	cytoplasmic polyadenylation element binding protein 1
A_10_P226274	-2.60978		Xenopus laevis gene 12-1b mRNA [U41855]			U41855
A_10_P238298	-2.60883		Rep: Very large inducible GTPase-1 - Mus musculus (Mouse), partial (5%) [TC457980]
A_10_P277102	-2.6079		DC131431 Yamamoto [DC131431]			DC131431
A_10_P025208	-2.60667		AGENCOURT_15594782 NICHD_XGC_Eye1 Xenopus laevis cDNA clone IMAGE:7020116 5', mRNA sequence [CF548039]			CF548039
A_10_P008808	-2.60663	cpb1	Xenopus laevis carboxypeptidase B1 (tissue) (cpb1), mRNA [NM_001095031]		495368	NM_001095031	carboxypeptidase B1 (tissue)
A_10_P135918	-2.59999		AGENCOURT_90753507 NICHD_XGC_int_m Xenopus laevis cDNA clone IMAGE:8820748 5', mRNA sequence [EG578435]			EG578435
A_10_P205198	-2.59619		Rep: procollagen-proline, 2-oxoglutarate 4-dioxygenase (proline 4-hydroxylase), alpha II polypeptide - Mus musculus, partial (18%) [TC446781]
A_10_P014681	-2.59298
A_10_P013530	-2.59072		BJ047000 NIBB Mochii normalized Xenopus neurula library Xenopus laevis cDNA clone XL015c17 3', mRNA sequence [BJ047000]			BJ047000
A_10_P221833	-2.59048		Rep: Protein Wnt - Xenopus laevis (African clawed frog), partial (33%) [TC452733]
A_10_P014594	-2.58974		BJ086196 NIBB Mochii normalized Xenopus tailbud library Xenopus laevis cDNA clone XL052f01 3', mRNA sequence [BJ086196]			BJ086196
A_10_P015431	-2.57524		DC089701 Yamamoto [DC089701]			DC089701
A_10_P150323	-2.57124	astl	Xenopus laevis astacin-like metallo-endopeptidase (M12 family) (astl), mRNA [NM_001099877]		100101287	NM_001099877	astacin-like metallo-endopeptidase (M12 family)
A_10_P047351	-2.56609	caprin2	Xenopus laevis caprin family member 2 (caprin2), mRNA [NM_001127871]		100158434	NM_001127871	caprin family member 2
A_10_P023906	-2.56016		AGENCOURT_14233027 NICHD_XGC_Eye1 Xenopus laevis cDNA clone IMAGE:6959068 5', mRNA sequence [CD300904]			CD300904
A_10_P024781	-2.55218		Rep: Ubiquilin-2 (Protein linking IAP with cytoskeleton 2) (PLIC-2) (hPLIC- 2) (Ubiquitin-like product Chap1/Dsk2) (DSK2 homolog) (Chap1). - Canis familiaris, partial (5%) [TC458520]
A_10_P228758	-2.55089		Rep: MGC115038 protein - Xenopus laevis (African clawed frog), partial (76%) [TC454967]
A_10_P142518	-2.54405	mycbp2	Xenopus laevis MYC binding protein 2, E3 ubiquitin protein ligase (mycbp2), mRNA [NM_001094294]		447587	NM_001094294	MYC binding protein 2, E3 ubiquitin protein ligase
A_10_P026970	-2.54129	ambp	Xenopus laevis alpha-1-microglobulin/bikunin precursor (ambp), mRNA [NM_001087351]		380514	NM_001087351	alpha-1-microglobulin/bikunin precursor
A_10_P150028	-2.53856
A_10_P007998	-2.52762	tyw3	Xenopus laevis tRNA-yW synthesizing protein 3 homolog (tyw3), mRNA [NM_001094384]		447714	NM_001094384	tRNA-yW synthesizing protein 3 homolog
A_10_P136228	-2.50701	ctrb2	AGENCOURT_87402062 NICHD_XGC_panc Xenopus laevis cDNA clone IMAGE:8735571 3', mRNA sequence [EE307045]		444360	EE307045	chymotrypsinogen B2
A_10_P021630	-2.49986		AGENCOURT_11285891 Wellcome [CA982364]			CA982364
A_10_P087515	-2.49304		AGENCOURT_90754724 NICHD_XGC_int_m Xenopus laevis cDNA clone IMAGE:8822244 5', mRNA sequence [EG567232]			EG567232
A_10_P010791	-2.48918		BJ091745 NIBB Mochii normalized Xenopus tailbud library Xenopus laevis cDNA clone XL101f20 3', mRNA sequence [BJ091745]			BJ091745
A_10_P258567	-2.48088		Rep: Predicted protein - Nematostella vectensis (Starlet sea anemone), partial (8%) [TC463964]
A_10_P010222	-2.48
A_10_P045211	-2.47554	ctrc	Xenopus laevis chymotrypsin C (caldecrin) (ctrc), mRNA [NM_001091989]		443884	NM_001091989	chymotrypsin C (caldecrin)
A_10_P081080	-2.46622		AGENCOURT_11348170 NICHD_XGC_Tad1 Xenopus laevis cDNA clone IMAGE:6877268 5', mRNA sequence [CB206093]			CB206093
A_10_P217288	-2.46374
A_10_P038226	-2.45599	foxa1-a	Xenopus laevis forkhead box A1 (foxa1-a), mRNA [NM_001105271]		100125667	NM_001105271	forkhead box A1
A_10_P126054	-2.45303	MGC64344	Xenopus laevis Trypsin (MGC64344), mRNA [NM_001086301]		379460	NM_001086301	Trypsin
A_10_P004588	-2.45184	exd1	Xenopus laevis exonuclease 3'-5' domain containing 1 (exd1), mRNA [NM_001091380]		431895	NM_001091380	exonuclease 3'-5' domain containing 1
A_10_P033996	-2.4473	LOC733324	Xenopus laevis uncharacterized LOC733324 (LOC733324), mRNA [NM_001095635]		733324	NM_001095635	uncharacterized LOC733324
A_10_P238153	-2.44411	cuzd1	Xenopus laevis CUB and zona pellucida-like domains 1 (cuzd1), mRNA [NM_001112838]		100127260	NM_001112838	CUB and zona pellucida-like domains 1
A_10_P105125	-2.44299		DC117816 Yamamoto [DC117816]			DC117816
A_10_P197198	-2.44098
A_10_P214538	-2.43939		Rep: Bypass of stop codon protein 1 - Saccharomyces cerevisiae (Baker's yeast), partial (13%) [TC450231]
A_10_P013507	-2.4342		BJ046308 NIBB Mochii normalized Xenopus neurula library Xenopus laevis cDNA clone XL006p15 3', mRNA sequence [BJ046308]			BJ046308
A_10_P270532	-2.43212
A_10_P275382	-2.43208		Rep: High affinity nitrate transporter-like protein - Arabidopsis thaliana (Mouse-ear cress), partial (6%) [TC468531]
A_10_P178698	-2.42713		Rep: Spondin-1 precursor (F-spondin) (Vascular smooth muscle cell growth- promoting factor). - Xenopus tropicalis, partial (4%) [TC437148]
A_10_P272102	-2.42099
A_10_P035401	-2.42056	dazl	Xenopus laevis deleted in azoospermia-like (dazl), mRNA [NM_001088303]		398041	NM_001088303	deleted in azoospermia-like
A_10_P224658	-2.41783		Rep: Cartilage oligomeric matrix protein precursor (COMP). - Xenopus tropicalis, partial (4%) [TC452845]
A_10_P255422	-2.41084		Rep: Carboxypeptidase Z precursor - Gallus gallus (Chicken), partial (11%) [TC463054]
A_10_P026972	-2.40341	xhe	Xenopus laevis embryonic protein UVS.2 (xhe), mRNA [NM_001087752]		397718	NM_001087752	embryonic protein UVS.2
A_10_P003323	-2.40049	cel	Xenopus laevis carboxyl ester lipase (cel), mRNA [NM_001086315]		379474	NM_001086315	carboxyl ester lipase
A_10_P024855	-2.39938		AGENCOURT_15207017 NICHD_XGC_Sp1 Xenopus laevis cDNA clone IMAGE:5506990 5', mRNA sequence [CF284427]			CF284427
A_10_P033426	-2.37043	LOC495520	Xenopus laevis uncharacterized LOC495520 (LOC495520), mRNA [NM_001095153]		495520	NM_001095153	uncharacterized LOC495520
A_10_P000388	-2.36595	ddx25	Xenopus laevis DEAD (Asp-Glu-Ala-Asp) box helicase 25 (ddx25), mRNA [NM_001088548]		398180	NM_001088548	DEAD (Asp-Glu-Ala-Asp) box helicase 25
A_10_P011360	-2.36461
A_10_P248668	-2.36169	ebf2-a	Xenopus laevis early B-cell factor 2 (ebf2-a), mRNA [NM_001085677]		373695	NM_001085677	early B-cell factor 2
A_10_P001190	-2.36066
A_10_P077600	-2.35932		AGENCOURT_18786686 NICHD_XGC_Te2N Xenopus laevis cDNA clone IMAGE:7202188 5', mRNA sequence [CK798796]			CK798796
A_10_P230308	-2.35423
A_10_P024878	-2.34296		AGENCOURT_15201077 NICHD_XGC_Sp1 Xenopus laevis cDNA clone IMAGE:4965095 5', mRNA sequence [CF285110]			CF285110
A_10_P086580	-2.3364	nfic	Xenopus laevis nuclear factor I/C (CCAAT-binding transcription factor) (nfic), mRNA [NM_001096503]		735043	NM_001096503	nuclear factor I/C (CCAAT-binding transcription factor)
A_10_P026484	-2.33584
A_10_P016345	-2.33564		BP689431 Osada Taira anterior neuroectoderm (ANE) pCS105 cDNA library Xenopus laevis cDNA clone XL459h09ex 5', mRNA sequence [BP689431]			BP689431
A_10_P014455	-2.33132
A_10_P197058	-2.32821
A_10_P154363	-2.3264		Rep: Speckle-type POZ protein-like - Xenopus laevis (African clawed frog), complete [TC427742]
A_10_P255697	-2.32585		Rep: ORF2 - Platemys spixii, partial (6%) [TC463136]
A_10_P097068	-2.31834		DC052343 Osada Taira anterior endomesoderm (AEM) pCS105 cDNA library Xenopus laevis cDNA clone xlk151p17 5', mRNA sequence [DC052343]			DC052343
A_10_P246288	-2.31514
A_10_P023500	-2.31197
A_10_P020180	-2.30804		BX848543 NICHD_XGC_Kid1 Xenopus laevis cDNA clone IMAGp998K029300 ; IMAGE:4032121 5', mRNA sequence [BX848543]			BX848543
A_10_P270732	-2.30132
A_10_P070447	-2.29747		dc06c03.x1 Wellcome CRC pSK animal cap Xenopus laevis cDNA clone IMAGE:3381700 3', mRNA sequence [BF049223]			BF049223
A_10_P084755	-2.28834		AGENCOURT_77729400 NICHD_XGC_limb Xenopus laevis cDNA clone IMAGE:8638902 5', mRNA sequence [EB738235]			EB738235
A_10_P228828	-2.28528
A_10_P237318	-2.28394		Rep: Chromosome undetermined SCAF7459, whole genome shotgun sequence - Tetraodon nigroviridis (Green puffer), partial (13%) [TC457688]
A_10_P146078	-2.28285	sycp3	Xenopus laevis synaptonemal complex protein 3 (sycp3), mRNA [NM_001114830]		100137700	NM_001114830	synaptonemal complex protein 3
A_10_P000546	-2.28215	xmc	Xenopus laevis marginal coil Xmc (xmc), mRNA [NM_001088686]		398255	NM_001088686	marginal coil Xmc
A_10_P233773	-2.27835		AGENCOURT_74347452 NICHD_XGC_limb_m Xenopus laevis cDNA clone IMAGE:8536215 5', mRNA sequence [EB479929]			EB479929
A_10_P013460	-2.27769		BJ045207 NIBB Mochii normalized Xenopus neurula library Xenopus laevis cDNA clone XL003g14 3', mRNA sequence [BJ045207]			BJ045207
A_10_P016960	-2.27644		BP717862 Osada Taira anterior neuroectoderm (ANE) pCS105 cDNA library Xenopus laevis cDNA clone XL437m03ex 3', mRNA sequence [BP717862]			BP717862
A_10_P002019	-2.27287	asz1	Xenopus laevis ankyrin repeat, SAM and basic leucine zipper domain containing 1 (asz1), mRNA [NM_001091030]		414277	NM_001091030	ankyrin repeat, SAM and basic leucine zipper domain containing 1
A_10_P016072	-2.27193
A_10_P212213	-2.27191		Rep: 50S ribosomal protein L34, chloroplast precursor - Arabidopsis thaliana (Mouse-ear cress), partial (10%) [TC449354]
A_10_P014889	-2.26926		BJ092826 NIBB Mochii normalized Xenopus tailbud library Xenopus laevis cDNA clone XL057i03 3', mRNA sequence [BJ092826]			BJ092826
A_10_P031981	-2.26566	cryz	Xenopus laevis crystallin, zeta (quinone reductase) (cryz), mRNA [NM_001092961]		445846	NM_001092961	crystallin, zeta (quinone reductase)
A_10_P208088	-2.2575		Rep: WD repeat protein SAZD (Transducin beta-like 3 protein). - Xenopus tropicalis, partial (8%) [TC447907]
A_10_P249190	-2.25584	LOC446267	Xenopus laevis hypothetical protein LOC446267, mRNA (cDNA clone IMAGE:5542041), partial cds [BC079725]		446267	BC079725	uncharacterized LOC446267
A_10_P251662	-2.24926		Rep: Trypsin precursor - Xenopus laevis (African clawed frog), partial (30%) [TC462019]
A_10_P174193	-2.24854		Rep: Chloroplast light harvesting protein isoform 5 - Karlodinium micrum (Dinoflagellate), partial (33%) [TC435436]
A_10_P109171	-2.24735		BJ628055 NIBB Mochii normalized Xenopus early gastrula library Xenopus laevis cDNA clone XL220f06 5', mRNA sequence [BJ628055]			BJ628055
A_10_P012413	-2.24222		dae04h09.y1 NICHD XGC Lu1 Xenopus laevis cDNA clone IMAGE:4633217 5', mRNA sequence [BG515405]			BG515405
A_10_P024956	-2.24021
A_10_P020778	-2.23729		Rep: Mast cell function-associated antigen - Homo sapiens (Human), partial (16%) [TC453889]
A_10_P202683	-2.23588		Rep: Methylenetetrahydrofolate reductase (EC 1.5.1.20). - Xenopus tropicalis, partial (3%) [TC445842]
A_10_P026680	-2.23505
A_10_P003267	-2.22647	MGC64575	Xenopus laevis uncharacterized protein MGC64575 (MGC64575), mRNA [NM_001086279]		379437	NM_001086279	uncharacterized protein MGC64575
A_10_P015045	-2.22269		BJ611945 NIBB Mochii normalized Xenopus early gastrula library Xenopus laevis cDNA clone XL156o23 5', mRNA sequence [BJ611945]			BJ611945
A_10_P013947	-2.22043		BJ066705 NIBB Mochii normalized Xenopus tailbud library Xenopus laevis cDNA clone XL086p12 5', mRNA sequence [BJ066705]			BJ066705
A_10_P202543	-2.21807		Rep: Presequence protease, mitochondrial precursor (EC 3.4.24.-) (hPreP) (Pitrilysin metalloproteinase 1) (Metalloprotease 1) (hMP1). - Xenopus tropicalis, partial (3%) [TC445787]
A_10_P018212	-2.2149		AGENCOURT_8115985 NICHD XGC Emb4 Xenopus laevis cDNA clone IMAGE:5571928 5', mRNA sequence [BQ737163]			BQ737163
A_10_P245798	-2.21416
A_10_P019987	-2.20901		Rep: Cyclic AMP-dependent transcription factor ATF-6 beta (Activating transcription factor 6 beta) (ATF6-beta) (cAMP-responsive element- binding protein-like 1) (cAMP response element-binding protein-related protein) (Creb-rp) (Protein G13). - Xenopus tropicalis, partial (10%) [TC464667]
A_10_P232588	-2.20434		Xenopus laevis cDNA clone IMAGE:5156129 [BC083028]			BC083028
A_10_P026868	-2.20369		AGENCOURT_39737597 NICHD_XGC_Te2N Xenopus laevis cDNA clone IMAGE:7764290 5', mRNA sequence [CX134273]			CX134273
A_10_P012697	-2.20328		daf62a09.x1 NICHD XGC Eye1 Xenopus laevis cDNA clone IMAGE:4743064 3', mRNA sequence [BG811343]			BG811343
A_10_P108721	-2.19919	fcgr1a	Xenopus laevis hypothetical protein LOC779023, mRNA (cDNA clone IMAGE:5511380), partial cds [BC078058]		779023	BC078058	Fc fragment of IgG, high affinity Ia, receptor (CD64)
A_10_P159898	-2.1972		Rep: YfaA - Lactococcus lactis, partial (6%) [TC429971]
A_10_P023194	-2.19326
A_10_P262522	-2.19073
A_10_P023599	-2.18834		AGENCOURT_14146509 NICHD_XGC_Eye1 Xenopus laevis cDNA clone IMAGE:6947746 5', mRNA sequence [CD254130]			CD254130
A_10_P244463	-2.17836
A_10_P014263	-2.17333
A_10_P253954	-2.16391	gm2a	Xenopus laevis GM2 ganglioside activator (gm2a), mRNA [NM_001096779]		779153	NM_001096779	GM2 ganglioside activator
A_10_P026380	-2.16344
A_10_P027163	-2.16017	inhbb	Xenopus laevis inhibin, beta B (inhbb), mRNA [NM_001090586]		399280	NM_001090586	inhibin, beta B
A_10_P016979	-2.15991
A_10_P248378	-2.15902		Rep: ORF2 - Platemys spixii, partial (12%) [TC461057]
A_10_P011815	-2.15335	sepsecs	Xenopus laevis Sep (O-phosphoserine) tRNA:Sec (selenocysteine) tRNA synthase (sepsecs), mRNA [NM_001099889]		100101304	NM_001099889	Sep (O-phosphoserine) tRNA:Sec (selenocysteine) tRNA synthase
A_10_P075468	-2.1521		AGENCOURT_78603703 NICHD_XGC_limb Xenopus laevis cDNA clone IMAGE:8637811 5', mRNA sequence [EB731074]			EB731074
A_10_P048281	-2.14886	a2ml1	Xenopus laevis alpha-2-macroglobulin-like 1 (a2ml1), mRNA [NM_001135077]		100189580	NM_001135077	alpha-2-macroglobulin-like 1
A_10_P070232	-2.14718	ptf1a	Xenopus laevis pancreas specific transcription factor, 1a (ptf1a), mRNA [NM_001174020]		100381084	NM_001174020	pancreas specific transcription factor, 1a
A_10_P007116	-2.1461	pi4k2b	Xenopus laevis phosphatidylinositol 4-kinase type 2 beta (pi4k2b), mRNA [NM_001093581]		446885	NM_001093581	phosphatidylinositol 4-kinase type 2 beta
A_10_P037746	-2.14522	adad1	Xenopus laevis adenosine deaminase domain containing 1 (testis-specific) (adad1), mRNA [NM_001096430]		734966	NM_001096430	adenosine deaminase domain containing 1 (testis-specific)
A_10_P258127	-2.14134	cel	Xenopus laevis carboxyl ester lipase (bile salt-stimulated lipase) (cel), mRNA [NM_001093667]		447025	NM_001093667	carboxyl ester lipase (bile salt-stimulated lipase)
A_10_P181578	-2.14078		Rep: RNA binding motif protein 44 - Homo sapiens, partial (4%) [TC438219]
A_10_P038111	-2.14073	angptl2-b	Xenopus laevis angiopoietin-like 2 (angptl2-b), mRNA [NM_001103191]		100125230	NM_001103191	angiopoietin-like 2
A_10_P016196	-2.14008		dc06c03.x1 Wellcome CRC pSK animal cap Xenopus laevis cDNA clone IMAGE:3381700 3', mRNA sequence [BF049223]			BF049223
A_10_P062524	-2.13982	lgalsia-a	Xenopus laevis galectin-Ia (lgalsia-a), mRNA [NM_001085570]		373567	NM_001085570	galectin-Ia
A_10_P075960	-2.13836	klk1	Xenopus laevis hypothetical LOC495211, mRNA (cDNA clone IMAGE:5515199), partial cds [BC084612]		495211	BC084612	kallikrein 1
A_10_P010301	-2.13411		DC114718 Yamamoto [DC114718]			DC114718
A_10_P008620	-2.12881	LOC495176	Xenopus laevis uncharacterized LOC495176 (LOC495176), mRNA [NM_001094868]		495176	NM_001094868	uncharacterized LOC495176
A_10_P007013	-2.12826	dcp1b	Xenopus laevis decapping mRNA 1B (dcp1b), mRNA [NM_001093497]		446801	NM_001093497	decapping mRNA 1B
A_10_P088845	-2.12602		BJ086294 NIBB Mochii normalized Xenopus tailbud library Xenopus laevis cDNA clone XL052k07 3', mRNA sequence [BJ086294]			BJ086294
A_10_P015940	-2.12284		dai44g09.x1 NICHD XGC Sp1 Xenopus laevis cDNA clone IMAGE:4964561 3' similar to TR:Q9ULG9 Q9ULG9 KIAA1251 PROTEIN ;, mRNA sequence [BM179429]			BM179429
A_10_P221008	-2.12178	LOC495248	Xenopus laevis uncharacterized LOC495248 (LOC495248), mRNA [NM_001094926]		495248	NM_001094926	uncharacterized LOC495248
A_10_P013151	-2.12085		dac72g02.x1 RIKEN Xenopus egg Xenopus laevis cDNA clone IMAGE:4435755 3', mRNA sequence [BI448195]			BI448195
A_10_P015179	-2.1181		BJ620825 NIBB Mochii normalized Xenopus early gastrula library Xenopus laevis cDNA clone XL194m10 5', mRNA sequence [BJ620825]			BJ620825
A_10_P079820	-2.11655	polr2l.1	Xenopus laevis polymerase (RNA) II (DNA directed) polypeptide L, 7.6kDa, gene 1 (polr2l.1), mRNA [NM_001112727]		734578	NM_001112727	polymerase (RNA) II (DNA directed) polypeptide L, 7.6kDa, gene 1
A_10_P219448	-2.11428
A_10_P195861	-2.11384	xv2r1	Xenopus laevis pheromone receptor-like (xv2r1), mRNA [NM_001091027]		407844	NM_001091027	pheromone receptor-like
A_10_P269802	-2.11162
A_10_P009944	-2.10974		AGENCOURT_55792801 NICHD_XGC_FaB Xenopus laevis cDNA clone IMAGE:8071095 3', mRNA sequence [DT058751]			DT058751
A_10_P058707	-2.10849	LOC733301	Xenopus laevis hypothetical protein LOC733301, mRNA (cDNA clone IMAGE:6935410), partial cds [BC099286]		733301	BC099286	uncharacterized LOC733301
A_10_P203798	-2.10476	lum	Xenopus laevis lumican (lum), mRNA [NM_001086334]		379493	NM_001086334	lumican
A_10_P051104	-2.09909	cela3a	Xenopus laevis hypothetical protein LOC443664, mRNA (cDNA clone IMAGE:5507018), partial cds [BC073562]		443664	BC073562	chymotrypsin-like elastase family, member 3A
A_10_P077585	-2.09784	fat4	Xenopus laevis hypothetical protein LOC733227, mRNA (cDNA clone IMAGE:6949382), partial cds [BC094196]		733227	BC094196	FAT atypical cadherin 4
A_10_P192948	-2.09681	krt5.4	Xenopus laevis keratin 5, gene 4 (krt5.4), mRNA [NM_001135064]		100189561	NM_001135064	keratin 5, gene 4
A_10_P095343	-2.09635		AGENCOURT_15567983 NICHD_XGC_Kid1 Xenopus laevis cDNA clone IMAGE:7008819 5', mRNA sequence [CF547576]			CF547576
A_10_P075548	-2.09626	v2rd-1	Xenopus laevis xV2R D-1 mRNA for vomeronasal receptor D-1, partial cds [AB125672]		446257	AB125672	vomeronasal receptor D-1
A_10_P014573	-2.09494
A_10_P143678	-2.09159	MGC64526	Xenopus laevis uncharacterized protein MGC64526 (MGC64526), mRNA [NM_001086455]		379614	NM_001086455	uncharacterized protein MGC64526
A_10_P013505	-2.09003		BJ046282 NIBB Mochii normalized Xenopus neurula library Xenopus laevis cDNA clone XL006o03 3', mRNA sequence [BJ046282]			BJ046282
A_10_P010094	-2.08953
A_10_P040616	-2.07804	alcam	Xenopus laevis activated leukocyte cell adhesion molecule (alcam), mRNA [NM_001092527]		444425	NM_001092527	activated leukocyte cell adhesion molecule
A_10_P004920	-2.07664	fkbp6	Xenopus laevis FK506 binding protein 6, 36kDa (fkbp6), mRNA [NM_001091735]		432298	NM_001091735	FK506 binding protein 6, 36kDa
A_10_P248358	-2.0766		Rep: Melanoregulin - Xenopus tropicalis (Western clawed frog) (Silurana tropicalis), complete [TC461052]
A_10_P046901	-2.07405	scnn1g	Xenopus laevis sodium channel, nonvoltage-gated 1, gamma (scnn1g), mRNA [NM_001096984]		779366	NM_001096984	sodium channel, nonvoltage-gated 1, gamma
A_10_P005768	-2.07342	crp.4-b	Xenopus laevis C-reactive protein, pentraxin-related, gene 4 (crp.4-b), mRNA [NM_001092476]		444374	NM_001092476	C-reactive protein, pentraxin-related, gene 4
A_10_P010470	-2.07333
A_10_P015212	-2.07306		BJ622610 NIBB Mochii normalized Xenopus early gastrula library Xenopus laevis cDNA clone XL201j13 5', mRNA sequence [BJ622610]			BJ622610
A_10_P222693	-2.07219		Rep: Integrin beta 5 subunit - Rattus sp, partial (7%) [TC453032]
A_10_P244743	-2.07107	post.2	Xenopus laevis posterior protein, gene 2 (post.2), mRNA [NM_001101781]		397964	NM_001101781	posterior protein, gene 2
A_10_P027285	-2.06743	fgf9	Xenopus laevis fibroblast growth factor 9 (fgf9), mRNA [NM_001085807]		378562	NM_001085807	fibroblast growth factor 9
A_10_P145523	-2.06699		Rep: Transcriptional regulator - Microscilla marina ATCC 23134, partial (23%) [TC423412]
A_10_P200013	-2.06353
A_10_P252317	-2.06135
A_10_P016639	-2.05906		BP702739 Osada Taira anterior neuroectoderm (ANE) pCS105 cDNA library Xenopus laevis cDNA clone XL506b07ex 5', mRNA sequence [BP702739]			BP702739
A_10_P048881	-2.05877	npm2	Xenopus laevis nucleophosmin/nucleoplasmin 2 (npm2), mRNA [NM_001087558]		394336	NM_001087558	nucleophosmin/nucleoplasmin 2
A_10_P019668	-2.05488		Rep: Ubiquitin specific peptidase 13 - Xenopus tropicalis (Western clawed frog) (Silurana tropicalis), partial (14%) [TC445999]
A_10_P013769	-2.04809		BJ055556 NIBB Mochii normalized Xenopus neurula library Xenopus laevis cDNA clone XL009p19 3', mRNA sequence [BJ055556]			BJ055556
A_10_P038671	-2.0436	gas6	Xenopus laevis growth arrest-specific 6 (gas6), mRNA [NM_001093113]		446417	NM_001093113	growth arrest-specific 6
A_10_P215298	-2.04341		Rep: Drug/metabolite transporter - Zymomonas mobilis, partial (5%) [TC450474]
A_10_P001617	-2.04238		bl69e07.w1 Blackshear [AW638396]			AW638396
A_10_P010652	-2.03914
A_10_P222263	-2.03833		Rep: Notch ligand X-Delta-2 - Xenopus laevis (African clawed frog), partial (24%) [TC452886]
A_10_P015042	-2.03762		BJ611808 NIBB Mochii normalized Xenopus early gastrula library Xenopus laevis cDNA clone XL156g18 5', mRNA sequence [BJ611808]			BJ611808
A_10_P262212	-2.03584		Rep: Vcell division cycle 73, Paf1/RNA polymerase II complex component, homolog (S. cerevisiae) - Rattus norvegicus, partial (17%) [TC464989]
A_10_P143593	-2.03415	ctsh	Xenopus laevis cathepsin H (ctsh), mRNA [NM_001097718]		100036949	NM_001097718	cathepsin H
A_10_P003313	-2.03346	MGC64394	Xenopus laevis uncharacterized protein MGC64394 (MGC64394), mRNA [NM_001086308]		379467	NM_001086308	uncharacterized protein MGC64394
A_10_P019923	-2.02763		BX846026 Cho Li treated gastrula Xenopus laevis cDNA clone IMAGp998K029029 ; IMAGE:3747577 5', mRNA sequence [BX846026]			BX846026
A_10_P247103	-2.02717
A_10_P005986	-2.02625	cyp2a6	Xenopus laevis cytochrome P450, family 2, subfamily A, polypeptide 6 (cyp2a6), mRNA [NM_001097068]		100036770	NM_001097068	cytochrome P450, family 2, subfamily A, polypeptide 6
A_10_P164713	-2.02548
A_10_P088970	-2.02531		BJ079437 NIBB Mochii normalized Xenopus tailbud library Xenopus laevis cDNA clone XL072g07 3', mRNA sequence [BJ079437]			BJ079437
A_10_P227878	-2.02302		Rep: ABC transporter, ATP-binding protein - Streptococcus agalactiae H36B, partial (5%) [TC454703]
A_10_P001426	-2.0217		Rep: NLP/P60 precursor - Chromohalobacter salexigens (strain DSM 3043 / ATCC BAA-138 / NCIMB13768), partial (6%) [TC457963]
A_10_P158653	-2.01928		Rep: Protein Wnt-3a precursor. - Xenopus tropicalis, partial (6%) [TC429443]
A_10_P047131	-2.01719	lgalsia-a	Xenopus laevis galectin-Ia (lgalsia-a), mRNA [NM_001085570]		373567	NM_001085570	galectin-Ia
A_10_P097498	-2.01479		DC064243 Osada Taira anterior endomesoderm (AEM) pCS105 cDNA library Xenopus laevis cDNA clone xlk160h14 5', mRNA sequence [DC064243]			DC064243
A_10_P014991	-2.01456		BJ098391 NIBB Mochii normalized Xenopus early gastrula library Xenopus laevis cDNA clone XL146g09 3', mRNA sequence [BJ098391]			BJ098391
A_10_P040226	-2.01241	abhd1	Xenopus laevis abhydrolase domain containing 1 (abhd1), mRNA [NM_001096660]		735207	NM_001096660	abhydrolase domain containing 1
A_10_P027045	-2.01215	dio3	Xenopus laevis deiodinase, iodothyronine, type 3 (dio3), mRNA [NM_001087863]		397779	NM_001087863	deiodinase, iodothyronine, type 3
A_10_P228283	-2.01186
A_10_P005748	-2.00511	ctrb2	Xenopus laevis chymotrypsinogen B2 (ctrb2), mRNA [NM_001092462]		444360	NM_001092462	chymotrypsinogen B2
A_10_P132995	-2.00389	LOC432278	Xenopus laevis hypothetical protein LOC432278, mRNA (cDNA clone IMAGE:4680796), partial cds [BC072283]		432278	BC072283	uncharacterized LOC432278
A_10_P080560	-2.00227		AGENCOURT_86400978 NICHD_XGC_bone Xenopus laevis cDNA clone IMAGE:8741908 5', mRNA sequence [EE327322]			EE327322
A_10_P070177	-2.00033	dnd1	Xenopus laevis dead end protein, mRNA (cDNA clone IMAGE:5084515), partial cds [BC078132]		398713	BC078132	DND microRNA-mediated repression inhibitor 1
A_10_P024921	-2.00008		AGENCOURT_15188405 NICHD_XGC_Emb4 Xenopus laevis cDNA clone IMAGE:5513904 5', mRNA sequence [CF286639]			CF286639
