# Supplementary material for: Transcriptome profiling reveals male- and female-specific gene expression pattern and novel gene candidates for the control of sex determination and gonad development in Xenopus laevis
Source: Dev Genes Evol. 2019 Apr 10;229(2):53–72. doi: 10.1007/s00427-019-00630-y (PMC6500517; doi:10.1007/s00427-019-00630-y)
Supplement: Supplementary file 12 — (XLSX 74 kb) [file 427_2019_630_MOESM12_ESM.xlsx]

## Sheet: Arkusz1
Supplementary Table 12. Genes downregulated in ZZ (genetic males) gonads at NF62 in relation to NF56 stage.
ProbeName	Log FC ([F50] vs [F53])	GeneSymbol	Description	EnsemblID	EntrezGeneID	GenbankAccession	GeneName
A_10_P147303	8.25626	MGC53763	Xenopus laevis Parvalbumin beta-like (MGC53763), mRNA [NM_001085937]		379093	NM_001085937	Parvalbumin beta-like
A_10_P086605	7.94639	LOC100036824	Xenopus laevis uncharacterized LOC100036824 (LOC100036824), mRNA [NM_001097114]		100036824	NM_001097114	uncharacterized LOC100036824
A_10_P023459	7.93438
A_10_P017792	7.84702	MGC53763	Xenopus laevis Parvalbumin beta-like (MGC53763), mRNA [NM_001085937]		379093	NM_001085937	Parvalbumin beta-like
A_10_P032408	7.5423	ocm.2	Xenopus laevis oncomodulin (ocm.2), mRNA [NM_001085942]		379098	NM_001085942	oncomodulin
A_10_P148468	7.27207		Rep: MGC85279 protein - Xenopus laevis (African clawed frog), complete [TC425167]
A_10_P183943	7.19543		Rep: Myosin heavy chain - Xenopus tropicalis (Western clawed frog) (Silurana tropicalis), partial (11%) [TC439066]
A_10_P011696	6.73976	MGC82582	Xenopus laevis MGC82582 protein (MGC82582), mRNA [NM_001092132]		444027	NM_001092132	MGC82582 protein
A_10_P213838	6.64639		Rep: Predicted protein - Ajellomyces capsulata (strain NAm1) (Histoplasma capsulatum), partial (11%) [TC449958]
A_10_P229868	6.57728	tnnc2	Xenopus laevis troponin C type 2 (fast) (tnnc2), mRNA [NM_001085939]		379095	NM_001085939	troponin C type 2 (fast)
A_10_P045411	6.54132	LOC100036824	Xenopus laevis uncharacterized LOC100036824 (LOC100036824), mRNA [NM_001097114]		100036824	NM_001097114	uncharacterized LOC100036824
A_10_P237583	6.53688		Rep: MGC85279 protein - Xenopus laevis (African clawed frog), partial (51%) [TC457761]
A_10_P191503	6.49589	mybph	Xenopus laevis myosin binding protein H (mybph), mRNA [NM_001089180]		398625	NM_001089180	myosin binding protein H
A_10_P209828	6.44255	myh8	Xenopus laevis cDNA clone IMAGE:6881110, partial cds [BC054974]		100381200	BC054974	myosin, heavy chain 8, skeletal muscle, perinatal
A_10_P008856	6.37656	slc26a1	Xenopus laevis SLC26A1 anion exchanger, mRNA (cDNA clone MGC:86347 IMAGE:7010126), complete cds [BC084889]		403389	BC084889	solute carrier family 26 (anion exchanger), member 1
A_10_P043081	6.37158	MGC53945	Xenopus laevis uncharacterized protein MGC53945 (MGC53945), mRNA [NM_001086050]		379206	NM_001086050	uncharacterized protein MGC53945
A_10_P110904	6.33392	myh8	Xenopus laevis cDNA clone IMAGE:6881110, partial cds [BC054974]		100381200	BC054974	myosin, heavy chain 8, skeletal muscle, perinatal
A_10_P003088	6.32687	MGC53823	Xenopus laevis Actin, alpha cardiac muscle 2-like (MGC53823), mRNA [NM_001086195]		379351	NM_001086195	Actin, alpha cardiac muscle 2-like
A_10_P271892	6.317	MGC53003	Xenopus laevis Parvalbumin beta-like (MGC53003), mRNA [NM_001085934]		379090	NM_001085934	Parvalbumin beta-like
A_10_P247003	6.19425		AGENCOURT_8510903 NICHD XGC Emb4 Xenopus laevis cDNA clone IMAGE:4684025 5', mRNA sequence [BQ733103]			BQ733103
A_10_P199588	6.10191	MGC53335	Xenopus laevis uncharacterized protein MGC53335 (MGC53335), mRNA [NM_001085989]		379145	NM_001085989	uncharacterized protein MGC53335
A_10_P157223	6.08746	MGC53335	Xenopus laevis uncharacterized protein MGC53335 (MGC53335), mRNA [NM_001085989]		379145	NM_001085989	uncharacterized protein MGC53335
A_10_P175563	6.06071	LOC495407	Xenopus laevis uncharacterized LOC495407 (LOC495407), mRNA [NM_001095065]		495407	NM_001095065	uncharacterized LOC495407
A_10_P187708	6.03763	MGC53003	Xenopus laevis Parvalbumin beta-like (MGC53003), mRNA [NM_001085934]		379090	NM_001085934	Parvalbumin beta-like
A_10_P033081	6.00974	pgam2	Xenopus laevis phosphoglycerate mutase 2 (muscle) (pgam2), mRNA [NM_001086617]		379778	NM_001086617	phosphoglycerate mutase 2 (muscle)
A_10_P045746	5.98128	act3	Xenopus laevis Actin, alpha skeletal muscle 3-like (act3), mRNA [NM_001088897]		398426	NM_001088897	Actin, alpha skeletal muscle 3-like
A_10_P008646	5.97459	tst	Xenopus laevis thiosulfate sulfurtransferase (rhodanese) (tst), mRNA [NM_001094948]		495276	NM_001094948	thiosulfate sulfurtransferase (rhodanese)
A_10_P227733	5.96493	myl1	Xenopus laevis myosin, light chain 1, alkali; skeletal, fast (myl1), mRNA [NM_001086783]		379944	NM_001086783	myosin, light chain 1, alkali; skeletal, fast
A_10_P030476	5.95449	MGC53003	Xenopus laevis Parvalbumin beta-like (MGC53003), mRNA [NM_001085934]		379090	NM_001085934	Parvalbumin beta-like
A_10_P003391	5.91161	mybph	Xenopus laevis myosin binding protein H (mybph), mRNA [NM_001089180]		398625	NM_001089180	myosin binding protein H
A_10_P162078	5.90928		Rep: Alpha-tropomyosin - Xenopus laevis (African clawed frog), complete [TC430829]
A_10_P085510	5.89429	LOC100037130	Xenopus laevis hypothetical protein LOC100037130, mRNA (cDNA clone IMAGE:8527261), partial cds [BC133180]		100037130	BC133180	uncharacterized LOC100037130
A_10_P171488	5.88446		Rep: Parvalbumin - Xenopus tropicalis (Western clawed frog) (Silurana tropicalis), complete [TC434460]
A_10_P190068	5.8599	mylpf	Xenopus laevis myosin light chain, phosphorylatable, fast skeletal muscle (mylpf), mRNA [NM_001090540]		399251	NM_001090540	myosin light chain, phosphorylatable, fast skeletal muscle
A_10_P144428	5.85094	gda	Xenopus laevis guanine deaminase (gda), mRNA [NM_001089605]		398728	NM_001089605	guanine deaminase
A_10_P008858	5.81612	LOC495407	Xenopus laevis uncharacterized LOC495407 (LOC495407), mRNA [NM_001095065]		495407	NM_001095065	uncharacterized LOC495407
A_10_P227803	5.81497	MGC64484	Xenopus laevis uncharacterized protein MGC64484 (MGC64484), mRNA [NM_001097066]		780761	NM_001097066	uncharacterized protein MGC64484
A_10_P195803	5.70525	atp2a2	Xenopus laevis ATPase, Ca++ transporting, cardiac muscle, slow twitch 2 (atp2a2), mRNA [NM_001086935]		380096	NM_001086935	ATPase, Ca++ transporting, cardiac muscle, slow twitch 2
A_10_P004053	5.65607	rbp4	Xenopus laevis retinol binding protein 4, plasma (rbp4), mRNA [NM_001087726]		397705	NM_001087726	retinol binding protein 4, plasma
A_10_P240748	5.6387	atp2a2	Xenopus laevis ATPase, Ca++ transporting, cardiac muscle, slow twitch 2 (atp2a2), mRNA [NM_001086935]		380096	NM_001086935	ATPase, Ca++ transporting, cardiac muscle, slow twitch 2
A_10_P271337	5.62308	tnnc2	Xenopus laevis troponin C type 2 (fast) (tnnc2), mRNA [NM_001085939]		379095	NM_001085939	troponin C type 2 (fast)
A_10_P227463	5.59468	myh4	Xenopus laevis similar to myosin, heavy polypeptide 4, skeletal muscle, mRNA (cDNA clone IMAGE:4681347), partial cds [BC041716]		399414	BC041716	similar to myosin, heavy polypeptide 4, skeletal muscle
A_10_P159298	5.52757	atp2a2	Xenopus laevis ATPase, Ca++ transporting, cardiac muscle, slow twitch 2 (atp2a2), mRNA [NM_001086935]		380096	NM_001086935	ATPase, Ca++ transporting, cardiac muscle, slow twitch 2
A_10_P208448	5.52177		Rep: Probable cation-transporting ATPase 13A3 (EC 3.6.3.-) (ATPase family homolog up-regulated in senescence cells 1). - Xenopus tropicalis, partial (3%) [TC447955]
A_10_P044806	5.52062	slc26a1	Xenopus laevis solute carrier family 26 (anion exchanger), member 1 (slc26a1), mRNA [NM_001090973]		403389	NM_001090973	solute carrier family 26 (anion exchanger), member 1
A_10_P254272	5.51545		Rep: Fast skeletal myosin light chain 2 - Xenopus tropicalis (Western clawed frog) (Silurana tropicalis), partial (29%) [TC462760]
A_10_P141423	5.51471	slc5a2	Xenopus laevis solute carrier family 5 (sodium/glucose cotransporter), member 2 (slc5a2), mRNA [NM_001094230]		447523	NM_001094230	solute carrier family 5 (sodium/glucose cotransporter), member 2
A_10_P145573	5.50968		Rep: Actin, aortic smooth muscle - Homo sapiens (Human), partial (69%) [TC423884]
A_10_P199646	5.49202	MGC80184	Xenopus laevis uncharacterized protein MGC80184 (MGC80184), mRNA [NM_001091685]		432236	NM_001091685	uncharacterized protein MGC80184
A_10_P181683	5.48902	atp2a2	Xenopus laevis ATPase, Ca++ transporting, cardiac muscle, slow twitch 2 (atp2a2), mRNA [NM_001086935]		380096	NM_001086935	ATPase, Ca++ transporting, cardiac muscle, slow twitch 2
A_10_P154238	5.47974	actc1	Xenopus laevis actin, alpha, cardiac muscle 1 (actc1), mRNA [NM_001086591]		379752	NM_001086591	actin, alpha, cardiac muscle 1
A_10_P047196	5.43192	LOC100037217	Xenopus laevis uncharacterized LOC100037217 (LOC100037217), mRNA [NM_001097906]		100037217	NM_001097906	uncharacterized LOC100037217
A_10_P204988	5.36204	atp2a2	Xenopus laevis ATPase, Ca++ transporting, cardiac muscle, slow twitch 2 (atp2a2), mRNA [NM_001086935]		380096	NM_001086935	ATPase, Ca++ transporting, cardiac muscle, slow twitch 2
A_10_P023327	5.34732
A_10_P268892	5.33868		Rep: Ckm-prov protein - Xenopus laevis (African clawed frog), partial (21%) [TC466834]
A_10_P205653	5.32247	atp2a2	Xenopus laevis ATPase, Ca++ transporting, cardiac muscle, slow twitch 2 (atp2a2), mRNA [NM_001086935]		380096	NM_001086935	ATPase, Ca++ transporting, cardiac muscle, slow twitch 2
A_10_P186696	5.3218	MGC80184	Xenopus laevis uncharacterized protein MGC80184 (MGC80184), mRNA [NM_001091685]		432236	NM_001091685	uncharacterized protein MGC80184
A_10_P189743	5.31895	atp2a2	Xenopus laevis ATPase, Ca++ transporting, cardiac muscle, slow twitch 2 (atp2a2), mRNA [NM_001086935]		380096	NM_001086935	ATPase, Ca++ transporting, cardiac muscle, slow twitch 2
A_10_P100290	5.25112	act2	Xenopus laevis actin, alpha sarcomeric/cardiac (act2), mRNA [NM_001096757]		779129	NM_001096757	actin, alpha sarcomeric/cardiac
A_10_P044666	5.24763	mylpf	Xenopus laevis myosin light chain, phosphorylatable, fast skeletal muscle (mylpf), mRNA [NM_001090540]		399251	NM_001090540	myosin light chain, phosphorylatable, fast skeletal muscle
A_10_P040391	5.23221	slc25a4	Xenopus laevis solute carrier family 25 (mitochondrial carrier; adenine nucleotide translocator), member 4 (slc25a4), mRNA [NM_001091666]		432212	NM_001091666	solute carrier family 25 (mitochondrial carrier; adenine nucleotide translocator), member 4
A_10_P187083	5.22979	MGC53335	Xenopus laevis uncharacterized protein MGC53335 (MGC53335), mRNA [NM_001085989]		379145	NM_001085989	uncharacterized protein MGC53335
A_10_P208573	5.22322
A_10_P188993	5.17854	atp2a2	Xenopus laevis ATPase, Ca++ transporting, cardiac muscle, slow twitch 2 (atp2a2), mRNA [NM_001086935]		380096	NM_001086935	ATPase, Ca++ transporting, cardiac muscle, slow twitch 2
A_10_P181718	5.15588	act3	Xenopus laevis Actin, alpha skeletal muscle 3-like (act3), mRNA [NM_001088897]		398426	NM_001088897	Actin, alpha skeletal muscle 3-like
A_10_P144993	5.12725	tnni2	Xenopus laevis troponin I type 2 (skeletal, fast) (tnni2), mRNA [NM_001086087]		379243	NM_001086087	troponin I type 2 (skeletal, fast)
A_10_P038231	5.11991	act2	Xenopus laevis actin, alpha sarcomeric/cardiac (act2), mRNA [NM_001096757]		779129	NM_001096757	actin, alpha sarcomeric/cardiac
A_10_P229238	5.11427	act2	Xenopus laevis actin, alpha sarcomeric/cardiac (act2), mRNA [NM_001096757]		779129	NM_001096757	actin, alpha sarcomeric/cardiac
A_10_P202393	5.11242	mylpf	Xenopus laevis myosin light chain, phosphorylatable, fast skeletal muscle (mylpf), mRNA [NM_001090540]		399251	NM_001090540	myosin light chain, phosphorylatable, fast skeletal muscle
A_10_P222988	5.10425	tnnt3	Xenopus laevis troponin T type 3 (skeletal, fast) (tnnt3), mRNA [NM_001086934]		380095	NM_001086934	troponin T type 3 (skeletal, fast)
A_10_P007758	5.10166	slc22a6	Xenopus laevis solute carrier family 22 (organic anion transporter), member 6 (slc22a6), mRNA [NM_001094194]		447487	NM_001094194	solute carrier family 22 (organic anion transporter), member 6
A_10_P218711	5.08396	MGC80184	Xenopus laevis uncharacterized protein MGC80184 (MGC80184), mRNA [NM_001091685]		432236	NM_001091685	uncharacterized protein MGC80184
A_10_P046216	5.06924	myoz1	Xenopus laevis myozenin 1 (myoz1), mRNA [NM_001087033]		380194	NM_001087033	myozenin 1
A_10_P240198	5.06301
A_10_P189998	5.05905	act2	Xenopus laevis actin, alpha sarcomeric/cardiac (act2), mRNA [NM_001096757]		779129	NM_001096757	actin, alpha sarcomeric/cardiac
A_10_P006545	5.03054	actc1	Xenopus laevis actin, alpha, cardiac muscle 1 (actc1), mRNA [NM_001086591]		379752	NM_001086591	actin, alpha, cardiac muscle 1
A_10_P004900	5.01634	MGC80184	Xenopus laevis uncharacterized protein MGC80184 (MGC80184), mRNA [NM_001091685]		432236	NM_001091685	uncharacterized protein MGC80184
A_10_P234173	4.99426	atp2a2	Xenopus laevis ATPase, Ca++ transporting, cardiac muscle, slow twitch 2 (atp2a2), mRNA [NM_001086935]		380096	NM_001086935	ATPase, Ca++ transporting, cardiac muscle, slow twitch 2
A_10_P220468	4.97592	tnnc2	Xenopus laevis troponin C type 2 (fast) (tnnc2), mRNA [NM_001085939]		379095	NM_001085939	troponin C type 2 (fast)
A_10_P008023	4.937	MGC82014	Xenopus laevis MGC82014 protein (MGC82014), mRNA [NM_001094406]		447736	NM_001094406	MGC82014 protein
A_10_P033096	4.93529	cryga	Xenopus laevis crystallin, gamma A (cryga), mRNA [NM_001093851]		447143	NM_001093851	crystallin, gamma A
A_10_P044511	4.9255	MGC53335	Xenopus laevis uncharacterized protein MGC53335 (MGC53335), mRNA [NM_001085989]		379145	NM_001085989	uncharacterized protein MGC53335
A_10_P242713	4.91825	myl1	Xenopus laevis myosin, light chain 1, alkali; skeletal, fast (myl1), mRNA [NM_001086783]		379944	NM_001086783	myosin, light chain 1, alkali; skeletal, fast
A_10_P122534	4.91531	ugt1a6	Xenopus laevis hypothetical protein LOC100037183, mRNA (cDNA clone IMAGE:5129802), partial cds [BC160670]		100037183	BC160670	UDP glucuronosyltransferase 1 family, polypeptide A6
A_10_P110004	4.90872	ckm	Xenopus laevis creatine kinase, muscle (ckm), mRNA [NM_001086604]		379765	NM_001086604	creatine kinase, muscle
A_10_P085455	4.87691	pygb	Xenopus laevis hypothetical protein LOC100037229, mRNA (cDNA clone IMAGE:8541663), partial cds [BC129775]		100037229	BC129775	phosphorylase, glycogen; brain
A_10_P187663	4.87515	atp2a2	Xenopus laevis ATPase, Ca++ transporting, cardiac muscle, slow twitch 2 (atp2a2), mRNA [NM_001086935]		380096	NM_001086935	ATPase, Ca++ transporting, cardiac muscle, slow twitch 2
A_10_P032666	4.84875	myl1	Xenopus laevis myosin, light chain 1, alkali; skeletal, fast (myl1), mRNA [NM_001086783]		379944	NM_001086783	myosin, light chain 1, alkali; skeletal, fast
A_10_P030711	4.83333	tnnc2	Xenopus laevis troponin C type 2 (fast) (tnnc2), mRNA [NM_001085939]		379095	NM_001085939	troponin C type 2 (fast)
A_10_P145718	4.82465	myl1	Xenopus laevis myosin, light chain 1, alkali; skeletal, fast (myl1), mRNA [NM_001086783]		379944	NM_001086783	myosin, light chain 1, alkali; skeletal, fast
A_10_P143773	4.82064	MGC84250	Xenopus laevis MGC84250 protein (MGC84250), mRNA [NM_001094437]		447767	NM_001094437	MGC84250 protein
A_10_P202853	4.75723	act3	Xenopus laevis Actin, alpha skeletal muscle 3-like (act3), mRNA [NM_001088897]		398426	NM_001088897	Actin, alpha skeletal muscle 3-like
A_10_P031051	4.74997	tnnt3	Xenopus laevis troponin T type 3 (skeletal, fast) (tnnt3), mRNA [NM_001086934]		380095	NM_001086934	troponin T type 3 (skeletal, fast)
A_10_P188833	4.74266	pgam2	Xenopus laevis phosphoglycerate mutase 2 (muscle) (pgam2), mRNA [NM_001086617]		379778	NM_001086617	phosphoglycerate mutase 2 (muscle)
A_10_P075653	4.74263	LOC446933	Xenopus laevis hypothetical protein LOC446933, mRNA (cDNA clone IMAGE:6874318), partial cds [BC133242]		446933	BC133242	uncharacterized LOC446933
A_10_P006342	4.69737	actn3	Xenopus laevis actinin, alpha 3 (actn3), mRNA [NM_001093023]		446326	NM_001093023	actinin, alpha 3
A_10_P144848	4.69399	tnnt3	Xenopus laevis troponin T type 3 (skeletal, fast) (tnnt3), mRNA [NM_001086934]		380095	NM_001086934	troponin T type 3 (skeletal, fast)
A_10_P227758	4.68308	casq1	Xenopus laevis calsequestrin 1 (fast-twitch, skeletal muscle) (casq1), mRNA [NM_001086758]		379919	NM_001086758	calsequestrin 1 (fast-twitch, skeletal muscle)
A_10_P195738	4.67229	ckm	Xenopus laevis creatine kinase, muscle (ckm), mRNA [NM_001086604]		379765	NM_001086604	creatine kinase, muscle
A_10_P000068	4.65912	rgn	Xenopus laevis regucalcin (rgn), mRNA [NM_001085655]		373659	NM_001085655	regucalcin
A_10_P163763	4.65612	tnni2	Xenopus laevis troponin I type 2 (skeletal, fast) (tnni2), mRNA [NM_001086087]		379243	NM_001086087	troponin I type 2 (skeletal, fast)
A_10_P175818	4.64039	MGC68684	Xenopus laevis urate oxidase (MGC68684), mRNA [NM_001090165]		399031	NM_001090165	urate oxidase
A_10_P160153	4.6125		Rep: Variable lymphocyte receptor A - Eptatretus stoutii (Pacific hagfish), partial (5%) [TC460765]
A_10_P200613	4.6118		Xenopus laevis cDNA clone IMAGE:4957472 [BC130094]			BC130094
A_10_P181658	4.60835	atp2a2	Xenopus laevis ATPase, Ca++ transporting, cardiac muscle, slow twitch 2 (atp2a2), mRNA [NM_001086935]		380096	NM_001086935	ATPase, Ca++ transporting, cardiac muscle, slow twitch 2
A_10_P196798	4.5681	tnnc2	Xenopus laevis fast skeletal troponin C beta (tnnc2), mRNA [NM_001085929]		379085	NM_001085929	fast skeletal troponin C beta
A_10_P002515	4.5653	hhatl	Xenopus laevis hedgehog acyltransferase-like (hhatl), mRNA [NM_001086023]		379179	NM_001086023	hedgehog acyltransferase-like
A_10_P006740	4.56481	slc13a5	Xenopus laevis solute carrier family 13 (sodium-dependent citrate transporter), member 5 (slc13a5), mRNA [NM_001093312]		446616	NM_001093312	solute carrier family 13 (sodium-dependent citrate transporter), member 5
A_10_P206828	4.56429		Rep: AAA ATPase containing von Willebrand factor type A (VWA) domain-like protein precursor - Mycobacterium sp. (strain MCS), partial (13%) [TC447361]
A_10_P000013	4.52729	slc5a11	Xenopus laevis solute carrier family 5 (sodium/inositol cotransporter), member 11 (slc5a11), mRNA [NM_001085556]		373547	NM_001085556	solute carrier family 5 (sodium/inositol cotransporter), member 11
A_10_P194608	4.52631	tnnt3	Xenopus laevis troponin T type 3 (skeletal, fast) (tnnt3), mRNA [NM_001086934]		380095	NM_001086934	troponin T type 3 (skeletal, fast)
A_10_P033601	4.52146	ybx3	Xenopus laevis Y box binding protein 3 (ybx3), mRNA [NM_001095945]		734464	NM_001095945	Y box binding protein 3
A_10_P160758	4.51701
A_10_P002649	4.5102	atp2a2	Xenopus laevis ATPase, Ca++ transporting, cardiac muscle, slow twitch 2 (atp2a2), mRNA [NM_001086935]		380096	NM_001086935	ATPase, Ca++ transporting, cardiac muscle, slow twitch 2
A_10_P163198	4.50288		Rep: Xanthine dehydrogenase/oxidase [Includes: Xanthine dehydrogenase (EC 1.17.1.4) (XD); Xanthine oxidase (EC 1.17.3.2) (XO) (Xanthine oxidoreductase)]. - Xenopus tropicalis, partial (34%) [TC431264]
A_10_P203078	4.49829	atp2a2	Xenopus laevis ATPase, Ca++ transporting, cardiac muscle, slow twitch 2 (atp2a2), mRNA [NM_001086935]		380096	NM_001086935	ATPase, Ca++ transporting, cardiac muscle, slow twitch 2
A_10_P183185	4.47995	ccdc50	Xenopus laevis coiled-coil domain containing 50 (ccdc50), mRNA [NM_001097927]		100049085	NM_001097927	coiled-coil domain containing 50
A_10_P168408	4.46956	ckm	Xenopus laevis creatine kinase, muscle (ckm), mRNA [NM_001086604]		379765	NM_001086604	creatine kinase, muscle
A_10_P200743	4.46382		Rep: Calsequestrin 1. - Xenopus tropicalis, partial (19%) [TC445117]
A_10_P003139	4.46023	casq1	Xenopus laevis calsequestrin 1 (fast-twitch, skeletal muscle) (casq1), mRNA [NM_001086758]		379919	NM_001086758	calsequestrin 1 (fast-twitch, skeletal muscle)
A_10_P249312	4.45825	tnni2	Xenopus laevis troponin I type 2 (skeletal, fast) (tnni2), mRNA [NM_001086087]		379243	NM_001086087	troponin I type 2 (skeletal, fast)
A_10_P020322	4.45265	tnni2	Xenopus laevis troponin I type 2 (skeletal, fast) (tnni2), mRNA [NM_001086087]		379243	NM_001086087	troponin I type 2 (skeletal, fast)
A_10_P000149	4.42343		AB092383 Xenopus laevis AGM region stage 46-52 Xenopus laevis cDNA clone No60 3', mRNA sequence [AB092383]			AB092383
A_10_P008826	4.41835	aadacl4	Xenopus laevis arylacetamide deacetylase-like 4 (aadacl4), mRNA [NM_001095048]		495387	NM_001095048	arylacetamide deacetylase-like 4
A_10_P000084	4.41009	krt5.5	Xenopus laevis keratin 5, gene 5 (krt5.5), mRNA [NM_001085584]		373584	NM_001085584	keratin 5, gene 5
A_10_P143963	4.40348	ggact	Xenopus laevis gamma-glutamylamine cyclotransferase (ggact), mRNA [NM_001093833]		447124	NM_001093833	gamma-glutamylamine cyclotransferase
A_10_P002331	4.40318	ckm	Xenopus laevis creatine kinase, muscle (ckm), mRNA [NM_001086604]		379765	NM_001086604	creatine kinase, muscle
A_10_P039286	4.4016	MGC68684	Xenopus laevis urate oxidase (MGC68684), mRNA [NM_001090165]		399031	NM_001090165	urate oxidase
A_10_P022392	4.39013		AGENCOURT_13054468 NICHD_XGC_Kid1 Xenopus laevis cDNA clone IMAGE:4032390 5', mRNA sequence [CB559907]			CB559907
A_10_P153748	4.38908		Rep: Fast troponin I - Xenopus laevis (African clawed frog), complete [TC427479]
A_10_P143363	4.3858	aadacl4	Xenopus laevis arylacetamide deacetylase-like 4 (aadacl4), mRNA [NM_001095048]		495387	NM_001095048	arylacetamide deacetylase-like 4
A_10_P238823	4.37835	krt5.5	Xenopus laevis keratin 5, gene 5 (krt5.5), mRNA [NM_001085584]		373584	NM_001085584	keratin 5, gene 5
A_10_P007801	4.37526	slc5a2	Xenopus laevis solute carrier family 5 (sodium/glucose cotransporter), member 2 (slc5a2), mRNA [NM_001094230]		447523	NM_001094230	solute carrier family 5 (sodium/glucose cotransporter), member 2
A_10_P007751	4.37219	slc6a19	Xenopus laevis solute carrier family 6 (neutral amino acid transporter), member 19 (slc6a19), mRNA [NM_001094188]		447481	NM_001094188	solute carrier family 6 (neutral amino acid transporter), member 19
A_10_P168448	4.36501		Rep: Actn3-prov protein - Xenopus laevis (African clawed frog), partial (14%) [TC433307]
A_10_P216698	4.34158		Rep: AAA ATPase containing von Willebrand factor type A (VWA) domain-like protein precursor - Mycobacterium sp. (strain MCS), partial (13%) [TC450972]
A_10_P145113	4.33779	MGC68684	Xenopus laevis urate oxidase (MGC68684), mRNA [NM_001090165]		399031	NM_001090165	urate oxidase
A_10_P001964	4.31676	LOC100158366	Xenopus laevis uncharacterized LOC100158366 (LOC100158366), mRNA [NM_001127811]		100158366	NM_001127811	uncharacterized LOC100158366
A_10_P196039	4.31413	acta1	Xenopus laevis actin, alpha 1, skeletal muscle (acta1), mRNA [NM_001091751]		432314	NM_001091751	actin, alpha 1, skeletal muscle
A_10_P194903	4.28673
A_10_P006280	4.27471	MGC82105	Xenopus laevis MGC82105 protein (MGC82105), mRNA [NM_001092899]		444797	NM_001092899	MGC82105 protein
A_10_P110999	4.27028		Rep: Amino acid ABC transporter, ATP-binding protein - Listeria monocytogenes FSL N1-017, partial (7%) [TC442754]
A_10_P219464	4.26948	ckm	Xenopus laevis creatine kinase, muscle (ckm), mRNA [NM_001086604]		379765	NM_001086604	creatine kinase, muscle
A_10_P150615	4.26823	LOC398510	Xenopus laevis uncharacterized LOC398510 (LOC398510), mRNA [NM_001089031]		398510	NM_001089031	uncharacterized LOC398510
A_10_P006747	4.26541	miox	Xenopus laevis myo-inositol oxygenase (miox), mRNA [NM_001093317]		446621	NM_001093317	myo-inositol oxygenase
A_10_P278417	4.26506		Rep: MYH4 protein - Xenopus laevis (African clawed frog), partial (19%) [TC469296]
A_10_P192008	4.24513	MGC53823	Xenopus laevis Actin, alpha cardiac muscle 2-like (MGC53823), mRNA [NM_001086195]		379351	NM_001086195	Actin, alpha cardiac muscle 2-like
A_10_P204363	4.24402		Rep: Calsequestrin - Xenopus laevis (African clawed frog), partial (70%) [TC446492]
A_10_P008201	4.24015	tnnc1	Xenopus laevis cardiac troponin C (tnnc1), mRNA [NM_001090295]		399104	NM_001090295	cardiac troponin C
A_10_P020598	4.23634		BX853120 NICHD_XGC_Li1 Xenopus laevis cDNA clone IMAGp998J178290 ; IMAGE:3397360 5', mRNA sequence [BX853120]			BX853120
A_10_P048731	4.23579	ttr	Xenopus laevis transthyretin (ttr), mRNA [NM_001087879]		397787	NM_001087879	transthyretin
A_10_P005996	4.21471	MGC83388	Xenopus laevis MGC83388 protein (MGC83388), mRNA [NM_001092650]		444548	NM_001092650	MGC83388 protein
A_10_P007317	4.21137	ggact	Xenopus laevis gamma-glutamylamine cyclotransferase (ggact), mRNA [NM_001093833]		447124	NM_001093833	gamma-glutamylamine cyclotransferase
A_10_P169703	4.20343	tnnc2	Xenopus laevis fast skeletal troponin C beta (tnnc2), mRNA [NM_001085929]		379085	NM_001085929	fast skeletal troponin C beta
A_10_P007774	4.19154	MGC82050	Xenopus laevis MGC82050 protein (MGC82050), mRNA [NM_001094211]		447504	NM_001094211	MGC82050 protein
A_10_P169918	4.18132	acta1	Xenopus laevis actin, alpha 1, skeletal muscle (acta1), mRNA [NM_001091751]		432314	NM_001091751	actin, alpha 1, skeletal muscle
A_10_P000559	4.17824	mybpc3	Xenopus laevis myosin binding protein C, cardiac (mybpc3), mRNA [NM_001088698]		398261	NM_001088698	myosin binding protein C, cardiac
A_10_P035681	4.17698	MGC84250	Xenopus laevis MGC84250 protein (MGC84250), mRNA [NM_001094437]		447767	NM_001094437	MGC84250 protein
A_10_P126254	4.13064		AGENCOURT_11245358 NICHD_XGC_Tad2 Xenopus laevis cDNA clone IMAGE:6873404 5', mRNA sequence [CB198438]			CB198438
A_10_P136153	4.1234		AGENCOURT_11211358 NICHD_XGC_Tad2 Xenopus laevis cDNA clone IMAGE:6874381 5', mRNA sequence [CB199355]			CB199355
A_10_P044576	4.11955	urad	Xenopus laevis ureidoimidazoline (2-oxo-4-hydroxy-4-carboxy-5-) decarboxylase (urad), mRNA [NM_001097792]		100037066	NM_001097792	ureidoimidazoline (2-oxo-4-hydroxy-4-carboxy-5-) decarboxylase
A_10_P005529	4.09596	becn1	Xenopus laevis beclin 1, autophagy related (becn1), mRNA [NM_001092282]		444178	NM_001092282	beclin 1, autophagy related
A_10_P007389	4.09392	MGC81930	Xenopus laevis MGC81930 protein (MGC81930), mRNA [NM_001093918]		447211	NM_001093918	MGC81930 protein
A_10_P034526	4.08735	pdzk1ip1	Xenopus laevis pdzk1 interacting protein 1 (pdzk1ip1), mRNA [NM_001098435]		445820	NM_001098435	pdzk1 interacting protein 1
A_10_P039356	4.0721	LOC100037180	Xenopus laevis uncharacterized LOC100037180 (LOC100037180), mRNA [NM_001097874]		100037180	NM_001097874	uncharacterized LOC100037180
A_10_P250812	4.06547		Rep: LOC445871 protein - Xenopus laevis (African clawed frog), partial (17%) [TC461772]
A_10_P149448	4.06271		Rep: LOC494640 protein - Xenopus laevis (African clawed frog), complete [TC425624]
A_10_P032131	4.05606	hbe1	Xenopus laevis hemoglobin, epsilon 1 (hbe1), mRNA [NM_001093820]		447111	NM_001093820	hemoglobin, epsilon 1
A_10_P265857	4.0405	atp2a2	Xenopus laevis ATPase, Ca++ transporting, cardiac muscle, slow twitch 2 (atp2a2), mRNA [NM_001086935]		380096	NM_001086935	ATPase, Ca++ transporting, cardiac muscle, slow twitch 2
A_10_P035656	4.03824	tnnc2	Xenopus laevis fast skeletal troponin C beta (tnnc2), mRNA [NM_001085929]		379085	NM_001085929	fast skeletal troponin C beta
A_10_P008411	4.03217	hpd	Xenopus laevis 4-hydroxyphenylpyruvate dioxygenase (hpd), mRNA [NM_001094735]		495029	NM_001094735	4-hydroxyphenylpyruvate dioxygenase
A_10_P002498	4.01039	tyrp1	Xenopus laevis tyrosinase-related protein 1 (tyrp1), mRNA [NM_001087023]		380184	NM_001087023	tyrosinase-related protein 1
A_10_P262452	4.00756	LOC100158366	Xenopus laevis uncharacterized LOC100158366 (LOC100158366), mRNA [NM_001127811]		100158366	NM_001127811	uncharacterized LOC100158366
A_10_P174183	4.0055		Rep: Iron-containing alcohol dehydrogenase - Alteromonas macleodii 'Deep ecotype', partial (5%) [TC435431]
A_10_P258492	3.99844		Rep: MGC81960 protein - Xenopus laevis (African clawed frog), partial (13%) [TC463941]
A_10_P005983	3.99148	hao2	Xenopus laevis hydroxyacid oxidase 2 (long chain) (hao2), mRNA [NM_001092640]		444538	NM_001092640	hydroxyacid oxidase 2 (long chain)
A_10_P045816	3.97469	ttr	Xenopus laevis transthyretin (ttr), mRNA [NM_001087879]		397787	NM_001087879	transthyretin
A_10_P067272	3.96604	pdzk1	Xenopus laevis hypothetical protein LOC446272, mRNA (cDNA clone IMAGE:7009459), partial cds [BC079785]		446272	BC079785	PDZ domain containing 1
A_10_P034336	3.95391	serpina1	Xenopus laevis serpin peptidase inhibitor, clade A (alpha-1 antiproteinase, antitrypsin), member 1 (serpina1), mRNA [NM_001086802]		379963	NM_001086802	serpin peptidase inhibitor, clade A (alpha-1 antiproteinase, antitrypsin), member 1
A_10_P108286	3.95296		AGENCOURT_8671102 NICHD XGC Emb4 Xenopus laevis cDNA clone IMAGE:4681481 5', mRNA sequence [BQ885992]			BQ885992
A_10_P030976	3.95172	LOC398504	Xenopus laevis villin-1-like (LOC398504), mRNA [NM_001089019]		398504	NM_001089019	villin-1-like
A_10_P270222	3.9369
A_10_P008009	3.93399	gda	Xenopus laevis guanine deaminase (gda), mRNA [NM_001089605]		398728	NM_001089605	guanine deaminase
A_10_P191873	3.91424		Rep: Creatine kinase, muscle - Xenopus tropicalis (Western clawed frog) (Silurana tropicalis), partial (45%) [TC444446]
A_10_P043671	3.90856	tpm1	Xenopus laevis tropomyosin 1 (alpha) (tpm1), mRNA [NM_001135076]		100189579	NM_001135076	tropomyosin 1 (alpha)
A_10_P075643	3.89421	myl2	Xenopus laevis myosin, light chain 2, regulatory, cardiac, slow (myl2), mRNA [NM_001093839]		447131	NM_001093839	myosin, light chain 2, regulatory, cardiac, slow
A_10_P225848	3.88982	ybx3	Xenopus laevis Y box binding protein 3 (ybx3), mRNA [NM_001095945]		734464	NM_001095945	Y box binding protein 3
A_10_P254217	3.88053
A_10_P008754	3.87468	dpys	Xenopus laevis dihydropyrimidinase (dpys), mRNA [NM_001094978]		495311	NM_001094978	dihydropyrimidinase
A_10_P003908	3.86233	MGC68527	Xenopus laevis uncharacterized protein MGC68527 (MGC68527), mRNA [NM_001089905]		398891	NM_001089905	uncharacterized protein MGC68527
A_10_P008275	3.85024	ptpla	Xenopus laevis protein tyrosine phosphatase-like (proline instead of catalytic arginine), member A (ptpla), mRNA [NM_001094625]		494792	NM_001094625	protein tyrosine phosphatase-like (proline instead of catalytic arginine), member A
A_10_P239390	3.84982		Rep: Parvalbumin - Xenopus tropicalis (Western clawed frog) (Silurana tropicalis), complete [TC434241]
A_10_P164008	3.83511		Rep: Ckm-prov protein - Xenopus laevis (African clawed frog), partial (36%) [TC441013]
A_10_P002016	3.83158	slc5a8	Xenopus laevis solute carrier family 5 (sodium/monocarboxylate cotransporter), member 8 (slc5a8), mRNA [NM_001090985]		403396	NM_001090985	solute carrier family 5 (sodium/monocarboxylate cotransporter), member 8
A_10_P016564	3.83071	acy3	Xenopus laevis aspartoacylase (aminocyclase) 3 (acy3), mRNA [NM_001096959]		779340	NM_001096959	aspartoacylase (aminocyclase) 3
A_10_P271417	3.81959
A_10_P024904	3.80608		Rep: Monosaccharide-transporting ATPase - Caldicellulosiruptor saccharolyticus (strain ATCC 43494 / DSM 8903), partial (5%) [TC433272]
A_10_P002420	3.80191	arg1	Xenopus laevis arginase 1 (arg1), mRNA [NM_001086948]		380109	NM_001086948	arginase 1
A_10_P006796	3.80181	enpp6	Xenopus laevis ectonucleotide pyrophosphatase/phosphodiesterase 6 (enpp6), mRNA [NM_001093348]		446652	NM_001093348	ectonucleotide pyrophosphatase/phosphodiesterase 6
A_10_P245683	3.7862		Rep: Serine protease - Xenopus laevis (African clawed frog), partial (5%) [TC460269]
A_10_P223598	3.78073		Rep: Myomesin-2 (M-protein) (165 kDa titin-associated protein) (165 kDa connectin-associated protein). - Xenopus tropicalis, partial (19%) [TC442001]
A_10_P023219	3.77287		AGENCOURT_13746696 NICHD_XGC_Tad2 Xenopus laevis cDNA clone IMAGE:6931734 5', mRNA sequence [CB941796]			CB941796
A_10_P075905	3.77208	tmem174	Xenopus laevis hypothetical LOC495475, mRNA (cDNA clone IMAGE:7011552), partial cds [BC085051]		495475	BC085051	transmembrane protein 174
A_10_P100360	3.76947		AGENCOURT_13958130 NICHD_XGC_Tad1 Xenopus laevis cDNA clone IMAGE:6939780 5', mRNA sequence [CB983806]			CB983806
A_10_P006255	3.76685	slc26a6	Xenopus laevis solute carrier family 26 (anion exchanger), member 6 (slc26a6), mRNA [NM_001092880]		444778	NM_001092880	solute carrier family 26 (anion exchanger), member 6
A_10_P000700	3.75571	agxt	Xenopus laevis alanine-glyoxylate aminotransferase (agxt), mRNA [NM_001088479]		398137	NM_001088479	alanine-glyoxylate aminotransferase
A_10_P190473	3.74818
A_10_P007553	3.74461	hgd	Xenopus laevis homogentisate 1,2-dioxygenase (hgd), mRNA [NM_001094035]		447328	NM_001094035	homogentisate 1,2-dioxygenase
A_10_P131351	3.72643	rpl3l	Xenopus laevis ribosomal protein L3-like (rpl3l), mRNA [NM_001094561]		494722	NM_001094561	ribosomal protein L3-like
A_10_P033796	3.71894	MGC64484	Xenopus laevis uncharacterized protein MGC64484 (MGC64484), mRNA [NM_001097066]		780761	NM_001097066	uncharacterized protein MGC64484
A_10_P139738	3.70866	slc6a19	Xenopus laevis solute carrier family 6 (neutral amino acid transporter), member 19 (slc6a19), mRNA [NM_001094188]		447481	NM_001094188	solute carrier family 6 (neutral amino acid transporter), member 19
A_10_P198098	3.70662	LOC100158366	Xenopus laevis uncharacterized LOC100158366 (LOC100158366), mRNA [NM_001127811]		100158366	NM_001127811	uncharacterized LOC100158366
A_10_P133090	3.70369	atp2a2	Xenopus laevis ATPase, Ca++ transporting, cardiac muscle, slow twitch 2 (atp2a2), mRNA [NM_001086935]		380096	NM_001086935	ATPase, Ca++ transporting, cardiac muscle, slow twitch 2
A_10_P027489	3.69844	gck	Xenopus laevis glucokinase (hexokinase 4) (gck), mRNA [NM_001085829]		378602	NM_001085829	glucokinase (hexokinase 4)
A_10_P003042	3.6968	sypl2	Xenopus laevis synaptophysin-like 2 (sypl2), mRNA [NM_001086184]		379340	NM_001086184	synaptophysin-like 2
A_10_P137343	3.69328	pdzk1ip1	Xenopus laevis pdzk1 interacting protein 1 (pdzk1ip1), mRNA [NM_001098435]		445820	NM_001098435	pdzk1 interacting protein 1
A_10_P008680	3.69182	cyp4b1	Xenopus laevis cytochrome P450, family 4, subfamily B, polypeptide 1 (cyp4b1), mRNA [NM_001097070]		100036772	NM_001097070	cytochrome P450, family 4, subfamily B, polypeptide 1
A_10_P008493	3.69077	eps8l3	Xenopus laevis EPS8-like 3 (eps8l3), mRNA [NM_001094788]		495088	NM_001094788	EPS8-like 3
A_10_P000037	3.67966	xaldb	Xenopus laevis aldolase B (xaldb), mRNA [NM_001086098]		379254	NM_001086098	aldolase B
A_10_P069577	3.6734	LOC734217	Xenopus laevis hypothetical protein LOC734217, mRNA (cDNA clone IMAGE:6867078), partial cds [BC100237]		734217	BC100237	uncharacterized LOC734217
A_10_P053964	3.67104		AGENCOURT_15528895 NICHD_XGC_Kid1 Xenopus laevis cDNA clone IMAGE:7008262 5', mRNA sequence [CF520167]			CF520167
A_10_P002251	3.6667	MGC52934	Xenopus laevis Apolipoprotein A-I-like (MGC52934), mRNA [NM_001085930]		379086	NM_001085930	Apolipoprotein A-I-like
A_10_P241718	3.65979	ddt-b	Xenopus laevis D-dopachrome tautomerase (ddt-b), mRNA [NM_001094566]		494727	NM_001094566	D-dopachrome tautomerase
A_10_P133855	3.6597	LOC398631	Xenopus laevis glyoxylate reductase/hydroxypyruvate reductase-like protein (LOC398631), mRNA [NM_001171867]		398631	NM_001171867	glyoxylate reductase/hydroxypyruvate reductase-like protein
A_10_P007990	3.65864	hist1h1t	Xenopus laevis histone cluster 1, H1t (hist1h1t), mRNA [NM_001094488]		494640	NM_001094488	histone cluster 1, H1t
A_10_P052749	3.65669	LOC398510	Xenopus laevis uncharacterized LOC398510 (LOC398510), mRNA [NM_001089031]		398510	NM_001089031	uncharacterized LOC398510
A_10_P002369	3.65599	MGC81872	Xenopus laevis solute carrier family 22 member 6-A (MGC81872), mRNA [NM_001094192]		447485	NM_001094192	solute carrier family 22 member 6-A
A_10_P143033	3.64719	pdlim7-b	Xenopus laevis PDZ and LIM domain 7 (enigma) (pdlim7-b), mRNA [NM_001087265]		380426	NM_001087265	PDZ and LIM domain 7 (enigma)
A_10_P006269	3.64712	MGC82053	Xenopus laevis MGC82053 protein (MGC82053), mRNA [NM_001092892]		444790	NM_001092892	MGC82053 protein
A_10_P073055	3.63429		AGENCOURT_77746450 NICHD_XGC_skin_m Xenopus laevis cDNA clone IMAGE:8644936 5', mRNA sequence [EB728087]			EB728087
A_10_P185018	3.61932
A_10_P172918	3.61242	ldb3	Xenopus laevis LIM domain binding 3 (ldb3), mRNA [NM_001086768]		379929	NM_001086768	LIM domain binding 3
A_10_P013568	3.61156		BJ048218 NIBB Mochii normalized Xenopus neurula library Xenopus laevis cDNA clone XL019b04 3', mRNA sequence [BJ048218]			BJ048218
A_10_P079725	3.61053	tm4sf20	Xenopus laevis hypothetical protein LOC733310, mRNA (cDNA clone IMAGE:6939927), partial cds [BC099340]		733310	BC099340	transmembrane 4 L six family member 20
A_10_P196438	3.6085	sar1b	Xenopus laevis secretion associated, Ras related GTPase 1B (sar1b), mRNA [NM_001087455]		387598	NM_001087455	secretion associated, Ras related GTPase 1B
A_10_P101205	3.60544		Rep: Titin - Oryctolagus cuniculus (Rabbit), partial (32%) [TC455723]
A_10_P002005	3.60317	pdzk1ip1	Xenopus laevis MAP-like protein mRNA, complete cds [AY216664]		445820	AY216664	pdzk1 interacting protein 1
A_10_P079660	3.59788	acmsd	Xenopus laevis hypothetical protein LOC733325, mRNA (cDNA clone IMAGE:6940084), partial cds [BC099342]		733325	BC099342	aminocarboxymuconate semialdehyde decarboxylase
A_10_P177158	3.5839	agxt	Xenopus laevis alanine-glyoxylate aminotransferase (agxt), mRNA [NM_001088479]		398137	NM_001088479	alanine-glyoxylate aminotransferase
A_10_P030346	3.58028	slc2a9-a	Xenopus laevis solute carrier family 2 (facilitated glucose transporter), member 9 (slc2a9-a), mRNA [NM_001127842]		100158398	NM_001127842	solute carrier family 2 (facilitated glucose transporter), member 9
A_10_P187053	3.57693	atp2a2	Xenopus laevis ATPase, Ca++ transporting, cardiac muscle, slow twitch 2 (atp2a2), mRNA [NM_001086935]		380096	NM_001086935	ATPase, Ca++ transporting, cardiac muscle, slow twitch 2
A_10_P068007	3.55101	c1qtnf9b	AGENCOURT_10124923 NICHD_XGC_Kid1 Xenopus laevis cDNA clone IMAGE:4030539 5', mRNA sequence [BU903189]		495187	BU903189	C1q and tumor necrosis factor related protein 9B
A_10_P003675	3.53581	tmem27	Xenopus laevis transmembrane protein 27 (tmem27), mRNA [NM_001086518]		379678	NM_001086518	transmembrane protein 27
A_10_P227783	3.52838		Rep: NADH-ubiquinone oxidoreductase chain 5 - Xenopus laevis (African clawed frog), partial (28%) [TC454671]
A_10_P044796	3.52404	tmem38b-a	Xenopus laevis transmembrane protein 38B (tmem38b-a), mRNA [NM_001127676]		446269	NM_001127676	transmembrane protein 38B
A_10_P230028	3.52398
A_10_P191458	3.51478	atp2a2	Xenopus laevis ATPase, Ca++ transporting, cardiac muscle, slow twitch 2 (atp2a2), mRNA [NM_001086935]		380096	NM_001086935	ATPase, Ca++ transporting, cardiac muscle, slow twitch 2
A_10_P119646	3.51407
A_10_P036066	3.51115	sult1c4	Xenopus laevis sulfotransferase family, cytosolic, 1C, member 4 (sult1c4), mRNA [NM_001110734]		100126626	NM_001110734	sulfotransferase family, cytosolic, 1C, member 4
A_10_P192018	3.50142		Rep: Myomesin-2 (M-protein) (165 kDa titin-associated protein) (165 kDa connectin-associated protein). - Xenopus tropicalis, partial (19%) [TC442001]
A_10_P005313	3.5006	sh3bgr	Xenopus laevis SH3 domain binding glutamate-rich protein (sh3bgr), mRNA [NM_001092128]		444023	NM_001092128	SH3 domain binding glutamate-rich protein
A_10_P241773	3.50045		Rep: Deleted in polyposis 1-like 1 - Xenopus tropicalis (Western clawed frog) (Silurana tropicalis), partial (10%) [TC459060]
A_10_P176518	3.4732	pdzd3	Xenopus laevis hypothetical protein LOC100101295, mRNA (cDNA clone IMAGE:7976877), partial cds [BC142564]		100101295	BC142564	PDZ domain containing 3
A_10_P176353	3.46519		IPF10168.3 Candida albicans IPF10168.3 - Debaryomyces hansenii (Yeast) (Torulaspora hansenii), partial (4%) [TC436279]
A_10_P228868	3.45678		Rep: Fructose-1,6-bisphosphatase - Xenopus tropicalis (Western clawed frog) (Silurana tropicalis), partial (59%) [TC452236]
A_10_P003301	3.44833	MGC64359	Xenopus laevis uncharacterized protein MGC64359 (MGC64359), mRNA [NM_001086305]		379464	NM_001086305	uncharacterized protein MGC64359
A_10_P030946	3.43849	rbp4	Xenopus laevis retinol binding protein 4, plasma (rbp4), mRNA [NM_001086998]		380159	NM_001086998	retinol binding protein 4, plasma
A_10_P139548	3.43336	cndp1	Xenopus laevis carnosine dipeptidase 1 (metallopeptidase M20 family) (cndp1), mRNA [NM_001089952]		398917	NM_001089952	carnosine dipeptidase 1 (metallopeptidase M20 family)
A_10_P269197	3.43088		Rep: Metabotropic glutamate receptor 7 precursor (mGluR7). - Xenopus tropicalis, partial (4%) [TC466927]
A_10_P162168	3.42014		Rep: Myosin heavy chain - Xenopus tropicalis (Western clawed frog) (Silurana tropicalis), partial (33%) [TC430868]
A_10_P002092	3.41949	xnadc-3	Xenopus laevis high-affinity Na/dicarboxylate cotransporter (xnadc-3), mRNA [NM_001092954]		445825	NM_001092954	high-affinity Na/dicarboxylate cotransporter
A_10_P007392	3.4107	MGC81969	Xenopus laevis MGC81969 protein (MGC81969), mRNA [NM_001093921]		447214	NM_001093921	MGC81969 protein
A_10_P001996	3.40489	LOC496401	Xenopus laevis SLC26A3 anion exchanger (LOC496401), mRNA [NM_001095546]		496401	NM_001095546	SLC26A3 anion exchanger
A_10_P030851	3.40263	apoa1	Xenopus laevis apolipoprotein A-I (apoa1), mRNA [NM_001086263]		379421	NM_001086263	apolipoprotein A-I
A_10_P002403	3.40162	MGC53296	Xenopus laevis Myozenin-1-like (MGC53296), mRNA [NM_001085988]		379144	NM_001085988	Myozenin-1-like
A_10_P125014	3.40057		AGENCOURT_10125503 NICHD_XGC_Kid1 Xenopus laevis cDNA clone IMAGE:4031415 5', mRNA sequence [BU903932]			BU903932
A_10_P041946	3.39996	art1	Xenopus laevis ADP-ribosyltransferase 1 (art1), mRNA [NM_001110739]		100126635	NM_001110739	ADP-ribosyltransferase 1
A_10_P002382	3.39724	ldb3	Xenopus laevis LIM domain binding 3 (ldb3), mRNA [NM_001086768]		379929	NM_001086768	LIM domain binding 3
A_10_P004028	3.39251	tspan16	Xenopus laevis tetraspanin 16 (tspan16), mRNA [NM_001090219]		399062	NM_001090219	tetraspanin 16
A_10_P144633	3.37085	MGC52934	Xenopus laevis Apolipoprotein A-I-like (MGC52934), mRNA [NM_001085930]		379086	NM_001085930	Apolipoprotein A-I-like
A_10_P198558	3.36703	aifm2	Xenopus laevis apoptosis-inducing factor, mitochondrion-associated, 2 (aifm2), mRNA [NM_001097928]		100049086	NM_001097928	apoptosis-inducing factor, mitochondrion-associated, 2
A_10_P041241	3.36289	arg1	Xenopus laevis L-arginase (arg1), mRNA [NM_001101799]		779061	NM_001101799	L-arginase
A_10_P009052	3.34351		Xenopus laevis cDNA clone IMAGE:4201936 [BC086460]			BC086460
A_10_P042311	3.34232	gstp1	Xenopus laevis glutathione S-transferase pi 1 (gstp1), mRNA [NM_001088783]		398321	NM_001088783	glutathione S-transferase pi 1
A_10_P079665	3.33706	rbp2	Xenopus laevis hypothetical protein LOC733323, mRNA (cDNA clone IMAGE:6938379), partial cds [BC099323]		733323	BC099323	retinol binding protein 2, cellular
A_10_P003253	3.33693	MGC64389	Xenopus laevis uncharacterized protein MGC64389 (MGC64389), mRNA [NM_001086266]		379424	NM_001086266	uncharacterized protein MGC64389
A_10_P162908	3.3364	aifm2	Xenopus laevis apoptosis-inducing factor, mitochondrion-associated, 2 (aifm2), mRNA [NM_001097928]		100049086	NM_001097928	apoptosis-inducing factor, mitochondrion-associated, 2
A_10_P002169	3.30869	myod1-a	Xenopus laevis myogenic differentiation 1 (myod1-a), mRNA [NM_001085897]		379053	NM_001085897	myogenic differentiation 1
A_10_P213188	3.30526	atp2a2	Xenopus laevis ATPase, Ca++ transporting, cardiac muscle, slow twitch 2 (atp2a2), mRNA [NM_001086935]		380096	NM_001086935	ATPase, Ca++ transporting, cardiac muscle, slow twitch 2
A_10_P023301	3.30325	apom	AGENCOURT_13851347 NICHD_XGC_Tad2 Xenopus laevis cDNA clone IMAGE:6932144 5', mRNA sequence [CB944053]		446928	CB944053	apolipoprotein M
A_10_P009079	3.29823	cyb5r2	Xenopus laevis cytochrome b5 reductase 2 (cyb5r2), mRNA [NM_001095201]		495932	NM_001095201	cytochrome b5 reductase 2
A_10_P142363	3.29099	tnni1.2	Xenopus laevis troponin I type 1 (skeletal, slow), gene 2 (tnni1.2), mRNA [NM_001086312]		379471	NM_001086312	troponin I type 1 (skeletal, slow), gene 2
A_10_P247708	3.28994
A_10_P033321	3.28393	reep6	Xenopus laevis receptor accessory protein 6 (reep6), mRNA [NM_001094689]		494868	NM_001094689	receptor accessory protein 6
A_10_P006741	3.27583	slc28a2	Xenopus laevis solute carrier family 28 (concentrative nucleoside transporter), member 2 (slc28a2), mRNA [NM_001093313]		446617	NM_001093313	solute carrier family 28 (concentrative nucleoside transporter), member 2
A_10_P030786	3.27412	MGC82602	Xenopus laevis MGC82602 protein (MGC82602), mRNA [NM_001092139]		444034	NM_001092139	MGC82602 protein
A_10_P232553	3.25225	cth	Xenopus laevis cystathionine gamma-lyase (cth), mRNA [NM_001094519]		494673	NM_001094519	cystathionine gamma-lyase
A_10_P020508	3.24433	acy3	Xenopus laevis aspartoacylase (aminocyclase) 3 (acy3), mRNA [NM_001096959]		779340	NM_001096959	aspartoacylase (aminocyclase) 3
A_10_P196738	3.23992	slc7a9	Xenopus laevis solute carrier family 7 (amino acid transporter light chain, bo,+ system), member 9 (slc7a9), mRNA [NM_001112863]		100127294	NM_001112863	solute carrier family 7 (amino acid transporter light chain, bo,+ system), member 9
A_10_P003319	3.23582	tnni1.2	Xenopus laevis troponin I type 1 (skeletal, slow), gene 2 (tnni1.2), mRNA [NM_001086312]		379471	NM_001086312	troponin I type 1 (skeletal, slow), gene 2
A_10_P190063	3.23412	aifm2	Xenopus laevis apoptosis-inducing factor, mitochondrion-associated, 2 (aifm2), mRNA [NM_001097928]		100049086	NM_001097928	apoptosis-inducing factor, mitochondrion-associated, 2
A_10_P003334	3.23282	pdlim7-b	Xenopus laevis PDZ and LIM domain 7 (enigma) (pdlim7-b), mRNA [NM_001087265]		380426	NM_001087265	PDZ and LIM domain 7 (enigma)
A_10_P046466	3.2241	ccdc50	Xenopus laevis coiled-coil domain containing 50 (ccdc50), mRNA [NM_001097927]		100049085	NM_001097927	coiled-coil domain containing 50
A_10_P244283	3.22218		Rep: MYH4 protein - Xenopus laevis (African clawed frog), partial (9%) [TC459830]
A_10_P185508	3.21995
A_10_P106370	3.20845		AGENCOURT_10154983 NICHD_XGC_Kid1 Xenopus laevis cDNA clone IMAGE:4031907 5', mRNA sequence [BU904369]			BU904369
A_10_P156878	3.20789	slc5a8	Xenopus laevis solute carrier family 5 (sodium/monocarboxylate cotransporter), member 8 (slc5a8), mRNA [NM_001090985]		403396	NM_001090985	solute carrier family 5 (sodium/monocarboxylate cotransporter), member 8
A_10_P006432	3.20282	hspb7	Xenopus laevis heat shock 27kDa protein family, member 7 (cardiovascular) (hspb7), mRNA [NM_001093089]		446393	NM_001093089	heat shock 27kDa protein family, member 7 (cardiovascular)
A_10_P133435	3.20231	tpm1	Xenopus laevis tropomyosin 1 (alpha) (tpm1), mRNA [NM_001135076]		100189579	NM_001135076	tropomyosin 1 (alpha)
A_10_P001741	3.1985
A_10_P003972	3.19172	mmp28-b	Xenopus laevis matrix metallopeptidase 28 (mmp28-b), mRNA [NM_001090135]		399016	NM_001090135	matrix metallopeptidase 28
A_10_P037651	3.18932	ucp1	Xenopus laevis uncoupling protein 1 (mitochondrial, proton carrier) (ucp1), mRNA [NM_001097741]		100036979	NM_001097741	uncoupling protein 1 (mitochondrial, proton carrier)
A_10_P008182	3.18818	ddt-b	Xenopus laevis D-dopachrome tautomerase (ddt-b), mRNA [NM_001094566]		494727	NM_001094566	D-dopachrome tautomerase
A_10_P003969	3.18683	sar1b	Xenopus laevis secretion associated, Ras related GTPase 1B (sar1b), mRNA [NM_001087455]		387598	NM_001087455	secretion associated, Ras related GTPase 1B
A_10_P003983	3.18586	steap4	Xenopus laevis STEAP family member 4 (steap4), mRNA [NM_001090117]		399005	NM_001090117	STEAP family member 4
A_10_P259807	3.18398	LOC494855	Xenopus laevis hypothetical LOC494855, mRNA (cDNA clone MGC:98801 IMAGE:3397595), complete cds [BC083037]		494855	BC083037	uncharacterized LOC494855
A_10_P187429	3.18358	act2	Xenopus laevis actin, alpha sarcomeric/cardiac (act2), mRNA [NM_001096757]		779129	NM_001096757	actin, alpha sarcomeric/cardiac
A_10_P003300	3.16718	MGC64358	Xenopus laevis uncharacterized protein MGC64358 (MGC64358), mRNA [NM_001086304]		379463	NM_001086304	uncharacterized protein MGC64358
A_10_P008133	3.16117	tmem252	Xenopus laevis cDNA clone IMAGE:7008838 [BC082652]		100381113	BC082652	transmembrane protein 252
A_10_P025175	3.15261		Rep: Choline dehydrogenase, mitochondrial precursor (EC 1.1.99.1) (CHD) (CDH). - Gallus gallus, partial (39%) [TC463888]
A_10_P276507	3.14713
A_10_P074546	3.14305	LOC443702	Xenopus laevis cDNA clone MGC:132307 IMAGE:4030782, complete cds [BC106676]		443702	BC106676	uncharacterized LOC443702
A_10_P185318	3.13867		Rep: Acid sphingomyelinase-like phosphodiesterase 3b precursor (EC 3.1.4.-) (ASM-like phosphodiesterase 3b). - Xenopus tropicalis, partial (40%) [TC439570]
A_10_P031451	3.13703	LOC100037215	Xenopus laevis uncharacterized LOC100037215 (LOC100037215), mRNA [NM_001097904]		100037215	NM_001097904	uncharacterized LOC100037215
A_10_P133940	3.13515		Rep: Myosin-13 (Myosin heavy chain, skeletal muscle, extraocular) (MyHC- eo). - Xenopus tropicalis, partial (14%) [TC443089]
A_10_P224318	3.13259	arg1	Xenopus laevis arginase 1 (arg1), mRNA [NM_001086948]		380109	NM_001086948	arginase 1
A_10_P096343	3.1261	LOC100036820	Xenopus laevis uncharacterized LOC100036820 (LOC100036820), mRNA [NM_001097110]		100036820	NM_001097110	uncharacterized LOC100036820
A_10_P105135	3.12427		AGENCOURT_90759777 NICHD_XGC_int_m Xenopus laevis cDNA clone IMAGE:8823164 5', mRNA sequence [EG579421]			EG579421
A_10_P240928	3.11384	MGC68696	Xenopus laevis uncharacterized protein MGC68696 (MGC68696), mRNA [NM_001089779]		398825	NM_001089779	uncharacterized protein MGC68696
A_10_P144083	3.10789	MGC64389	Xenopus laevis uncharacterized protein MGC64389 (MGC64389), mRNA [NM_001086266]		379424	NM_001086266	uncharacterized protein MGC64389
A_10_P172948	3.10735		Rep: ATP synthase F0 subunit 6 - Xenopus tropicalis (Western clawed frog) (Silurana tropicalis), partial (86%) [TC461183]
A_10_P006087	3.10309	MGC84166	Xenopus laevis MGC84166 protein (MGC84166), mRNA [NM_001092743]		444641	NM_001092743	MGC84166 protein
A_10_P044151	3.09135	fgfr4-b	Xenopus laevis fibroblast growth factor receptor 4 (fgfr4-b), mRNA [NM_001088550]		398181	NM_001088550	fibroblast growth factor receptor 4
A_10_P181948	3.08748	tn3	Xenopus laevis titin novex-3, mRNA (cDNA clone IMAGE:5537366), partial cds [BC043885]		398465	BC043885	titin novex-3
A_10_P102465	3.08629	rbp4	Xenopus laevis retinol binding protein 4, plasma (rbp4), mRNA [NM_001086998]		380159	NM_001086998	retinol binding protein 4, plasma
A_10_P109056	3.08548	LOC733438	Xenopus laevis hypothetical protein LOC733438, mRNA (cDNA clone IMAGE:7208733), partial cds [BC110773]		733438	BC110773	uncharacterized LOC733438
A_10_P084235	3.08092	entpd5	AGENCOURT_90758748 NICHD_XGC_int_m Xenopus laevis cDNA clone IMAGE:8821501 5', mRNA sequence [EG581172]		734189	EG581172	ectonucleoside triphosphate diphosphohydrolase 5
A_10_P003367	3.06809	fah	Xenopus laevis fumarylacetoacetate hydrolase (fumarylacetoacetase) (fah), mRNA [NM_001086989]		380150	NM_001086989	fumarylacetoacetate hydrolase (fumarylacetoacetase)
A_10_P251462	3.05687		Xenopus laevis, Similar to RIKEN cDNA 1110003B01 gene, clone IMAGE:4683767, mRNA [BC041221]			BC041221
A_10_P147178	3.05336		Rep: LOC495356 protein - Xenopus laevis (African clawed frog), partial (96%) [TC424585]
A_10_P031841	3.04975	aadac	Xenopus laevis arylacetamide deacetylase (aadac), mRNA [NM_001110746]		100126645	NM_001110746	arylacetamide deacetylase
A_10_P006918	3.0458	adh7	Xenopus laevis alcohol dehydrogenase 7 (class IV), mu or sigma polypeptide (adh7), mRNA [NM_001093434]		446738	NM_001093434	alcohol dehydrogenase 7 (class IV), mu or sigma polypeptide
A_10_P006283	3.04438	acsm3	Xenopus laevis acyl-CoA synthetase medium-chain family member 3 (acsm3), mRNA [NM_001092901]		444799	NM_001092901	acyl-CoA synthetase medium-chain family member 3
A_10_P062179	3.03658	pdzd3	Xenopus laevis hypothetical protein LOC100101295, mRNA (cDNA clone IMAGE:7976877), partial cds [BC142564]		100101295	BC142564	PDZ domain containing 3
A_10_P016297	3.03202		Rep: Monocarboxylate transporter 12 - Xenopus tropicalis (Western clawed frog) (Silurana tropicalis), partial (13%) [TC429968]
A_10_P085450	3.03137		AGENCOURT_90759905 NICHD_XGC_int_m Xenopus laevis cDNA clone IMAGE:8823179 5', mRNA sequence [EG571234]			EG571234
A_10_P002657	3.03097	isyna1-a	Xenopus laevis inositol-3-phosphate synthase 1 (isyna1-a), mRNA [NM_001086071]		379227	NM_001086071	inositol-3-phosphate synthase 1
A_10_P030646	3.02417	aldob	Xenopus laevis aldolase B, fructose-bisphosphate (aldob), mRNA [NM_001089178]		398623	NM_001089178	aldolase B, fructose-bisphosphate
A_10_P179313	3.0151	gatm	Xenopus laevis glycine amidinotransferase (L-arginine:glycine amidinotransferase) (gatm), mRNA [NM_001086230]		379386	NM_001086230	glycine amidinotransferase (L-arginine:glycine amidinotransferase)
A_10_P013933	3.00506		BJ065503 NIBB Mochii normalized Xenopus tailbud library Xenopus laevis cDNA clone XL083c23 5', mRNA sequence [BJ065503]			BJ065503
A_10_P044256	2.99876	parvg	Xenopus laevis parvin, gamma (parvg), mRNA [NM_001097729]		100036966	NM_001097729	parvin, gamma
A_10_P050954	2.99372	igsf11	Xenopus laevis hypothetical protein LOC445876, mRNA (cDNA clone IMAGE:6955722), partial cds [BC077626]		445876	BC077626	immunoglobulin superfamily, member 11
A_10_P043011	2.99204	klhl41	Xenopus laevis kelch-like family member 41 (klhl41), mRNA [NM_001088935]		398449	NM_001088935	kelch-like family member 41
A_10_P038561	2.98879	myl2	Xenopus laevis myosin, light chain 2, regulatory, cardiac, slow (myl2), mRNA [NM_001093839]		447131	NM_001093839	myosin, light chain 2, regulatory, cardiac, slow
A_10_P042861	2.98855	slc7a9	Xenopus laevis solute carrier family 7 (amino acid transporter light chain, bo,+ system), member 9 (slc7a9), mRNA [NM_001112863]		100127294	NM_001112863	solute carrier family 7 (amino acid transporter light chain, bo,+ system), member 9
A_10_P008171	2.98406	rpl3l	Xenopus laevis ribosomal protein L3-like (rpl3l), mRNA [NM_001094561]		494722	NM_001094561	ribosomal protein L3-like
A_10_P140378	2.97682	MGC68639	Xenopus laevis uncharacterized protein MGC68639 (MGC68639), mRNA [NM_001089707]		398785	NM_001089707	uncharacterized protein MGC68639
A_10_P037406	2.96258	slc13a3	Xenopus laevis solute carrier family 13 (sodium-dependent dicarboxylate transporter), member 3 (slc13a3), mRNA [NM_001092875]		444773	NM_001092875	solute carrier family 13 (sodium-dependent dicarboxylate transporter), member 3
A_10_P196378	2.95146	MGC78829	Xenopus laevis uncharacterized protein MGC78829 (MGC78829), mRNA [NM_001091378]		431893	NM_001091378	uncharacterized protein MGC78829
A_10_P212788	2.94728	pdlim7-b	Xenopus laevis PDZ and LIM domain 7 (enigma) (pdlim7-b), mRNA [NM_001087265]		380426	NM_001087265	PDZ and LIM domain 7 (enigma)
A_10_P003797	2.94518	MGC68639	Xenopus laevis uncharacterized protein MGC68639 (MGC68639), mRNA [NM_001089707]		398785	NM_001089707	uncharacterized protein MGC68639
A_10_P089875	2.94442	ace2	Xenopus laevis hypothetical protein LOC100037182, mRNA (cDNA clone IMAGE:8528265), partial cds [BC129586]		100037182	BC129586	angiotensin I converting enzyme 2
A_10_P206928	2.94295	cndp1	Xenopus laevis carnosine dipeptidase 1 (metallopeptidase M20 family) (cndp1), mRNA [NM_001089952]		398917	NM_001089952	carnosine dipeptidase 1 (metallopeptidase M20 family)
A_10_P008134	2.94177	cth	Xenopus laevis cystathionine gamma-lyase (cth), mRNA [NM_001094519]		494673	NM_001094519	cystathionine gamma-lyase
A_10_P237638	2.93856		Rep: solute carrier family 5 (sodium/glucose cotransporter), member 12 isoform 2 - Xenopus tropicalis, partial (72%) [TC457779]
A_10_P003976	2.93552	MGC68647	Xenopus laevis uncharacterized protein MGC68647 (MGC68647), mRNA [NM_001090087]		398989	NM_001090087	uncharacterized protein MGC68647
A_10_P240488	2.93494		Rep: Electrogenic sodium bicarbonate cotransporter 1 (Sodium bicarbonate cotransporter) (Na(+)/HCO3(-) cotransporter) (Solute carrier family 4 member 4) (kNBC1). - Xenopus tropicalis, partial (16%) [TC458680]
A_10_P274517	2.93103		Rep: Cytochrome b - Xenopus laevis (African clawed frog), partial (60%) [TC468318]
A_10_P017787	2.92909		Rep: BSP2 - Cryptococcus neoformans var. neoformans, partial (3%) [TC427101]
A_10_P162103	2.92668		Rep: MGC115344 protein - Xenopus laevis (African clawed frog), partial (59%) [TC430840]
A_10_P140423	2.92624	ldb3	Xenopus laevis LIM domain binding 3 (ldb3), mRNA [NM_001086768]		379929	NM_001086768	LIM domain binding 3
A_10_P162433	2.9258
A_10_P008095	2.9227	slc34a3	Xenopus laevis cDNA clone IMAGE:7007811 [BC082530]		100381095	BC082530	solute carrier family 34 (type II sodium/phosphate contransporter), member 3
A_10_P071790	2.92128	adh1c	Xenopus laevis alcohol dehydrogenase 1C (class I), gamma polypeptide (adh1c), mRNA [NM_001090095]		398993	NM_001090095	alcohol dehydrogenase 1C (class I), gamma polypeptide
A_10_P004241	2.91968	MGC82246	Xenopus laevis uncharacterized protein MGC82246 (MGC82246), mRNA [NM_001091092]		414511	NM_001091092	uncharacterized protein MGC82246
A_10_P005988	2.91508	folr1	Xenopus laevis folate receptor 1 (adult) (folr1), mRNA [NM_001092645]		444543	NM_001092645	folate receptor 1 (adult)
A_10_P003049	2.90932	rdh7	Xenopus laevis retinol dehydrogenase 7 (rdh7), mRNA [NM_001085720]		373788	NM_001085720	retinol dehydrogenase 7
A_10_P210728	2.89528		Rep: MHC class II antigen alpha chain DBAr2 - Xenopus laevis (African clawed frog), partial (8%) [TC448773]
A_10_P018205	2.89515
A_10_P035956	2.88998	ak1-a	Xenopus laevis adenylate kinase 1 (ak1-a), mRNA [NM_001091982]		443877	NM_001091982	adenylate kinase 1
A_10_P194853	2.88827	fah	Xenopus laevis fumarylacetoacetate hydrolase (fumarylacetoacetase) (fah), mRNA [NM_001086989]		380150	NM_001086989	fumarylacetoacetate hydrolase (fumarylacetoacetase)
A_10_P040956	2.88192	amt	Xenopus laevis aminomethyltransferase (amt), mRNA [NM_001096947]		779328	NM_001096947	aminomethyltransferase
A_10_P228343	2.88025	nhej1	Xenopus laevis hypothetical protein LOC445871, mRNA (cDNA clone IMAGE:6864803), partial cds [BC077538]		445871	BC077538	nonhomologous end-joining factor 1
A_10_P069167	2.87811	LOC443699	Xenopus laevis hypothetical LOC443699, mRNA (cDNA clone IMAGE:5570338) [BC160683]		443699	BC160683	uncharacterized LOC443699
A_10_P005152	2.873	smyd1	Xenopus laevis SET and MYND domain containing 1 (smyd1), mRNA [NM_001091994]		443889	NM_001091994	SET and MYND domain containing 1
A_10_P217518	2.87223	MGC81969	Xenopus laevis MGC81969 protein (MGC81969), mRNA [NM_001093921]		447214	NM_001093921	MGC81969 protein
A_10_P263662	2.86722
A_10_P064089	2.8672	uroc1	Xenopus laevis urocanate hydratase 1 (uroc1), mRNA [NM_001096185]		734714	NM_001096185	urocanate hydratase 1
A_10_P003992	2.86319	adh1c	Xenopus laevis alcohol dehydrogenase 1C (class I), gamma polypeptide (adh1c), mRNA [NM_001090095]		398993	NM_001090095	alcohol dehydrogenase 1C (class I), gamma polypeptide
A_10_P196293	2.85135		Rep: Serine protease - Xenopus laevis (African clawed frog), complete [TC443525]
A_10_P044621	2.84453	asph	Xenopus laevis aspartate beta-hydroxylase (asph), mRNA [NM_001114837]		100137711	NM_001114837	aspartate beta-hydroxylase
A_10_P238733	2.8404		Rep: NADH-ubiquinone oxidoreductase chain 4 - Xenopus laevis (African clawed frog), partial (34%) [TC458120]
A_10_P218977	2.83989	myh6	Xenopus laevis myosin, heavy chain 6, cardiac muscle, alpha (myh6), mRNA [NM_001091601]		432141	NM_001091601	myosin, heavy chain 6, cardiac muscle, alpha
A_10_P048261	2.83982	uroc1	Xenopus laevis urocanate hydratase 1 (uroc1), mRNA [NM_001096185]		734714	NM_001096185	urocanate hydratase 1
A_10_P094993	2.83853	krt12	Xenopus laevis keratin 12 (krt12), mRNA [NM_001088963]		398464	NM_001088963	keratin 12
A_10_P137698	2.83785		GB
A_10_P168698	2.83255	tpte2	Xenopus laevis transmembrane phosphoinositide 3-phosphatase and tensin homolog 2 (tpte2), mRNA [NM_001096603]		735146	NM_001096603	transmembrane phosphoinositide 3-phosphatase and tensin homolog 2
A_10_P005946	2.83075	amn	Xenopus laevis amnion associated transmembrane protein (amn), mRNA [NM_001092600]		444498	NM_001092600	amnion associated transmembrane protein
A_10_P144718	2.83005	parvg	Xenopus laevis parvin, gamma (parvg), mRNA [NM_001097729]		100036966	NM_001097729	parvin, gamma
A_10_P045911	2.82949	ankrd1	Xenopus laevis ankyrin repeat domain 1 (cardiac muscle) (ankrd1), mRNA [NM_001096167]		734696	NM_001096167	ankyrin repeat domain 1 (cardiac muscle)
A_10_P076560	2.82729	bdh1	Xenopus laevis hypothetical protein LOC100127326, mRNA (cDNA clone IMAGE:7205052), partial cds [BC155943]		100127326	BC155943	3-hydroxybutyrate dehydrogenase, type 1
A_10_P007834	2.82205	MGC84099	Xenopus laevis MGC84099 protein (MGC84099), mRNA [NM_001094256]		447549	NM_001094256	MGC84099 protein
A_10_P144478	2.8169	ak1-a	Xenopus laevis adenylate kinase 1 (ak1-a), mRNA [NM_001091982]		443877	NM_001091982	adenylate kinase 1
A_10_P010454	2.81512		BJ644188 NIBB Mochii normalized Xenopus early gastrula library Xenopus laevis cDNA clone XL219m21 3', mRNA sequence [BJ644188]			BJ644188
A_10_P007478	2.81377	uroc1	Xenopus laevis urocanate hydratase 1 (uroc1), mRNA [NM_001096185]		734714	NM_001096185	urocanate hydratase 1
A_10_P042541	2.80931	krt5.6	Xenopus laevis keratin 5, gene 6 (krt5.6), mRNA [NM_001097714]		100036944	NM_001097714	keratin 5, gene 6
A_10_P012530	2.80769		dab85h03.x1 NICHD XGC Emb4 Xenopus laevis cDNA clone IMAGE:4203893 3' similar to TR:Q9YHD5 Q9YHD5 MYOSIN HEAVY CHAIN ;, mRNA sequence [BG579350]			BG579350
A_10_P034551	2.80768	xgalectin-IIa	Xenopus laevis galectin family xgalectin-IIa (xgalectin-IIa), mRNA [NM_001088735]		398290	NM_001088735	galectin family xgalectin-IIa
A_10_P203508	2.80485		Rep: Myosin heavy chain - Rana catesbeiana (Bull frog), partial (27%) [TC448274]
A_10_P003789	2.80345	hnf1b	Xenopus laevis HNF1 homeobox B (hnf1b), mRNA [NM_001089811]		398842	NM_001089811	HNF1 homeobox B
A_10_P007305	2.80268	MGC85304	Xenopus laevis MGC85304 protein (MGC85304), mRNA [NM_001093814]		447105	NM_001093814	MGC85304 protein
A_10_P266857	2.77619	gpt2	Xenopus laevis glutamic pyruvate transaminase (alanine aminotransferase) 2 (gpt2), mRNA [NM_001092635]		444533	NM_001092635	glutamic pyruvate transaminase (alanine aminotransferase) 2
A_10_P008956	2.77164	pyroxd2	Xenopus laevis pyridine nucleotide-disulphide oxidoreductase domain 2 (pyroxd2), mRNA [NM_001095120]		495473	NM_001095120	pyridine nucleotide-disulphide oxidoreductase domain 2
A_10_P046966	2.77157	MGC80947	Xenopus laevis MGC80947 protein (MGC80947), mRNA [NM_001092397]		444293	NM_001092397	MGC80947 protein
A_10_P065994	2.76997	fabp1	Xenopus laevis liver fatty acid binding protein (FABP) mRNA, partial cds [AF068301]		373699	AF068301	fatty acid binding protein 1, liver
A_10_P005977	2.76592	gpt2	Xenopus laevis glutamic pyruvate transaminase (alanine aminotransferase) 2 (gpt2), mRNA [NM_001092635]		444533	NM_001092635	glutamic pyruvate transaminase (alanine aminotransferase) 2
A_10_P167753	2.76494		Rep: DNA-directed RNA polymerase I subunit RPA34 - Saccharomyces cerevisiae (Baker's yeast), partial (7%) [TC433029]
A_10_P003503	2.75652	hnf1b	Xenopus laevis transcription factor 2 (hnf1b), mRNA [NM_001087216]		380377	NM_001087216	transcription factor 2
A_10_P224063	2.75587
A_10_P092864	2.7513		Xenopus laevis, Similar to RIKEN cDNA 1110003B01 gene, clone IMAGE:4683767, mRNA [BC041221]			BC041221
A_10_P253712	2.74837		Rep: Binding-protein-dependent transport systems inner membrane component - Rhodospirillum rubrum (strain ATCC 11170 / NCIB 8255), partial (5%) [TC462593]
A_10_P004149	2.74757	acat1	Xenopus laevis acetyl-CoA acetyltransferase 1 (acat1), mRNA [NM_001091210]		414639	NM_001091210	acetyl-CoA acetyltransferase 1
A_10_P181303	2.74249		Rep: Cardiac myosin heavy chain-alpha - Xenopus laevis (African clawed frog), partial (22%) [TC438099]
A_10_P004451	2.74212	MGC82298	Xenopus laevis uncharacterized protein MGC82298 (MGC82298), mRNA [NM_001091394]		431912	NM_001091394	uncharacterized protein MGC82298
A_10_P271877	2.73579	klhl40	Xenopus laevis kelch-like family member 40 (klhl40), mRNA [NM_001096996]		779378	NM_001096996	kelch-like family member 40
A_10_P042856	2.73418	pcbp1	Xenopus laevis poly(rC) binding protein 1 (pcbp1), mRNA [NM_001097851]		100037147	NM_001097851	poly(rC) binding protein 1
A_10_P006127	2.73393	adipoq	Xenopus laevis adiponectin, C1Q and collagen domain containing (adipoq), mRNA [NM_001092780]		444678	NM_001092780	adiponectin, C1Q and collagen domain containing
A_10_P133930	2.72141
A_10_P009527	2.72135	sult1e1	Xenopus laevis sulfotransferase family 1E, estrogen-preferring, member 1 (sult1e1), mRNA [NM_001095815]		734332	NM_001095815	sulfotransferase family 1E, estrogen-preferring, member 1
A_10_P005658	2.71299	ggt1-b	Xenopus laevis gamma-glutamyltransferase 1 b (ggt1-b), mRNA [NM_001092395]		444291	NM_001092395	gamma-glutamyltransferase 1 b
A_10_P215840	2.70802	aldob	Xenopus laevis aldolase B, fructose-bisphosphate (aldob), mRNA [NM_001089178]		398623	NM_001089178	aldolase B, fructose-bisphosphate
A_10_P244868	2.6949		Rep: RNA-binding protein XlhnRNPL - Xenopus laevis (African clawed frog), partial (68%) [TC460022]
A_10_P052034	2.69421	apoh	Xenopus laevis hypothetical protein LOC446927, mRNA (cDNA clone IMAGE:6931340), partial cds [BC078607]		446927	BC078607	apolipoprotein H (beta-2-glycoprotein I)
A_10_P001215	2.69353
A_10_P262197	2.69333
A_10_P042181	2.68312	snrpb	Xenopus laevis small nuclear ribonucleoprotein polypeptides B and B1 (snrpb), mRNA [NM_001096353]		734887	NM_001096353	small nuclear ribonucleoprotein polypeptides B and B1
A_10_P228658	2.68007		Rep: Acyl-coenzyme A thioesterase 8 (EC 3.1.2.27) (Choloyl-coenzyme A thioesterase) (Acyl-CoA thioesterase 8) (Peroxisomal acyl-coenzyme A thioester hydrolase 1) (PTE-1) (Peroxisomal long-chain acyl-coA thioesterase 1) (HIV-Nef-associated acyl coA thioesterase - Xenopus tropicalis, partial (72%) [TC454930]
A_10_P107035	2.67753		Rep: Xanthine dehydrogenase/oxidase [Includes: Xanthine dehydrogenase (EC 1.17.1.4) (XD); Xanthine oxidase (EC 1.17.3.2) (XO) (Xanthine oxidoreductase)]. - Xenopus tropicalis, partial (15%) [TC429049]
A_10_P161488	2.67751		Rep: Fructose-bisphosphate aldolase - Xenopus laevis (African clawed frog), complete [TC430623]
A_10_P079965	2.66928		AGENCOURT_75548155 NICHD_XGC_thy Xenopus laevis cDNA clone IMAGE:8550692 5', mRNA sequence [EB646957]			EB646957
A_10_P075673	2.66864	chrna1-b	Xenopus laevis cholinergic receptor, nicotinic, alpha 1 (muscle) (chrna1-b), mRNA [NM_001205159]		445823	NM_001205159	cholinergic receptor, nicotinic, alpha 1 (muscle)
A_10_P231718	2.66294		Rep: kinase D-interacting substrate of 220 kDa - Xenopus tropicalis, partial (4%) [TC446572]
A_10_P267242	2.65256
A_10_P002891	2.64806	eno3	Xenopus laevis enolase 3, beta muscle (eno3), mRNA [NM_001086877]		380038	NM_001086877	enolase 3, beta muscle
A_10_P038981	2.64474	gjb1	Xenopus laevis gap junction protein, beta 1, 32kDa (gjb1), mRNA [NM_001101749]		394373	NM_001101749	gap junction protein, beta 1, 32kDa
A_10_P002239	2.64424	slc25a1	Xenopus laevis solute carrier family 25 (mitochondrial carrier; citrate transporter), member 1 (slc25a1), mRNA [NM_001086730]		379891	NM_001086730	solute carrier family 25 (mitochondrial carrier; citrate transporter), member 1
A_10_P211013	2.63546	cth	Xenopus laevis cystathionine gamma-lyase (cth), mRNA [NM_001094519]		494673	NM_001094519	cystathionine gamma-lyase
A_10_P138508	2.63457	krt15	Xenopus laevis keratin 15 (krt15), mRNA [NM_001096716]		779065	NM_001096716	keratin 15
A_10_P219408	2.62982		Rep: ethanolamine kinase 1 - Rattus norvegicus, partial (63%) [TC451906]
A_10_P059539	2.62865		AGENCOURT_18791358 NICHD_XGC_Te2N Xenopus laevis cDNA clone IMAGE:7203852 5', mRNA sequence [CK800297]			CK800297
A_10_P018240	2.62328
A_10_P006537	2.62117	tcap	Xenopus laevis cDNA clone IMAGE:6952327 [BC106639]		100381005	BC106639	titin-cap
A_10_P006319	2.62059	sag	Xenopus laevis arrestin (sag), mRNA [NM_001088429]		398109	NM_001088429	arrestin
A_10_P131151	2.62028	tpm2-b	Xenopus laevis tropomyosin 2 (beta) (tpm2-b), transcript variant 1, mRNA [NM_001086286]		379445	NM_001086286	tropomyosin 2 (beta)
A_10_P039031	2.61764	lcat	Xenopus laevis lecithin-cholesterol acyltransferase (lcat), mRNA [NM_001094208]		447501	NM_001094208	lecithin-cholesterol acyltransferase
A_10_P259017	2.61718	sag	Xenopus laevis arrestin (sag), mRNA [NM_001088429]		398109	NM_001088429	arrestin
A_10_P152478	2.61121	pcbd1	Xenopus laevis pterin-4 alpha-carbinolamine dehydratase/dimerization cofactor of hepatocyte nuclear factor 1 alpha (pcbd1), mRNA [NM_001088142]		397951	NM_001088142	pterin-4 alpha-carbinolamine dehydratase/dimerization cofactor of hepatocyte nuclear factor 1 alpha
A_10_P191648	2.60376	aifm2	Xenopus laevis apoptosis-inducing factor, mitochondrion-associated, 2 (aifm2), mRNA [NM_001097928]		100049086	NM_001097928	apoptosis-inducing factor, mitochondrion-associated, 2
A_10_P009070	2.60308	cat.1	Xenopus laevis catalase, gene 1 (cat.1), mRNA [NM_001095194]		495840	NM_001095194	catalase, gene 1
A_10_P003774	2.60184	MGC68696	Xenopus laevis uncharacterized protein MGC68696 (MGC68696), mRNA [NM_001089779]		398825	NM_001089779	uncharacterized protein MGC68696
A_10_P210258	2.59863	cideb	Xenopus laevis cell death-inducing DFFA-like effector b (cideb), mRNA [NM_001092434]		444330	NM_001092434	cell death-inducing DFFA-like effector b
A_10_P033946	2.59753	ggt1	Xenopus laevis gamma-glutamyltransferase 1 (ggt1), mRNA [NM_001096363]		734898	NM_001096363	gamma-glutamyltransferase 1
A_10_P182623	2.59522	mybpc3	Xenopus laevis myosin binding protein C, cardiac (mybpc3), mRNA [NM_001088698]		398261	NM_001088698	myosin binding protein C, cardiac
A_10_P222328	2.59355	allc	Xenopus laevis allantoicase (allc), mRNA [NM_001089998]		398942	NM_001089998	allantoicase
A_10_P041331	2.59094	LOC100037204	Xenopus laevis uncharacterized LOC100037204 (LOC100037204), mRNA [NM_001097893]		100037204	NM_001097893	uncharacterized LOC100037204
A_10_P175033	2.58989		Rep: Minor capsid protein 6 precursor (Minor capsid protein VI) [Contains: Protease cofactor] - Avian adenovirus gal1 (strain Phelps) (FAdV-1) (Fowl adenovirus 1), partial (9%) [TC435774]
A_10_P205013	2.58431		Rep: MGC83048 protein - Xenopus laevis (African clawed frog), partial (18%) [TC446723]
A_10_P008925	2.58125	LOC495454	Xenopus laevis uncharacterized LOC495454 (LOC495454), mRNA [NM_001095107]		495454	NM_001095107	uncharacterized LOC495454
A_10_P221578	2.57558
A_10_P043771	2.57256	LOC100036820	Xenopus laevis uncharacterized LOC100036820 (LOC100036820), mRNA [NM_001097110]		100036820	NM_001097110	uncharacterized LOC100036820
A_10_P002629	2.57131	tmem38a	Xenopus laevis transmembrane protein 38A (tmem38a), mRNA [NM_001086065]		379221	NM_001086065	transmembrane protein 38A
A_10_P007463	2.57013	MGC86332	Xenopus laevis MGC86332 protein (MGC86332), mRNA [NM_001093970]		447263	NM_001093970	MGC86332 protein
A_10_P073740	2.56993	rer1	AGENCOURT_10255967 NICHD XGC OO1 Xenopus laevis cDNA clone IMAGE:5078902 5', mRNA sequence [CA790828]		446675	CA790828	retention in endoplasmic reticulum sorting receptor 1
A_10_P130956	2.56906		Rep: Myosin, heavy polypeptide 2, skeletal muscle, adult - Xenopus tropicalis (Western clawed frog) (Silurana tropicalis), partial (10%) [TC437405]
A_10_P168008	2.56796	gatm	Xenopus laevis glycine amidinotransferase (L-arginine:glycine amidinotransferase) (gatm), mRNA [NM_001086230]		379386	NM_001086230	glycine amidinotransferase (L-arginine:glycine amidinotransferase)
A_10_P008850	2.56719	klhl40	Xenopus laevis kelch-like family member 40 (klhl40), mRNA [NM_001096996]		779378	NM_001096996	kelch-like family member 40
A_10_P039586	2.56678	MGC154312	Xenopus laevis uncharacterized protein MGC154312 (MGC154312), mRNA [NM_001096830]		779208	NM_001096830	uncharacterized protein MGC154312
A_10_P141323	2.56656	MGC68696	Xenopus laevis uncharacterized protein MGC68696 (MGC68696), mRNA [NM_001089779]		398825	NM_001089779	uncharacterized protein MGC68696
A_10_P242233	2.56311	slc34a3	Xenopus laevis cDNA clone IMAGE:7007811 [BC082530]		100381095	BC082530	solute carrier family 34 (type II sodium/phosphate contransporter), member 3
A_10_P180863	2.5631		Rep: Alanine aminotransferase 2 - Xenopus tropicalis (Western clawed frog) (Silurana tropicalis), partial (20%) [TC437943]
A_10_P004700	2.56209	cyp2c18	Xenopus laevis cytochrome P450, family 2, subfamily C, polypeptide 18 (cyp2c18), mRNA [NM_001091776]		432343	NM_001091776	cytochrome P450, family 2, subfamily C, polypeptide 18
A_10_P178398	2.56109		Xenopus laevis cDNA clone IMAGE:4201936 [BC086460]			BC086460
A_10_P143788	2.55789	sult1e1	Xenopus laevis sulfotransferase family 1E, estrogen-preferring, member 1 (sult1e1), mRNA [NM_001095815]		734332	NM_001095815	sulfotransferase family 1E, estrogen-preferring, member 1
A_10_P042508	2.55452	hla-dra	Xenopus laevis major histocompatibility complex, class II, DR alpha (hla-dra), mRNA [NM_001094869]		495177	NM_001094869	major histocompatibility complex, class II, DR alpha
A_10_P000644	2.5484	irx1-a	Xenopus laevis iroquois homeobox 1 (irx1-a), mRNA [NM_001088180]		397976	NM_001088180	iroquois homeobox 1
A_10_P013435	2.5393	tcf15	DC022655 Osada Taira anterior endomesoderm (AEM) pCS105 cDNA library Xenopus laevis cDNA clone rxlk65m08 3', mRNA sequence [DC022655]		493747	DC022655	transcription factor 15 (basic helix-loop-helix)
A_10_P002415	2.53811	chrnd	Xenopus laevis cholinergic receptor, nicotinic, delta (muscle) (chrnd), mRNA [NM_001101797]		444847	NM_001101797	cholinergic receptor, nicotinic, delta (muscle)
A_10_P239453	2.52965
A_10_P123004	2.52589		AGENCOURT_10125614 NICHD_XGC_Kid1 Xenopus laevis cDNA clone IMAGE:4031398 5', mRNA sequence [BU903915]			BU903915
A_10_P112781	2.52525		Rep: PHLDB3 protein - Xenopus tropicalis, partial (98%) [TC441737]
A_10_P110124	2.52489	krt12	Xenopus laevis keratin 12 (krt12), mRNA [NM_001088963]		398464	NM_001088963	keratin 12
A_10_P003159	2.52116	gcat	Xenopus laevis glycine C-acetyltransferase (gcat), mRNA [NM_001087332]		380495	NM_001087332	glycine C-acetyltransferase
A_10_P071221	2.51573	srl	Xenopus laevis hypothetical protein LOC733292, mRNA (cDNA clone IMAGE:5515459), partial cds [BC098985]		733292	BC098985	sarcalumenin
A_10_P003791	2.51429	MGC68583	Xenopus laevis glucokinase regulator (MGC68583), mRNA [NM_001089807]		398839	NM_001089807	glucokinase regulator
A_10_P196713	2.50643		Rep: Inhibitor of growth protein 3 (p47ING3 protein). - Xenopus tropicalis, partial (8%) [TC443686]
A_10_P211923	2.50517		Rep: Transport system permease protein - Flavobacteria bacterium BAL38, partial (5%) [TC449226]
A_10_P002912	2.50465	cyp2c8.1	Xenopus laevis cytochrome P450, family 2, subfamily C, polypeptide 8, gene 1 (cyp2c8.1), mRNA [NM_001086141]		379297	NM_001086141	cytochrome P450, family 2, subfamily C, polypeptide 8, gene 1
A_10_P003864	2.50434	allc	Xenopus laevis allantoicase (allc), mRNA [NM_001089998]		398942	NM_001089998	allantoicase
A_10_P232483	2.50312	pcbd1	Xenopus laevis pterin-4 alpha-carbinolamine dehydratase/dimerization cofactor of hepatocyte nuclear factor 1 alpha (pcbd1), mRNA [NM_001088142]		397951	NM_001088142	pterin-4 alpha-carbinolamine dehydratase/dimerization cofactor of hepatocyte nuclear factor 1 alpha
A_10_P031921	2.50007	hla-drb1	Xenopus laevis major histocompatibility complex, class II, DR beta 1 (hla-drb1), mRNA [NM_001114771]		100137617	NM_001114771	major histocompatibility complex, class II, DR beta 1
A_10_P005941	2.49845	MGC81887	Xenopus laevis MGC81887 protein (MGC81887), mRNA [NM_001092595]		444493	NM_001092595	MGC81887 protein
A_10_P242958	2.49816		Rep: LOC100038285 protein - Xenopus tropicalis (Western clawed frog) (Silurana tropicalis), partial (16%) [TC459444]
A_10_P048306	2.49667	cacng1	Xenopus laevis calcium channel, voltage-dependent, gamma subunit 1 (cacng1), mRNA [NM_001097706]		100036935	NM_001097706	calcium channel, voltage-dependent, gamma subunit 1
A_10_P264437	2.49522
A_10_P187333	2.49243		Rep: G patch domain-containing protein 4 - Xenopus laevis (African clawed frog), partial (52%) [TC440326]
A_10_P003866	2.48982	MGC68590	Xenopus laevis uncharacterized protein MGC68590 (MGC68590), mRNA [NM_001089919]		398899	NM_001089919	uncharacterized protein MGC68590
A_10_P186363	2.48702		Rep: Myomesin-1 (190 kDa titin-associated protein) (190 kDa connectin- associated protein). - Xenopus tropicalis, partial (53%) [TC439952]
A_10_P000657	2.48585	clcnkb	Xenopus laevis chloride channel, voltage-sensitive Kb (clcnkb), mRNA [NM_001085839]		378616	NM_001085839	chloride channel, voltage-sensitive Kb
A_10_P003614	2.48199	trim72	Xenopus laevis tripartite motif containing 72, E3 ubiquitin protein ligase (trim72), mRNA [NM_001086453]		379612	NM_001086453	tripartite motif containing 72, E3 ubiquitin protein ligase
A_10_P147158	2.48191		Rep: Sodium:dicarboxylate symporter precursor - Methylobacterium nodulans ORS 2060, partial (4%) [TC424495]
A_10_P025044	2.47108		AGENCOURT_15201535 NICHD_XGC_Emb4 Xenopus laevis cDNA clone IMAGE:5515538 5', mRNA sequence [CF290498]			CF290498
A_10_P026677	2.46866	mtfp1	Xenopus laevis mitochondrial fission process 1 (mtfp1), mRNA [NM_001127803]		100158358	NM_001127803	mitochondrial fission process 1
A_10_P031501	2.46579	gp37	Xenopus laevis gp37 protein (gp37), mRNA [NM_001087917]		397807	NM_001087917	gp37 protein
A_10_P225113	2.46363
A_10_P177413	2.46351	becn1	Xenopus laevis beclin 1, autophagy related (becn1), mRNA [NM_001092282]		444178	NM_001092282	beclin 1, autophagy related
A_10_P063884	2.46136		DC063277 Osada Taira anterior endomesoderm (AEM) pCS105 cDNA library Xenopus laevis cDNA clone xlk157h18 5', mRNA sequence [DC063277]			DC063277
A_10_P175153	2.46073		Rep: Progestin and adipoQ receptor family member VI - Xenopus tropicalis (Western clawed frog) (Silurana tropicalis), partial (67%) [TC435819]
A_10_P123109	2.45406
A_10_P189243	2.45363	cth	Xenopus laevis cystathionine gamma-lyase (cth), mRNA [NM_001094519]		494673	NM_001094519	cystathionine gamma-lyase
A_10_P154438	2.44991	arg1	Xenopus laevis arginase 1 (arg1), mRNA [NM_001086948]		380109	NM_001086948	arginase 1
A_10_P005979	2.44629	acot12	Xenopus laevis acyl-CoA thioesterase 12 (acot12), mRNA [NM_001092637]		444535	NM_001092637	acyl-CoA thioesterase 12
A_10_P258727	2.44603		Rep: Im:7137941 protein - Danio rerio (Zebrafish) (Brachydanio rerio), partial (44%) [TC464003]
A_10_P130107	2.44239
A_10_P125429	2.44081
A_10_P163573	2.43855	rint1	Xenopus laevis RAD50 interactor 1 (rint1), mRNA [NM_001130943]		100174798	NM_001130943	RAD50 interactor 1
A_10_P035431	2.43714	fdps	Xenopus laevis farnesyl diphosphate synthase (fdps), mRNA [NM_001096644]		735190	NM_001096644	farnesyl diphosphate synthase
A_10_P002398	2.43652	lcat	Xenopus laevis MGC82035 protein, mRNA (cDNA clone IMAGE:4683972) [BC042357]		447501	BC042357	lecithin-cholesterol acyltransferase
A_10_P057252	2.43507		BX851598 NICHD_XGC_Emb4 Xenopus laevis cDNA clone IMAGp998O089549 ; IMAGE:4202719 5', mRNA sequence [BX851598]			BX851598
A_10_P016552	2.42872
A_10_P087185	2.42509	LOC734169	Xenopus laevis hypothetical protein LOC734169, mRNA (cDNA clone IMAGE:7018662), partial cds [BC108754]		734169	BC108754	uncharacterized LOC734169
A_10_P187383	2.42415
A_10_P019816	2.42299	robo3	Xenopus laevis roundabout, axon guidance receptor, homolog 3 (robo3), mRNA [NM_001170598]		100322880	NM_001170598	roundabout, axon guidance receptor, homolog 3
A_10_P003693	2.42091	kcnj15	Xenopus laevis potassium inwardly-rectifying channel, subfamily J, member 15 (kcnj15), mRNA [NM_001086533]		379692	NM_001086533	potassium inwardly-rectifying channel, subfamily J, member 15
A_10_P268162	2.41324
A_10_P005294	2.4109	pafah2	Xenopus laevis platelet-activating factor acetylhydrolase 2, 40kDa (pafah2), mRNA [NM_001092115]		444010	NM_001092115	platelet-activating factor acetylhydrolase 2, 40kDa
A_10_P006621	2.41061	scnn1b-a	Xenopus laevis sodium channel, non-voltage-gated 1, beta subunit (scnn1b-a), mRNA [NM_001085789]		378536	NM_001085789	sodium channel, non-voltage-gated 1, beta subunit
A_10_P003934	2.41052	slc37a4	Xenopus laevis solute carrier family 37 (glucose-6-phosphate transporter), member 4 (slc37a4), mRNA [NM_001089935]		398908	NM_001089935	solute carrier family 37 (glucose-6-phosphate transporter), member 4
A_10_P006801	2.41046	cbs-b	Xenopus laevis cystathionine-beta-synthase (cbs-b), mRNA [NM_001093351]		446655	NM_001093351	cystathionine-beta-synthase
A_10_P084685	2.40774	krt14	Xenopus laevis keratin 14 (krt14), mRNA [NM_001166441]		100310818	NM_001166441	keratin 14
A_10_P210523	2.40732		AGENCOURT_69699379 NICHD_XGC_Emb10 Xenopus laevis cDNA clone IMAGE:8320142 5', mRNA sequence [DY546696]			DY546696
A_10_P263362	2.40722	arg1	Xenopus laevis L-arginase (arg1), mRNA [NM_001101799]		779061	NM_001101799	L-arginase
A_10_P034066	2.40285	f2	Xenopus laevis coagulation factor 2 (thrombin) (f2), mRNA [NM_001091823]		443652	NM_001091823	coagulation factor 2 (thrombin)
A_10_P065714	2.40033	acadsb	Xenopus laevis hypothetical LOC494679, mRNA (cDNA clone IMAGE:6862636), partial cds [BC082665]		494679	BC082665	acyl-CoA dehydrogenase, short/branched chain
A_10_P192443	2.39456	ass1	Xenopus laevis argininosuccinate synthase 1 (ass1), mRNA [NM_001087326]		380488	NM_001087326	argininosuccinate synthase 1
A_10_P005984	2.39016	dhdh	Xenopus laevis trans-1,2-dihydrobenzene-1,2-diol dehydrogenase (dhdh), mRNA [NM_001092641]		444539	NM_001092641	trans-1,2-dihydrobenzene-1,2-diol dehydrogenase
A_10_P003484	2.38873	gnb3	Xenopus laevis guanine nucleotide binding protein (G protein), beta polypeptide 3 (gnb3), mRNA [NM_001087217]		380378	NM_001087217	guanine nucleotide binding protein (G protein), beta polypeptide 3
A_10_P061399	2.38154		BX851648 Wellcome CRC pSK animal cap Xenopus laevis cDNA clone IMAGp998B248244 ; IMAGE:3379511 5', mRNA sequence [BX851648]			BX851648
A_10_P072245	2.37665
A_10_P138513	2.37562	myf6-b	Xenopus laevis myogenic factor 6 (herculin) (myf6-b), mRNA [NM_001095103]		495450	NM_001095103	myogenic factor 6 (herculin)
A_10_P075494	2.37513	LOC446267	Xenopus laevis hypothetical protein LOC446267, mRNA (cDNA clone IMAGE:5542041), partial cds [BC079725]		446267	BC079725	uncharacterized LOC446267
A_10_P009672	2.37479
A_10_P226973	2.3736		Rep: Brain-specific angiogenesis inhibitor 1-associated protein 2-like protein 2 (BAI1-associated protein 2-like protein 2). - Xenopus tropicalis, partial (34%) [TC454407]
A_10_P013900	2.37303
A_10_P002890	2.36891	chrna1-a	Xenopus laevis cholinergic receptor, nicotinic, alpha 1 (muscle) (chrna1-a), mRNA [NM_001086132]		379288	NM_001086132	cholinergic receptor, nicotinic, alpha 1 (muscle)
A_10_P240713	2.36841		Rep: Glycosyl transferase-like protein - Leishmania major, partial (5%) [TC458723]
A_10_P185283	2.36585	mttp.2	Xenopus laevis cDNA clone IMAGE:4056350 [BC085038]		100381009	BC085038	microsomal triglyceride transfer protein, gene 2
A_10_P009038	2.3655	aifm3	Xenopus laevis apoptosis-inducing factor, mitochondrion-associated, 3 (aifm3), mRNA [NM_001087560]		394337	NM_001087560	apoptosis-inducing factor, mitochondrion-associated, 3
A_10_P006078	2.36541	tmem56-a	Xenopus laevis transmembrane protein 56 (tmem56-a), mRNA [NM_001092735]		444633	NM_001092735	transmembrane protein 56
A_10_P045386	2.36377	hoxd1	Xenopus laevis homeobox D1 (hoxd1), mRNA [NM_001090566]		399267	NM_001090566	homeobox D1
A_10_P006921	2.36204	acy1.1	Xenopus laevis aminoacylase 1, gene 1 (acy1.1), mRNA [NM_001093437]		446741	NM_001093437	aminoacylase 1, gene 1
A_10_P001865	2.36057
A_10_P024828	2.35942
A_10_P126909	2.35435	vmp1	Xenopus laevis vacuole membrane protein 1 (vmp1), mRNA [NM_001091697]		432249	NM_001091697	vacuole membrane protein 1
A_10_P237673	2.35426		Rep: Novel zinc finger protein - Danio rerio (Zebrafish) (Brachydanio rerio), partial (30%) [TC457786]
A_10_P229798	2.35142		Rep: VirB8 protein - Anaplasma marginale (strain St. Maries), partial (7%) [TC455309]
A_10_P005710	2.34933	cideb	Xenopus laevis cell death-inducing DFFA-like effector b (cideb), mRNA [NM_001092434]		444330	NM_001092434	cell death-inducing DFFA-like effector b
A_10_P007550	2.34732	upb1	Xenopus laevis ureidopropionase, beta (upb1), mRNA [NM_001094033]		447326	NM_001094033	ureidopropionase, beta
A_10_P175548	2.34504		Rep: Kelch-like protein 31 (Kelch repeat and BTB domain-containing protein 1) (Kelch-like protein KLHL) (BTB and kelch domain-containing protein 6). - Xenopus tropicalis, partial (54%) [TC435978]
A_10_P003341	2.34487	ftcd	Xenopus laevis formimidoyltransferase cyclodeaminase (ftcd), mRNA [NM_001086324]		379483	NM_001086324	formimidoyltransferase cyclodeaminase
A_10_P006209	2.34465	apobec2	Xenopus laevis apolipoprotein B mRNA editing enzyme, catalytic polypeptide-like 2 (apobec2), mRNA [NM_001092842]		444740	NM_001092842	apolipoprotein B mRNA editing enzyme, catalytic polypeptide-like 2
A_10_P105955	2.34335		AGENCOURT_11375191 NICHD_XGC_Tad1 Xenopus laevis cDNA clone IMAGE:6878344 5', mRNA sequence [CB206556]			CB206556
A_10_P026247	2.34231
A_10_P036576	2.33786	mmp3	Xenopus laevis matrix metallopeptidase 3 (stromelysin 1, progelatinase) (mmp3), mRNA [NM_001093594]		446898	NM_001093594	matrix metallopeptidase 3 (stromelysin 1, progelatinase)
A_10_P001916	2.33198
A_10_P268327	2.3312
A_10_P026075	2.33037
A_10_P009432	2.32667	socs2	Xenopus laevis suppressor of cytokine signaling 2 (socs2), mRNA [NM_001095760]		734276	NM_001095760	suppressor of cytokine signaling 2
A_10_P000120	2.32643	olfm4	Xenopus laevis olfactomedin 4 (olfm4), mRNA [NM_001088746]		398296	NM_001088746	olfactomedin 4
A_10_P181648	2.32538	dhx32	Xenopus laevis DEAH (Asp-Glu-Ala-His) box polypeptide 32 (dhx32), mRNA [NM_001094793]		495093	NM_001094793	DEAH (Asp-Glu-Ala-His) box polypeptide 32
A_10_P135503	2.31951	pnp	Xenopus laevis purine nucleoside phosphorylase (pnp), mRNA [NM_001086340]		379499	NM_001086340	purine nucleoside phosphorylase
A_10_P181758	2.31834	isyna1-a	Xenopus laevis inositol-3-phosphate synthase 1 (isyna1-a), mRNA [NM_001086071]		379227	NM_001086071	inositol-3-phosphate synthase 1
A_10_P219233	2.31569	mg:bb02e05	Xenopus laevis mg:bb02e05 (mg:bb02e05), mRNA [NM_001087299]		380461	NM_001087299	mg:bb02e05
A_10_P027211	2.31476	chrne	Xenopus laevis cholinergic receptor, nicotinic, epsilon (muscle) (chrne), mRNA [NM_001087447]		386670	NM_001087447	cholinergic receptor, nicotinic, epsilon (muscle)
A_10_P126619	2.31339	ell3	Xenopus laevis cDNA clone IMAGE:6877482, partial cds [BC054273]		100499400	BC054273	elongation factor RNA polymerase II-like 3
A_10_P214723	2.31146		Rep: LOC100037136 protein - Xenopus laevis (African clawed frog), partial (32%) [TC450283]
A_10_P005023	2.31064	gcnt2	Xenopus laevis glucosaminyl (N-acetyl) transferase 2, I-branching enzyme (I blood group) (gcnt2), mRNA [NM_001091721]		432275	NM_001091721	glucosaminyl (N-acetyl) transferase 2, I-branching enzyme (I blood group)
A_10_P207763	2.30945		Xenopus laevis cDNA clone IMAGE:4957472 [BC130094]			BC130094
A_10_P170403	2.30719		Rep: MGC115065 protein - Xenopus laevis (African clawed frog), partial (26%) [TC434061]
A_10_P207493	2.30532		Rep: kinase D-interacting substrate of 220 kDa - Xenopus tropicalis, partial (4%) [TC447607]
A_10_P269047	2.30526		Rep: LOC494673 protein - Xenopus laevis (African clawed frog), partial (78%) [TC466884]
A_10_P027420	2.30433	cfi-b	Xenopus laevis complement factor I (cfi-b), mRNA [NM_001101789]		399318	NM_001101789	complement factor I
A_10_P214353	2.30308	palm3	Xenopus laevis xlgv7 gene product (palm3), mRNA [NM_001101763]		397899	NM_001101763	xlgv7 gene product
A_10_P105020	2.30227		BJ628546 NIBB Mochii normalized Xenopus early gastrula library Xenopus laevis cDNA clone XL157e18 3', mRNA sequence [BJ628546]			BJ628546
A_10_P007619	2.29881	sult1a1	Xenopus laevis sulfotransferase family, cytosolic, 1A, phenol-preferring, member 1 (sult1a1), mRNA [NM_001094083]		447376	NM_001094083	sulfotransferase family, cytosolic, 1A, phenol-preferring, member 1
A_10_P019734	2.29681
A_10_P009082	2.29402	gde1	Xenopus laevis glycerophosphodiester phosphodiesterase 1 (gde1), mRNA [NM_001095204]		495935	NM_001095204	glycerophosphodiester phosphodiesterase 1
A_10_P039461	2.29306	palm3	Xenopus laevis xlgv7 gene product (palm3), mRNA [NM_001101763]		397899	NM_001101763	xlgv7 gene product
A_10_P003133	2.2927	ass1	Xenopus laevis argininosuccinate synthase 1 (ass1), mRNA [NM_001087326]		380488	NM_001087326	argininosuccinate synthase 1
A_10_P145958	2.29227	gatm	Xenopus laevis glycine amidinotransferase (L-arginine:glycine amidinotransferase) (gatm), mRNA [NM_001086230]		379386	NM_001086230	glycine amidinotransferase (L-arginine:glycine amidinotransferase)
A_10_P006916	2.29177	emx1.2	Xenopus laevis empty spiracles homeobox 1, gene 2 (emx1.2), mRNA [NM_001093430]		446734	NM_001093430	empty spiracles homeobox 1, gene 2
A_10_P009398	2.29015	agmat	Xenopus laevis agmatine ureohydrolase (agmatinase) (agmat), mRNA [NM_001095741]		734257	NM_001095741	agmatine ureohydrolase (agmatinase)
A_10_P005922	2.28824	a1cf	Xenopus laevis APOBEC1 complementation factor (a1cf), mRNA [NM_001092580]		444478	NM_001092580	APOBEC1 complementation factor
A_10_P205353	2.28407		Rep: Transcription factor AP-2 epsilon - Xenopus laevis (African clawed frog), partial (5%) [TC446840]
A_10_P092709	2.2827		AGENCOURT_15597911 NICHD_XGC_Brn1 Xenopus laevis cDNA clone IMAGE:7019207 5', mRNA sequence [CF549473]			CF549473
A_10_P131356	2.28033	gapdh	Xenopus laevis glyceraldehyde-3-phosphate dehydrogenase (gapdh), mRNA [NM_001087098]		380259	NM_001087098	glyceraldehyde-3-phosphate dehydrogenase
A_10_P178268	2.27812	s100pbp	Xenopus laevis S100P binding protein (s100pbp), mRNA [NM_001096693]		735242	NM_001096693	S100P binding protein
A_10_P252632	2.2733
A_10_P009272	2.27288	cldn19	Xenopus laevis claudin 19 (cldn19), mRNA [NM_001095417]		496231	NM_001095417	claudin 19
A_10_P006298	2.27216	sord	Xenopus laevis sorbitol dehydrogenase (sord), mRNA [NM_001093014]		446317	NM_001093014	sorbitol dehydrogenase
A_10_P076000	2.2708	tmem252	Xenopus laevis cDNA clone IMAGE:7008838 [BC082652]		100381113	BC082652	transmembrane protein 252
A_10_P185643	2.27072		Rep: ABC transporter related - Rhodopseudomonas palustris (strain HaA2), partial (3%) [TC439711]
A_10_P237413	2.26786		Rep: UPF0511 protein C2orf56 homolog, mitochondrial precursor - Xenopus laevis (African clawed frog), partial (86%) [TC450068]
A_10_P000177	2.26646	cyp4f42	Xenopus laevis cytochrome P450, family 4, subfamily F, polypeptide 2 (cyp4f42), mRNA [NM_001172179]		100337565	NM_001172179	cytochrome P450, family 4, subfamily F, polypeptide 2
A_10_P025846	2.2636	LOC495981	Xenopus laevis uncharacterized LOC495981 (LOC495981), mRNA [NM_001095248]		495981	NM_001095248	uncharacterized LOC495981
A_10_P156693	2.2636		Rep: Cell division ATP-binding protein FtsE precursor - Thermosinus carboxydivorans Nor1, partial (10%) [TC428693]
A_10_P168193	2.25973		Rep: Protocadherin LKC precursor (PC-LKC). - Xenopus tropicalis, partial (18%) [TC433221]
A_10_P030797	2.25963	gp37	Xenopus laevis gp37 protein (gp37), mRNA [NM_001087917]		397807	NM_001087917	gp37 protein
A_10_P217163	2.2569	MGC81899	Xenopus laevis MGC81899 protein (MGC81899), mRNA [NM_001094399]		447729	NM_001094399	MGC81899 protein
A_10_P010489	2.25318
A_10_P090415	2.25208		AGENCOURT_18788416 NICHD_XGC_Te2N Xenopus laevis cDNA clone IMAGE:7205107 5', mRNA sequence [CK798359]			CK798359
A_10_P271402	2.25005		Xenopus laevis cDNA clone IMAGE:4033272 [BC130082]			BC130082
A_10_P160318	2.249	atp1a1-b	Xenopus laevis ATPase, Na+/K+ transporting, alpha 1 polypeptide (atp1a1-b), mRNA [NM_001089111]		398583	NM_001089111	ATPase, Na+/K+ transporting, alpha 1 polypeptide
A_10_P050139	2.24876		AGENCOURT_14006260 NICHD_XGC_Tad1 Xenopus laevis cDNA clone IMAGE:6937215 5', mRNA sequence [CD099422]			CD099422
A_10_P003181	2.24641	gatm	Xenopus laevis glycine amidinotransferase (L-arginine:glycine amidinotransferase) (gatm), mRNA [NM_001086230]		379386	NM_001086230	glycine amidinotransferase (L-arginine:glycine amidinotransferase)
A_10_P024609	2.24487
A_10_P183673	2.2443	lap3	Xenopus laevis leucine aminopeptidase 3 (lap3), mRNA [NM_001091222]		414652	NM_001091222	leucine aminopeptidase 3
A_10_P005952	2.24147	MGC81939	Xenopus laevis MGC81939 protein (MGC81939), mRNA [NM_001092608]		444506	NM_001092608	MGC81939 protein
A_10_P221238	2.24114
A_10_P219718	2.24102		Rep: Ubl5 protein - Xenopus laevis (African clawed frog), partial (79%) [TC452025]
A_10_P125474	2.24025		Rep: MGC81740 protein - Xenopus laevis (African clawed frog), partial (98%) [TC437042]
A_10_P264402	2.23695		Rep: Matrix metalloproteinase-21 precursor (EC 3.4.24.-) (MMP-21). - Takifugu rubripes, partial (30%) [TC465588]
A_10_P001548	2.23528		Rep: Glutamate receptor, ionotropic, N-methyl D-aspartate-like protein 1B - Xenopus tropicalis, partial (95%) [TC437094]
A_10_P203058	2.23395		Rep: Serine protease - Xenopus laevis (African clawed frog), partial (50%) [TC446205]
A_10_P261462	2.23029	MGC98794	Xenopus laevis uncharacterized protein MGC98794 (MGC98794), mRNA [NM_001095755]		734271	NM_001095755	uncharacterized protein MGC98794
A_10_P215188	2.22943	atp1a1-b	Xenopus laevis ATPase, Na+/K+ transporting, alpha 1 polypeptide (atp1a1-b), mRNA [NM_001089111]		398583	NM_001089111	ATPase, Na+/K+ transporting, alpha 1 polypeptide
A_10_P101200	2.22927	ca14	Xenopus laevis rexp102 mRNA, complete sequence [DQ096886]		100653391	DQ096886	carbonic anhydrase 14
A_10_P235058	2.22612
A_10_P155458	2.22497	usp10	Xenopus laevis ubiquitin specific peptidase 10 (usp10), mRNA [NM_001096824]		779202	NM_001096824	ubiquitin specific peptidase 10
A_10_P009416	2.22349	MGC98794	Xenopus laevis uncharacterized protein MGC98794 (MGC98794), mRNA [NM_001095755]		734271	NM_001095755	uncharacterized protein MGC98794
A_10_P144268	2.22154	ptpla	Xenopus laevis protein tyrosine phosphatase-like (proline instead of catalytic arginine), member A (ptpla), mRNA [NM_001094625]		494792	NM_001094625	protein tyrosine phosphatase-like (proline instead of catalytic arginine), member A
A_10_P088985	2.22139		AGENCOURT_74342679 NICHD_XGC_tail_m Xenopus laevis cDNA clone IMAGE:8546073 5', mRNA sequence [EB467111]			EB467111
A_10_P272502	2.2203
A_10_P091789	2.22025		AGENCOURT_90758875 NICHD_XGC_int_m Xenopus laevis cDNA clone IMAGE:8821542 5', mRNA sequence [EG582429]			EG582429
A_10_P015128	2.22025		AGENCOURT_69591969 NICHD_XGC_Ov1 Xenopus laevis cDNA clone IMAGE:8328297 5', mRNA sequence [DY551875]			DY551875
A_10_P024744	2.22011
A_10_P013557	2.22007		BJ047857 NIBB Mochii normalized Xenopus neurula library Xenopus laevis cDNA clone XL017o14 3', mRNA sequence [BJ047857]			BJ047857
A_10_P045996	2.22006	cyp51a1	Xenopus laevis cytochrome P450, family 51, subfamily A, polypeptide 1 (cyp51a1), mRNA [NM_001097816]		100037098	NM_001097816	cytochrome P450, family 51, subfamily A, polypeptide 1
A_10_P185288	2.21386		Rep: Cofilin-2 - Xenopus laevis (African clawed frog), complete [TC439557]
A_10_P062309	2.21375		AGENCOURT_77788529 NICHD_XGC_skin_m Xenopus laevis cDNA clone IMAGE:8641159 5', mRNA sequence [EB729253]			EB729253
A_10_P007381	2.21305	hmgcs1	Xenopus laevis 3-hydroxy-3-methylglutaryl-CoA synthase 1 (soluble) (hmgcs1), mRNA [NM_001093911]		447204	NM_001093911	3-hydroxy-3-methylglutaryl-CoA synthase 1 (soluble)
A_10_P008270	2.21055	myoz2	Xenopus laevis myozenin 2 (myoz2), mRNA [NM_001094621]		494787	NM_001094621	myozenin 2
A_10_P189508	2.20879	atp6a1	Xenopus laevis ATPase, H+ transporting, lysosomal 70kDa, V1 subunit A, isoform 1 (atp6a1), mRNA [NM_001086635]		379796	NM_001086635	ATPase, H+ transporting, lysosomal 70kDa, V1 subunit A, isoform 1
A_10_P038261	2.20822	cox6a2	Xenopus laevis cytochrome c oxidase subunit VIa polypeptide 2 (cox6a2), mRNA [NM_001097819]		100037102	NM_001097819	cytochrome c oxidase subunit VIa polypeptide 2
A_10_P227613	2.20688	sord	Xenopus laevis sorbitol dehydrogenase (sord), mRNA [NM_001093014]		446317	NM_001093014	sorbitol dehydrogenase
A_10_P008600	2.20624	LOC495161	Xenopus laevis uncharacterized LOC495161 (LOC495161), mRNA [NM_001094854]		495161	NM_001094854	uncharacterized LOC495161
A_10_P184568	2.20449
A_10_P188258	2.2036
A_10_P006207	2.20268	hsd17b11	Xenopus laevis hydroxysteroid (17-beta) dehydrogenase 11 (hsd17b11), mRNA [NM_001092841]		444739	NM_001092841	hydroxysteroid (17-beta) dehydrogenase 11
A_10_P231393	2.20211
A_10_P238328	2.20167		Rep: Uncharacterized protein ENSP00000342162 - Homo sapiens (Human), partial (47%) [TC457996]
A_10_P016291	2.20115		Rep: Polar amino acid ABC transporter, inner membrane subunit - Polaromonas naphthalenivorans (strain CJ2), partial (7%) [TC426779]
A_10_P003957	2.20025	MGC69077	Xenopus laevis uncharacterized protein MGC69077 (MGC69077), mRNA [NM_001090073]		398982	NM_001090073	uncharacterized protein MGC69077
A_10_P174623	2.19948
A_10_P244053	2.19931	alpl	Xenopus laevis alkaline phosphatase, liver/bone/kidney (alpl), mRNA [NM_001087426]		380589	NM_001087426	alkaline phosphatase, liver/bone/kidney
A_10_P059904	2.19818	LOC100137623	Xenopus laevis hypothetical protein LOC100137623, mRNA (cDNA clone IMAGE:5440018), partial cds [BC142545]		100137623	BC142545	uncharacterized LOC100137623
A_10_P260052	2.19754
A_10_P006100	2.19515	tpm2-b	Xenopus laevis tropomyosin 2 (beta) (tpm2-b), transcript variant 1, mRNA [NM_001086286]		379445	NM_001086286	tropomyosin 2 (beta)
A_10_P220908	2.19507	atp1a1-a	Xenopus laevis ATPase, Na+/K+ transporting, alpha 1 polypeptide (atp1a1-a), mRNA [NM_001090595]		399285	NM_001090595	ATPase, Na+/K+ transporting, alpha 1 polypeptide
A_10_P007365	2.19483	tmod4	Xenopus laevis tropomodulin 4 (muscle) (tmod4), mRNA [NM_001093897]		447190	NM_001093897	tropomodulin 4 (muscle)
A_10_P012903	2.19453		dai28e03.x1 NICHD XGC Sp1 Xenopus laevis cDNA clone IMAGE:4962917 3', mRNA sequence [BI312892]			BI312892
A_10_P040966	2.1915	LOC100127290	Xenopus laevis uncharacterized LOC100127290 (LOC100127290), mRNA [NM_001112860]		100127290	NM_001112860	uncharacterized LOC100127290
A_10_P191268	2.19111	mal2	Xenopus laevis mal, T-cell differentiation protein 2 (mal2), mRNA [NM_001092386]		444282	NM_001092386	mal, T-cell differentiation protein 2
A_10_P072790	2.18958		BP697155 Osada Taira anterior neuroectoderm (ANE) pCS105 cDNA library Xenopus laevis cDNA clone XL472j07ex 5', mRNA sequence [BP697155]			BP697155
A_10_P251602	2.18846		Rep: ATP synthase F0 subunit 6 - Xenopus tropicalis (Western clawed frog) (Silurana tropicalis), partial (58%) [TC462005]
A_10_P260022	2.18361		Rep: Guanidinoacetate N-methyltransferase B - Xenopus laevis (African clawed frog), partial (20%) [TC464384]
A_10_P009586	2.18235	MGC97884	Xenopus laevis uncharacterized protein MGC97884 (MGC97884), mRNA [NM_001095844]		734363	NM_001095844	uncharacterized protein MGC97884
A_10_P017999	2.18134		Rep: COL11A1 protein - Homo sapiens (Human), partial (19%) [TC432579]
A_10_P090195	2.17681		AGENCOURT_86401329 NICHD_XGC_panc Xenopus laevis cDNA clone IMAGE:8736971 5', mRNA sequence [EE301482]			EE301482
A_10_P040301	2.17531	pnp	Xenopus laevis purine nucleoside phosphorylase (pnp), mRNA [NM_001086340]		379499	NM_001086340	purine nucleoside phosphorylase
A_10_P007897	2.17502	MGC84806	Xenopus laevis MGC84806 protein (MGC84806), mRNA [NM_001094307]		447600	NM_001094307	MGC84806 protein
A_10_P036001	2.17182	tuba4a	Xenopus laevis tubulin, alpha 4a (tuba4a), mRNA [NM_001097713]		100036943	NM_001097713	tubulin, alpha 4a
A_10_P101805	2.1707		AGENCOURT_13998590 NICHD_XGC_Tad1 Xenopus laevis cDNA clone IMAGE:6937391 5', mRNA sequence [CD099900]			CD099900
A_10_P061354	2.16977
A_10_P217853	2.16318
A_10_P026055	2.1631	hpgds-a	Xenopus laevis hematopoietic prostaglandin D synthase (hpgds-a), mRNA [NM_001090049]		398969	NM_001090049	hematopoietic prostaglandin D synthase
A_10_P073990	2.16078		AGENCOURT_18833212 NICHD_XGC_Te2N Xenopus laevis cDNA clone IMAGE:7203346 5', mRNA sequence [CK800517]			CK800517
A_10_P005920	2.15939	c11orf54	Xenopus laevis chromosome 11 open reading frame 54 (c11orf54), mRNA [NM_001092578]		444476	NM_001092578	chromosome 11 open reading frame 54
A_10_P006387	2.15843	mpst	Xenopus laevis mercaptopyruvate sulfurtransferase (mpst), mRNA [NM_001093057]		446361	NM_001093057	mercaptopyruvate sulfurtransferase
A_10_P238263	2.15767	mg:bb02e05	Xenopus laevis mg:bb02e05 (mg:bb02e05), mRNA [NM_001087299]		380461	NM_001087299	mg:bb02e05
A_10_P051799	2.15482
A_10_P089320	2.15461		DC120224 Yamamoto [DC120224]			DC120224
A_10_P038126	2.15387	capn3	Xenopus laevis calpain 3, (p94) (capn3), mRNA [NM_001105269]		100125665	NM_001105269	calpain 3, (p94)
A_10_P179243	2.15376		Rep: Catalase - Xenopus tropicalis (Western clawed frog) (Silurana tropicalis), partial (24%) [TC437346]
A_10_P010423	2.15281
A_10_P227468	2.15203	atp1a1-a	Xenopus laevis ATPase, Na+/K+ transporting, alpha 1 polypeptide (atp1a1-a), mRNA [NM_001090595]		399285	NM_001090595	ATPase, Na+/K+ transporting, alpha 1 polypeptide
A_10_P008836	2.14983	LOC495396	Xenopus laevis uncharacterized LOC495396 (LOC495396), mRNA [NM_001095055]		495396	NM_001095055	uncharacterized LOC495396
A_10_P156933	2.14913	bcat2	Xenopus laevis branched chain amino-acid transaminase 2, mitochondrial (bcat2), mRNA [NM_001112883]		100127322	NM_001112883	branched chain amino-acid transaminase 2, mitochondrial
A_10_P107306	2.14798		AGENCOURT_18790959 NICHD_XGC_Te2N Xenopus laevis cDNA clone IMAGE:7202783 5', mRNA sequence [CK799088]			CK799088
A_10_P116541	2.14764	pycrl	Xenopus laevis Pyrroline-5-carboxylate reductase 3, mRNA (cDNA clone IMAGE:8540347), partial cds [BC129663]		100036922	BC129663	Pyrroline-5-carboxylate reductase 3
A_10_P215758	2.14583
A_10_P119876	2.14136		Rep: Gpd1 protein - Xenopus laevis (African clawed frog), partial (42%) [TC433926]
A_10_P064794	2.14088		AGENCOURT_86344788 NICHD_XGC_bone Xenopus laevis cDNA clone IMAGE:8744098 5', mRNA sequence [EE300254]			EE300254
A_10_P014091	2.14026		Rep: MGC53782 protein - Xenopus laevis (African clawed frog), partial (44%) [TC431263]
A_10_P027144	2.13957	tpm2-a	Xenopus laevis tropomyosin 2 (beta) (tpm2-a), transcript variant 1, mRNA [NM_001171943]		100335131	NM_001171943	tropomyosin 2 (beta)
A_10_P194013	2.13926	me3	Xenopus laevis malic enzyme 3, NADP(+)-dependent, mitochondrial (me3), mRNA [NM_001095050]		495390	NM_001095050	malic enzyme 3, NADP(+)-dependent, mitochondrial
A_10_P039206	2.13894	emc10	Xenopus laevis ER membrane protein complex subunit 10 (emc10), mRNA [NM_001098706]		100049769	NM_001098706	ER membrane protein complex subunit 10
A_10_P156143	2.13871	znf384	Xenopus laevis zinc finger protein 384 (znf384), mRNA [NM_001093288]		446592	NM_001093288	zinc finger protein 384
A_10_P269942	2.13821		Rep: Lanosterol synthase - Xenopus tropicalis (Western clawed frog) (Silurana tropicalis), partial (26%) [TC467135]
A_10_P031826	2.13806	apcs	Xenopus laevis amyloid P component, serum protein (apcs), mRNA [NM_001098710]		100049775	NM_001098710	amyloid P component, serum protein
A_10_P255447	2.13424		Rep: xin actin-binding repeat containing 1 - Xenopus tropicalis, partial (8%) [TC463061]
A_10_P177718	2.13378	aifm2	Xenopus laevis apoptosis-inducing factor, mitochondrion-associated, 2 (aifm2), mRNA [NM_001097928]		100049086	NM_001097928	apoptosis-inducing factor, mitochondrion-associated, 2
A_10_P003060	2.13357	sip	Xenopus laevis Siah-interacting protein (sip), mRNA [NM_001086745]		379906	NM_001086745	Siah-interacting protein
A_10_P182878	2.13309	slc37a4	Xenopus laevis solute carrier family 37 (glucose-6-phosphate transporter), member 4 (slc37a4), mRNA [NM_001089935]		398908	NM_001089935	solute carrier family 37 (glucose-6-phosphate transporter), member 4
A_10_P213818	2.13255		Rep: Diacylglycerol kinase kappa (EC 2.7.1.107) (Diglyceride kinase kappa) (DGK-kappa) (DAG kinase kappa) (142 kDa diacylglycerol kinase). - Xenopus tropicalis, partial (23%) [TC449960]
A_10_P186223	2.13199	mg:bb02e05	Xenopus laevis mg:bb02e05 (mg:bb02e05), mRNA [NM_001087299]		380461	NM_001087299	mg:bb02e05
A_10_P004853	2.13181	acta1	Xenopus laevis actin, alpha 1, skeletal muscle (acta1), mRNA [NM_001091751]		432314	NM_001091751	actin, alpha 1, skeletal muscle
A_10_P009035	2.13138	clip3	Xenopus laevis CAP-GLY domain containing linker protein 3 (clip3), mRNA [NM_001095172]		495693	NM_001095172	CAP-GLY domain containing linker protein 3
A_10_P014185	2.12903
A_10_P255022	2.12803		Rep: MOSC domain-containing protein 1, mitochondrial precursor - Xenopus laevis (African clawed frog), partial (8%) [TC462953]
A_10_P234648	2.12649		AGENCOURT_75548252 NICHD_XGC_thy Xenopus laevis cDNA clone IMAGE:8548700 5', mRNA sequence [EB647623]			EB647623
A_10_P155568	2.12526	atp1a1-a	Xenopus laevis ATPase, Na+/K+ transporting, alpha 1 polypeptide (atp1a1-a), mRNA [NM_001090595]		399285	NM_001090595	ATPase, Na+/K+ transporting, alpha 1 polypeptide
A_10_P263162	2.12399		AGENCOURT_13748336 NICHD_XGC_Tad2 Xenopus laevis cDNA clone IMAGE:6931937 5', mRNA sequence [CB943167]			CB943167
A_10_P040156	2.12391	xylb	Xenopus laevis xylulokinase homolog (H. influenzae) (xylb), mRNA [NM_001114828]		100137697	NM_001114828	xylulokinase homolog (H. influenzae)
A_10_P041136	2.12371	sugct	Xenopus laevis succinyl-CoA:glutarate-CoA transferase (sugct), mRNA [NM_001096092]		734617	NM_001096092	succinyl-CoA:glutarate-CoA transferase
A_10_P171558	2.12224
A_10_P003513	2.12024	clic6	Xenopus laevis chloride intracellular channel 6 (clic6), mRNA [NM_001086864]		380025	NM_001086864	chloride intracellular channel 6
A_10_P210089	2.11846	LOC495015	Xenopus laevis uncharacterized LOC495015 (LOC495015), mRNA [NM_001094721]		495015	NM_001094721	uncharacterized LOC495015
A_10_P182123	2.11774	cav3.2	Xenopus laevis caveolin 3, gene 2 (cav3.2), mRNA [NM_001086705]		379866	NM_001086705	caveolin 3, gene 2
A_10_P020104	2.11647		BX847809 NICHD_XGC_Lu1 Xenopus laevis cDNA clone IMAGp998C069327 ; IMAGE:4057277 5', mRNA sequence [BX847809]			BX847809
A_10_P123054	2.11422		Rep: UPF0078 membrane protein ECH_0027 - Ehrlichia chaffeensis (strain Arkansas), partial (7%) [TC467039]
A_10_P276832	2.11402
A_10_P215478	2.11331
A_10_P217228	2.11112	acta1	Xenopus laevis actin, alpha 1, skeletal muscle (acta1), mRNA [NM_001091751]		432314	NM_001091751	actin, alpha 1, skeletal muscle
A_10_P039191	2.11011	elovl7	Xenopus laevis ELOVL fatty acid elongase 7 (elovl7), mRNA [NM_001088921]		398440	NM_001088921	ELOVL fatty acid elongase 7
A_10_P155618	2.10979		BP683905 Osada Taira anterior neuroectoderm (ANE) pCS105 cDNA library Xenopus laevis cDNA clone XL444f22ex 5', mRNA sequence [BP683905]			BP683905
A_10_P249017	2.10974		Rep: Synaptopodin 2-like protein. - Xenopus tropicalis, partial (4%) [TC461252]
A_10_P005385	2.10969	ripk4-b	Xenopus laevis receptor-interacting serine-threonine kinase 4 (ripk4-b), mRNA [NM_001092178]		444073	NM_001092178	receptor-interacting serine-threonine kinase 4
A_10_P016605	2.10881		BP701163 Osada Taira anterior neuroectoderm (ANE) pCS105 cDNA library Xenopus laevis cDNA clone XL500k04ex 5', mRNA sequence [BP701163]			BP701163
A_10_P104870	2.1077		AGENCOURT_11244406 NICHD_XGC_Tad2 Xenopus laevis cDNA clone IMAGE:6876292 5', mRNA sequence [CB201152]			CB201152
A_10_P002921	2.10757	prph	Xenopus laevis peripherin (prph), mRNA [NM_001087060]		380221	NM_001087060	peripherin
A_10_P113906	2.10695	hspe1	AGENCOURT_11285998 Wellcome [CA982279]		414669	CA982279	heat shock 10kDa protein 1
A_10_P279277	2.10656
A_10_P131026	2.1055	krt5.5	Xenopus laevis keratin 5, gene 5 (krt5.5), mRNA [NM_001085584]		373584	NM_001085584	keratin 5, gene 5
A_10_P224428	2.10547
A_10_P009378	2.10407	LOC496367	Xenopus laevis uncharacterized LOC496367 (LOC496367), mRNA [NM_001095516]		496367	NM_001095516	uncharacterized LOC496367
A_10_P027124	2.10362	col2a1b	Xenopus laevis collagen, type II, alpha 1 (col2a1b), mRNA [NM_001087791]		397739	NM_001087791	collagen, type II, alpha 1
A_10_P008645	2.10356	hoga1	Xenopus laevis 4-hydroxy-2-oxoglutarate aldolase 1 (hoga1), mRNA [NM_001094882]		495193	NM_001094882	4-hydroxy-2-oxoglutarate aldolase 1
A_10_P204703	2.10321		Rep: Endoplasmic reticulum mannosyl-oligosaccharide 1,2-alpha-mannosidase (EC 3.2.1.113) (ER alpha-1,2-mannosidase) (Mannosidase alpha class 1B member 1) (Man9GlcNAc2-specific-processing alpha-mannosidase). - Xenopus tropicalis, partial (3%) [TC446621]
A_10_P198778	2.10281	sepp1	Xenopus laevis selenoprotein P, plasma, 1 (sepp1), mRNA [NM_001199896]		100381023	NM_001199896	selenoprotein P, plasma, 1
A_10_P279732	2.10206		Rep: Transmembrane protein 150 precursor. - Xenopus tropicalis, partial (10%) [TC469604]
A_10_P278717	2.09958		Rep: Predicted protein - Nematostella vectensis (Starlet sea anemone), partial (12%) [TC469360]
A_10_P182893	2.09902		BX846936 Soares NXEG Xenopus laevis cDNA clone IMAGp998K118086 ; IMAGE:3301378 5', mRNA sequence [BX846936]			BX846936
A_10_P030531	2.09871	renbp	Xenopus laevis renin binding protein (renbp), mRNA [NM_001095914]		734433	NM_001095914	renin binding protein
A_10_P230148	2.09822
A_10_P047226	2.09734	pxmp2	Xenopus laevis peroxisomal membrane protein 2, 22kDa (pxmp2), mRNA [NM_001095290]		496023	NM_001095290	peroxisomal membrane protein 2, 22kDa
A_10_P137618	2.09465	gja1	Xenopus laevis gap junction protein, alpha 1, 43kDa (gja1), mRNA [NM_001085660]		373664	NM_001085660	gap junction protein, alpha 1, 43kDa
A_10_P000165	2.09287	mitf-a	Xenopus laevis Mitf-M mRNA for micophthalmia-associated transcription factor type M, complete cds, clone:XlMitfa-M [AB108425]		373794	AB108425	microphthalmia-associated transcription factor
A_10_P030121	2.09072	aldh4a1	Xenopus laevis aldehyde dehydrogenase 4 family, member A1 (aldh4a1), mRNA [NM_001097079]		100036784	NM_001097079	aldehyde dehydrogenase 4 family, member A1
A_10_P136643	2.08894		Rep: MGC64283 protein - Xenopus laevis (African clawed frog), complete [TC428697]
A_10_P092849	2.08874		Rep: Uncharacterized protein C1orf149 homolog - Xenopus laevis (African clawed frog), partial (40%) [TC445001]
A_10_P101735	2.08848		AGENCOURT_10163552 NICHD_XGC_Kid1 Xenopus laevis cDNA clone IMAGE:4032789 5', mRNA sequence [BU905132]			BU905132
A_10_P250912	2.08637	LOC398058	Xenopus laevis gene 19 mRNA, partial cds [U41861]		398058	U41861	gene 19
A_10_P043837	2.08599	fgfr4-a	Xenopus laevis fibroblast growth factor receptor 4 (fgfr4-a), mRNA [NM_001087718]		397701	NM_001087718	fibroblast growth factor receptor 4
A_10_P015053	2.08522		BJ612322 NIBB Mochii normalized Xenopus early gastrula library Xenopus laevis cDNA clone XL158m21 5', mRNA sequence [BJ612322]			BJ612322
A_10_P056177	2.08501	pts	Xenopus laevis hypothetical LOC495178, mRNA (cDNA clone IMAGE:6957172), partial cds [BC084396]		495178	BC084396	6-pyruvoyltetrahydropterin synthase
A_10_P008290	2.08272	cyp3a4	Xenopus laevis cDNA clone IMAGE:6933223 [BC082934]		100037189	BC082934	cytochrome P450, family 3, subfamily A, polypeptide 4
A_10_P049649	2.08193		AGENCOURT_90753557 NICHD_XGC_int_m Xenopus laevis cDNA clone IMAGE:8820687 5', mRNA sequence [EG578632]			EG578632
A_10_P145878	2.08175		Rep: NADH-ubiquinone oxidoreductase chain 1 - Xenopus sp. KR-2004, partial (75%) [TC441076]
A_10_P241998	2.08158		Rep: Erythrocyte protein band 4.1-like 4b - Mus musculus (Mouse), partial (5%) [TC459130]
A_10_P212798	2.08127		Rep: LOC494713 protein - Xenopus laevis (African clawed frog), complete [TC449574]
A_10_P003247	2.07909	ctbs	Xenopus laevis chitobiase, di-N-acetyl- (ctbs), mRNA [NM_001086262]		379420	NM_001086262	chitobiase, di-N-acetyl-
A_10_P135563	2.07871	slc25a5	Xenopus laevis solute carrier family 25 (mitochondrial carrier; adenine nucleotide translocator), member 5 (slc25a5), mRNA [NM_001087026]		380187	NM_001087026	solute carrier family 25 (mitochondrial carrier; adenine nucleotide translocator), member 5
A_10_P229518	2.07381		Rep: Hydroxysteroid (17-beta) dehydrogenase 13 - Xenopus tropicalis (Western clawed frog) (Silurana tropicalis), partial (6%) [TC455201]
A_10_P206233	2.06715		AGENCOURT_14150050 NICHD_XGC_Eye1 Xenopus laevis cDNA clone IMAGE:6949644 5', mRNA sequence [CD325037]			CD325037
A_10_P042886	2.06707	MGC82310	Xenopus laevis uncharacterized protein MGC82310 (MGC82310), mRNA [NM_001091263]		414697	NM_001091263	uncharacterized protein MGC82310
A_10_P044876	2.0667	hmox2	Xenopus laevis heme oxygenase (decycling) 2 (hmox2), mRNA [NM_001092206]		444101	NM_001092206	heme oxygenase (decycling) 2
A_10_P034656	2.06622	MGC78833	Xenopus laevis uncharacterized protein MGC78833 (MGC78833), mRNA [NM_001091538]		432070	NM_001091538	uncharacterized protein MGC78833
A_10_P013834	2.06575
A_10_P024490	2.06415
A_10_P177208	2.06362		Rep: Solute carrier family 12 member 1 (Bumetanide-sensitive sodium- (potassium)-chloride cotransporter 2) (Kidney-specific Na-K-Cl symporter). - Xenopus tropicalis, partial (23%) [TC436607]
A_10_P180373	2.06323	mg:bb02e05	Xenopus laevis mg:bb02e05 (mg:bb02e05), mRNA [NM_001087299]		380461	NM_001087299	mg:bb02e05
A_10_P103590	2.06169		AGENCOURT_10493884 NICHD XGC OO1 Xenopus laevis cDNA clone IMAGE:6640069 5', mRNA sequence [BU913677]			BU913677
A_10_P031376	2.06126	mogat1	Xenopus laevis monoacylglycerol O-acyltransferase 1 (mogat1), mRNA [NM_001096492]		735031	NM_001096492	monoacylglycerol O-acyltransferase 1
A_10_P000123	2.05938	lgals9c-b	Xenopus laevis lectin, galactoside-binding, soluble, 9C (lgals9c-b), mRNA [NM_001088929]		398444	NM_001088929	lectin, galactoside-binding, soluble, 9C
A_10_P009932	2.05849
A_10_P267294	2.05836	idh1	Xenopus laevis isocitrate dehydrogenase 1 (NADP+), soluble (idh1), mRNA [NM_001094553]		494713	NM_001094553	isocitrate dehydrogenase 1 (NADP+), soluble
A_10_P040926	2.05807	kmo	Xenopus laevis kynurenine 3-monooxygenase (kynurenine 3-hydroxylase) (kmo), mRNA [NM_001096332]		734866	NM_001096332	kynurenine 3-monooxygenase (kynurenine 3-hydroxylase)
A_10_P225228	2.05729		Rep: Cold shock-induced protein TIR2 precursor - Saccharomyces cerevisiae (Baker's yeast), partial (11%) [TC453825]
A_10_P263612	2.05597		Rep: Predicted protein - Monosiga brevicollis MX1, partial (3%) [TC465352]
A_10_P009247	2.05443	dera	Xenopus laevis deoxyribose-phosphate aldolase (putative) (dera), mRNA [NM_001095390]		496174	NM_001095390	deoxyribose-phosphate aldolase (putative)
A_10_P155893	2.054		Rep: Nucleolar protein 9. - Canis familiaris, partial (15%) [TC428341]
A_10_P025101	2.05232		Rep: Urokinase plasminogen activator surface receptor precursor (uPAR) (U- PAR) (Monocyte activation antigen Mo3) (CD87 antigen). - Xenopus tropicalis, partial (17%) [TC459992]
A_10_P027262	2.05083	thdl18	Xenopus laevis thyroid hormone down-regulated protein (gene 18) (thdl18), mRNA [NM_001087483]		394297	NM_001087483	thyroid hormone down-regulated protein (gene 18)
A_10_P008208	2.05012	pcbd1	Xenopus laevis pterin-4 alpha-carbinolamine dehydratase/dimerization cofactor of hepatocyte nuclear factor 1 alpha (pcbd1), mRNA [NM_001088142]		397951	NM_001088142	pterin-4 alpha-carbinolamine dehydratase/dimerization cofactor of hepatocyte nuclear factor 1 alpha
A_10_P195188	2.04869	MGC68542	Xenopus laevis uncharacterized protein MGC68542 (MGC68542), mRNA [NM_001089711]		398787	NM_001089711	uncharacterized protein MGC68542
A_10_P175578	2.0478	tmem72	Xenopus laevis cDNA clone IMAGE:6879805 [BC133254]		100381125	BC133254	transmembrane protein 72
A_10_P213358	2.04752	atp1a1-b	Xenopus laevis ATPase, Na+/K+ transporting, alpha 1 polypeptide (atp1a1-b), mRNA [NM_001089111]		398583	NM_001089111	ATPase, Na+/K+ transporting, alpha 1 polypeptide
A_10_P026982	2.04746	fim-c.1	Frog integumentary mucin (FIM-C.1) mRNA, 3' end [L02115]		397810	L02115	integumentary mucin
A_10_P011391	2.042		df28d10.x1 Wellcome CRC pRN3 head Xenopus laevis cDNA clone IMAGE:3579714 3' similar to SW:MT_XENLA Q05890 METALLOTHIONEIN. ;, mRNA sequence [BG021170]			BG021170
A_10_P201858	2.04186	ccbl2	Xenopus laevis cysteine conjugate-beta lyase 2 (ccbl2), mRNA [NM_001087271]		380432	NM_001087271	cysteine conjugate-beta lyase 2
A_10_P008821	2.04091	marc1	Xenopus laevis mitochondrial amidoxime reducing component 1 (marc1), mRNA [NM_001095043]		495382	NM_001095043	mitochondrial amidoxime reducing component 1
A_10_P007417	2.03743	pacsin1	Xenopus laevis protein kinase C and casein kinase substrate in neurons 1 (pacsin1), mRNA [NM_001093938]		447231	NM_001093938	protein kinase C and casein kinase substrate in neurons 1
A_10_P264107	2.0355
A_10_P074625	2.03547	entpd3	Xenopus laevis ecto-nucleosidase triphosphate diphosphohydrolase 3 mRNA, complete cds [DQ117605]		443675	DQ117605	ectonucleoside triphosphate diphosphohydrolase 3
A_10_P157727	2.03371	MGC68497	Xenopus laevis uncharacterized protein MGC68497 (MGC68497), mRNA [NM_001090227]		399066	NM_001090227	uncharacterized protein MGC68497
A_10_P133065	2.0335		GB
A_10_P069652	2.03219	gamt-a	Xenopus laevis guanidinoacetate N-methyltransferase (gamt-a), mRNA [NM_001087223]		380384	NM_001087223	guanidinoacetate N-methyltransferase
A_10_P061269	2.03194	LOC398424	Xenopus laevis similar to calsequestrin 2 (cardiac muscle), mRNA (cDNA clone IMAGE:4681496), partial cds [BC041283]		398424	BC041283	calsequestrin-2-like
A_10_P167373	2.03148		Rep: Insulin-degrading enzyme (EC 3.4.24.56) (Insulysin) (Insulinase) (Insulin protease). - Gallus gallus, partial (23%) [TC432879]
A_10_P188318	2.03036
A_10_P264427	2.02996	atp1a1-a	Xenopus laevis ATPase, Na+/K+ transporting, alpha 1 polypeptide (atp1a1-a), mRNA [NM_001090595]		399285	NM_001090595	ATPase, Na+/K+ transporting, alpha 1 polypeptide
A_10_P184068	2.02855		Rep: Zinc finger protein 628. - Xenopus tropicalis, partial (39%) [TC439112]
A_10_P162438	2.02836		Rep: Bile acid CoA:amino acid N-acyltransferase (EC 2.3.1.65) (BAT) (BACAT) (Glycine N-choloyltransferase) (Long-chain fatty-acyl-CoA hydrolase) (EC 3.1.2.2). - Xenopus tropicalis, partial (94%) [TC420312]
A_10_P024009	2.02835	ca14	Xenopus laevis rexp102 mRNA, complete sequence [DQ096886]		100653391	DQ096886	carbonic anhydrase 14
A_10_P277984	2.02766	xilr2-a	Xenopus laevis Ig-like receptor 2 (xilr2-a), mRNA [NM_001127728]		100158269	NM_001127728	Ig-like receptor 2
A_10_P095048	2.02557		DC134138 Yamamoto [DC134138]			DC134138
A_10_P243958	2.02292
A_10_P049231	2.02151		AGENCOURT_11279919 Wellcome [CA982873]			CA982873
A_10_P243713	2.02144		Rep: Transient receptor potential cation channel subfamily M member 6 (EC 2.7.11.1) (Channel kinase 2) (Melastatin-related TRP cation channel 6). - Xenopus tropicalis, partial (20%) [TC459137]
A_10_P055867	2.02059		BX850191 NICHD_XGC_Lu1 Xenopus laevis cDNA clone IMAGp998A019328 ; IMAGE:4057608 5', mRNA sequence [BX850191]			BX850191
A_10_P125074	2.02048		AGENCOURT_10163254 NICHD_XGC_Kid1 Xenopus laevis cDNA clone IMAGE:4032938 5', mRNA sequence [BU905253]			BU905253
A_10_P020212	2.01654		Rep: LOC100125018 protein - Xenopus tropicalis (Western clawed frog) (Silurana tropicalis), partial (36%) [TC427416]
A_10_P005980	2.01506	hmgcr	Xenopus laevis 3-hydroxy-3-methylglutaryl-coenzyme A reductase, mRNA (cDNA clone MGC:82101 IMAGE:7011823), complete cds [BC074197]		397750	BC074197	3-hydroxy-3-methylglutaryl-CoA reductase
A_10_P000463	2.01427	sim2	Xenopus laevis single-minded family bHLH transcription factor 2 (sim2), mRNA [NM_001085632]		373634	NM_001085632	single-minded family bHLH transcription factor 2
A_10_P193673	2.01392		Rep: FAST kinase domain-containing protein 2. - Gallus gallus, partial (15%) [TC442615]
A_10_P257942	2.01248		Rep: Lens specific - Xenopus laevis (African clawed frog), complete [TC463775]
A_10_P186158	2.01096	MGC64484	Xenopus laevis uncharacterized protein MGC64484 (MGC64484), mRNA [NM_001097066]		780761	NM_001097066	uncharacterized protein MGC64484
A_10_P023193	2.01076
A_10_P140568	2.01017	krt5.6	Xenopus laevis keratin 5, gene 6 (krt5.6), mRNA [NM_001097714]		100036944	NM_001097714	keratin 5, gene 6
A_10_P152203	2.00944		Rep: Chromosome 3 SCAF14679, whole genome shotgun sequence - Tetraodon nigroviridis (Green puffer), partial (21%) [TC426814]
A_10_P182068	2.00842		Rep: LOC100037191 protein - Xenopus laevis (African clawed frog), partial (37%) [TC438417]
A_10_P132101	2.0083		Rep: Novel trypsin family protein - Xenopus tropicalis (Western clawed frog) (Silurana tropicalis), partial (36%) [TC454763]
A_10_P192513	2.00783		Rep: Transcription initiation factor TFIID subunit 4B (Transcription initiation factor TFIID 105 kDa subunit) (TAFII-105) (TAFII105). - Gallus gallus, partial (4%) [TC442140]
A_10_P007536	2.00768	dpyd	Xenopus laevis dihydropyrimidine dehydrogenase (dpyd), mRNA [NM_001094019]		447312	NM_001094019	dihydropyrimidine dehydrogenase
A_10_P213243	2.00568
A_10_P005697	2.00549	aldh1l1	Xenopus laevis aldehyde dehydrogenase 1 family, member L1 (aldh1l1), mRNA [NM_001092425]		444321	NM_001092425	aldehyde dehydrogenase 1 family, member L1
A_10_P100665	2.00414	pmel-b	Xenopus laevis premelanosome protein (pmel-b), mRNA [NM_001204093]		445868	NM_001204093	premelanosome protein
A_10_P047381	2.00226	ca2	Xenopus laevis carbonic anhydrase 2 (ca2), mRNA [NM_001086611]		379772	NM_001086611	carbonic anhydrase 2
A_10_P030866	2.00132	upk1a	Xenopus laevis uroplakin 1A (upk1a), mRNA [NM_001093259]		446563	NM_001093259	uroplakin 1A
A_10_P047631	2.00054	nppa	Xenopus laevis natriuretic peptide A (nppa), mRNA [NM_001096918]		779298	NM_001096918	natriuretic peptide A
A_10_P234423	2.00051	guf1	Xenopus laevis cDNA clone IMAGE:5514594 [BC079696]		100381110	BC079696	GUF1 GTPase homolog
