# Supplementary material for: Transcriptome profiling reveals male- and female-specific gene expression pattern and novel gene candidates for the control of sex determination and gonad development in Xenopus laevis
Source: Dev Genes Evol. 2019 Apr 10;229(2):53–72. doi: 10.1007/s00427-019-00630-y (PMC6500517; doi:10.1007/s00427-019-00630-y)
Supplement: Supplementary file 13 — (XLSX 69 kb) [file 427_2019_630_MOESM13_ESM.xlsx]

## Sheet: Arkusz1
Supplementary Table 13. Genes upregulated in ZW in relation to ZZ gonads at NF50.
ProbeName	Log FC ([F50] vs [F53])	GeneSymbol	Description	EnsemblID	EntrezGeneID	GenbankAccession	GeneName
A_10_P174228	11.3021	chrd	Xenopus laevis chordin (chrd), mRNA [NM_001088309]		398045	NM_001088309	chordin
A_10_P003323	8.6011	cel	Xenopus laevis carboxyl ester lipase (cel), mRNA [NM_001086315]		379474	NM_001086315	carboxyl ester lipase
A_10_P133005	8.59193		BJ046291 NIBB Mochii normalized Xenopus neurula library Xenopus laevis cDNA clone XL006o16 3', mRNA sequence [BJ046291]			BJ046291
A_10_P007346	8.15119	MGC85508	Xenopus laevis MGC85508 protein (MGC85508), mRNA [NM_001093874]		447166	NM_001093874	MGC85508 protein
A_10_P067527	8.054	ctrc	Xenopus laevis chymotrypsin C (caldecrin) (ctrc), mRNA [NM_001091989]		443884	NM_001091989	chymotrypsin C (caldecrin)
A_10_P005810	7.96573	MGC82963	Xenopus laevis MGC82963 protein (MGC82963), mRNA [NM_001092506]		444404	NM_001092506	MGC82963 protein
A_10_P035305	7.94387	MGC116497	Xenopus laevis uncharacterized protein MGC116497 (MGC116497), mRNA [NM_001096158]		734687	NM_001096158	uncharacterized protein MGC116497
A_10_P126054	7.86091	MGC64344	Xenopus laevis Trypsin (MGC64344), mRNA [NM_001086301]		379460	NM_001086301	Trypsin
A_10_P142978	7.67485	cpa1	Xenopus laevis carboxypeptidase A1 (pancreatic) (cpa1), mRNA [NM_001095030]		495367	NM_001095030	carboxypeptidase A1 (pancreatic)
A_10_P068202	7.6036	MGC85357	Xenopus laevis MGC85357 protein (MGC85357), mRNA [NM_001093832]		447123	NM_001093832	MGC85357 protein
A_10_P003602	7.55901	amy2b	Xenopus laevis amylase, alpha 2B (pancreatic) (amy2b), mRNA [NM_001086441]		379600	NM_001086441	amylase, alpha 2B (pancreatic)
A_10_P003267	7.55305	MGC64575	Xenopus laevis uncharacterized protein MGC64575 (MGC64575), mRNA [NM_001086279]		379437	NM_001086279	uncharacterized protein MGC64575
A_10_P142958	7.50696	pnlip	Xenopus laevis pancreatic lipase (pnlip), mRNA [NM_001097678]		100036900	NM_001097678	pancreatic lipase
A_10_P003357	7.435	cel	Xenopus laevis carboxyl ester lipase (cel), mRNA [NM_001087384]		380547	NM_001087384	carboxyl ester lipase
A_10_P007316	7.29594	MGC85357	Xenopus laevis MGC85357 protein (MGC85357), mRNA [NM_001093832]		447123	NM_001093832	MGC85357 protein
A_10_P032156	7.20325	pnlip	Xenopus laevis pancreatic lipase (pnlip), mRNA [NM_001097678]		100036900	NM_001097678	pancreatic lipase
A_10_P045211	7.16809	ctrc	Xenopus laevis chymotrypsin C (caldecrin) (ctrc), mRNA [NM_001091989]		443884	NM_001091989	chymotrypsin C (caldecrin)
A_10_P077615	7.14526	MGC116439	Xenopus laevis uncharacterized protein MGC116439 (MGC116439), mRNA [NM_001096144]		734670	NM_001096144	uncharacterized protein MGC116439
A_10_P045261	7.02909	amy2a	Xenopus laevis amylase, alpha 2A (pancreatic) (amy2a), mRNA [NM_001096169]		734698	NM_001096169	amylase, alpha 2A (pancreatic)
A_10_P008807	6.95983	cpa1	Xenopus laevis carboxypeptidase A1 (pancreatic) (cpa1), mRNA [NM_001095030]		495367	NM_001095030	carboxypeptidase A1 (pancreatic)
A_10_P046096	6.94393	dnase1	Xenopus laevis deoxyribonuclease I (dnase1), mRNA [NM_001087589]		394359	NM_001087589	deoxyribonuclease I
A_10_P135771	6.85141	amy2b	Xenopus laevis amylase, alpha 2B (pancreatic) (amy2b), mRNA [NM_001086441]		379600	NM_001086441	amylase, alpha 2B (pancreatic)
A_10_P197198	6.82613
A_10_P030501	6.80977	prss2	Xenopus laevis protease, serine, 2 (trypsin 2) (prss2), mRNA [NM_001095641]		733345	NM_001095641	protease, serine, 2 (trypsin 2)
A_10_P008816	6.77442	serpina3	Xenopus laevis serpin peptidase inhibitor, clade A (alpha-1 antiproteinase, antitrypsin), member 3 (serpina3), mRNA [NM_001095039]		495377	NM_001095039	serpin peptidase inhibitor, clade A (alpha-1 antiproteinase, antitrypsin), member 3
A_10_P170143	6.74549
A_10_P143678	6.71188	MGC64526	Xenopus laevis uncharacterized protein MGC64526 (MGC64526), mRNA [NM_001086455]		379614	NM_001086455	uncharacterized protein MGC64526
A_10_P200243	6.5645	ptgds-b	Xenopus laevis prostaglandin D2 synthase 21kDa (brain) (ptgds-b), mRNA [NM_001088044]		397884	NM_001088044	prostaglandin D2 synthase 21kDa (brain)
A_10_P003291	6.55971	fgg	Xenopus laevis fibrinogen gamma chain (fgg), mRNA [NM_001087170]		380331	NM_001087170	fibrinogen gamma chain
A_10_P003616	6.53052	MGC64526	Xenopus laevis uncharacterized protein MGC64526 (MGC64526), mRNA [NM_001086455]		379614	NM_001086455	uncharacterized protein MGC64526
A_10_P167898	6.52202		Rep: Pancreatic secretory trypsin inhibitor - Monodelphis domestica (Short-tailed gray opossum), partial (76%) [TC433086]
A_10_P043571	6.52166	ctrl	Xenopus laevis chymotrypsin-like (ctrl), mRNA [NM_001086336]		379495	NM_001086336	chymotrypsin-like
A_10_P005748	6.49556	ctrb2	Xenopus laevis chymotrypsinogen B2 (ctrb2), mRNA [NM_001092462]		444360	NM_001092462	chymotrypsinogen B2
A_10_P008808	6.48208	cpb1	Xenopus laevis carboxypeptidase B1 (tissue) (cpb1), mRNA [NM_001095031]		495368	NM_001095031	carboxypeptidase B1 (tissue)
A_10_P006312	6.44396	MGC84399	Xenopus laevis MGC84399 protein (MGC84399), mRNA [NM_001092923]		444821	NM_001092923	MGC84399 protein
A_10_P075910	6.37876	serpini2	Xenopus laevis hypothetical LOC495389, mRNA (cDNA clone IMAGE:6939993), partial cds [BC084858]		495389	BC084858	serpin peptidase inhibitor, clade I (pancpin), member 2
A_10_P046091	6.37638	cela2a	Xenopus laevis chymotrypsin-like elastase family, member 2A (cela2a), mRNA [NM_001087392]		380555	NM_001087392	chymotrypsin-like elastase family, member 2A
A_10_P189333	6.36672	cpb1	Xenopus laevis carboxypeptidase B1 (tissue) (cpb1), mRNA [NM_001095031]		495368	NM_001095031	carboxypeptidase B1 (tissue)
A_10_P106805	6.34147	ptgds-a	Xenopus laevis prostaglandin D2 synthase 21kDa (brain) (ptgds-a), mRNA [NM_001092825]		444723	NM_001092825	prostaglandin D2 synthase 21kDa (brain)
A_10_P091539	6.31117		AGENCOURT_86351754 NICHD_XGC_panc Xenopus laevis cDNA clone IMAGE:8735397 5', mRNA sequence [EE312989]			EE312989
A_10_P008892	6.28567	tdo2	Xenopus laevis tryptophan 2,3-dioxygenase (tdo2), mRNA [NM_001095135]		495495	NM_001095135	tryptophan 2,3-dioxygenase
A_10_P180718	6.20438	hrg	Xenopus laevis histidine-rich glycoprotein (hrg), mRNA [NM_001086036]		379192	NM_001086036	histidine-rich glycoprotein
A_10_P154413	6.18993
A_10_P027027	6.18041	ptx	Xenopus laevis pentraxin (ptx), mRNA [NM_001088301]		398040	NM_001088301	pentraxin
A_10_P216418	6.17925		Rep: MGC80117 protein - Xenopus laevis (African clawed frog), partial (56%) [TC450864]
A_10_P007312	6.17179	serpina3k	Xenopus laevis serine (or cysteine) proteinase inhibitor, clade A, member 3K (serpina3k), mRNA [NM_001093827]		447118	NM_001093827	serine (or cysteine) proteinase inhibitor, clade A, member 3K
A_10_P010167	6.13356
A_10_P052620	6.08549	hrg	Xenopus laevis histidine-rich glycoprotein (hrg), mRNA [NM_001086036]		379192	NM_001086036	histidine-rich glycoprotein
A_10_P048281	6.06927	a2ml1	Xenopus laevis alpha-2-macroglobulin-like 1 (a2ml1), mRNA [NM_001135077]		100189580	NM_001135077	alpha-2-macroglobulin-like 1
A_10_P037096	6.05244	MGC116439	Xenopus laevis uncharacterized protein MGC116439 (MGC116439), mRNA [NM_001096144]		734670	NM_001096144	uncharacterized protein MGC116439
A_10_P184878	6.04784		Rep: Hemopexin precursor (Beta-1B-glycoprotein). - Xenopus tropicalis, partial (97%) [TC439394]
A_10_P044031	5.98149	itih2	Xenopus laevis inter-alpha-trypsin inhibitor heavy chain 2 (itih2), mRNA [NM_001094861]		495168	NM_001094861	inter-alpha-trypsin inhibitor heavy chain 2
A_10_P027212	5.97617	fgb	Xenopus laevis fibrinogen beta chain (fgb), mRNA [NM_001087949]		397825	NM_001087949	fibrinogen beta chain
A_10_P227393	5.94594	fgg	Xenopus laevis fibrinogen gamma chain (fgg), mRNA [NM_001087170]		380331	NM_001087170	fibrinogen gamma chain
A_10_P030946	5.94053	rbp4	Xenopus laevis retinol binding protein 4, plasma (rbp4), mRNA [NM_001086998]		380159	NM_001086998	retinol binding protein 4, plasma
A_10_P046571	5.93601	hrg	Xenopus laevis histidine-rich glycoprotein (hrg), mRNA [NM_001086036]		379192	NM_001086036	histidine-rich glycoprotein
A_10_P031386	5.90225	LOC100036876	Xenopus laevis uncharacterized LOC100036876 (LOC100036876), mRNA [NM_001097657]		100036876	NM_001097657	uncharacterized LOC100036876
A_10_P008609	5.85086	itih2	Xenopus laevis inter-alpha-trypsin inhibitor heavy chain 2 (itih2), mRNA [NM_001094861]		495168	NM_001094861	inter-alpha-trypsin inhibitor heavy chain 2
A_10_P052094	5.83653	LOC398654	Xenopus laevis cDNA clone IMAGE:3396728 [BC100182]		398654	BC100182	fibrinogen alpha
A_10_P256252	5.78192
A_10_P002059	5.76543	pdia2	Xenopus laevis protein disulfide isomerase family A, member 2 (pdia2), mRNA [NM_001090179]		399040	NM_001090179	protein disulfide isomerase family A, member 2
A_10_P268942	5.75909	fgb	Xenopus laevis fibrinogen beta chain (fgb), mRNA [NM_001087949]		397825	NM_001087949	fibrinogen beta chain
A_10_P211378	5.74229	fgb	Xenopus laevis fibrinogen beta chain (fgb), mRNA [NM_001087949]		397825	NM_001087949	fibrinogen beta chain
A_10_P067977	5.73702		AGENCOURT_90754785 NICHD_XGC_int_m Xenopus laevis cDNA clone IMAGE:8822419 5', mRNA sequence [EG582338]			EG582338
A_10_P005244	5.73377	c8a	Xenopus laevis complement component 8, alpha polypeptide (c8a), mRNA [NM_001092080]		443975	NM_001092080	complement component 8, alpha polypeptide
A_10_P023352	5.7233		AGENCOURT_13322435 NICHD_XGC_Tad2 Xenopus laevis cDNA clone IMAGE:6875350 3', mRNA sequence [CB984270]			CB984270
A_10_P032706	5.71419	tf-a	Xenopus laevis transferrin (tf-a), mRNA [NM_001086343]		379502	NM_001086343	transferrin
A_10_P056637	5.70863	LOC100158309	Xenopus laevis hypothetical protein LOC100158309, mRNA (cDNA clone IMAGE:3397805), partial cds [BC160742]		100158309	BC160742	uncharacterized LOC100158309
A_10_P004680	5.70255	c6.1	Xenopus laevis complement component 6, gene 1 (c6.1), mRNA [NM_001091779]		432346	NM_001091779	complement component 6, gene 1
A_10_P010112	5.67535		Rep: LOC495168 protein - Xenopus laevis (African clawed frog), partial (4%) [TC449865]
A_10_P005289	5.67462	cela1	Xenopus laevis chymotrypsin-like elastase family, member 1 (cela1), mRNA [NM_001088753]		398300	NM_001088753	chymotrypsin-like elastase family, member 1
A_10_P002303	5.64532	fga	Xenopus laevis fibrinogen alpha chain (fga), mRNA [NM_001086860]		380021	NM_001086860	fibrinogen alpha chain
A_10_P033461	5.55062	ptgds-b	Xenopus laevis prostaglandin D2 synthase 21kDa (brain) (ptgds-b), mRNA [NM_001088044]		397884	NM_001088044	prostaglandin D2 synthase 21kDa (brain)
A_10_P102465	5.52099	rbp4	Xenopus laevis retinol binding protein 4, plasma (rbp4), mRNA [NM_001086998]		380159	NM_001086998	retinol binding protein 4, plasma
A_10_P047881	5.42809	apoa5	Xenopus laevis apolipoprotein A5 (apoa5), mRNA [NM_001110744]		100126643	NM_001110744	apolipoprotein A5
A_10_P233398	5.36843	vtn	Xenopus laevis vitronectin (vtn), mRNA [NM_001197081]		445877	NM_001197081	vitronectin
A_10_P023403	5.36489		Rep: Lectin, mannose-binding, 1 - Xenopus tropicalis (Western clawed frog) (Silurana tropicalis), partial (36%) [TC441772]
A_10_P031751	5.3601	pglyrp1	Xenopus laevis peptidoglycan recognition protein 1 (pglyrp1), mRNA [NM_001095302]		496035	NM_001095302	peptidoglycan recognition protein 1
A_10_P034056	5.33547	MGC64344	Xenopus laevis Trypsin (MGC64344), mRNA [NM_001086301]		379460	NM_001086301	Trypsin
A_10_P056207	5.31596	vtn	Xenopus laevis vitronectin (vtn), mRNA [NM_001197081]		445877	NM_001197081	vitronectin
A_10_P202328	5.31498	tm4sf5	Xenopus laevis transmembrane 4 L six family member 5 (tm4sf5), mRNA [NM_001097872]		100037178	NM_001097872	transmembrane 4 L six family member 5
A_10_P008164	5.31489	apoa4	Xenopus laevis apolipoprotein A4 (apoa4), mRNA [NM_001094535]		494693	NM_001094535	apolipoprotein A4
A_10_P221613	5.30379	fgb	Xenopus laevis fibrinogen beta chain (fgb), mRNA [NM_001087949]		397825	NM_001087949	fibrinogen beta chain
A_10_P008268	5.30186	aqp12a	Xenopus laevis aquaporin 12A (aqp12a), mRNA [NM_001094650]		494822	NM_001094650	aquaporin 12A
A_10_P192268	5.2841		AGENCOURT_13958212 NICHD_XGC_Tad1 Xenopus laevis cDNA clone IMAGE:6939809 5', mRNA sequence [CD098765]			CD098765
A_10_P144263	5.27514	aqp12a	Xenopus laevis aquaporin 12A (aqp12a), mRNA [NM_001094650]		494822	NM_001094650	aquaporin 12A
A_10_P000018	5.26961	LOC397792	Xenopus laevis alpha-1-antiproteinase (LOC397792), mRNA [NM_001087889]		397792	NM_001087889	alpha-1-antiproteinase
A_10_P003417	5.26505	proc	Xenopus laevis protein C (inactivator of coagulation factors Va and VIIIa) (proc), mRNA [NM_001086955]		380116	NM_001086955	protein C (inactivator of coagulation factors Va and VIIIa)
A_10_P005245	5.21442	ca6	Xenopus laevis carbonic anhydrase 6 (ca6), mRNA [NM_001092081]		443976	NM_001092081	carbonic anhydrase 6
A_10_P140538	5.21163	fga	Xenopus laevis fibrinogen alpha chain (fga), mRNA [NM_001086860]		380021	NM_001086860	fibrinogen alpha chain
A_10_P069777	5.17764		EST0002 Xenopus adult liver ZAP Express phage library Xenopus laevis cDNA clone 3H12, mRNA sequence [CA752736]			CA752736
A_10_P134478	5.1668
A_10_P116686	5.12014		AGENCOURT_74301673 NICHD_XGC_limb_m Xenopus laevis cDNA clone IMAGE:8533283 5', mRNA sequence [EB469763]			EB469763
A_10_P212873	5.11655		Rep: Stromal antigen 2 - Mus musculus (Mouse), partial (6%) [TC449610]
A_10_P107551	5.09227		Rep: Gastric intrinsic factor precursor (Intrinsic factor) (IF) (INF). - Xenopus tropicalis, partial (44%) [TC433576]
A_10_P020528	5.07201		BX852268 NICHD_XGC_Li1 Xenopus laevis cDNA clone IMAGp998M128289 ; IMAGE:3397043 5', mRNA sequence [BX852268]			BX852268
A_10_P020817	5.07012		BX855507 NICHD_XGC_Emb4 Xenopus laevis cDNA clone IMAGp998N179548 ; IMAGE:4202320 5', mRNA sequence [BX855507]			BX855507
A_10_P008312	5.04601	kng1	Xenopus laevis kininogen 1 (kng1), mRNA [NM_001094659]		494833	NM_001094659	kininogen 1
A_10_P211528	5.04431	tf-b	Xenopus laevis transferrin (tf-b), mRNA [NM_001089601]		398723	NM_001089601	transferrin
A_10_P044946	5.0187	MGC64462	Xenopus laevis uncharacterized protein MGC64462 (MGC64462), mRNA [NM_001086326]		379485	NM_001086326	uncharacterized protein MGC64462
A_10_P225203	5.01837		Rep: Uncharacterized protein ENSP00000359458 - Homo sapiens (Human), partial (12%) [TC453815]
A_10_P187778	5.00604	wnt11b	Xenopus laevis wingless-type MMTV integration site family, member 11B (wnt11b), mRNA [NM_001090858]		399441	NM_001090858	wingless-type MMTV integration site family, member 11B
A_10_P037271	4.99121	tm4sf5	Xenopus laevis transmembrane 4 L six family member 5 (tm4sf5), mRNA [NM_001097872]		100037178	NM_001097872	transmembrane 4 L six family member 5
A_10_P026970	4.96532	ambp	Xenopus laevis alpha-1-microglobulin/bikunin precursor (ambp), mRNA [NM_001087351]		380514	NM_001087351	alpha-1-microglobulin/bikunin precursor
A_10_P048756	4.96448		Rep: Mannose-binding protein-associated serine protease (MASP) precursor - Xenopus laevis (African clawed frog), complete [TC415014]
A_10_P020802	4.94839		Rep: LOC594926 protein - Xenopus tropicalis (Western clawed frog) (Silurana tropicalis), partial (32%) [TC435134]
A_10_P215738	4.93633		Rep: Protein I - Bovine coronavirus (strain F15) (BCoV) (BCV), partial (10%) [TC450639]
A_10_P171928	4.93168
A_10_P006723	4.90765	klkb1	Xenopus laevis kallikrein B, plasma (Fletcher factor) 1 (klkb1), mRNA [NM_001093299]		446603	NM_001093299	kallikrein B, plasma (Fletcher factor) 1
A_10_P003396	4.90358		Xenopus laevis cDNA clone IMAGE:6877936 [BC054331]			BC054331
A_10_P018158	4.89078		AGENCOURT_8094900 NICHD XGC Emb4 Xenopus laevis cDNA clone IMAGE:5542230 5', mRNA sequence [BQ736348]			BQ736348
A_10_P144323	4.88626	LOC397802	Xenopus laevis DNase I (LOC397802), mRNA [NM_001087907]		397802	NM_001087907	DNase I
A_10_P004053	4.87647	rbp4	Xenopus laevis retinol binding protein 4, plasma (rbp4), mRNA [NM_001087726]		397705	NM_001087726	retinol binding protein 4, plasma
A_10_P147808	4.86066	a2ma	Xenopus laevis alpha-2-macroglobulin a (a2ma), mRNA [NM_001172061]		100337551	NM_001172061	alpha-2-macroglobulin a
A_10_P258127	4.82935	cel	Xenopus laevis carboxyl ester lipase (bile salt-stimulated lipase) (cel), mRNA [NM_001093667]		447025	NM_001093667	carboxyl ester lipase (bile salt-stimulated lipase)
A_10_P019957	4.82794		Rep: Ovostatin precursor - Gallus gallus (Chicken), partial (6%) [TC453138]
A_10_P045961	4.81886	prss3	Xenopus laevis protease, serine, 3 (prss3), mRNA [NM_001093803]		447093	NM_001093803	protease, serine, 3
A_10_P025984	4.80595		AGENCOURT_19149250 NICHD_XGC_Te2 Xenopus laevis cDNA clone IMAGE:7207779 5', mRNA sequence [CK803843]			CK803843
A_10_P211218	4.8007	LOC398654	Xenopus laevis cDNA clone IMAGE:3396728 [BC100182]		398654	BC100182	fibrinogen alpha
A_10_P067647	4.79173	LOC100137667	Xenopus laevis uncharacterized LOC100137667 (LOC100137667), mRNA [NM_001114806]		100137667	NM_001114806	uncharacterized LOC100137667
A_10_P003601	4.77479	tf-b	Xenopus laevis transferrin (tf-b), mRNA [NM_001089601]		398723	NM_001089601	transferrin
A_10_P125984	4.7693
A_10_P126224	4.76597	serpina3	Xenopus laevis serpin peptidase inhibitor, clade A (alpha-1 antiproteinase, antitrypsin), member 3 (serpina3), mRNA [NM_001095039]		495377	NM_001095039	serpin peptidase inhibitor, clade A (alpha-1 antiproteinase, antitrypsin), member 3
A_10_P094568	4.74885	g67-a	Xenopus laevis protein-tyrosine kinase (G67) mRNA, partial cds [U11731]		373727	U11731	protein-tyrosine kinase-like
A_10_P013266	4.73667	g67-a	Xenopus laevis protein-tyrosine kinase (G67) mRNA, partial cds [U11731]		373727	U11731	protein-tyrosine kinase-like
A_10_P196838	4.72999		Rep: Tripartite motif protein 25 (Zinc finger protein 147) (Estrogen- responsive finger protein) (Efp) (RING finger protein 147). - Xenopus tropicalis, partial (24%) [TC443726]
A_10_P142303	4.72621	ambp	Xenopus laevis alpha-1-microglobulin/bikunin precursor (ambp), mRNA [NM_001087351]		380514	NM_001087351	alpha-1-microglobulin/bikunin precursor
A_10_P010129	4.71492
A_10_P012255	4.69061
A_10_P102415	4.65675
A_10_P273143	4.61575	LOC398654	Xenopus laevis cDNA clone IMAGE:3396728 [BC100182]		398654	BC100182	fibrinogen alpha
A_10_P249257	4.61307	a2ma	Xenopus laevis alpha-2-macroglobulin a (a2ma), mRNA [NM_001172061]		100337551	NM_001172061	alpha-2-macroglobulin a
A_10_P010032	4.61246
A_10_P003999	4.61092	MGC68452	Xenopus laevis uncharacterized protein MGC68452 (MGC68452), mRNA [NM_001090149]		399023	NM_001090149	uncharacterized protein MGC68452
A_10_P251177	4.60386		Rep: MGC83946 protein - Xenopus laevis (African clawed frog), complete [TC461883]
A_10_P020308	4.60342		BX849887 NICHD_XGC_Li1 Xenopus laevis cDNA clone IMAGp998K1811318 ; IMAGE:5129993 5', mRNA sequence [BX849887]			BX849887
A_10_P252072	4.59916	a2m	Xenopus laevis alpha-2-macroglobulin (a2m), mRNA [NM_001172060]		100158443	NM_001172060	alpha-2-macroglobulin
A_10_P105265	4.5874		AGENCOURT_8094900 NICHD XGC Emb4 Xenopus laevis cDNA clone IMAGE:5542230 5', mRNA sequence [BQ736348]			BQ736348
A_10_P025267	4.58331
A_10_P193963	4.57503	a2m	Xenopus laevis alpha-2-macroglobulin (a2m), mRNA [NM_001172060]		100158443	NM_001172060	alpha-2-macroglobulin
A_10_P273747	4.55321		Rep: Elongation factor 1-alpha - Semibalanus balanoides (northern acorn barnacle), partial (84%) [TC468139]
A_10_P047797	4.53491	LOC100137667	Xenopus laevis uncharacterized LOC100137667 (LOC100137667), mRNA [NM_001114806]		100137667	NM_001114806	uncharacterized LOC100137667
A_10_P222078	4.52324
A_10_P070232	4.51338	ptf1a	Xenopus laevis pancreas specific transcription factor, 1a (ptf1a), mRNA [NM_001174020]		100381084	NM_001174020	pancreas specific transcription factor, 1a
A_10_P188508	4.49889
A_10_P222083	4.49108		Rep: LOC594926 protein - Xenopus tropicalis (Western clawed frog) (Silurana tropicalis), partial (29%) [TC452824]
A_10_P166973	4.48903	LOC100158309	Xenopus laevis hypothetical protein LOC100158309, mRNA (cDNA clone IMAGE:3397805), partial cds [BC160742]		100158309	BC160742	uncharacterized LOC100158309
A_10_P262482	4.48276	fgb	Xenopus laevis fibrinogen beta chain (fgb), mRNA [NM_001087949]		397825	NM_001087949	fibrinogen beta chain
A_10_P116391	4.46799		daj88e02.y1 NICHD XGC Li1 Xenopus laevis cDNA clone IMAGE:5129954 5' similar to TR:Q9UJ16 Q9UJ16 DJ15D12.2 ;, mRNA sequence [BM191590]			BM191590
A_10_P250992	4.46308		Rep: Spectrin alpha chain, erythrocyte (Erythroid alpha-spectrin). - Xenopus tropicalis, partial (4%) [TC461825]
A_10_P216558	4.42547
A_10_P254202	4.4167	ambp	Xenopus laevis alpha-1-microglobulin/bikunin precursor (ambp), mRNA [NM_001087351]		380514	NM_001087351	alpha-1-microglobulin/bikunin precursor
A_10_P191993	4.39673		Rep: Crisp2 protein - Xenopus tropicalis (Western clawed frog) (Silurana tropicalis), partial (74%) [TC441977]
A_10_P067917	4.38263		Xenopus laevis cDNA clone IMAGE:6877936 [BC054331]			BC054331
A_10_P020203	4.37174		BX848856 NICHD_XGC_Li1 Xenopus laevis cDNA clone IMAGp998I168291 ; IMAGE:3397719 5', mRNA sequence [BX848856]			BX848856
A_10_P006036	4.36655	faim2	Xenopus laevis Fas apoptotic inhibitory molecule 2 (faim2), mRNA [NM_001092690]		444588	NM_001092690	Fas apoptotic inhibitory molecule 2
A_10_P051949	4.34314	bche	Xenopus laevis hypothetical LOC495102, mRNA (cDNA clone IMAGE:3397301), partial cds [BC084275]		495102	BC084275	butyrylcholinesterase
A_10_P215693	4.33931
A_10_P257942	4.29951		Rep: Lens specific - Xenopus laevis (African clawed frog), complete [TC463775]
A_10_P050659	4.29343	a2m	Xenopus laevis alpha-2-macroglobulin (a2m), mRNA [NM_001172060]		100158443	NM_001172060	alpha-2-macroglobulin
A_10_P243673	4.29212		Rep: Transmembrane protein 150 precursor. - Xenopus tropicalis, partial (7%) [TC459645]
A_10_P086800	4.28147		Xenopus laevis cDNA clone IMAGE:3398112 [BC084895]			BC084895
A_10_P008308	4.28131	LOC494811	Xenopus laevis uncharacterized LOC494811 (LOC494811), mRNA [NM_001094641]		494811	NM_001094641	uncharacterized LOC494811
A_10_P102425	4.26985		AGENCOURT_14006348 NICHD_XGC_Tad1 Xenopus laevis cDNA clone IMAGE:6938181 5', mRNA sequence [CD811084]			CD811084
A_10_P001786	4.25904		Rep: Inhibitor of growth protein 3 (p47ING3 protein). - Xenopus tropicalis, partial (6%) [TC424969]
A_10_P017934	4.21847		AGENCOURT_8114853 NICHD XGC Emb4 Xenopus laevis cDNA clone IMAGE:5543427 5', mRNA sequence [BQ732878]			BQ732878
A_10_P142668	4.20665	MGC115657	Xenopus laevis uncharacterized protein MGC115657 (MGC115657), mRNA [NM_001096130]		734656	NM_001096130	uncharacterized protein MGC115657
A_10_P065884	4.20504	wnt10b	Xenopus laevis secreted protein, wnt-1 related (wnt-10) mRNA, partial cds [L07530]		378674	L07530	wingless-type MMTV integration site family, member 10B
A_10_P259017	4.20248	sag	Xenopus laevis arrestin (sag), mRNA [NM_001088429]		398109	NM_001088429	arrestin
A_10_P013297	4.19927		Rep: Complement component C8G - Sus scrofa (Pig), partial (28%) [TC428944]
A_10_P008861	4.19342		Xenopus laevis cDNA clone IMAGE:3398112 [BC084895]			BC084895
A_10_P189683	4.19308		Rep: SecD/SecF/SecDF export membrane protein:SecD export membrane protein - Ralstonia eutropha (strain JMP134) (Alcaligenes eutrophus), partial (3%) [TC441154]
A_10_P017099	4.18829
A_10_P007654	4.18491		Xenopus laevis cDNA clone IMAGE:3396399 [BC080170]			BC080170
A_10_P039226	4.16904	endou-d	Xenopus laevis Poly(U)-specific endoribonuclease-D (endou-d), mRNA [NM_001110753]		100126655	NM_001110753	Poly(U)-specific endoribonuclease-D
A_10_P210703	4.16864	alb-b	Xenopus laevis albumin (alb-b), mRNA [NM_001094461]		448844	NM_001094461	albumin
A_10_P000529	4.16256	lhb	Xenopus laevis luteinizing hormone beta polypeptide (lhb), mRNA [NM_001085755]		373843	NM_001085755	luteinizing hormone beta polypeptide
A_10_P199358	4.15817	alb-a	Xenopus laevis albumin (alb-a), mRNA [NM_001087775]		397731	NM_001087775	albumin
A_10_P230508	4.15199
A_10_P034891	4.14956	xdm-w	Xenopus laevis DM-W (xdm-w), mRNA [NM_001114842]		100137717	NM_001114842	DM-W
A_10_P046121	4.14397	alb-b	Xenopus laevis albumin (alb-b), mRNA [NM_001094461]		448844	NM_001094461	albumin
A_10_P009259	4.13682	mogat2.1	Xenopus laevis monoacylglycerol O-acyltransferase 2, gene 1 (mogat2.1), mRNA [NM_001095402]		496214	NM_001095402	monoacylglycerol O-acyltransferase 2, gene 1
A_10_P188738	4.12927	alb-b	Xenopus laevis albumin (alb-b), mRNA [NM_001094461]		448844	NM_001094461	albumin
A_10_P102335	4.12878		BX848856 NICHD_XGC_Li1 Xenopus laevis cDNA clone IMAGp998I168291 ; IMAGE:3397719 5', mRNA sequence [BX848856]			BX848856
A_10_P257787	4.12761	tm4sf5	Xenopus laevis transmembrane 4 L six family member 5 (tm4sf5), mRNA [NM_001097872]		100037178	NM_001097872	transmembrane 4 L six family member 5
A_10_P035771	4.1262	MGC115657	Xenopus laevis uncharacterized protein MGC115657 (MGC115657), mRNA [NM_001096130]		734656	NM_001096130	uncharacterized protein MGC115657
A_10_P001449	4.11917		Rep: Protein with 3 PPR repeats - Chlamydomonas reinhardtii, partial (3%) [TC434821]
A_10_P008832	4.11845	shbg	Xenopus laevis sex hormone-binding globulin (shbg), mRNA [NM_001095051]		495391	NM_001095051	sex hormone-binding globulin
A_10_P212468	4.09562
A_10_P187353	4.08708	alb-b	Xenopus laevis albumin (alb-b), mRNA [NM_001094461]		448844	NM_001094461	albumin
A_10_P026704	4.07493		Xenopus laevis cDNA clone MGC:181775 IMAGE:8737092, complete cds [BC153811]			BC153811
A_10_P255522	4.0732
A_10_P122527	4.06357	a2ml1	Xenopus laevis alpha-2-macroglobulin-like 1 (a2ml1), mRNA [NM_001135077]		100189580	NM_001135077	alpha-2-macroglobulin-like 1
A_10_P274467	4.06291		Rep: Cement protein 3B variant 1 - Phragmatopoma californica, partial (18%) [TC468307]
A_10_P184698	4.02823
A_10_P035401	4.00585	dazl	Xenopus laevis deleted in azoospermia-like (dazl), mRNA [NM_001088303]		398041	NM_001088303	deleted in azoospermia-like
A_10_P034281	4.00209	f9	Xenopus laevis coagulation factor 9 (f9), mRNA [NM_001098678]		100049721	NM_001098678	coagulation factor 9
A_10_P273787	3.9972	alb-a	Xenopus laevis albumin (alb-a), mRNA [NM_001087775]		397731	NM_001087775	albumin
A_10_P067882	3.99472
A_10_P001617	3.99		bl69e07.w1 Blackshear [AW638396]			AW638396
A_10_P100340	3.98675		AGENCOURT_90755181 NICHD_XGC_int_m Xenopus laevis cDNA clone IMAGE:8823738 5', mRNA sequence [EG585717]			EG585717
A_10_P008285	3.9846	cyp2b6	Xenopus laevis cytochrome P450, family 2, subfamily B, polypeptide 6 (cyp2b6), mRNA [NM_001094630]		494798	NM_001094630	cytochrome P450, family 2, subfamily B, polypeptide 6
A_10_P038791	3.9816	MGC130940	Xenopus laevis uncharacterized protein MGC130940 (MGC130940), mRNA [NM_001096238]		734770	NM_001096238	uncharacterized protein MGC130940
A_10_P224633	3.97847		Rep: Trypsin precursor - Xenopus laevis (African clawed frog), partial (59%) [TC453650]
A_10_P221083	3.96662		Xenopus laevis cDNA clone IMAGE:3396399 [BC080170]			BC080170
A_10_P275237	3.96548		Rep: Chloride anion exchanger (DRA protein) (Down-regulated in adenoma) (Solute carrier family 26 member 3). - Xenopus tropicalis, partial (31%) [TC468499]
A_10_P007998	3.95911	tyw3	Xenopus laevis tRNA-yW synthesizing protein 3 homolog (tyw3), mRNA [NM_001094384]		447714	NM_001094384	tRNA-yW synthesizing protein 3 homolog
A_10_P003333	3.95669	tm4sf4	Xenopus laevis transmembrane 4 L six family member 4 (tm4sf4), mRNA [NM_001086865]		380026	NM_001086865	transmembrane 4 L six family member 4
A_10_P262417	3.94683
A_10_P015673	3.92722		BJ638553 NIBB Mochii normalized Xenopus early gastrula library Xenopus laevis cDNA clone XL198p03 3', mRNA sequence [BJ638553]			BJ638553
A_10_P006319	3.90808	sag	Xenopus laevis arrestin (sag), mRNA [NM_001088429]		398109	NM_001088429	arrestin
A_10_P017372	3.89384
A_10_P069542	3.89363	pp11	Xenopus laevis PP11 mRNA for placental protein 11 precursor, partial cds [AB098554]		398619	AB098554	placental protein 11 precursor
A_10_P020251	3.8851	MGC82834	Xenopus laevis MGC82834 protein (MGC82834), mRNA [NM_001092460]		444358	NM_001092460	MGC82834 protein
A_10_P003609	3.88506	ctrb1	Xenopus laevis chymotrypsinogen B1 (ctrb1), mRNA [NM_001086448]		379607	NM_001086448	chymotrypsinogen B1
A_10_P036346	3.8742	LOC100189571	Xenopus laevis uncharacterized LOC100189571 (LOC100189571), mRNA [NM_001135070]		100189571	NM_001135070	uncharacterized LOC100189571
A_10_P003904	3.874	MGC68535	Xenopus laevis uncharacterized protein MGC68535 (MGC68535), mRNA [NM_001089909]		398893	NM_001089909	uncharacterized protein MGC68535
A_10_P017709	3.86215
A_10_P020373	3.86197		BX850563 NICHD_XGC_Eye1 Xenopus laevis cDNA clone IMAGp998E0810591 ; IMAGE:4743535 5', mRNA sequence [BX850563]			BX850563
A_10_P213653	3.85906		Rep: Predicted protein - Physcomitrella patens subsp. patens, partial (15%) [TC449900]
A_10_P068602	3.85899		Rep: MGC108373 protein - Xenopus tropicalis (Western clawed frog) (Silurana tropicalis), partial (70%) [TC444529]
A_10_P027350	3.8512	adam21	Xenopus laevis ADAM metallopeptidase domain 21 (adam21), mRNA [NM_001085815]		378571	NM_001085815	ADAM metallopeptidase domain 21
A_10_P009298	3.84874	igf3	Xenopus laevis cDNA clone IMAGE:3397065 [BC088743]		398245	BC088743	insulin-like growth factor 3
A_10_P194373	3.84164		Rep: Mast/stem cell growth factor receptor-related protein precursor - Xenopus laevis (African clawed frog), partial (6%) [TC442854]
A_10_P009249	3.83218	LOC496175	Xenopus laevis II-FBPL precursor (LOC496175), mRNA [NM_001095391]		496175	NM_001095391	II-FBPL precursor
A_10_P033996	3.82431	LOC733324	Xenopus laevis uncharacterized LOC733324 (LOC733324), mRNA [NM_001095635]		733324	NM_001095635	uncharacterized LOC733324
A_10_P008030	3.8199	MGC82112	Xenopus laevis MGC82112 protein (MGC82112), mRNA [NM_001094413]		447743	NM_001094413	MGC82112 protein
A_10_P200993	3.81691		Rep: HAI-2 related small peptide - Mus musculus (Mouse), partial (34%) [TC445212]
A_10_P020438	3.78473		Rep: Complement C3 precursor [Contains: Complement C3 beta chain; Complement C3 alpha chain; C3a anaphylatoxin; Complement C3b alpha' chain; Complement C3c fragment; Complement C3dg fragment; Complement C3g fragment; Complement C3d fragment; Complement C3f fra - Xenopus tropicalis, partial (28%) [TC450178]
A_10_P033316	3.78137	pzp	Xenopus laevis pregnancy-zone protein (pzp), mRNA [NM_001095660]		733429	NM_001095660	pregnancy-zone protein
A_10_P230308	3.76809
A_10_P060524	3.76066	lrg1	Xenopus laevis hypothetical protein LOC100137710, mRNA (cDNA clone IMAGE:4030892), partial cds [BC157465]		100137710	BC157465	leucine-rich alpha-2-glycoprotein 1
A_10_P197288	3.75885
A_10_P008291	3.74639	LOC494801	Xenopus laevis uncharacterized LOC494801 (LOC494801), mRNA [NM_001094633]		494801	NM_001094633	uncharacterized LOC494801
A_10_P247223	3.74312		Rep: plasminogen - Danio rerio, partial (12%) [TC460733]
A_10_P002524	3.73842	nrsn1	Xenopus laevis neurensin 1 (nrsn1), mRNA [NM_001087053]		380214	NM_001087053	neurensin 1
A_10_P004920	3.73786	fkbp6	Xenopus laevis FK506 binding protein 6, 36kDa (fkbp6), mRNA [NM_001091735]		432298	NM_001091735	FK506 binding protein 6, 36kDa
A_10_P025341	3.71024
A_10_P018070	3.70806		AGENCOURT_8150163 NICHD XGC Emb4 Xenopus laevis cDNA clone IMAGE:5571574 5', mRNA sequence [BQ734942]			BQ734942
A_10_P266442	3.70756		Rep: Coiled-coil domain-containing protein 27. - Bos Taurus, partial (13%) [TC466152]
A_10_P068493	3.70705	fetub	Xenopus laevis hypothetical protein LOC446919, mRNA (cDNA clone IMAGE:6873809), partial cds [BC078490]		446919	BC078490	fetuin B
A_10_P058262	3.707	nr5a2-a	Xenopus laevis nuclear receptor subfamily 5, group A, member 2 (nr5a2-a), mRNA [NM_001087716]		397700	NM_001087716	nuclear receptor subfamily 5, group A, member 2
A_10_P047351	3.70286	caprin2	Xenopus laevis caprin family member 2 (caprin2), mRNA [NM_001127871]		100158434	NM_001127871	caprin family member 2
A_10_P002019	3.70123	asz1	Xenopus laevis ankyrin repeat, SAM and basic leucine zipper domain containing 1 (asz1), mRNA [NM_001091030]		414277	NM_001091030	ankyrin repeat, SAM and basic leucine zipper domain containing 1
A_10_P027077	3.69759	ins-a	Xenopus laevis insulin (ins-a), mRNA [NM_001085882]		378696	NM_001085882	insulin
A_10_P202038	3.69009	MGC69070	Xenopus laevis matrix metalloproteinase 7 (MGC69070), mRNA [NM_001086405]		379564	NM_001086405	matrix metalloproteinase 7
A_10_P010240	3.68621
A_10_P160748	3.68569		Rep: LOC495368 protein - Xenopus laevis (African clawed frog), complete [TC430313]
A_10_P020148	3.68387		BX848234 NICHD_XGC_Li1 Xenopus laevis cDNA clone IMAGp998J168293 ; IMAGE:3398511 5', mRNA sequence [BX848234]			BX848234
A_10_P008616	3.66901	gc	Xenopus laevis group-specific component (vitamin D binding protein) (gc), mRNA [NM_001094866]		495173	NM_001094866	group-specific component (vitamin D binding protein)
A_10_P018229	3.66826		Rep: Complement component C3 - Xenopus laevis/gilli, partial (18%) [TC426677]
A_10_P017873	3.66688		AGENCOURT_8214795 NICHD XGC Emb4 Xenopus laevis cDNA clone IMAGE:4724944 5', mRNA sequence [BQ731946]			BQ731946
A_10_P131381	3.66327		AGENCOURT_86413455 NICHD_XGC_panc Xenopus laevis cDNA clone IMAGE:8738369 5', mRNA sequence [EE304431]			EE304431
A_10_P207818	3.66305		Rep: Complement C5 precursor [Contains: Complement C5 beta chain; Complement C5 alpha chain; C5a anaphylatoxin; Complement C5 alpha' chain]. - Xenopus tropicalis, partial (11%) [TC447715]
A_10_P026955	3.65618	cfb	Xenopus laevis complement factor B (cfb), mRNA [NM_001085578]		373577	NM_001085578	complement factor B
A_10_P211363	3.6483	hnf4b	Xenopus laevis hepatocyte nuclear factor 4, beta (hnf4b), mRNA [NM_001088070]		397902	NM_001088070	hepatocyte nuclear factor 4, beta
A_10_P063229	3.64154		BX850664 NICHD_XGC_Sp1 Xenopus laevis cDNA clone IMAGp998H1310934 ; IMAGE:4962876 5', mRNA sequence [BX850664]			BX850664
A_10_P126994	3.64027	prss2	Xenopus laevis protease, serine, 2 (trypsin 2) (prss2), mRNA [NM_001095641]		733345	NM_001095641	protease, serine, 2 (trypsin 2)
A_10_P242673	3.63756		Rep: Lectin, mannose-binding, 1 - Xenopus tropicalis (Western clawed frog) (Silurana tropicalis), partial (30%) [TC459354]
A_10_P210728	3.63565		Rep: MHC class II antigen alpha chain DBAr2 - Xenopus laevis (African clawed frog), partial (8%) [TC448773]
A_10_P002302	3.63311	cfi-a	Xenopus laevis complement factor I (cfi-a), mRNA [NM_001085952]		379108	NM_001085952	complement factor I
A_10_P076145	3.62366	LOC496175	Xenopus laevis II-FBPL precursor (LOC496175), mRNA [NM_001095391]		496175	NM_001095391	II-FBPL precursor
A_10_P208398	3.6183	LOC496175	Xenopus laevis II-FBPL precursor, mRNA, complete cds [DQ141337]		496175	DQ141337	II-FBPL precursor
A_10_P000328	3.61538	otc	Xenopus laevis ornithine carbamoyltransferase (otc), mRNA [NM_001085618]		373620	NM_001085618	ornithine carbamoyltransferase
A_10_P224553	3.61214		Rep: Complement C5 precursor [Contains: Complement C5 beta chain; Complement C5 alpha chain; C5a anaphylatoxin; Complement C5 alpha' chain]. - Xenopus tropicalis, partial (7%) [TC453631]
A_10_P217923	3.60857		Rep: Predicted protein - Monosiga brevicollis MX1, partial (11%) [TC451392]
A_10_P043087	3.60211	LOC495373	Xenopus laevis uncharacterized LOC495373 (LOC495373), mRNA [NM_001095035]		495373	NM_001095035	uncharacterized LOC495373
A_10_P133075	3.5882
A_10_P010201	3.58603
A_10_P124179	3.58126	MGC68875	Xenopus laevis uncharacterized protein MGC68875 (MGC68875), mRNA [NM_001086527]		379686	NM_001086527	uncharacterized protein MGC68875
A_10_P259287	3.57733		Rep: T-cell activation protein phosphatase 2C - Xenopus tropicalis, partial (22%) [TC464163]
A_10_P022592	3.57628		AGENCOURT_13329693 NICHD_XGC_Tad1 Xenopus laevis cDNA clone IMAGE:6878696 3', mRNA sequence [CB561526]			CB561526
A_10_P005389	3.57317	hbox10	Xenopus laevis homeobox-containing protein 10 (hbox10), mRNA [NM_001087690]		394419	NM_001087690	homeobox-containing protein 10
A_10_P216478	3.57118		Rep: Hepatic triacylglycerol lipase precursor (EC 3.1.1.3) (Hepatic lipase) (HL) (Lipase member C). - Gallus gallus, partial (59%) [TC450891]
A_10_P190113	3.55411	MGC68602	Xenopus laevis uncharacterized protein MGC68602 (MGC68602), mRNA [NM_001090108]		399000	NM_001090108	uncharacterized protein MGC68602
A_10_P118101	3.55098
A_10_P026960	3.54457	c4a	Xenopus laevis complement component 4A (Rodgers blood group) (c4a), mRNA [NM_001087465]		394275	NM_001087465	complement component 4A (Rodgers blood group)
A_10_P025464	3.53125	dmrt1-a	Xenopus laevis doublesex and mab-3 related transcription factor 1 (dmrt1-a), mRNA [NM_001096500]		735040	NM_001096500	doublesex and mab-3 related transcription factor 1
A_10_P083900	3.52264		AGENCOURT_69591727 NICHD_XGC_Ov1 Xenopus laevis cDNA clone IMAGE:8328381 5', mRNA sequence [DY544848]			DY544848
A_10_P005433	3.52134	folr4	Xenopus laevis folate receptor 4 (delta) homolog (mouse) (folr4), mRNA [NM_001174032]		100381129	NM_001174032	folate receptor 4 (delta) homolog (mouse)
A_10_P012760	3.52025		daf67b08.x1 NICHD XGC Eye1 Xenopus laevis cDNA clone IMAGE:4743495 3', mRNA sequence [BG812191]			BG812191
A_10_P044971	3.51494	c3	Xenopus laevis complement component 3 (c3), mRNA [NM_001089232]		398666	NM_001089232	complement component 3
A_10_P146078	3.51033	sycp3	Xenopus laevis synaptonemal complex protein 3 (sycp3), mRNA [NM_001114830]		100137700	NM_001114830	synaptonemal complex protein 3
A_10_P037046	3.49854	qsox1	Xenopus laevis quiescin Q6 sulfhydryl oxidase 1 (qsox1), mRNA [NM_001097087]		100036793	NM_001097087	quiescin Q6 sulfhydryl oxidase 1
A_10_P007620	3.49818	sult4a1	Xenopus laevis sulfotransferase family 4A, member 1 (sult4a1), mRNA [NM_001094084]		447377	NM_001094084	sulfotransferase family 4A, member 1
A_10_P160098	3.4945	krt5.2	Xenopus laevis keratin 5, gene 2 (krt5.2), mRNA [NM_001094942]		495267	NM_001094942	keratin 5, gene 2
A_10_P268187	3.4841
A_10_P006376	3.48335	anxa13	Xenopus laevis annexin A13 (anxa13), mRNA [NM_001093049]		446353	NM_001093049	annexin A13
A_10_P160781	3.47748	kng1	Xenopus laevis kininogen 1 (kng1), mRNA [NM_001094659]		494833	NM_001094659	kininogen 1
A_10_P081970	3.47591	c3	Xenopus laevis complement component 3 (c3), mRNA [NM_001089232]		398666	NM_001089232	complement component 3
A_10_P090415	3.47577		AGENCOURT_18788416 NICHD_XGC_Te2N Xenopus laevis cDNA clone IMAGE:7205107 5', mRNA sequence [CK798359]			CK798359
A_10_P112086	3.46929
A_10_P003549	3.45986	MGC69070	Xenopus laevis matrix metalloproteinase 7 (MGC69070), mRNA [NM_001086405]		379564	NM_001086405	matrix metalloproteinase 7
A_10_P099706	3.45948		DC112731 Yamamoto [DC112731]			DC112731
A_10_P142453	3.45799	eef1a2	Xenopus laevis eukaryotic translation elongation factor 1 alpha 2 (eef1a2), mRNA [NM_001087387]		380550	NM_001087387	eukaryotic translation elongation factor 1 alpha 2
A_10_P095033	3.45018		AGENCOURT_11244855 NICHD_XGC_Tad2 Xenopus laevis cDNA clone IMAGE:6874805 5', mRNA sequence [CB199754]			CB199754
A_10_P251227	3.41259	stk31	Xenopus laevis cDNA clone IMAGE:3404818, containing frame-shift errors [BC077594]		100380981	BC077594	serine/threonine kinase 31
A_10_P044066	3.41253	stmn4	Xenopus laevis stathmin-like 4 (stmn4), mRNA [NM_001093825]		447116	NM_001093825	stathmin-like 4
A_10_P161763	3.40288	MGC83907	Xenopus laevis uncharacterized protein MGC83907 (MGC83907), mRNA [NM_001091418]		431938	NM_001091418	uncharacterized protein MGC83907
A_10_P019951	3.3998	f9	Xenopus laevis coagulation factor 9 (f9), mRNA [NM_001098678]		100049721	NM_001098678	coagulation factor 9
A_10_P018268	3.38741
A_10_P279102	3.38626		Rep: Pancreatic secretory trypsin inhibitor precursor - Homo sapiens (Human), partial (29%) [TC469454]
A_10_P034336	3.3785	serpina1	Xenopus laevis serpin peptidase inhibitor, clade A (alpha-1 antiproteinase, antitrypsin), member 1 (serpina1), mRNA [NM_001086802]		379963	NM_001086802	serpin peptidase inhibitor, clade A (alpha-1 antiproteinase, antitrypsin), member 1
A_10_P248463	3.37554	c9	Xenopus laevis complement component 9 (c9), mRNA [NM_001086345]		379504	NM_001086345	complement component 9
A_10_P027177	3.36807	nr5a2-a	Xenopus laevis nuclear receptor subfamily 5, group A, member 2 (nr5a2-a), mRNA [NM_001087716]		397700	NM_001087716	nuclear receptor subfamily 5, group A, member 2
A_10_P004588	3.36799	exd1	Xenopus laevis exonuclease 3'-5' domain containing 1 (exd1), mRNA [NM_001091380]		431895	NM_001091380	exonuclease 3'-5' domain containing 1
A_10_P134608	3.36259		AGENCOURT_13325215 NICHD_XGC_Tad1 Xenopus laevis cDNA clone IMAGE:6881076 3', mRNA sequence [CB560125]			CB560125
A_10_P062659	3.35731		BX848818 NICHD_XGC_Brn1 Xenopus laevis cDNA clone IMAGp998L1910582 ; IMAGE:4740258 5', mRNA sequence [BX848818]			BX848818
A_10_P214968	3.33893
A_10_P144672	3.3355	MGC115038	Xenopus laevis uncharacterized protein MGC115038 (MGC115038), mRNA [NM_001095867]		734386	NM_001095867	uncharacterized protein MGC115038
A_10_P091724	3.31967		AGENCOURT_90760003 NICHD_XGC_int_m Xenopus laevis cDNA clone IMAGE:8823084 5', mRNA sequence [EG585715]			EG585715
A_10_P041856	3.31804	igf3	Xenopus laevis insulin-like growth factor 3 (igf3), mRNA [NM_001088668]		398245	NM_001088668	insulin-like growth factor 3
A_10_P247358	3.31758		Rep: Transient receptor potential cation channel subfamily V member 6 - Rattus norvegicus (Rat), partial (48%) [TC460774]
A_10_P009836	3.31689
A_10_P040216	3.31529	cel	Xenopus laevis carboxyl ester lipase (bile salt-stimulated lipase) (cel), mRNA [NM_001093667]		447025	NM_001093667	carboxyl ester lipase (bile salt-stimulated lipase)
A_10_P201588	3.29906		BX848062 Wellcome CRC pRN3 oocyte Xenopus laevis cDNA clone IMAGp998B098392 ; IMAGE:3436328 5', mRNA sequence [BX848062]			BX848062
A_10_P020571	3.28851
A_10_P239553	3.28713		Rep: hephaestin-like 1 - Gallus gallus, partial (6%) [TC458375]
A_10_P210718	3.28393		Rep: Homolog of Oncorhynchus mykiss "Plasminogen precursor (EC 3.4.21.7). - Takifugu rubripes, partial (29%) [TC448784]
A_10_P262237	3.28049	dmtn	Xenopus laevis dematin actin binding protein (dmtn), mRNA [NM_001092254]		444150	NM_001092254	dematin actin binding protein
A_10_P040161	3.27687	c2	Xenopus laevis complement component 2 (c2), mRNA [NM_001122694]		734198	NM_001122694	complement component 2
A_10_P060544	3.27043	f12	Xenopus laevis hypothetical protein LOC100037012, mRNA (cDNA clone IMAGE:5129762), partial cds [BC130107]		100037012	BC130107	coagulation factor 12 (Hageman factor)
A_10_P121564	3.26952		AGENCOURT_15213907 NICHD_XGC_Emb4 Xenopus laevis cDNA clone IMAGE:4970405 5', mRNA sequence [CF289266]			CF289266
A_10_P142678	3.2654	MGC69070	Xenopus laevis matrix metalloproteinase 7 (MGC69070), mRNA [NM_001086405]		379564	NM_001086405	matrix metalloproteinase 7
A_10_P143063	3.2576	mkrn2	Xenopus laevis makorin ring finger protein 2 (mkrn2), mRNA [NM_001096637]		735181	NM_001096637	makorin ring finger protein 2
A_10_P236878	3.24875
A_10_P175073	3.24793		AGENCOURT_89901098 NICHD_XGC_int_m Xenopus laevis cDNA clone IMAGE:8821953 5', mRNA sequence [EG573959]			EG573959
A_10_P096343	3.24745	LOC100036820	Xenopus laevis uncharacterized LOC100036820 (LOC100036820), mRNA [NM_001097110]		100036820	NM_001097110	uncharacterized LOC100036820
A_10_P047551	3.24495	dmrt1-b	Xenopus laevis doublesex and mab-3 related transcription factor 1 (dmrt1-b), mRNA [NM_001085483]		100048915	NM_001085483	doublesex and mab-3 related transcription factor 1
A_10_P000388	3.23956	ddx25	Xenopus laevis DEAD (Asp-Glu-Ala-Asp) box helicase 25 (ddx25), mRNA [NM_001088548]		398180	NM_001088548	DEAD (Asp-Glu-Ala-Asp) box helicase 25
A_10_P254327	3.23952
A_10_P126099	3.2355	LOC100037191	Xenopus laevis hypothetical protein LOC100037191, mRNA (cDNA clone IMAGE:8530479), partial cds [BC129616]		100037191	BC129616	uncharacterized LOC100037191
A_10_P016134	3.23028
A_10_P215653	3.2253		Rep: SET translocation - Xenopus tropicalis (Western clawed frog) (Silurana tropicalis), partial (33%) [TC450590]
A_10_P187333	3.22319		Rep: G patch domain-containing protein 4 - Xenopus laevis (African clawed frog), partial (52%) [TC440326]
A_10_P119991	3.2128		AGENCOURT_13324715 NICHD_XGC_Tad1 Xenopus laevis cDNA clone IMAGE:6880612 3', mRNA sequence [CB562030]			CB562030
A_10_P037746	3.20326	adad1	Xenopus laevis adenosine deaminase domain containing 1 (testis-specific) (adad1), mRNA [NM_001096430]		734966	NM_001096430	adenosine deaminase domain containing 1 (testis-specific)
A_10_P011675	3.20308
A_10_P033806	3.20251	aqp8	Xenopus laevis aquaporin 8 (aqp8), mRNA [NM_001096174]		734703	NM_001096174	aquaporin 8
A_10_P176983	3.19627	f9	Xenopus laevis coagulation factor 9 (f9), mRNA [NM_001098678]		100049721	NM_001098678	coagulation factor 9
A_10_P233238	3.19518	myod1-b	Xenopus laevis myogenic differentiation 1 (myod1-b), mRNA [NM_001087823]		397758	NM_001087823	myogenic differentiation 1
A_10_P085455	3.19393	pygb	Xenopus laevis hypothetical protein LOC100037229, mRNA (cDNA clone IMAGE:8541663), partial cds [BC129775]		100037229	BC129775	phosphorylase, glycogen; brain
A_10_P238518	3.19186	elmod1	Xenopus laevis ELMO/CED-12 domain containing 1 (elmod1), mRNA [NM_001127735]		100158278	NM_001127735	ELMO/CED-12 domain containing 1
A_10_P016242	3.18571		BP685813 Osada Taira anterior neuroectoderm (ANE) pCS105 cDNA library Xenopus laevis cDNA clone XL404h07ex 5', mRNA sequence [BP685813]			BP685813
A_10_P006883	3.17666	stk31	Xenopus laevis cDNA clone IMAGE:3404818, containing frame-shift errors [BC077594]		100380981	BC077594	serine/threonine kinase 31
A_10_P236348	3.17578		Rep: LOC494743 protein - Xenopus laevis (African clawed frog), partial (10%) [TC457370]
A_10_P047421	3.17536	spef1	Xenopus laevis sperm flagellar 1 (spef1), mRNA [NM_001096937]		779318	NM_001096937	sperm flagellar 1
A_10_P131306	3.17213
A_10_P172873	3.1702		Rep: Synaptic vesicle 2-related protein (SV2-related protein). - Homo sapiens, partial (5%) [TC434942]
A_10_P033236	3.16518	egr1-b	Xenopus laevis early growth response 1 (egr1-b), mRNA [NM_001091097]		414518	NM_001091097	early growth response 1
A_10_P271187	3.16353		Rep: alpha-2-macroglobulin-like 1 - Xenopus tropicalis, partial (21%) [TC467463]
A_10_P070157	3.16283	ighv3-74	Xenopus laevis hypothetical protein LOC398774, mRNA (cDNA clone IMAGE:4173253), partial cds [BC060338]		398774	BC060338	immunoglobulin heavy variable 3-74
A_10_P022465	3.16042		AGENCOURT_13321701 NICHD_XGC_Tad1 Xenopus laevis cDNA clone IMAGE:6879743 3', mRNA sequence [CB560597]			CB560597
A_10_P020344	3.15795		BX850233 Wellcome CRC pSK St 10 5 Xenopus laevis cDNA clone IMAGp998K198353 ; IMAGE:3421578 5', mRNA sequence [BX850233]			BX850233
A_10_P000015	3.15377	masp2	Xenopus laevis mannan-binding lectin serine peptidase 2 (masp2), mRNA [NM_001085651]		373654	NM_001085651	mannan-binding lectin serine peptidase 2
A_10_P078140	3.15032		AGENCOURT_74347612 NICHD_XGC_limb_m Xenopus laevis cDNA clone IMAGE:8536247 5', mRNA sequence [EB467466]			EB467466
A_10_P188878	3.1419		Rep: Protocatechuate 3,4-dioxygenase, beta subunit - Sphingomonas wittichii (strain RW1 / DSM 6014 / JCM 10273), partial (5%) [TC440863]
A_10_P024858	3.13778
A_10_P004835	3.13577	rrm2.1	Xenopus laevis ribonucleotide reductase M2, gene 1 (rrm2.1), mRNA [NM_001091920]		443815	NM_001091920	ribonucleotide reductase M2, gene 1
A_10_P003830	3.13558	MGC68456	Xenopus laevis uncharacterized protein MGC68456 (MGC68456), mRNA [NM_001089673]		398768	NM_001089673	uncharacterized protein MGC68456
A_10_P031161	3.13333	ighv3-74	Xenopus laevis hypothetical protein LOC398774, mRNA (cDNA clone IMAGE:4173253), partial cds [BC060338]		398774	BC060338	immunoglobulin heavy variable 3-74
A_10_P042491	3.12896	cuzd1	Xenopus laevis CUB and zona pellucida-like domains 1 (cuzd1), mRNA [NM_001112838]		100127260	NM_001112838	CUB and zona pellucida-like domains 1
A_10_P218958	3.12527		Rep: 72 kDa inositol polyphosphate 5-phosphatase (EC 3.1.3.36) (Phosphatidylinositol-4,5-bisphosphate 5-phosphatase) (Phosphatidylinositol polyphosphate 5-phosphatase type IV). - Xenopus tropicalis, partial (16%) [TC451777]
A_10_P058837	3.12034		Xenopus laevis cDNA clone IMAGE:6865205 [BC127426]			BC127426
A_10_P084835	3.11917		AGENCOURT_14148252 NICHD_XGC_Eye1 Xenopus laevis cDNA clone IMAGE:6949527 3', mRNA sequence [CD325289]			CD325289
A_10_P122229	3.11674
A_10_P041596	3.11058	egr1-a	Xenopus laevis early growth response 1 (egr1-a), mRNA [NM_001090393]		399162	NM_001090393	early growth response 1
A_10_P005888	3.1041	gtf2a1l	Xenopus laevis general transcription factor IIA, 1-like (gtf2a1l), mRNA [NM_001089286]		398705	NM_001089286	general transcription factor IIA, 1-like
A_10_P022669	3.09932
A_10_P035187	3.08694	cyp26a1	Xenopus laevis cytochrome P450, family 26, subfamily A, polypeptide 1 (cyp26a1), mRNA [NM_001095469]		496314	NM_001095469	cytochrome P450, family 26, subfamily A, polypeptide 1
A_10_P069202	3.0792		AGENCOURT_77726149 NICHD_XGC_skin_m Xenopus laevis cDNA clone IMAGE:8642092 5', mRNA sequence [EB737472]			EB737472
A_10_P001325	3.07614
A_10_P184383	3.07288		Rep: LOC613045 protein - Xenopus tropicalis (Western clawed frog) (Silurana tropicalis), partial (26%) [TC439230]
A_10_P073990	3.0591		AGENCOURT_18833212 NICHD_XGC_Te2N Xenopus laevis cDNA clone IMAGE:7203346 5', mRNA sequence [CK800517]			CK800517
A_10_P003806	3.05797	macrod2	Xenopus laevis MACRO domain containing 2 (macrod2), mRNA [NM_001089698]		398781	NM_001089698	MACRO domain containing 2
A_10_P116711	3.05665
A_10_P013825	3.05122		BJ057415 NIBB Mochii normalized Xenopus neurula library Xenopus laevis cDNA clone XL034p21 3', mRNA sequence [BJ057415]			BJ057415
A_10_P082395	3.04903	foxa2	Xenopus laevis hypothetical protein LOC100127318, mRNA (cDNA clone IMAGE:8319281), partial cds [BC155932]		100127318	BC155932	forkhead box A2
A_10_P003329	3.04356	gcg2	Xenopus laevis proglucagon II (gcg2), mRNA [NM_001086318]		379477	NM_001086318	proglucagon II
A_10_P134653	3.04314	LOC100127252	Xenopus laevis uncharacterized LOC100127252 (LOC100127252), mRNA [NM_001112832]		100127252	NM_001112832	uncharacterized LOC100127252
A_10_P153143	3.03649	igf3	Xenopus laevis insulin-like growth factor 3 (igf3), mRNA [NM_001088668]		398245	NM_001088668	insulin-like growth factor 3
A_10_P020488	3.03446		Rep: Furry homolog-like protein - Homo sapiens (Human), partial (23%) [TC446220]
A_10_P009035	3.03346	clip3	Xenopus laevis CAP-GLY domain containing linker protein 3 (clip3), mRNA [NM_001095172]		495693	NM_001095172	CAP-GLY domain containing linker protein 3
A_10_P162438	3.0307		Rep: Bile acid CoA:amino acid N-acyltransferase (EC 2.3.1.65) (BAT) (BACAT) (Glycine N-choloyltransferase) (Long-chain fatty-acyl-CoA hydrolase) (EC 3.1.2.2). - Xenopus tropicalis, partial (94%) [TC420312]
A_10_P040816	3.02933	sycp3	Xenopus laevis synaptonemal complex protein 3 (sycp3), mRNA [NM_001114830]		100137700	NM_001114830	synaptonemal complex protein 3
A_10_P027554	3.02917	hnf4b	Xenopus laevis hepatocyte nuclear factor 4, beta (hnf4b), mRNA [NM_001088070]		397902	NM_001088070	hepatocyte nuclear factor 4, beta
A_10_P043771	3.02698	LOC100036820	Xenopus laevis uncharacterized LOC100036820 (LOC100036820), mRNA [NM_001097110]		100036820	NM_001097110	uncharacterized LOC100036820
A_10_P024055	3.0178		AGENCOURT_14141957 NICHD_XGC_Eye1 Xenopus laevis cDNA clone IMAGE:6948461 5', mRNA sequence [CD324753]			CD324753
A_10_P025733	3.01626
A_10_P178698	3.01497		Rep: Spondin-1 precursor (F-spondin) (Vascular smooth muscle cell growth- promoting factor). - Xenopus tropicalis, partial (4%) [TC437148]
A_10_P098296	2.9954		DC018805 Osada Taira anterior endomesoderm (AEM) pCS105 cDNA library Xenopus laevis cDNA clone rxlk151g03 3', mRNA sequence [DC018805]			DC018805
A_10_P023057	2.99481
A_10_P019891	2.99177		AGENCOURT_86341113 NICHD_XGC_panc Xenopus laevis cDNA clone IMAGE:8735801 5', mRNA sequence [EE302363]			EE302363
A_10_P116601	2.99052	cfh	Xenopus laevis complement factor H (cfh), mRNA [NM_001086215]		379371	NM_001086215	complement factor H
A_10_P234928	2.98848		Rep: Transmembrane protein 110. - Xenopus tropicalis, partial (16%) [TC456920]
A_10_P019718	2.9701		BX843496 NICHD_XGC_Li1 Xenopus laevis cDNA clone IMAGp998D0611317 ; IMAGE:5129429 5', mRNA sequence [BX843496]			BX843496
A_10_P000123	2.96929	lgals9c-b	Xenopus laevis lectin, galactoside-binding, soluble, 9C (lgals9c-b), mRNA [NM_001088929]		398444	NM_001088929	lectin, galactoside-binding, soluble, 9C
A_10_P003648	2.96578	lhx8	Xenopus laevis LIM homeobox 8 (lhx8), mRNA [NM_001086489]		379649	NM_001086489	LIM homeobox 8
A_10_P034066	2.96439	f2	Xenopus laevis coagulation factor 2 (thrombin) (f2), mRNA [NM_001091823]		443652	NM_001091823	coagulation factor 2 (thrombin)
A_10_P267027	2.96162		Rep: Receptor-type tyrosine-protein phosphatase N2 precursor - Macaca nemestrina (Pig-tailed macaque), partial (25%) [TC466312]
A_10_P015984	2.95787		daj85f09.x1 NICHD XGC Li1 Xenopus laevis cDNA clone IMAGE:5129633 3' similar to TR:Q28763 Q28763 FIBRINOGEN ALPHA-E SUBUNIT ;, mRNA sequence [BM181057]			BM181057
A_10_P112801	2.94804
A_10_P005610	2.9413	fez1	Xenopus laevis fasciculation and elongation protein zeta 1 (zygin I) (fez1), mRNA [NM_001092353]		444249	NM_001092353	fasciculation and elongation protein zeta 1 (zygin I)
A_10_P025307	2.94075
A_10_P070177	2.93755	dnd1	Xenopus laevis dead end protein, mRNA (cDNA clone IMAGE:5084515), partial cds [BC078132]		398713	BC078132	DND microRNA-mediated repression inhibitor 1
A_10_P042941	2.93588	cd302	Xenopus laevis CD302 molecule (cd302), mRNA [NM_001096876]		779255	NM_001096876	CD302 molecule
A_10_P031826	2.93585	apcs	Xenopus laevis amyloid P component, serum protein (apcs), mRNA [NM_001098710]		100049775	NM_001098710	amyloid P component, serum protein
A_10_P002247	2.93319		Xenopus laevis, clone IMAGE:4885140, mRNA [BC041321]			BC041321
A_10_P202703	2.9298
A_10_P014522	2.92685
A_10_P040466	2.92316	pde6h-b	Xenopus laevis phosphodiesterase 6H, cGMP-specific, cone, gamma (pde6h-b), mRNA [NM_001094262]		447555	NM_001094262	phosphodiesterase 6H, cGMP-specific, cone, gamma
A_10_P016774	2.92085	foxa2	Xenopus laevis hypothetical protein LOC100127318, mRNA (cDNA clone IMAGE:8319281), partial cds [BC155932]		100127318	BC155932	forkhead box A2
A_10_P012230	2.92028
A_10_P025992	2.91934		AGENCOURT_19149483 NICHD_XGC_Te2 Xenopus laevis cDNA clone IMAGE:7207650 5', mRNA sequence [CK803906]			CK803906
A_10_P040321	2.91643	gcg	Xenopus laevis glucagon (gcg), mRNA [NM_001085673]		373686	NM_001085673	glucagon
A_10_P144708	2.91138	gpx3-b	Xenopus laevis glutathione peroxidase 3 (plasma) (gpx3-b), mRNA [NM_001092673]		444571	NM_001092673	glutathione peroxidase 3 (plasma)
A_10_P007013	2.90585	dcp1b	Xenopus laevis decapping mRNA 1B (dcp1b), mRNA [NM_001093497]		446801	NM_001093497	decapping mRNA 1B
A_10_P059994	2.90168		AGENCOURT_18786700 NICHD_XGC_Te2N Xenopus laevis cDNA clone IMAGE:7202380 5', mRNA sequence [CK798835]			CK798835
A_10_P025325	2.9009
A_10_P020358	2.89602		BX850408 Xenopus laevis unfertilized egg cDNA library Xenopus laevis cDNA clone IMAGp998B219018 ; IMAGE:3743156 5', mRNA sequence [BX850408]			BX850408
A_10_P024508	2.89379
A_10_P003500	2.89325	MGC68948	Xenopus laevis uncharacterized protein MGC68948 (MGC68948), mRNA [NM_001086386]		379545	NM_001086386	uncharacterized protein MGC68948
A_10_P006025	2.88768	gpx3-b	Xenopus laevis glutathione peroxidase 3 (plasma) (gpx3-b), mRNA [NM_001092673]		444571	NM_001092673	glutathione peroxidase 3 (plasma)
A_10_P122049	2.88303
A_10_P016765	2.87562		BP707243 Osada Taira anterior neuroectoderm (ANE) pCS105 cDNA library Xenopus laevis cDNA clone XL520d08ex 5', mRNA sequence [BP707243]			BP707243
A_10_P014172	2.87512
A_10_P176073	2.87511		Rep: Coiled-coil domain-containing protein 95. - Bos Taurus, partial (7%) [TC436169]
A_10_P004852	2.8741	aqp1	Xenopus laevis aquaporin 1 (Colton blood group) (aqp1), mRNA [NM_001091922]		443817	NM_001091922	aquaporin 1 (Colton blood group)
A_10_P026339	2.87265
A_10_P210988	2.86566		Rep: Complement factor H-related protein - Mus musculus (Mouse), partial (14%) [TC448882]
A_10_P021579	2.85574
A_10_P140625	2.85559	qsox1	Xenopus laevis quiescin Q6 sulfhydryl oxidase 1 (qsox1), mRNA [NM_001097087]		100036793	NM_001097087	quiescin Q6 sulfhydryl oxidase 1
A_10_P193503	2.8522		Rep: DEP domain-containing protein 2 (Phosphatidylinositol 3,4,5- trisphosphate-dependent Rac exchanger 2) (PtdIns(3,4,5)-dependent Rac exchanger 2) (P-Rex2). - Gallus gallus, partial (14%) [TC442550]
A_10_P109894	2.85143	tpo	Xenopus laevis thyroid peroxidase (TPO) mRNA, partial cds [EF558850]		100049788	EF558850	thyroid peroxidase
A_10_P250927	2.85013		Rep: Transmembrane protein 192 - Xenopus laevis (African clawed frog), partial (18%) [TC461802]
A_10_P024460	2.84847
A_10_P015695	2.8435		BJ639114 NIBB Mochii normalized Xenopus early gastrula library Xenopus laevis cDNA clone XL200p16 3', mRNA sequence [BJ639114]			BJ639114
A_10_P003403	2.83696	c9	Xenopus laevis complement component 9 (c9), mRNA [NM_001086345]		379504	NM_001086345	complement component 9
A_10_P170708	2.83603
A_10_P191793	2.82686		Rep: OTTHUMP00000018294. - Xenopus tropicalis, partial (22%) [TC441893]
A_10_P122169	2.82417	prss3	Xenopus laevis protease, serine, 3 (prss3), mRNA [NM_001093803]		447093	NM_001093803	protease, serine, 3
A_10_P013995	2.82352		BJ068686 NIBB Mochii normalized Xenopus tailbud library Xenopus laevis cDNA clone XL107h04 5', mRNA sequence [BJ068686]			BJ068686
A_10_P034216	2.82345	nkx6-1	Xenopus laevis NK6 homeobox 1 (nkx6-1), mRNA [NM_001099916]		100101340	NM_001099916	NK6 homeobox 1
A_10_P070452	2.82201		AGENCOURT_18833179 NICHD_XGC_Te2N Xenopus laevis cDNA clone IMAGE:7203703 5', mRNA sequence [CK800668]			CK800668
A_10_P020374	2.81847		BX850577 Soares NXEG Xenopus laevis cDNA clone IMAGp998H038089 ; IMAGE:3302450 5', mRNA sequence [BX850577]			BX850577
A_10_P075960	2.81817	klk1	Xenopus laevis hypothetical LOC495211, mRNA (cDNA clone IMAGE:5515199), partial cds [BC084612]		495211	BC084612	kallikrein 1
A_10_P044321	2.81471	LOC100036883	Xenopus laevis uncharacterized LOC100036883 (LOC100036883), mRNA [NM_001097664]		100036883	NM_001097664	uncharacterized LOC100036883
A_10_P031376	2.81287	mogat1	Xenopus laevis monoacylglycerol O-acyltransferase 1 (mogat1), mRNA [NM_001096492]		735031	NM_001096492	monoacylglycerol O-acyltransferase 1
A_10_P280912	2.80544		AGENCOURT_86333687 NICHD_XGC_panc Xenopus laevis cDNA clone IMAGE:8736674 5', mRNA sequence [EE309827]			EE309827
A_10_P243603	2.8009		Rep: MGC88874 protein - Xenopus tropicalis (Western clawed frog) (Silurana tropicalis), complete [TC459626]
A_10_P024051	2.80037		AGENCOURT_14164129 NICHD_XGC_Eye1 Xenopus laevis cDNA clone IMAGE:6948738 3', mRNA sequence [CD324701]			CD324701
A_10_P141128	2.79734	fos	Xenopus laevis FBJ murine osteosarcoma viral oncogene homolog (fos), mRNA [NM_001093908]		447201	NM_001093908	FBJ murine osteosarcoma viral oncogene homolog
A_10_P002977	2.79172	ido1	Xenopus laevis, Similar to hypothetical protein MGC31194, clone IMAGE:5572754, mRNA [BC046253]		100037099	BC046253	indoleamine 2,3-dioxygenase 1
A_10_P052034	2.78755	apoh	Xenopus laevis hypothetical protein LOC446927, mRNA (cDNA clone IMAGE:6931340), partial cds [BC078607]		446927	BC078607	apolipoprotein H (beta-2-glycoprotein I)
A_10_P046181	2.78451	adgf-b	Xenopus laevis insect-derived growth factor-A-like protein (adgf-b), mRNA [NM_001095696]		734202	NM_001095696	insect-derived growth factor-A-like protein
A_10_P259938	2.78244
A_10_P228758	2.78199		Rep: MGC115038 protein - Xenopus laevis (African clawed frog), partial (76%) [TC454967]
A_10_P224873	2.77776
A_10_P169240	2.76848		Rep: Methyl-accepting chemotaxis protein B - Treponema denticola, partial (6%) [TC433612]
A_10_P018139	2.7671		AGENCOURT_8094930 NICHD XGC Emb4 Xenopus laevis cDNA clone IMAGE:5542208 5', mRNA sequence [BQ736029]			BQ736029
A_10_P266002	2.76529		Rep: Binding-protein-dependent transport systems inner membrane component - Mesorhizobium sp. (strain BNC1), partial (8%) [TC466028]
A_10_P007964	2.74665	serpinf2	Xenopus laevis serpin peptidase inhibitor, clade F (alpha-2 antiplasmin, pigment epithelium derived factor), member 2 (serpinf2), mRNA [NM_001094352]		447645	NM_001094352	serpin peptidase inhibitor, clade F (alpha-2 antiplasmin, pigment epithelium derived factor), member 2
A_10_P124389	2.7364
A_10_P007376	2.73502	fos	Xenopus laevis FBJ murine osteosarcoma viral oncogene homolog (fos), mRNA [NM_001093908]		447201	NM_001093908	FBJ murine osteosarcoma viral oncogene homolog
A_10_P035236	2.73161	LOC100037184	Xenopus laevis uncharacterized LOC100037184 (LOC100037184), mRNA [NM_001097876]		100037184	NM_001097876	uncharacterized LOC100037184
A_10_P044906	2.73058	LOC398510	Xenopus laevis uncharacterized LOC398510 (LOC398510), mRNA [NM_001089031]		398510	NM_001089031	uncharacterized LOC398510
A_10_P212388	2.73024		Rep: Collagen-like protein - Bacillus thuringiensis (strain Al Hakam), partial (19%) [TC449421]
A_10_P013619	2.72455		BJ050215 NIBB Mochii normalized Xenopus neurula library Xenopus laevis cDNA clone XL023k04 3', mRNA sequence [BJ050215]			BJ050215
A_10_P230158	2.72309		Rep: Zgc:103710 protein - Danio rerio (Zebrafish) (Brachydanio rerio), partial (12%) [TC455429]
A_10_P011235	2.72233
A_10_P272997	2.71865
A_10_P026456	2.71859
A_10_P013674	2.71709		BJ052252 NIBB Mochii normalized Xenopus neurula library Xenopus laevis cDNA clone XL040o09 3', mRNA sequence [BJ052252]			BJ052252
A_10_P007901	2.71598	vstm2l	Xenopus laevis V-set and transmembrane domain containing 2 like (vstm2l), mRNA [NM_001094311]		447604	NM_001094311	V-set and transmembrane domain containing 2 like
A_10_P017457	2.71385		NISC_mn19b01.x1 NICHD XGC Ov1 Xenopus laevis cDNA clone IMAGE:5073744 3', mRNA sequence [BQ386591]			BQ386591
A_10_P077600	2.71074		AGENCOURT_18786686 NICHD_XGC_Te2N Xenopus laevis cDNA clone IMAGE:7202188 5', mRNA sequence [CK798796]			CK798796
A_10_P276112	2.70871		Rep: Dinitrogenase iron-molybdenum cofactor biosynthesis protein - Methanococcus maripaludis (strain C7 / ATCC BAA-1331), partial (10%) [TC468721]
A_10_P026672	2.70457
A_10_P278217	2.70178		Rep: Dihydropyrimidinase (EC 3.5.2.2) (DHPase) (Hydantoinase) (DHP). - Xenopus tropicalis, partial (12%) [TC469276]
A_10_P024490	2.70048
A_10_P007874	2.69632	mpp2	Xenopus laevis membrane protein, palmitoylated 2 (MAGUK p55 subfamily member 2) (mpp2), mRNA [NM_001094293]		447586	NM_001094293	membrane protein, palmitoylated 2 (MAGUK p55 subfamily member 2)
A_10_P189133	2.69443	gpx3-b	Xenopus laevis glutathione peroxidase 3 (plasma) (gpx3-b), mRNA [NM_001092673]		444571	NM_001092673	glutathione peroxidase 3 (plasma)
A_10_P163582	2.69013	gpx3-b	Xenopus laevis glutathione peroxidase 3 (plasma) (gpx3-b), mRNA [NM_001092673]		444571	NM_001092673	glutathione peroxidase 3 (plasma)
A_10_P012391	2.68831
A_10_P015349	2.68826		BJ629942 NIBB Mochii normalized Xenopus early gastrula library Xenopus laevis cDNA clone XL163g08 3', mRNA sequence [BJ629942]			BJ629942
A_10_P199863	2.68823		Rep: Lipid phosphate phosphatase-related protein type 1 - Xenopus tropicalis (Western clawed frog) (Silurana tropicalis), partial (61%) [TC444784]
A_10_P032174	2.67745	ndel1-a	Xenopus laevis nudE neurodevelopment protein 1-like 1 (ndel1-a), mRNA [NM_001092863]		444761	NM_001092863	nudE neurodevelopment protein 1-like 1
A_10_P045816	2.67689	ttr	Xenopus laevis transthyretin (ttr), mRNA [NM_001087879]		397787	NM_001087879	transthyretin
A_10_P272022	2.66862		Rep: Early endoderm-specific nuclear factor Xenf - Xenopus laevis (African clawed frog), partial (17%) [TC467686]
A_10_P003430	2.66688	abhd6-b	Xenopus laevis abhydrolase domain containing 6 (abhd6-b), mRNA [NM_001087381]		380544	NM_001087381	abhydrolase domain containing 6
A_10_P095078	2.66575		AGENCOURT_13052901 NICHD_XGC_Te1 Xenopus laevis cDNA clone IMAGE:6898310 5', mRNA sequence [CB592235]			CB592235
A_10_P144563	2.66253	stmn3	Xenopus laevis stathmin-like 3 (stmn3), mRNA [NM_001086743]		379904	NM_001086743	stathmin-like 3
A_10_P038226	2.66182	foxa1-a	Xenopus laevis forkhead box A1 (foxa1-a), mRNA [NM_001105271]		100125667	NM_001105271	forkhead box A1
A_10_P009552	2.65591	cyp17a1	Xenopus laevis hypothetical protein LOC100036774, mRNA (cDNA clone MGC:84988 IMAGE:6325265), complete cds [BC090561]		100036774	BC090561	cytochrome P450, family 17, subfamily A, polypeptide 1
A_10_P002342	2.65447	c6.2	Xenopus laevis complement component 6, gene 2 (c6.2), mRNA [NM_001085970]		379126	NM_001085970	complement component 6, gene 2
A_10_P193658	2.65206
A_10_P212283	2.6484		Rep: Receptor expression-enhancing protein 1. - Xenopus tropicalis, partial (86%) [TC449376]
A_10_P000122	2.63747	masp1	Xenopus laevis mannan-binding lectin serine peptidase 1 (C4/C2 activating component of Ra-reactive factor) (masp1), mRNA [NM_001088871]		398413	NM_001088871	mannan-binding lectin serine peptidase 1 (C4/C2 activating component of Ra-reactive factor)
A_10_P007439	2.63741	sybu	Xenopus laevis syntabulin (syntaxin-interacting) (sybu), mRNA [NM_001093953]		447246	NM_001093953	syntabulin (syntaxin-interacting)
A_10_P046996	2.63611	xp8	Xenopus laevis Xp8 protein (xp8), mRNA [NM_001088204]		397991	NM_001088204	Xp8 protein
A_10_P158053	2.62739	slc30a2	Xenopus laevis solute carrier family 30 (zinc transporter), member 2 (slc30a2), mRNA [NM_001091884]		443779	NM_001091884	solute carrier family 30 (zinc transporter), member 2
A_10_P017283	2.62548
A_10_P000118	2.62355	ripply2.1	Xenopus laevis ripply transcriptional repressor 2 (ripply2.1), mRNA [NM_001088755]		398303	NM_001088755	ripply transcriptional repressor 2
A_10_P185268	2.62256	cbll1	Xenopus laevis E3 ubiquitin-protein ligase Hakai (cbll1), mRNA [NM_001096004]		734524	NM_001096004	E3 ubiquitin-protein ligase Hakai
A_10_P109549	2.61716
A_10_P143718	2.61648	spef1	Xenopus laevis sperm flagellar 1 (spef1), mRNA [NM_001096937]		779318	NM_001096937	sperm flagellar 1
A_10_P027226	2.6158	nodal3.1	Xenopus laevis nodal homolog 3, gene 1 (nodal3.1), mRNA [NM_001085790]		378537	NM_001085790	nodal homolog 3, gene 1
A_10_P190103	2.60821	MGC84338	Xenopus laevis MGC84338 protein (MGC84338), mRNA [NM_001092786]		444684	NM_001092786	MGC84338 protein
A_10_P012787	2.60811
A_10_P005721	2.60391	cyp26a1	Xenopus laevis retinoic acid converting enzyme (cyp26a1), mRNA [NM_001088399]		398094	NM_001088399	retinoic acid converting enzyme
A_10_P136228	2.60385	ctrb2	AGENCOURT_87402062 NICHD_XGC_panc Xenopus laevis cDNA clone IMAGE:8735571 3', mRNA sequence [EE307045]		444360	EE307045	chymotrypsinogen B2
A_10_P218438	2.60326
A_10_P072190	2.60233	phox2a	Xenopus laevis paired-like homeobox 2a, mRNA (cDNA clone MGC:154527 IMAGE:8320355), complete cds [BC124891]		402788	BC124891	paired-like homeobox 2a
A_10_P220458	2.60187	cyp17a1	Xenopus laevis hypothetical protein LOC100036774, mRNA (cDNA clone MGC:84988 IMAGE:6325265), complete cds [BC090561]		100036774	BC090561	cytochrome P450, family 17, subfamily A, polypeptide 1
A_10_P026721	2.60167
A_10_P201113	2.59375		Rep: MGC68594 protein - Xenopus laevis (African clawed frog), complete [TC445259]
A_10_P003831	2.59157	MGC68455	Xenopus laevis Glucose-6-phosphatase-like (MGC68455), mRNA [NM_001089835]		398855	NM_001089835	Glucose-6-phosphatase-like
A_10_P015648	2.5898		BJ637619 NIBB Mochii normalized Xenopus early gastrula library Xenopus laevis cDNA clone XL195b11 3', mRNA sequence [BJ637619]			BJ637619
A_10_P022637	2.58723		AGENCOURT_13351725 NICHD_XGC_Tad1 Xenopus laevis cDNA clone IMAGE:6878194 3', mRNA sequence [CB561829]			CB561829
A_10_P206868	2.58516		Rep: Piwi-like protein 2. - Xenopus tropicalis, partial (12%) [TC447387]
A_10_P003978	2.58015	MGC68602	Xenopus laevis uncharacterized protein MGC68602 (MGC68602), mRNA [NM_001090108]		399000	NM_001090108	uncharacterized protein MGC68602
A_10_P082390	2.5798		df96g08.x1 Xenopus laevis oocyte non normalized Xenopus laevis cDNA clone XENOPUS_SOURCE_ID:xlnnoc006n15 3' similar to TR:Q9UF87 Q9UF87 HYPOTHETICAL 21.3 KD PROTEIN ;, mRNA sequence [BG018053]			BG018053
A_10_P002429	2.56648	elavl4	Xenopus laevis ELAV like neuron-specific RNA binding protein 4 (elavl4), mRNA [NM_001087440]		386602	NM_001087440	ELAV like neuron-specific RNA binding protein 4
A_10_P046171	2.56325	mep1a	Xenopus laevis meprin A, alpha (PABA peptide hydrolase) (mep1a), mRNA [NM_001097873]		100037179	NM_001097873	meprin A, alpha (PABA peptide hydrolase)
A_10_P012143	2.5614
A_10_P041456	2.56098	MGC154345	Xenopus laevis acyl-CoA dehydrogenase (3J649) (MGC154345), mRNA [NM_001097010]		779392	NM_001097010	acyl-CoA dehydrogenase (3J649)
A_10_P139583	2.56016	aqp1	Xenopus laevis aquaporin 1 (Colton blood group) (aqp1), mRNA [NM_001091922]		443817	NM_001091922	aquaporin 1 (Colton blood group)
A_10_P087930	2.55753	LOC733432	Xenopus laevis hypothetical protein LOC733432, mRNA (cDNA clone IMAGE:7393073), partial cds [BC108628]		733432	BC108628	uncharacterized LOC733432
A_10_P064399	2.55612	cnpy1	DC003377 Osada Taira anterior endomesoderm (AEM) pCS105 cDNA library Xenopus laevis cDNA clone rxlk101p07 3', mRNA sequence [DC003377]		496234	DC003377	canopy FGF signaling regulator 1
A_10_P009391	2.55256	mcm6	Xenopus laevis minichromosome maintenance complex component 6 (mcm6), mRNA [NM_001088353]		398071	NM_001088353	minichromosome maintenance complex component 6
A_10_P252187	2.54983		Rep: Nuclear receptor subfamily 5, group A, member 2 - Xenopus tropicalis (Western clawed frog) (Silurana tropicalis), partial (95%) [TC462156]
A_10_P000107	2.54793	tdrd6	Xenopus laevis tudor domain containing 6 (tdrd6), mRNA [NM_001088680]		398252	NM_001088680	tudor domain containing 6
A_10_P210138	2.54269
A_10_P220203	2.54243		Rep: NADH-ubiquinone oxidoreductase chain 2 - Salamandra salamandra (European fire salamander), partial (9%) [TC452156]
A_10_P036517	2.54075	pou3f2-b	Xenopus laevis POU class 3 homeobox 2 (pou3f2-b), mRNA [NM_001096751]		779122	NM_001096751	POU class 3 homeobox 2
A_10_P106120	2.53812		NISC_mo07e12.x1 Soares NXEG Xenopus laevis cDNA clone IMAGE:5162614 3', mRNA sequence [BQ398437]			BQ398437
A_10_P013783	2.53672
A_10_P053959	2.53491		AGENCOURT_55788411 NICHD_XGC_FaBN Xenopus laevis cDNA clone IMAGE:8075921 5', mRNA sequence [DT061809]			DT061809
A_10_P020615	2.53185
A_10_P228123	2.53126	MGC115301	Xenopus laevis uncharacterized protein MGC115301 (MGC115301), mRNA [NM_001096551]		735092	NM_001096551	uncharacterized protein MGC115301
A_10_P042508	2.52971	hla-dra	Xenopus laevis major histocompatibility complex, class II, DR alpha (hla-dra), mRNA [NM_001094869]		495177	NM_001094869	major histocompatibility complex, class II, DR alpha
A_10_P026097	2.52939		Rep: Transcriptional regulator, xre family - Lactobacillus casei (strain ATCC 334), partial (7%) [TC457680]
A_10_P083200	2.52924
A_10_P220708	2.52785
A_10_P004130	2.52733	LOC398246	Xenopus laevis cryptochrome 2a (LOC398246), mRNA [NM_001088670]		398246	NM_001088670	cryptochrome 2a
A_10_P018105	2.52577		AGENCOURT_8149972 NICHD XGC Emb4 Xenopus laevis cDNA clone IMAGE:5571610 5', mRNA sequence [BQ735451]			BQ735451
A_10_P062039	2.52527		BX854089 NICHD_XGC_Sp1 Xenopus laevis cDNA clone IMAGp998N209476 ; IMAGE:4174675 5', mRNA sequence [BX854089]			BX854089
A_10_P050954	2.523	igsf11	Xenopus laevis hypothetical protein LOC445876, mRNA (cDNA clone IMAGE:6955722), partial cds [BC077626]		445876	BC077626	immunoglobulin superfamily, member 11
A_10_P205853	2.5211		Rep: Possible conserved integral membrane protein - Rhodococcus sp. (strain RHA1), partial (6%) [TC447010]
A_10_P272747	2.51265		Rep: Sperm autoantigenic protein 17 - Xenopus tropicalis (Western clawed frog) (Silurana tropicalis), partial (13%) [TC467874]
A_10_P002182	2.51037	serpinc1	Xenopus laevis serpin peptidase inhibitor, clade C (antithrombin), member 1 (serpinc1), mRNA [NM_001086610]		379771	NM_001086610	serpin peptidase inhibitor, clade C (antithrombin), member 1
A_10_P012122	2.5085		daa38h04.x1 NICHD XGC Lu1 Xenopus laevis cDNA clone IMAGE:4058719 3', mRNA sequence [BG346610]			BG346610
A_10_P038501	2.50739	MGC84384	Xenopus laevis MGC84384 protein (MGC84384), mRNA [NM_001093942]		447235	NM_001093942	MGC84384 protein
A_10_P003640	2.50619	MGC68885	Xenopus laevis uncharacterized protein MGC68885 (MGC68885), mRNA [NM_001086482]		379642	NM_001086482	uncharacterized protein MGC68885
A_10_P024921	2.50583		AGENCOURT_15188405 NICHD_XGC_Emb4 Xenopus laevis cDNA clone IMAGE:5513904 5', mRNA sequence [CF286639]			CF286639
A_10_P049561	2.50301
A_10_P183883	2.50195		Rep: Hydroxyacylglutathione hydrolase - Yersinia pestis (strain Pestoides F), partial (6%) [TC439050]
A_10_P048731	2.49981	ttr	Xenopus laevis transthyretin (ttr), mRNA [NM_001087879]		397787	NM_001087879	transthyretin
A_10_P209598	2.49759		Rep: Posterior protein - Xenopus laevis (African clawed frog), partial (16%) [TC448382]
A_10_P002149	2.494	btg-x	Xenopus laevis B-cell translocation protein x (btg-x), mRNA [NM_001095531]		496384	NM_001095531	B-cell translocation protein x
A_10_P017128	2.48711		BP728361 Osada Taira anterior neuroectoderm (ANE) pCS105 cDNA library Xenopus laevis cDNA clone XL473h23ex 3', mRNA sequence [BP728361]			BP728361
A_10_P003517	2.48655	MGC68994	Xenopus laevis matrix metalloproteinase 7 (MGC68994), mRNA [NM_001086393]		379552	NM_001086393	matrix metalloproteinase 7
A_10_P268802	2.48362
A_10_P021416	2.48139
A_10_P084430	2.47674	LOC100036883	Xenopus laevis uncharacterized LOC100036883 (LOC100036883), mRNA [NM_001097664]		100036883	NM_001097664	uncharacterized LOC100036883
A_10_P026239	2.47497
A_10_P010569	2.47345		Rep: Xcat-2 protein - Xenopus laevis (African clawed frog), complete [TC424182]
A_10_P026883	2.47323		AGENCOURT_39735602 NICHD_XGC_Te2N Xenopus laevis cDNA clone IMAGE:7765582 3', mRNA sequence [CX134550]			CX134550
A_10_P042371	2.47148	phox2b	Xenopus laevis paired-like homeobox 2b (phox2b), mRNA [NM_001090914]		402787	NM_001090914	paired-like homeobox 2b
A_10_P040266	2.4679	elmod1	Xenopus laevis ELMO/CED-12 domain containing 1 (elmod1), mRNA [NM_001127735]		100158278	NM_001127735	ELMO/CED-12 domain containing 1
A_10_P025084	2.46444		AGENCOURT_15529584 NICHD_XGC_Kid1 Xenopus laevis cDNA clone IMAGE:7010494 5', mRNA sequence [CF519906]			CF519906
A_10_P001772	2.46425
A_10_P082660	2.45917		AGENCOURT_10180945 NICHD XGC Ov1 Xenopus laevis cDNA clone IMAGE:6318983 5', mRNA sequence [BU901944]			BU901944
A_10_P209218	2.45916		Rep: Zgc:162946 protein - Danio rerio (Zebrafish) (Brachydanio rerio), partial (6%) [TC448246]
A_10_P039111	2.45815	LOC100127252	Xenopus laevis uncharacterized LOC100127252 (LOC100127252), mRNA [NM_001112832]		100127252	NM_001112832	uncharacterized LOC100127252
A_10_P015534	2.45737		BJ634603 NIBB Mochii normalized Xenopus early gastrula library Xenopus laevis cDNA clone XL183h18 3', mRNA sequence [BJ634603]			BJ634603
A_10_P034632	2.45628	nr4a1	Xenopus laevis nuclear receptor subfamily 4, group A, member 1 (nr4a1), mRNA [NM_001085665]		373674	NM_001085665	nuclear receptor subfamily 4, group A, member 1
A_10_P261877	2.45623		Rep: Chromosome 9 SCAF14729, whole genome shotgun sequence - Tetraodon nigroviridis (Green puffer), partial (11%) [TC464899]
A_10_P000381	2.45555		Xenopus laevis cDNA clone IMAGE:4057095, partial cds [BC108858]			BC108858
A_10_P026716	2.45433
A_10_P190018	2.44948		Rep: Sialic acid-binding Ig-like lectin 5 precursor - Homo sapiens (Human), partial (3%) [TC441297]
A_10_P020025	2.44497		BX847007 NICHD_XGC_Li1 Xenopus laevis cDNA clone IMAGp998F108291 ; IMAGE:3397641 5', mRNA sequence [BX847007]			BX847007
A_10_P021531	2.44487
A_10_P001939	2.44269	ppp2r3a	Xenopus laevis protein phosphatase 2, regulatory subunit B'', alpha (ppp2r3a), mRNA [NM_001089158]		398611	NM_001089158	protein phosphatase 2, regulatory subunit B'', alpha
A_10_P001883	2.43937
A_10_P010534	2.43586
A_10_P227373	2.43439		Rep: Ornithine decarboxylase - Pichia stipitis (Yeast), partial (4%) [TC454544]
A_10_P250812	2.43239		Rep: LOC445871 protein - Xenopus laevis (African clawed frog), partial (17%) [TC461772]
A_10_P197773	2.43023	stmn2-a	Xenopus laevis stathmin 2 (stmn2-a), mRNA [NM_001094521]		494676	NM_001094521	stathmin 2
A_10_P024296	2.42905
A_10_P009916	2.42844
A_10_P003812	2.42451	f10	Xenopus laevis coagulation factor 10 (f10), mRNA [NM_001089692]		398778	NM_001089692	coagulation factor 10
A_10_P240978	2.41953
A_10_P004755	2.41918	MGC81337	Xenopus laevis MGC81337 protein (MGC81337), mRNA [NM_001091879]		443774	NM_001091879	MGC81337 protein
A_10_P112306	2.41846	LOC733182	Xenopus laevis hypothetical protein LOC733182, mRNA (cDNA clone IMAGE:6638942), partial cds [BC092114]		733182	BC092114	uncharacterized LOC733182
A_10_P017748	2.41633
A_10_P202553	2.41339		Rep: MazG protein - Haemophilus ducreyi, partial (6%) [TC445792]
A_10_P066044	2.41294	fshr	Xenopus laevis follicle stimulating hormone receptor (fshr), mRNA [NM_001256260]		378625	NM_001256260	follicle stimulating hormone receptor
A_10_P009052	2.41265		Xenopus laevis cDNA clone IMAGE:4201936 [BC086460]			BC086460
A_10_P101335	2.41209		AGENCOURT_14238413 NICHD_XGC_Eye1 Xenopus laevis cDNA clone IMAGE:6959093 5', mRNA sequence [CD301834]			CD301834
A_10_P180933	2.40926	pde6h	Xenopus laevis phosphodiesterase 6H, cGMP-specific, cone, gamma (pde6h), mRNA [NM_001092763]		444661	NM_001092763	phosphodiesterase 6H, cGMP-specific, cone, gamma
A_10_P014465	2.40459
A_10_P012725	2.40383		daf65g10.x1 NICHD XGC Eye1 Xenopus laevis cDNA clone IMAGE:4743379 3', mRNA sequence [BG811592]			BG811592
A_10_P125479	2.39948
A_10_P007896	2.39916	MGC84751	Xenopus laevis MGC84751 protein (MGC84751), mRNA [NM_001094306]		447599	NM_001094306	MGC84751 protein
A_10_P004896	2.39292	cyp2e1	Xenopus laevis cytochrome P450, family 2, subfamily E, polypeptide 1 (cyp2e1), mRNA [NM_001091741]		432304	NM_001091741	cytochrome P450, family 2, subfamily E, polypeptide 1
A_10_P085000	2.392		AGENCOURT_86341334 NICHD_XGC_panc Xenopus laevis cDNA clone IMAGE:8735961 5', mRNA sequence [EE309426]			EE309426
A_10_P185953	2.39097		Rep: 2-hydroxyhepta-2,4-diene-1,7-dioate isomerase, fumarylacetoacetate hydrolase family protein - Pedobacter sp. BAL39, partial (7%) [TC439819]
A_10_P012194	2.38987		dab23e12.y1 NICHD XGC Sp1 Xenopus laevis cDNA clone IMAGE:4175327 5', mRNA sequence [BG407802]			BG407802
A_10_P245678	2.38594
A_10_P096143	2.38581	rs1	Xenopus laevis retinoschisin 1 (rs1), mRNA [NM_001096951]		779332	NM_001096951	retinoschisin 1
A_10_P074030	2.38329
A_10_P011515	2.38247
A_10_P003363	2.38218	eef1a2	Xenopus laevis eukaryotic translation elongation factor 1 alpha 2 (eef1a2), mRNA [NM_001087387]		380550	NM_001087387	eukaryotic translation elongation factor 1 alpha 2
A_10_P046691	2.38144	stmn2-b	Xenopus laevis stathmin 2 (stmn2-b), mRNA [NM_001096760]		780757	NM_001096760	stathmin 2
A_10_P016162	2.37975		Rep: Angiopoietin-2 - Danio rerio (Zebrafish) (Brachydanio rerio), partial (8%) [TC444633]
A_10_P021705	2.37971		Rep: Zgc:110113 - Danio rerio (Zebrafish) (Brachydanio rerio), partial (43%) [TC438318]
A_10_P270547	2.37907
A_10_P117061	2.37839	ddx25	Xenopus laevis DEAD (Asp-Glu-Ala-Asp) box helicase 25 (ddx25), mRNA [NM_001088548]		398180	NM_001088548	DEAD (Asp-Glu-Ala-Asp) box helicase 25
A_10_P268402	2.37757		Rep: Hydrolase or acyltransferase - Syntrophus aciditrophicus (strain SB), partial (5%) [TC466701]
A_10_P033741	2.37756	MGC131058	Xenopus laevis uncharacterized protein MGC131058 (MGC131058), mRNA [NM_001096635]		735179	NM_001096635	uncharacterized protein MGC131058
A_10_P085155	2.37671		AGENCOURT_86336176 NICHD_XGC_bone Xenopus laevis cDNA clone IMAGE:8743515 5', mRNA sequence [EE330914]			EE330914
A_10_P024606	2.37598		AGENCOURT_14236725 NICHD_XGC_Brn1 Xenopus laevis cDNA clone IMAGE:6956404 3', mRNA sequence [CD362099]			CD362099
A_10_P173353	2.37446		Rep: Vil1-prov protein - Xenopus laevis (African clawed frog), partial (31%) [TC435107]
A_10_P011547	2.37157		dab12h10.x1 NICHD XGC Sp1 Xenopus laevis cDNA clone IMAGE:4174338 3', mRNA sequence [BG023195]			BG023195
A_10_P134473	2.3626
A_10_P166533	2.36172		Rep: 3-hydroxyanthranilate 3,4-dioxygenase - Xenopus laevis (African clawed frog), partial (11%) [TC432567]
A_10_P221983	2.35636		Rep: Secretion protein HlyD precursor - Prosthecochloris aestuarii DSM 271, partial (4%) [TC452786]
A_10_P123109	2.3554
A_10_P007865	2.35334	MGC115026	Xenopus laevis cDNA clone IMAGE:6958004 [BC081175]		734457	BC081175	uncharacterized protein MGC115026
A_10_P018117	2.35205
A_10_P263902	2.34749
A_10_P185833	2.34466		Rep: DEAD (Asp-Glu-Ala-Asp) box polypeptide 53 - Xenopus tropicalis (Western clawed frog) (Silurana tropicalis), partial (15%) [TC439772]
A_10_P068557	2.34396	des.2	Xenopus laevis desmin, mRNA (cDNA clone IMAGE:6877123), partial cds [BC099356]		733312	BC099356	desmin, gene 2
A_10_P017810	2.34173
A_10_P239163	2.33473		Rep: Calcium transporter 2 - Xenopus laevis (African clawed frog), partial (13%) [TC458252]
A_10_P045969	2.33173	gpx3-a	Xenopus laevis glutathione peroxidase 3 (plasma) (gpx3-a), mRNA [NM_001091850]		443744	NM_001091850	glutathione peroxidase 3 (plasma)
A_10_P194253	2.32812		Rep: Transient receptor potential cation channel subfamily V member 6 - Mus musculus (Mouse), partial (7%) [TC442797]
A_10_P263612	2.32663		Rep: Predicted protein - Monosiga brevicollis MX1, partial (3%) [TC465352]
A_10_P215478	2.32578
A_10_P102640	2.32453		AGENCOURT_13042688 NICHD_XGC_Te1 Xenopus laevis cDNA clone IMAGE:6897306 5', mRNA sequence [CB591683]			CB591683
A_10_P094523	2.32382	cpsf1	Xenopus laevis hypothetical protein LOC398931, mRNA (cDNA clone IMAGE:4032917), partial cds [BC060475]		398931	BC060475	cleavage and polyadenylation specific factor 1, 160kDa
A_10_P272797	2.31974		Rep: MGC132092 protein - Xenopus laevis (African clawed frog), partial (9%) [TC467888]
A_10_P021572	2.31833		AGENCOURT_11280259 Wellcome [CA981626]			CA981626
A_10_P024303	2.30565
A_10_P212898	2.3049
A_10_P027282	2.30031	gata4-b	Xenopus laevis GATA binding protein 4 (gata4-b), mRNA [NM_001090629]		399302	NM_001090629	GATA binding protein 4
A_10_P208073	2.29988	zc3h11a	Xenopus laevis zinc finger CCCH-type containing 11A (zc3h11a), mRNA [NM_001097973]		100049151	NM_001097973	zinc finger CCCH-type containing 11A
A_10_P067857	2.29901		AGENCOURT_13351874 NICHD_XGC_Tad2 Xenopus laevis cDNA clone IMAGE:6874509 3', mRNA sequence [CB563836]			CB563836
A_10_P222888	2.29846		Rep: Chromosome undetermined scaffold_2, whole genome shotgun sequence - Paramecium tetraurelia, partial (6%) [TC453090]
A_10_P090465	2.29632		BP681912 Osada Taira anterior neuroectoderm (ANE) pCS105 cDNA library Xenopus laevis cDNA clone XL439c16ex 5', mRNA sequence [BP681912]			BP681912
A_10_P020467	2.29594	LOC100037000	Xenopus laevis uncharacterized LOC100037000 (LOC100037000), mRNA [NM_001097754]		100037000	NM_001097754	uncharacterized LOC100037000
A_10_P042771	2.29173	LOC100036942	Xenopus laevis uncharacterized LOC100036942 (LOC100036942), mRNA [NM_001097712]		100036942	NM_001097712	uncharacterized LOC100036942
A_10_P037831	2.29065	MGC85441	Xenopus laevis MGC85441 protein (MGC85441), mRNA [NM_001093858]		447150	NM_001093858	MGC85441 protein
A_10_P023633	2.28952
A_10_P181323	2.28641
A_10_P014955	2.28629		BJ096796 NIBB Mochii normalized Xenopus early gastrula library Xenopus laevis cDNA clone XL155c05 5', mRNA sequence [BJ096796]			BJ096796
A_10_P041582	2.28577	kpna7	Xenopus laevis karyopherin alpha 7 (importin alpha 8) (kpna7), mRNA [NM_001088273]		398026	NM_001088273	karyopherin alpha 7 (importin alpha 8)
A_10_P006776	2.2842	ina-b	Xenopus laevis internexin neuronal intermediate filament protein, alpha (ina-b), mRNA [NM_001093335]		446639	NM_001093335	internexin neuronal intermediate filament protein, alpha
A_10_P266232	2.2816
A_10_P078380	2.28057	il17b	Xenopus laevis hypothetical LOC495500, mRNA (cDNA clone IMAGE:3400933), partial cds [BC085035]		495500	BC085035	interleukin 17B
A_10_P000626	2.28045
A_10_P184653	2.28004
A_10_P000657	2.27273	clcnkb	Xenopus laevis chloride channel, voltage-sensitive Kb (clcnkb), mRNA [NM_001085839]		378616	NM_001085839	chloride channel, voltage-sensitive Kb
A_10_P006623	2.26106	cyp27a1	Xenopus laevis cytochrome P450, family 27, subfamily A, polypeptide 1 (cyp27a1), mRNA [NM_001093629]		446987	NM_001093629	cytochrome P450, family 27, subfamily A, polypeptide 1
A_10_P195623	2.25991		Rep: Predicted protein - Chlamydomonas reinhardtii, partial (6%) [TC443265]
A_10_P005850	2.25956	MGC83053	Xenopus laevis MGC83053 protein (MGC83053), mRNA [NM_001092535]		444433	NM_001092535	MGC83053 protein
A_10_P006139	2.25809	pcsk2	Xenopus laevis proprotein convertase subtilisin/kexin type 2 (pcsk2), mRNA [NM_001085666]		373675	NM_001085666	proprotein convertase subtilisin/kexin type 2
A_10_P002046	2.25588	sst.2	Xenopus laevis somatostatin (sst.2), mRNA [NM_001090491]		399212	NM_001090491	somatostatin
A_10_P002079	2.25524	edil3	Xenopus laevis EGF-like repeats and discoidin 1-like domains 3 (edil3), mRNA [NM_001090936]		403365	NM_001090936	EGF-like repeats and discoidin 1-like domains 3
A_10_P009704	2.2544		db30g08.x1 Xenopus laevis oocyte Xenopus laevis cDNA clone XENOPUS_SOURCE_ID: 3', mRNA sequence [BE026742]			BE026742
A_10_P070072	2.24897		AGENCOURT_15201585 NICHD_XGC_Emb4 Xenopus laevis cDNA clone IMAGE:5514847 5', mRNA sequence [CF290739]			CF290739
A_10_P265572	2.24883	gpx3-a	Xenopus laevis glutathione peroxidase 3 (plasma) (gpx3-a), mRNA [NM_001091850]		443744	NM_001091850	glutathione peroxidase 3 (plasma)
A_10_P014766	2.24848
A_10_P049320	2.24746	prss1	AGENCOURT_86400268 NICHD_XGC_bone Xenopus laevis cDNA clone IMAGE:8741027 5', mRNA sequence [EE321221]		397853	EE321221	protease, serine, 1
A_10_P024293	2.24539		AGENCOURT_14164479 NICHD_XGC_Brn1 Xenopus laevis cDNA clone IMAGE:6951624 3', mRNA sequence [CD327313]			CD327313
A_10_P240493	2.24537
A_10_P022812	2.24367		AGENCOURT_13322852 NICHD_XGC_Tad2 Xenopus laevis cDNA clone IMAGE:6873146 3', mRNA sequence [CB563697]			CB563697
A_10_P228018	2.2385		Rep: Transmembrane serine protease 9 - Xenopus tropicalis (Western clawed frog) (Silurana tropicalis), partial (57%) [TC454742]
A_10_P068767	2.23744		dd85c02.x1 Wellcome CRC pcDNAI egg Xenopus laevis cDNA clone IMAGE:3431019 3', mRNA sequence [BF613869]			BF613869
A_10_P273427	2.23392		Rep: Xanthine dehydrogenase - Drosophila bifurca, partial (3%) [TC468056]
A_10_P014628	2.23191		BJ086698 NIBB Mochii normalized Xenopus tailbud library Xenopus laevis cDNA clone XL053n24 3', mRNA sequence [BJ086698]			BJ086698
A_10_P017720	2.22885
A_10_P017772	2.2277		Rep: Isopentenyl-diphosphate delta-isomerase, FMN-dependent - Methanospirillum hungatei (strain JF-1 / DSM 864), partial (5%) [TC426883]
A_10_P011291	2.22664
A_10_P166033	2.22486		Rep: Tetratricopeptide repeat domain 13 - Xenopus tropicalis (Western clawed frog) (Silurana tropicalis), partial (56%) [TC432361]
A_10_P238003	2.22462
A_10_P209498	2.22363		Rep: Histone H2B. Histone H3 - Nematostella vectensis (Starlet sea anemone), partial (61%) [TC448345]
A_10_P000315	2.22155	trpc1	Xenopus laevis transient receptor potential cation channel, subfamily C, member 1 (trpc1), mRNA [NM_001090350]		399136	NM_001090350	transient receptor potential cation channel, subfamily C, member 1
A_10_P008031	2.22108	MGC82134	Xenopus laevis MGC82134 protein (MGC82134), mRNA [NM_001094414]		447744	NM_001094414	MGC82134 protein
A_10_P060309	2.21982		AGENCOURT_10221074 NICHD XGC Ov1 Xenopus laevis cDNA clone IMAGE:6317912 5', mRNA sequence [BU901032]			BU901032
A_10_P255797	2.21954		Rep: Myb-like DNA-binding domain containing protein - Oryza sativa subsp. japonica (Rice), partial (7%) [TC463166]
A_10_P226763	2.218		Rep: tudor domain containing 9 - Xenopus tropicalis, partial (25%) [TC454330]
A_10_P011741	2.21711		Rep: Son protein - Rattus norvegicus (Rat), partial (9%) [TC460827]
A_10_P125729	2.21368
A_10_P012099	2.21256
A_10_P213588	2.21089
A_10_P103165	2.21018
A_10_P182248	2.20851		Rep: Nucleolar and spindle-associated protein 1-B - Xenopus laevis (African clawed frog), partial (40%) [TC438483]
A_10_P238748	2.20456		Rep: Steryl-sulfatase precursor (EC 3.1.6.2) (Steroid sulfatase) (Steryl- sulfate sulfohydrolase) (Arylsulfatase C) (ASC). - Xenopus tropicalis, partial (6%) [TC458125]
A_10_P003146	2.20389	foxa1-b	Xenopus laevis forkhead box A1 (foxa1-b), mRNA [NM_001086594]		379755	NM_001086594	forkhead box A1
A_10_P006375	2.20285	lpa	Xenopus laevis lipoprotein, Lp(a) (lpa), mRNA [NM_001093048]		446352	NM_001093048	lipoprotein, Lp(a)
A_10_P225953	2.19734
A_10_P006437	2.19548	znf395	Xenopus laevis zinc finger protein 395 (znf395), mRNA [NM_001093094]		446398	NM_001093094	zinc finger protein 395
A_10_P192583	2.19444		Rep: LOC100037052 protein - Xenopus laevis (African clawed frog), partial (12%) [TC442178]
A_10_P008772	2.19416	olfm2	Xenopus laevis olfactomedin 2 (olfm2), mRNA [NM_001094996]		495330	NM_001094996	olfactomedin 2
A_10_P026975	2.19217	rpl35a	HHX6B Xenopus liver tumor cDNA library Xenopus laevis cDNA, mRNA sequence [DN626032]		380520	DN626032	ribosomal protein L35a
A_10_P257542	2.19085
A_10_P010405	2.19008
A_10_P235968	2.18831		AGENCOURT_15596553 NICHD_XGC_Eye1 Xenopus laevis cDNA clone IMAGE:7019774 5', mRNA sequence [CF548346]			CF548346
A_10_P018186	2.18698
A_10_P076500	2.18275		AGENCOURT_8094930 NICHD XGC Emb4 Xenopus laevis cDNA clone IMAGE:5542208 5', mRNA sequence [BQ736029]			BQ736029
A_10_P233403	2.17988	cyp26a1	Xenopus laevis cytochrome P450, family 26, subfamily A, polypeptide 1 (cyp26a1), mRNA [NM_001095469]		496314	NM_001095469	cytochrome P450, family 26, subfamily A, polypeptide 1
A_10_P109589	2.17931	nr0b1	Xenopus laevis DAX1 mRNA for DSS-AHC critical region on the X chromosome, gene 1, partial cds [AB273178]		100049146	AB273178	nuclear receptor subfamily 0, group B, member 1
A_10_P180573	2.1767	myod1-a	Xenopus laevis myogenic differentiation 1 (myod1-a), mRNA [NM_001085897]		379053	NM_001085897	myogenic differentiation 1
A_10_P077293	2.17468	dner-b	Xenopus laevis delta [BC094199]		733218	BC094199	delta/notch-like EGF repeat containing
A_10_P258722	2.17207		Rep: NADH dehydrogenase subunit 2 - Chaetosphaeridium globosum, partial (4%) [TC464002]
A_10_P000586	2.1715	rdd3	Xenopus laevis Riddle 3 (rdd3), mRNA [NM_001135062]		100189559	NM_001135062	Riddle 3
A_10_P003504	2.17024	nr4a1	Xenopus laevis nuclear receptor subfamily 4, group A, member 1 (nr4a1), mRNA [NM_001086690]		379851	NM_001086690	nuclear receptor subfamily 4, group A, member 1
A_10_P061424	2.17019		AGENCOURT_74297337 NICHD_XGC_limb_m Xenopus laevis cDNA clone IMAGE:8533696 5', mRNA sequence [EB481340]			EB481340
A_10_P223388	2.16757
A_10_P222778	2.16741		Rep: up-regulated gene 4 isoform 1 - Danio rerio, partial (8%) [TC453060]
A_10_P036967	2.16498	MGC53066	Xenopus laevis uncharacterized protein MGC53066 (MGC53066), mRNA [NM_001086183]		379339	NM_001086183	uncharacterized protein MGC53066
A_10_P262687	2.16226
A_10_P187293	2.15853
A_10_P142723	2.15821	ido1	Xenopus laevis indoleamine 2,3-dioxygenase 1 (ido1), mRNA [NM_001097817]		100037099	NM_001097817	indoleamine 2,3-dioxygenase 1
A_10_P163648	2.15734		Rep: Possible transcriptional regulator - Bacillus sp. SG-1, partial (14%) [TC431425]
A_10_P273997	2.15496
A_10_P229368	2.15407		Rep: Bacterial type II and III secretion system protein - Beggiatoa sp. PS, partial (4%) [TC455168]
A_10_P024890	2.15373
A_10_P209063	2.15237		Rep: Rho guanine nucleotide exchange factor 4 (APC-stimulated guanine nucleotide exchange factor) (Asef). - Xenopus tropicalis, partial (39%) [TC448185]
A_10_P044481	2.15119	birc7-b	Xenopus laevis baculoviral IAP repeat containing 7 (birc7-b), mRNA [NM_001114800]		100137653	NM_001114800	baculoviral IAP repeat containing 7
A_10_P261462	2.15012	MGC98794	Xenopus laevis uncharacterized protein MGC98794 (MGC98794), mRNA [NM_001095755]		734271	NM_001095755	uncharacterized protein MGC98794
A_10_P109271	2.14753		AGENCOURT_55153301 NICHD_XGC_Emb10 Xenopus laevis cDNA clone IMAGE:7981136 3', mRNA sequence [DR723526]			DR723526
A_10_P040691	2.14687	rdd1	Xenopus laevis riddle 1 (rdd1), mRNA [NM_001088995]		398488	NM_001088995	riddle 1
A_10_P213873	2.14281	LOC733243	Xenopus laevis type I TM-receptor XFL1.5 mRNA, partial cds [AY293304]		733243	AY293304	type I TM-receptor XFL1.5
A_10_P273837	2.13746	MGC154328	Xenopus laevis uncharacterized protein MGC154328 (MGC154328), mRNA [NM_001096839]		779217	NM_001096839	uncharacterized protein MGC154328
A_10_P100300	2.13703		XLTCH005 Cornea-lens transdifferentiation library Xenopus laevis cDNA 5', mRNA sequence [BM928960]			BM928960
A_10_P052029	2.13399
A_10_P228943	2.13356		Rep: DNA internalization-related competence protein ComEC/Rec2 - delta proteobacterium MLMS-1, partial (3%) [TC455031]
A_10_P195248	2.13263
A_10_P190858	2.13179		Rep: PE-PGRS family protein - Mycobacterium bovis (strain BCG / Paris 1173P2), partial (3%) [TC441576]
A_10_P009416	2.13178	MGC98794	Xenopus laevis uncharacterized protein MGC98794 (MGC98794), mRNA [NM_001095755]		734271	NM_001095755	uncharacterized protein MGC98794
A_10_P280942	2.1279
A_10_P124299	2.12693
A_10_P008451	2.12668	rhebl1	Xenopus laevis Ras homolog enriched in brain like 1 (rhebl1), mRNA [NM_001094758]		495056	NM_001094758	Ras homolog enriched in brain like 1
A_10_P127064	2.12554		AGENCOURT_14163545 NICHD_XGC_Eye1 Xenopus laevis cDNA clone IMAGE:6945055 5', mRNA sequence [CD254063]			CD254063
A_10_P032212	2.12319	nsf	Xenopus laevis N-ethylmaleimide sensitive factor (nsf), mRNA [NM_001096720]		779070	NM_001096720	N-ethylmaleimide sensitive factor
A_10_P015683	2.12274
A_10_P230108	2.11989		Rep: Zgc:158463 protein - Danio rerio (Zebrafish) (Brachydanio rerio), partial (12%) [TC455414]
A_10_P026586	2.11869		AGENCOURT_31404527 NICHD_XGC_Te2 Xenopus laevis cDNA clone IMAGE:7392216 5', mRNA sequence [CV077945]			CV077945
A_10_P024493	2.11773
A_10_P025833	2.11641		AGENCOURT_18794950 NICHD_XGC_Te2N Xenopus laevis cDNA clone IMAGE:7203286 5', mRNA sequence [CK799686]			CK799686
A_10_P016743	2.11482		Rep: UDP-N-acteylglucosamine pyrophosphorylase 1-like 1 - Xenopus tropicalis, partial (12%) [TC443527]
A_10_P078610	2.11307		AGENCOURT_89894469 NICHD_XGC_int_m Xenopus laevis cDNA clone IMAGE:8824139 5', mRNA sequence [EG580951]			EG580951
A_10_P085005	2.10759		AGENCOURT_74347471 NICHD_XGC_limb_m Xenopus laevis cDNA clone IMAGE:8536067 5', mRNA sequence [EB464876]			EB464876
A_10_P177328	2.10133	cyp17a1	Xenopus laevis hypothetical protein LOC100036774, mRNA (cDNA clone MGC:84988 IMAGE:6325265), complete cds [BC090561]		100036774	BC090561	cytochrome P450, family 17, subfamily A, polypeptide 1
A_10_P221403	2.10101
A_10_P010423	2.10046
A_10_P169043	2.10018	gata6-b	Xenopus laevis GATA binding protein 6 (gata6-b), mRNA [NM_001090256]		399082	NM_001090256	GATA binding protein 6
A_10_P049729	2.09992		BX854491 NICHD_XGC_Sp1 Xenopus laevis cDNA clone IMAGp998K039474 ; IMAGE:4173818 5', mRNA sequence [BX854491]			BX854491
A_10_P136013	2.09814		Xenopus laevis brain-derived neurotrophic factor (BDNF) mRNA, exon 5 and 5' UTR, alternatively spliced [EU363498]			EU363498
A_10_P002043	2.0906	sst	Xenopus laevis somatostatin (sst), mRNA [NM_001089250]		398676	NM_001089250	somatostatin
A_10_P153363	2.08966		Rep: NADH-ubiquinone oxidoreductase chain 4 - Carlia tetradactyla, partial (6%) [TC427301]
A_10_P139558	2.08913		Rep: Collapsin response mediator protein 1 - Xenopus tropicalis (Western clawed frog) (Silurana tropicalis), complete [TC415454]
A_10_P248268	2.08385
A_10_P163428	2.08345	LOC779021	Xenopus laevis hypothetical protein LOC779021, mRNA (cDNA clone IMAGE:6873138), partial cds [BC054265]		779021	BC054265	uncharacterized LOC779021
A_10_P187098	2.08235		Rep: AP-2 complex subunit alpha-1 (Adapter-related protein complex 2 alpha- 1 subunit) (Alpha-adaptin A) (Adaptor protein complex AP-2 alpha-1 subunit) (Clathrin assembly protein complex 2 alpha-A large chain) (100 kDa coated vesicle protein A) (Plasma membran - Xenopus tropicalis, partial (26%) [TC440240]
A_10_P216498	2.07817		Rep: Zgc:113574 - Danio rerio (Zebrafish) (Brachydanio rerio), partial (31%) [TC450921]
A_10_P144713	2.07664	MGC82134	Xenopus laevis MGC82134 protein (MGC82134), mRNA [NM_001094414]		447744	NM_001094414	MGC82134 protein
A_10_P005006	2.07587	kptn	Xenopus laevis kaptin (actin binding protein) (kptn), mRNA [NM_001091722]		432280	NM_001091722	kaptin (actin binding protein)
A_10_P022732	2.07541
A_10_P192983	2.0749		BX854047 NICHD_XGC_Emb4 Xenopus laevis cDNA clone IMAGp998D189552 ; IMAGE:4203617 5', mRNA sequence [BX854047]			BX854047
A_10_P051904	2.07294	rps27a	AGENCOURT_14164473 NICHD_XGC_Brn1 Xenopus laevis cDNA clone IMAGE:6951433 3', mRNA sequence [CD329810]		444494	CD329810	ribosomal protein S27a
A_10_P225228	2.07234		Rep: Cold shock-induced protein TIR2 precursor - Saccharomyces cerevisiae (Baker's yeast), partial (11%) [TC453825]
A_10_P003990	2.07169	MGC68519	Xenopus laevis uncharacterized protein MGC68519 (MGC68519), mRNA [NM_001090133]		399015	NM_001090133	uncharacterized protein MGC68519
A_10_P068562	2.0694		AGENCOURT_14163635 NICHD_XGC_Eye1 Xenopus laevis cDNA clone IMAGE:6947581 5', mRNA sequence [CD254796]			CD254796
A_10_P013802	2.06819
A_10_P003414	2.06808	prph2	Xenopus laevis peripherin 2 (retinal degeneration, slow) (prph2), mRNA [NM_001086347]		379506	NM_001086347	peripherin 2 (retinal degeneration, slow)
A_10_P026074	2.06704	adck3	Xenopus laevis aarF domain containing kinase 3 (adck3), mRNA [NM_001097842]		100037137	NM_001097842	aarF domain containing kinase 3
A_10_P000141	2.06533	fcn1-b	Xenopus laevis ficolin (collagen/fibrinogen domain containing) 1 (fcn1-b), mRNA [NM_001089135]		398598	NM_001089135	ficolin (collagen/fibrinogen domain containing) 1
A_10_P124579	2.0648	hsp30e	X. laevis heat shock protein (hsp30) mRNA, clone X4 [K02305]		398344	K02305	heat shock protein 30E
A_10_P024312	2.06458
A_10_P067332	2.06309	scn1a	Xenopus laevis voltage-gated sodium channel type 1.2 mRNA, partial cds [AY121368]		378652	AY121368	sodium channel, voltage-gated, type I, alpha subunit
A_10_P012906	2.06199		daf93d02.x1 NICHD XGC Eye1 Xenopus laevis cDNA clone IMAGE:4757427 3', mRNA sequence [BI313300]			BI313300
A_10_P017603	2.06096
A_10_P069517	2.06036	prrt1	Xenopus laevis hypothetical protein LOC443706, mRNA (cDNA clone IMAGE:6958351), partial cds [BC074389]		443706	BC074389	proline-rich transmembrane protein 1
A_10_P005187	2.06003	socs1-a	Xenopus laevis suppressor of cytokine signaling 1 (socs1-a), mRNA [NM_001092026]		443921	NM_001092026	suppressor of cytokine signaling 1
A_10_P011828	2.05378
A_10_P250957	2.04923		Rep: MtN3-like - Oryza sativa subsp. japonica (Rice), partial (7%) [TC461814]
A_10_P027113	2.04675	fgfr1-b	Xenopus laevis fibroblast growth factor receptor 1 (fgfr1-b), mRNA [NM_001090864]		399444	NM_001090864	fibroblast growth factor receptor 1
A_10_P088605	2.04495	LOC779021	Xenopus laevis hypothetical protein LOC779021, mRNA (cDNA clone IMAGE:6873138), partial cds [BC054265]		779021	BC054265	uncharacterized LOC779021
A_10_P015510	2.04375
A_10_P006334	2.04028	stmn2-b	Xenopus laevis stathmin 2 (stmn2-b), mRNA [NM_001096760]		780757	NM_001096760	stathmin 2
A_10_P103605	2.03883		BJ080035 NIBB Mochii normalized Xenopus tailbud library Xenopus laevis cDNA clone XL074e15 3', mRNA sequence [BJ080035]			BJ080035
A_10_P135688	2.03867	MGC68519	Xenopus laevis uncharacterized protein MGC68519 (MGC68519), mRNA [NM_001090133]		399015	NM_001090133	uncharacterized protein MGC68519
A_10_P004520	2.03552	thop1	Xenopus laevis thimet oligopeptidase 1 (thop1), mRNA [NM_001087915]		397806	NM_001087915	thimet oligopeptidase 1
A_10_P023823	2.03483		AGENCOURT_14143145 NICHD_XGC_Brn1 Xenopus laevis cDNA clone IMAGE:6954215 5', mRNA sequence [CD256342]			CD256342
A_10_P003277	2.03308	stmn4	Xenopus laevis stathmin-like 4 (stmn4), mRNA [NM_001087368]		380531	NM_001087368	stathmin-like 4
A_10_P012053	2.03145
A_10_P024739	2.03029
A_10_P227448	2.02831		Rep: Phospholipase A1 member A precursor (EC 3.1.1.-) (Phosphatidylserine- specific phospholipase A1) (PS-PLA1). - Xenopus tropicalis, partial (22%) [TC454556]
A_10_P256227	2.02794		Rep: LOC495221 protein - Xenopus laevis (African clawed frog), partial (3%) [TC463300]
A_10_P014776	2.02481		BJ090823 NIBB Mochii normalized Xenopus tailbud library Xenopus laevis cDNA clone XL110d09 3', mRNA sequence [BJ090823]			BJ090823
A_10_P017729	2.02422
A_10_P108031	2.02307		BX847607 Soares NXEG Xenopus laevis cDNA clone IMAGp998J118087 ; IMAGE:3301738 5', mRNA sequence [BX847607]			BX847607
A_10_P003691	2.02116	cplx2	Xenopus laevis complexin 2 (cplx2), mRNA [NM_001086531]		379690	NM_001086531	complexin 2
A_10_P129592	2.01973	LOC733417	Xenopus laevis hypothetical protein LOC733417, mRNA (cDNA clone IMAGE:7394112), partial cds [BC108634]		733417	BC108634	uncharacterized LOC733417
A_10_P177998	2.01824	mapt	Xenopus laevis tau-like protein-2, mRNA (cDNA clone MGC:86289 IMAGE:7020161), complete cds [BC079779]		398307	BC079779	microtubule-associated protein tau
A_10_P032591	2.01738	MGC79062	Xenopus laevis MGC79062 protein (MGC79062), mRNA [NM_001093172]		446476	NM_001093172	MGC79062 protein
A_10_P268327	2.01647
A_10_P006174	2.01214	MGC84462	Xenopus laevis MGC84462 protein (MGC84462), mRNA [NM_001092815]		444713	NM_001092815	MGC84462 protein
A_10_P013626	2.01045		BJ050602 NIBB Mochii normalized Xenopus neurula library Xenopus laevis cDNA clone XL045a08 3', mRNA sequence [BJ050602]			BJ050602
A_10_P177138	2.00963		AGENCOURT_14142936 NICHD_XGC_Brn1 Xenopus laevis cDNA clone IMAGE:6953343 5', mRNA sequence [CD256981]			CD256981
A_10_P195043	2.00956		Rep: DNA-repair protein complementing XP-C cells (Xeroderma pigmentosum group C-complementing protein) (p125). - Canis familiaris, partial (23%) [TC461522]
A_10_P171018	2.00655	qsox1	Xenopus laevis quiescin Q6 sulfhydryl oxidase 1 (qsox1), mRNA [NM_001097087]		100036793	NM_001097087	quiescin Q6 sulfhydryl oxidase 1
A_10_P025722	2.00445		AGENCOURT_18786700 NICHD_XGC_Te2N Xenopus laevis cDNA clone IMAGE:7202380 5', mRNA sequence [CK798835]			CK798835
A_10_P011987	2.00327		daa40c03.y1 NICHD XGC Lu1 Xenopus laevis cDNA clone IMAGE:4058501 5', mRNA sequence [BG234339]			BG234339
A_10_P168733	2.00294
A_10_P279802	2.00202	foxk2	Xenopus laevis forkhead box K2, mRNA (cDNA clone IMAGE:6956601), partial cds [BC112949]		399427	BC112949	forkhead box K2
