# Supplementary material for: Transcriptome profiling reveals male- and female-specific gene expression pattern and novel gene candidates for the control of sex determination and gonad development in Xenopus laevis
Source: Dev Genes Evol. 2019 Apr 10;229(2):53–72. doi: 10.1007/s00427-019-00630-y (PMC6500517; doi:10.1007/s00427-019-00630-y)
Supplement: Supplementary file 14 — (XLSX 38 kb) [file 427_2019_630_MOESM14_ESM.xlsx]

## Sheet: Arkusz1
Supplementary Table 14. Genes downregulated in ZW in relation to ZZ gonads at NF50.
ProbeName	Log FC ([F50] vs [F53])	GeneSymbol	Description	EnsemblID	EntrezGeneID	GenbankAccession	GeneName
A_10_P200613	-12.3695		Xenopus laevis cDNA clone IMAGE:4957472 [BC130094]			BC130094
A_10_P274517	-9.96035		Rep: Cytochrome b - Xenopus laevis (African clawed frog), partial (60%) [TC468318]
A_10_P160758	-9.19673
A_10_P238733	-7.86544		Rep: NADH-ubiquinone oxidoreductase chain 4 - Xenopus laevis (African clawed frog), partial (34%) [TC458120]
A_10_P136703	-7.50258	krt14	Xenopus laevis keratin 14 (krt14), mRNA [NM_001166441]		100310818	NM_001166441	keratin 14
A_10_P251602	-7.11861		Rep: ATP synthase F0 subunit 6 - Xenopus tropicalis (Western clawed frog) (Silurana tropicalis), partial (58%) [TC462005]
A_10_P084685	-7.03049	krt14	Xenopus laevis keratin 14 (krt14), mRNA [NM_001166441]		100310818	NM_001166441	keratin 14
A_10_P183185	-6.57626	ccdc50	Xenopus laevis coiled-coil domain containing 50 (ccdc50), mRNA [NM_001097927]		100049085	NM_001097927	coiled-coil domain containing 50
A_10_P005768	-6.24815	crp.4-b	Xenopus laevis C-reactive protein, pentraxin-related, gene 4 (crp.4-b), mRNA [NM_001092476]		444374	NM_001092476	C-reactive protein, pentraxin-related, gene 4
A_10_P140568	-5.84154	krt5.6	Xenopus laevis keratin 5, gene 6 (krt5.6), mRNA [NM_001097714]		100036944	NM_001097714	keratin 5, gene 6
A_10_P003366	-5.75697	lum	Xenopus laevis lumican (lum), mRNA [NM_001086334]		379493	NM_001086334	lumican
A_10_P228058	-5.66044		Rep: LOC566445 protein - Danio rerio (Zebrafish) (Brachydanio rerio), partial (37%) [TC454745]
A_10_P042541	-5.4678	krt5.6	Xenopus laevis keratin 5, gene 6 (krt5.6), mRNA [NM_001097714]		100036944	NM_001097714	keratin 5, gene 6
A_10_P007513	-5.33051	unc45b	Xenopus laevis unc-45 homolog B (unc45b), mRNA [NM_001094003]		447296	NM_001094003	unc-45 homolog B
A_10_P138508	-5.3025	krt15	Xenopus laevis keratin 15 (krt15), mRNA [NM_001096716]		779065	NM_001096716	keratin 15
A_10_P239633	-5.27622		Rep: Nefh protein - Xenopus tropicalis (Western clawed frog) (Silurana tropicalis), partial (9%) [TC458405]
A_10_P238823	-5.27303	krt5.5	Xenopus laevis keratin 5, gene 5 (krt5.5), mRNA [NM_001085584]		373584	NM_001085584	keratin 5, gene 5
A_10_P009082	-5.266	gde1	Xenopus laevis glycerophosphodiester phosphodiesterase 1 (gde1), mRNA [NM_001095204]		495935	NM_001095204	glycerophosphodiester phosphodiesterase 1
A_10_P017957	-5.20744	ocm	Xenopus laevis oncomodulin (ocm), mRNA [NM_001174007]		100381013	NM_001174007	oncomodulin
A_10_P203798	-5.19993	lum	Xenopus laevis lumican (lum), mRNA [NM_001086334]		379493	NM_001086334	lumican
A_10_P193923	-5.1494	krt14	Xenopus laevis keratin 14 (krt14), mRNA [NM_001166441]		100310818	NM_001166441	keratin 14
A_10_P036201	-5.00417	krt15	Xenopus laevis keratin 15 (krt15), mRNA [NM_001096716]		779065	NM_001096716	keratin 15
A_10_P006582	-4.97983	slc25a38	Xenopus laevis solute carrier family 25, member 38 (slc25a38), mRNA [NM_001093190]		446494	NM_001093190	solute carrier family 25, member 38
A_10_P205084	-4.95552	krt5.5	Xenopus laevis keratin 5, gene 5 (krt5.5), mRNA [NM_001085584]		373584	NM_001085584	keratin 5, gene 5
A_10_P238298	-4.95356		Rep: Very large inducible GTPase-1 - Mus musculus (Mouse), partial (5%) [TC457980]
A_10_P000084	-4.90543	krt5.5	Xenopus laevis keratin 5, gene 5 (krt5.5), mRNA [NM_001085584]		373584	NM_001085584	keratin 5, gene 5
A_10_P191023	-4.79387		Rep: NADH-ubiquinone oxidoreductase chain 1 - Xenopus sp. KR-2004, partial (63%) [TC441636]
A_10_P024609	-4.64002
A_10_P131026	-4.56761	krt5.5	Xenopus laevis keratin 5, gene 5 (krt5.5), mRNA [NM_001085584]		373584	NM_001085584	keratin 5, gene 5
A_10_P250912	-4.38317	LOC398058	Xenopus laevis gene 19 mRNA, partial cds [U41861]		398058	U41861	gene 19
A_10_P025095	-4.17957
A_10_P006154	-4.16705	krt13	Xenopus laevis keratin 13 (krt13), mRNA [NM_001092796]		444694	NM_001092796	keratin 13
A_10_P034246	-4.11494	sftpc	Xenopus laevis surfactant, pulmonary-associated protein C (sftpc), mRNA [NM_001096721]		779071	NM_001096721	surfactant, pulmonary-associated protein C
A_10_P069267	-4.0684		Rep: 60S ribosomal protein L27 - Xenopus tropicalis (Western clawed frog) (Silurana tropicalis), complete [TC445082]
A_10_P023211	-4.0386
A_10_P059684	-4.00288		AGENCOURT_77747279 NICHD_XGC_skin_m Xenopus laevis cDNA clone IMAGE:8643577 5', mRNA sequence [EB732736]			EB732736
A_10_P203508	-3.97469		Rep: Myosin heavy chain - Rana catesbeiana (Bull frog), partial (27%) [TC448274]
A_10_P265672	-3.96754
A_10_P229093	-3.96097		Rep: Alpha2-macroglobulin - Lampetra japonica (Japanese lamprey) (Entosphenus japonicus), partial (10%) [TC455070]
A_10_P172948	-3.95341		Rep: ATP synthase F0 subunit 6 - Xenopus tropicalis (Western clawed frog) (Silurana tropicalis), partial (86%) [TC461183]
A_10_P198558	-3.94353	aifm2	Xenopus laevis apoptosis-inducing factor, mitochondrion-associated, 2 (aifm2), mRNA [NM_001097928]		100049086	NM_001097928	apoptosis-inducing factor, mitochondrion-associated, 2
A_10_P162908	-3.91248	aifm2	Xenopus laevis apoptosis-inducing factor, mitochondrion-associated, 2 (aifm2), mRNA [NM_001097928]		100049086	NM_001097928	apoptosis-inducing factor, mitochondrion-associated, 2
A_10_P045291	-3.894	hes2	Xenopus laevis hes family bHLH transcription factor 2 (hes2), mRNA [NM_001122882]		495039	NM_001122882	hes family bHLH transcription factor 2
A_10_P244868	-3.81256		Rep: RNA-binding protein XlhnRNPL - Xenopus laevis (African clawed frog), partial (68%) [TC460022]
A_10_P046466	-3.80221	ccdc50	Xenopus laevis coiled-coil domain containing 50 (ccdc50), mRNA [NM_001097927]		100049085	NM_001097927	coiled-coil domain containing 50
A_10_P143673	-3.80047	LOC100126657	Xenopus laevis uncharacterized LOC100126657 (LOC100126657), mRNA [NM_001110755]		100126657	NM_001110755	uncharacterized LOC100126657
A_10_P000125	-3.76345	lgals4	Xenopus laevis lectin, galactoside-binding, soluble, 4 (lgals4), mRNA [NM_001088927]		398443	NM_001088927	lectin, galactoside-binding, soluble, 4
A_10_P225808	-3.75237		Rep: SJCHGC01974 protein - Schistosoma japonicum (Blood fluke), partial (18%) [TC454039]
A_10_P117261	-3.75123		BX854701 Harland stage 19-23 Xenopus laevis cDNA clone IMAGp998P157823 ; IMAGE:3200510 5', mRNA sequence [BX854701]			BX854701
A_10_P215758	-3.74148
A_10_P002758	-3.71572	hsp47	Xenopus laevis heat shock protein 47 (hsp47), mRNA [NM_001086790]		379951	NM_001086790	heat shock protein 47
A_10_P052639	-3.70587	cav-3	AGENCOURT_13997785 NICHD_XGC_Tad1 Xenopus laevis cDNA clone IMAGE:6938161 5', mRNA sequence [CD100819]		398390	CD100819	caveolin-3
A_10_P017736	-3.70451
A_10_P272932	-3.69086		Rep: Probable serine protease HTRA4 precursor (EC 3.4.21.-). - Xenopus tropicalis, partial (42%) [TC467922]
A_10_P008082	-3.66899	fgfbp1	Xenopus laevis fibroblast growth factor binding protein 1 (fgfbp1), mRNA [NM_001094448]		447778	NM_001094448	fibroblast growth factor binding protein 1
A_10_P253497	-3.66059
A_10_P244023	-3.61862		Rep: Myosin-13 (Myosin heavy chain, skeletal muscle, extraocular) (MyHC- eo). - Xenopus tropicalis, partial (6%) [TC459740]
A_10_P085700	-3.60075	LOC100036818	Xenopus laevis uncharacterized LOC100036818 (LOC100036818), mRNA [NM_001097109]		100036818	NM_001097109	uncharacterized LOC100036818
A_10_P036691	-3.56936	LOC100126651	Xenopus laevis uncharacterized LOC100126651 (LOC100126651), mRNA [NM_001110751]		100126651	NM_001110751	uncharacterized LOC100126651
A_10_P276802	-3.55654		Rep: Matrix Gla protein - Xenopus laevis (African clawed frog), partial (69%) [TC468889]
A_10_P023889	-3.5435		AGENCOURT_14142934 NICHD_XGC_Brn1 Xenopus laevis cDNA clone IMAGE:6953295 5', mRNA sequence [CD256990]			CD256990
A_10_P025086	-3.53442		Rep: SJCHGC06855 protein - Schistosoma japonicum (Blood fluke), partial (9%) [TC423449]
A_10_P200213	-3.52866
A_10_P239488	-3.50719	atp12a-b	Xenopus laevis ATPase, H+/K+ transporting, nongastric, alpha polypeptide (atp12a-b), mRNA [NM_001086127]		379283	NM_001086127	ATPase, H+/K+ transporting, nongastric, alpha polypeptide
A_10_P048896	-3.47089	pou3f1-a	Xenopus laevis POU class 3 homeobox 1 (pou3f1-a), mRNA [NM_001164582]		394338	NM_001164582	POU class 3 homeobox 1
A_10_P043181	-3.46423	hspb1	Xenopus laevis heat shock 27kDa protein 1 (hspb1), mRNA [NM_001093816]		447107	NM_001093816	heat shock 27kDa protein 1
A_10_P068092	-3.46054	hbg2-b	Xenopus laevis hemoglobin, gamma G (hbg2-b), mRNA [NM_001088028]		397871	NM_001088028	hemoglobin, gamma G
A_10_P003478	-3.45853	xk81a1	Xenopus laevis Keratin, type I cytoskeletal 47 kDa (xk81a1), mRNA [NM_001086376]		379535	NM_001086376	Keratin, type I cytoskeletal 47 kDa
A_10_P190063	-3.43123	aifm2	Xenopus laevis apoptosis-inducing factor, mitochondrion-associated, 2 (aifm2), mRNA [NM_001097928]		100049086	NM_001097928	apoptosis-inducing factor, mitochondrion-associated, 2
A_10_P115226	-3.40718	timm50	Xenopus laevis hypothetical protein LOC431826, mRNA (cDNA clone IMAGE:6639541), partial cds [BC070846]		431826	BC070846	translocase of inner mitochondrial membrane 50 homolog
A_10_P246413	-3.38826		Rep: NADH-ubiquinone oxidoreductase chain 6 - Xenopus laevis (African clawed frog), complete [TC460483]
A_10_P039901	-3.37935	clec3b	Xenopus laevis C-type lectin domain family 3, member B (clec3b), mRNA [NM_001097909]		100037227	NM_001097909	C-type lectin domain family 3, member B
A_10_P215913	-3.36287	psme3	Xenopus laevis proteasome (prosome, macropain) activator subunit 3 (PA28 gamma; Ki) (psme3), mRNA [NM_001094558]		494719	NM_001094558	proteasome (prosome, macropain) activator subunit 3 (PA28 gamma; Ki)
A_10_P248573	-3.3421		Rep: Fibroblast growth factor receptor ligand 1 - Xenopus laevis (African clawed frog), partial (60%) [TC461110]
A_10_P217898	-3.30789
A_10_P217618	-3.29953	MGC53311	Xenopus laevis uncharacterized protein MGC53311 (MGC53311), mRNA [NM_001085987]		379143	NM_001085987	uncharacterized protein MGC53311
A_10_P027262	-3.29511	thdl18	Xenopus laevis thyroid hormone down-regulated protein (gene 18) (thdl18), mRNA [NM_001087483]		394297	NM_001087483	thyroid hormone down-regulated protein (gene 18)
A_10_P221833	-3.28701		Rep: Protein Wnt - Xenopus laevis (African clawed frog), partial (33%) [TC452733]
A_10_P268477	-3.25863		Rep: Phenazine biosynthesis protein, PhzF family - Leptospira interrogans, partial (5%) [TC466719]
A_10_P022851	-3.25493	rpl7l1	AGENCOURT_13321634 NICHD_XGC_Tad2 Xenopus laevis cDNA clone IMAGE:6872776 3', mRNA sequence [CB563920]		495349	CB563920	ribosomal protein L7-like 1
A_10_P019967	-3.24541	LOC100158311	Xenopus laevis hypothetical protein LOC100158311, mRNA (cDNA clone IMAGE:4032569), partial cds [BC160745]		100158311	BC160745	uncharacterized LOC100158311
A_10_P233873	-3.24093		Rep: Rapid ALkalinization Factor family protein, expressed - Oryza sativa subsp. japonica (Rice), partial (10%) [TC456586]
A_10_P203064	-3.22188		Rep: Cytochrome oxidase subunit I - Sawbwa resplendens, partial (78%) [TC445987]
A_10_P042306	-3.21684	ag1-b	Xenopus laevis anterior gradient 1 (ag1-b), mRNA [NM_001088200]		397989	NM_001088200	anterior gradient 1
A_10_P084905	-3.19398		AGENCOURT_73664153 NICHD_XGC_olfb Xenopus laevis cDNA clone IMAGE:8537276 5', mRNA sequence [EB468367]			EB468367
A_10_P023880	-3.17903		Rep: Glycine-rich protein - Nicotiana tabacum (Common tobacco), partial (27%) [TC439616]
A_10_P020811	-3.16924		Rep: MGC82379 protein - Xenopus laevis (African clawed frog), complete [TC446762]
A_10_P146478	-3.15304		Rep: MGC53924 protein - Xenopus laevis (African clawed frog), partial (80%) [TC424163]
A_10_P248668	-3.14191	ebf2-a	Xenopus laevis early B-cell factor 2 (ebf2-a), mRNA [NM_001085677]		373695	NM_001085677	early B-cell factor 2
A_10_P044086	-3.12418	cenpm	Xenopus laevis centromere protein M (cenpm), mRNA [NM_001096638]		735182	NM_001096638	centromere protein M
A_10_P016291	-3.1145		Rep: Polar amino acid ABC transporter, inner membrane subunit - Polaromonas naphthalenivorans (strain CJ2), partial (7%) [TC426779]
A_10_P227783	-3.10919		Rep: NADH-ubiquinone oxidoreductase chain 5 - Xenopus laevis (African clawed frog), partial (28%) [TC454671]
A_10_P133940	-3.10339		Rep: Myosin-13 (Myosin heavy chain, skeletal muscle, extraocular) (MyHC- eo). - Xenopus tropicalis, partial (14%) [TC443089]
A_10_P013078	-3.10066		dai93d12.x1 NICHD XGC Ov1 Xenopus laevis cDNA clone IMAGE:5048110 3', mRNA sequence [BI444001]			BI444001
A_10_P177078	-3.10036
A_10_P039206	-3.09279	emc10	Xenopus laevis ER membrane protein complex subunit 10 (emc10), mRNA [NM_001098706]		100049769	NM_001098706	ER membrane protein complex subunit 10
A_10_P069257	-3.08691		AGENCOURT_11348134 NICHD_XGC_Tad1 Xenopus laevis cDNA clone IMAGE:6877170 5', mRNA sequence [CB206004]			CB206004
A_10_P207553	-3.08273		Rep: kinesin family member 14 - Rattus norvegicus, partial (3%) [TC447626]
A_10_P008355	-3.07351	LOC494861	Xenopus laevis uncharacterized LOC494861 (LOC494861), mRNA [NM_001094685]		494861	NM_001094685	uncharacterized LOC494861
A_10_P002950	-3.07046	col9a1	Xenopus laevis collagen, type IX, alpha 1 (col9a1), mRNA [NM_001093327]		446631	NM_001093327	collagen, type IX, alpha 1
A_10_P064084	-3.06796
A_10_P186168	-3.05134		Rep: Immune-responsive protein 1 - Mus musculus (Mouse), partial (39%) [TC439883]
A_10_P200578	-3.01057		Rep: cytochrome P450, family 27, subfamily C, polypeptide 1 - Xenopus tropicalis, partial (18%) [TC445054]
A_10_P039106	-2.99021	LOC100036823	Xenopus laevis uncharacterized LOC100036823 (LOC100036823), mRNA [NM_001097113]		100036823	NM_001097113	uncharacterized LOC100036823
A_10_P008574	-2.98794	sp8	Xenopus laevis Sp8 transcription factor (sp8), mRNA [NM_001094838]		495143	NM_001094838	Sp8 transcription factor
A_10_P163023	-2.97728	mxi1	Xenopus laevis MAX interactor 1, dimerization protein (mxi1), mRNA [NM_001095701]		734207	NM_001095701	MAX interactor 1, dimerization protein
A_10_P026075	-2.92757
A_10_P251937	-2.92442
A_10_P008283	-2.92298	sftpc	Xenopus laevis cDNA clone IMAGE:6873521 [BC082924]		779071	BC082924	surfactant, pulmonary-associated protein C
A_10_P004221	-2.91542	slc6a14.2	Xenopus laevis solute carrier family 6 (amino acid transporter), member 14, gene 2 (slc6a14.2), mRNA [NM_001091185]		414614	NM_001091185	solute carrier family 6 (amino acid transporter), member 14, gene 2
A_10_P043081	-2.91068	MGC53945	Xenopus laevis uncharacterized protein MGC53945 (MGC53945), mRNA [NM_001086050]		379206	NM_001086050	uncharacterized protein MGC53945
A_10_P243053	-2.90922		Rep: Predicted protein - Nematostella vectensis (Starlet sea anemone), partial (3%) [TC459466]
A_10_P002651	-2.90888	ankrd2-a	Xenopus laevis ankyrin repeat domain 2 (stretch responsive muscle) (ankrd2-a), mRNA [NM_001087132]		380293	NM_001087132	ankyrin repeat domain 2 (stretch responsive muscle)
A_10_P152203	-2.90419		Rep: Chromosome 3 SCAF14679, whole genome shotgun sequence - Tetraodon nigroviridis (Green puffer), partial (21%) [TC426814]
A_10_P154618	-2.90091
A_10_P065139	-2.89177		zb03e10.x50 Xenopus EST library Xenopus laevis cDNA clone zb03e10 5', mRNA sequence [AW159524]			AW159524
A_10_P130956	-2.88929		Rep: Myosin, heavy polypeptide 2, skeletal muscle, adult - Xenopus tropicalis (Western clawed frog) (Silurana tropicalis), partial (10%) [TC437405]
A_10_P045251	-2.87767	hbg2-b	Xenopus laevis hemoglobin, gamma G (hbg2-b), mRNA [NM_001088028]		397871	NM_001088028	hemoglobin, gamma G
A_10_P162403	-2.87157	pola2	Xenopus laevis polymerase (DNA directed), alpha 2, accessory subunit (pola2), mRNA [NM_001093503]		446807	NM_001093503	polymerase (DNA directed), alpha 2, accessory subunit
A_10_P273587	-2.86324		Rep: Peptide synthetase - Calonectria pteridis, partial (6%) [TC468096]
A_10_P030336	-2.85419	tfap2c	Xenopus laevis transcription factor AP-2 gamma (activating enhancer binding protein 2 gamma) (tfap2c), mRNA [NM_001089717]		398790	NM_001089717	transcription factor AP-2 gamma (activating enhancer binding protein 2 gamma)
A_10_P143338	-2.84894	gkap1-b	Xenopus laevis G kinase anchoring protein 1 (gkap1-b), mRNA [NM_001086629]		379790	NM_001086629	G kinase anchoring protein 1
A_10_P007276	-2.84668	aldh3b1	Xenopus laevis aldehyde dehydrogenase 3 family, member B1 (aldh3b1), mRNA [NM_001093704]		447062	NM_001093704	aldehyde dehydrogenase 3 family, member B1
A_10_P033351	-2.83006	LOC100036933	Xenopus laevis uncharacterized LOC100036933 (LOC100036933), mRNA [NM_001097704]		100036933	NM_001097704	uncharacterized LOC100036933
A_10_P016603	-2.81889		BP701082 Osada Taira anterior neuroectoderm (ANE) pCS105 cDNA library Xenopus laevis cDNA clone XL500g10ex 5', mRNA sequence [BP701082]			BP701082
A_10_P008965	-2.81678		Xenopus laevis cDNA clone IMAGE:4174239 [BC085060]			BC085060
A_10_P011110	-2.81592		AGENCOURT_15208844 NICHD_XGC_Sp1 Xenopus laevis cDNA clone IMAGE:5506660 5', mRNA sequence [CF283539]			CF283539
A_10_P080095	-2.81171		XLTCN114 Cornea-lens transdifferentiation library Xenopus laevis cDNA clone N114 5', mRNA sequence [DV034287]			DV034287
A_10_P017999	-2.79856		Rep: COL11A1 protein - Homo sapiens (Human), partial (19%) [TC432579]
A_10_P024877	-2.7981		AGENCOURT_15200952 NICHD_XGC_Sp1 Xenopus laevis cDNA clone IMAGE:4965135 5', mRNA sequence [CF285070]			CF285070
A_10_P173858	-2.78625	oat	Xenopus laevis ornithine aminotransferase (oat), mRNA [NM_001086593]		379754	NM_001086593	ornithine aminotransferase
A_10_P123164	-2.77671		Rep: Wu:fj06d02 protein - Xenopus laevis (African clawed frog), partial (49%) [TC430348]
A_10_P072650	-2.76917		BP702739 Osada Taira anterior neuroectoderm (ANE) pCS105 cDNA library Xenopus laevis cDNA clone XL506b07ex 5', mRNA sequence [BP702739]			BP702739
A_10_P114141	-2.75309	krt16	Xenopus laevis keratin 16 (focal non-epidermolytic palmoplantar keratoderma) (krt16), mRNA [NM_001093439]		446743	NM_001093439	keratin 16 (focal non-epidermolytic palmoplantar keratoderma)
A_10_P198193	-2.74837		Rep: Methylated-DNA--protein-cysteine methyltransferase - Rhodobacter sphaeroides (strain ATCC 17029 / ATH 2.4.9), partial (8%) [TC444213]
A_10_P160028	-2.73466	MGC80034	Xenopus laevis MGC80034 protein (MGC80034), mRNA [NM_001094139]		447432	NM_001094139	MGC80034 protein
A_10_P259007	-2.73339	tmem93-a	Xenopus laevis transmembrane protein 93 (tmem93-a), mRNA [NM_001094089]		447382	NM_001094089	transmembrane protein 93
A_10_P127014	-2.71213	LOC495519	Xenopus laevis hypothetical LOC495519, mRNA (cDNA clone IMAGE:5506677), partial cds [BC085224]		495519	BC085224	uncharacterized LOC495519
A_10_P202883	-2.71114		Rep: Histone H2A type 1 - Xenopus laevis (African clawed frog), complete [TC445933]
A_10_P048501	-2.70742	LOC398058	Xenopus laevis gene 19 mRNA, partial cds [U41861]		398058	U41861	gene 19
A_10_P248753	-2.70086		Rep: Cytochrome c oxidase assembly protein COX11, mitochondrial precursor. - Xenopus tropicalis, partial (60%) [TC444847]
A_10_P074285	-2.69765	ankrd52	Xenopus laevis hypothetical protein LOC431863, mRNA (cDNA clone IMAGE:6641829), partial cds [BC070767]		431863	BC070767	ankyrin repeat domain 52
A_10_P255262	-2.69458		Rep: LOC398627 protein - Xenopus laevis (African clawed frog), partial (25%) [TC463012]
A_10_P222993	-2.69158	bora	Xenopus laevis bora, aurora kinase A activator (bora), mRNA [NM_001092891]		444789	NM_001092891	bora, aurora kinase A activator
A_10_P013125	-2.6901
A_10_P195733	-2.67409
A_10_P185558	-2.66434		Rep: Collagen alpha-1(XII) chain precursor. - Xenopus tropicalis, partial (7%) [TC439669]
A_10_P264437	-2.66316
A_10_P003432	-2.65165	naaladl1	Xenopus laevis hypothetical protein LOC100036903, mRNA (cDNA clone IMAGE:8531238), partial cds [BC129625]		100036903	BC129625	N-acetylated alpha-linked acidic dipeptidase-like 1
A_10_P041551	-2.64265	chaf1b	Xenopus laevis chromatin assembly factor 1, subunit B (p60) (chaf1b), mRNA [NM_001096726]		779086	NM_001096726	chromatin assembly factor 1, subunit B (p60)
A_10_P027124	-2.63785	col2a1b	Xenopus laevis collagen, type II, alpha 1 (col2a1b), mRNA [NM_001087791]		397739	NM_001087791	collagen, type II, alpha 1
A_10_P009376	-2.62179	kiaa0101	Xenopus laevis KIAA0101 (kiaa0101), mRNA [NM_001095514]		496365	NM_001095514	KIAA0101
A_10_P065204	-2.6175	grhpr.2	Xenopus laevis glyoxylate reductase/hydroxypyruvate reductase, gene 2 (grhpr.2), mRNA [NM_001089027]		398508	NM_001089027	glyoxylate reductase/hydroxypyruvate reductase, gene 2
A_10_P002639	-2.61456	c2orf40	Xenopus laevis chromosome 2 open reading frame 40 (c2orf40), mRNA [NM_001085712]		373779	NM_001085712	chromosome 2 open reading frame 40
A_10_P046256	-2.60816	ctsk	Xenopus laevis cathepsin K (ctsk), mRNA [NM_001112843]		100127265	NM_001112843	cathepsin K
A_10_P137368	-2.60426	irx4-b	Xenopus laevis iroquois homeobox 4 (irx4-b), mRNA [NM_001161391]		100301956	NM_001161391	iroquois homeobox 4
A_10_P036156	-2.60212	dcn	Xenopus laevis decorin (dcn), mRNA [NM_001094189]		447482	NM_001094189	decorin
A_10_P033651	-2.60194	fbxl22	Xenopus laevis F-box and leucine-rich repeat protein 22 (fbxl22), mRNA [NM_001096890]		779270	NM_001096890	F-box and leucine-rich repeat protein 22
A_10_P027391	-2.59312	gna0	Xenopus laevis G protein alpha subunit (gna0), mRNA [NM_001088060]		397896	NM_001088060	G protein alpha subunit
A_10_P248688	-2.59042		Rep: Type XI collagen alpha-1 chain precursor - Rattus norvegicus (Rat), partial (9%) [TC461142]
A_10_P009586	-2.5884	MGC97884	Xenopus laevis uncharacterized protein MGC97884 (MGC97884), mRNA [NM_001095844]		734363	NM_001095844	uncharacterized protein MGC97884
A_10_P036721	-2.57256	fibcd1-a	Xenopus laevis fibrinogen C domain containing 1 (fibcd1-a), mRNA [NM_001093956]		447249	NM_001093956	fibrinogen C domain containing 1
A_10_P056142	-2.56873		BX844349 Xenopus laevis unfertilized egg cDNA library Xenopus laevis cDNA clone IMAGp998I049020 ; IMAGE:3744075 5', mRNA sequence [BX844349]			BX844349
A_10_P043568	-2.56738	MGC80802	Xenopus laevis MGC80802 protein (MGC80802), mRNA [NM_001092338]		444234	NM_001092338	MGC80802 protein
A_10_P244713	-2.56712	col1a1	Xenopus laevis collagen, type I, alpha 1 (col1a1), mRNA [NM_001087352]		380515	NM_001087352	collagen, type I, alpha 1
A_10_P006318	-2.56711	angptl7	Xenopus laevis angiopoietin-like 7 (angptl7), mRNA [NM_001092928]		444826	NM_001092928	angiopoietin-like 7
A_10_P224323	-2.56645	racgap1	Xenopus laevis Rac GTPase activating protein 1 (racgap1), mRNA [NM_001091351]		431862	NM_001091351	Rac GTPase activating protein 1
A_10_P034731	-2.55941	cdca5-a	Xenopus laevis cell division cycle associated 5 (cdca5-a), mRNA [NM_001095610]		733230	NM_001095610	cell division cycle associated 5
A_10_P013277	-2.55744		BJ032949 NIBB Mochii normalized Xenopus neurula library Xenopus laevis cDNA clone XL019e05 5', mRNA sequence [BJ032949]			BJ032949
A_10_P017921	-2.55087		AGENCOURT_8097520 NICHD XGC Emb4 Xenopus laevis cDNA clone IMAGE:5572660 5', mRNA sequence [BQ732654]			BQ732654
A_10_P001686	-2.54777		cm26g12.w1 Blackshear [AW643172]			AW643172
A_10_P269892	-2.54513		Rep: UDP-N-acetyl glucosamine-2-epimerase - Psychroflexus torquis ATCC 700755, partial (6%) [TC467121]
A_10_P263052	-2.53911		Rep: Melanoma antigen recognized by T-cells 1 (MART-1) (Melan-A protein) (Antigen SK29-AA) (Antigen LB39-AA). - Xenopus tropicalis, partial (78%) [TC465216]
A_10_P005152	-2.51625	smyd1	Xenopus laevis SET and MYND domain containing 1 (smyd1), mRNA [NM_001091994]		443889	NM_001091994	SET and MYND domain containing 1
A_10_P220998	-2.50543	phgdh	Xenopus laevis phosphoglycerate dehydrogenase (phgdh), mRNA [NM_001097781]		100037051	NM_001097781	phosphoglycerate dehydrogenase
A_10_P048516	-2.5033	crybb1	Xenopus laevis crystallin, beta B1 (crybb1), mRNA [NM_001087773]		397730	NM_001087773	crystallin, beta B1
A_10_P276437	-2.48879		Rep: Amine oxidase - Methylobacterium extorquens PA1, partial (5%) [TC468801]
A_10_P110624	-2.48389		Rep: Keratin, type II cytoskeletal (XENCK55(5/6)) - Xenopus laevis (African clawed frog), complete [TC457006]
A_10_P016866	-2.47527
A_10_P191648	-2.46847	aifm2	Xenopus laevis apoptosis-inducing factor, mitochondrion-associated, 2 (aifm2), mRNA [NM_001097928]		100049086	NM_001097928	apoptosis-inducing factor, mitochondrion-associated, 2
A_10_P269317	-2.46724	hspa2	Xenopus laevis heat shock 70kDa protein 2 (hspa2), mRNA [NM_001092570]		444468	NM_001092570	heat shock 70kDa protein 2
A_10_P061724	-2.46553		Rep: IQ and ubiquitin-like domain-containing protein. - Xenopus tropicalis, partial (36%) [TC437254]
A_10_P128445	-2.45749	tuba1c	Xenopus laevis hypothetical protein LOC733365, mRNA (cDNA clone IMAGE:6929406), partial cds [BC133230]		733365	BC133230	tubulin, alpha 1c
A_10_P086620	-2.45732		AGENCOURT_73656035 NICHD_XGC_olfb Xenopus laevis cDNA clone IMAGE:8539805 5', mRNA sequence [EB483522]			EB483522
A_10_P191083	-2.45317	asb12.2	Xenopus laevis ankyrin repeat and SOCS box containing 12 (asb12.2), mRNA [NM_001086384]		379543	NM_001086384	ankyrin repeat and SOCS box containing 12
A_10_P013306	-2.44571		BJ035805 NIBB Mochii normalized Xenopus neurula library Xenopus laevis cDNA clone XL024e19 5', mRNA sequence [BJ035805]			BJ035805
A_10_P219648	-2.44216		Rep: Mitochondrial intermediate peptidase, mitochondrial precursor (EC 3.4.24.59) (MIP). - Xenopus tropicalis, partial (14%) [TC452002]
A_10_P003374	-2.4338	txndc9	Xenopus laevis thioredoxin domain containing 9 (txndc9), mRNA [NM_001087441]		386603	NM_001087441	thioredoxin domain containing 9
A_10_P135463	-2.43224	rcn3	Xenopus laevis reticulocalbin 3, EF-hand calcium binding domain (rcn3), mRNA [NM_001093490]		446794	NM_001093490	reticulocalbin 3, EF-hand calcium binding domain
A_10_P252232	-2.43195		Rep: B-cell CLL/lymphoma 7 protein family member A - Xenopus laevis (African clawed frog), partial (78%) [TC462164]
A_10_P084330	-2.41523		AGENCOURT_75667400 NICHD_XGC_thy Xenopus laevis cDNA clone IMAGE:8546921 5', mRNA sequence [EB646526]			EB646526
A_10_P162433	-2.41266
A_10_P002866	-2.41236	atp12a-b	Xenopus laevis ATPase, H+/K+ transporting, nongastric, alpha polypeptide (atp12a-b), mRNA [NM_001086127]		379283	NM_001086127	ATPase, H+/K+ transporting, nongastric, alpha polypeptide
A_10_P023422	-2.41171		AGENCOURT_13996922 NICHD_XGC_Tad2 Xenopus laevis cDNA clone IMAGE:6936352 5', mRNA sequence [CD099992]			CD099992
A_10_P173528	-2.41083	hsph1-a	Xenopus laevis heat shock 105kDa/110kDa protein 1 (hsph1-a), mRNA [NM_001092168]		444063	NM_001092168	heat shock 105kDa/110kDa protein 1
A_10_P053954	-2.41079		AGENCOURT_10490354 NICHD XGC Emb1 Xenopus laevis cDNA clone IMAGE:6636257 5', mRNA sequence [BU910450]			BU910450
A_10_P053719	-2.40989		AGENCOURT_14161598 NICHD_XGC_Brn1 Xenopus laevis cDNA clone IMAGE:6953566 5', mRNA sequence [CD256925]			CD256925
A_10_P040516	-2.40865	nt5e	Xenopus laevis 5'-nucleotidase, ecto (CD73) (nt5e), mRNA [NM_001095994]		734513	NM_001095994	5'-nucleotidase, ecto (CD73)
A_10_P008911	-2.40695	LOC495445	Xenopus laevis uncharacterized LOC495445 (LOC495445), mRNA [NM_001095098]		495445	NM_001095098	uncharacterized LOC495445
A_10_P065989	-2.39997	thdl20-a	Xenopus laevis thyroid hormone down-regulated protein XL20 (gene 20) mRNA, partial cds [U46575]		378560	U46575	thyroid hormone down-regulated protein (gene 20)
A_10_P194423	-2.39902		AGENCOURT_10239638 NICHD XGC Ov1 Xenopus laevis cDNA clone IMAGE:6316680 5', mRNA sequence [BU899955]			BU899955
A_10_P010939	-2.39477
A_10_P002132	-2.38807	fucolectin	Xenopus laevis x-epilectin (fucolectin), mRNA [NM_001095522]		496374	NM_001095522	x-epilectin
A_10_P151058	-2.38569
A_10_P207513	-2.38037	col1a1	Xenopus laevis collagen, type I, alpha 1 (col1a1), mRNA [NM_001087352]		380515	NM_001087352	collagen, type I, alpha 1
A_10_P065039	-2.36803		za34d11.x1 Xenopus EST library Xenopus laevis cDNA clone za34d11 5', mRNA sequence [AW158054]			AW158054
A_10_P056002	-2.36283		dd93g01.y1 Wellcome CRC pcDNAI egg Xenopus laevis cDNA clone IMAGE:3431977 5', mRNA sequence [BG348426]			BG348426
A_10_P191098	-2.35175		Rep: Protein FAM98A. - Xenopus tropicalis, partial (44%) [TC441664]
A_10_P057562	-2.35074	LOC445834	Xenopus laevis cDNA clone MGC:132071 IMAGE:6643797, complete cds [BC106616]		445834	BC106616	uncharacterized LOC445834
A_10_P040276	-2.3506	wnt7b	Xenopus laevis wingless-type MMTV integration site family, member 7B (wnt7b), mRNA [NM_001090733]		399364	NM_001090733	wingless-type MMTV integration site family, member 7B
A_10_P036436	-2.35053	pcnp.2	Xenopus laevis PEST proteolytic signal containing nuclear protein, gene 2 (pcnp.2), mRNA [NM_001087201]		380362	NM_001087201	PEST proteolytic signal containing nuclear protein, gene 2
A_10_P237003	-2.34703		Rep: Fibrillin-1 precursor. - Xenopus tropicalis, partial (3%) [TC457586]
A_10_P008413	-2.34506	aspn	Xenopus laevis asporin (aspn), mRNA [NM_001094736]		495030	NM_001094736	asporin
A_10_P235443	-2.34454		Rep: Collagen alpha-1(XVII) chain - Homo sapiens (Human), partial (6%) [TC457073]
A_10_P192148	-2.33288		Rep: Major facilitator superfamily MFS_1 precursor - Metallosphaera sedula (strain ATCC 51363 / DSM 5348), partial (6%) [TC442040]
A_10_P243618	-2.32926		Rep: Transcriptional regulator, AraC family - Bordetella petrii, partial (6%) [TC459630]
A_10_P267992	-2.3221		Rep: ATP-dependent protease La - Bacillus sp. NRRL B-14911, partial (5%) [TC466578]
A_10_P016832	-2.32153		DC091062 Yamamoto [DC091062]			DC091062
A_10_P220448	-2.3177
A_10_P132539	-2.31728		Rep: MGC68952 protein - Xenopus laevis (African clawed frog), complete [TC416187]
A_10_P118276	-2.3139		BJ638358 NIBB Mochii normalized Xenopus early gastrula library Xenopus laevis cDNA clone XL198d03 3', mRNA sequence [BJ638358]			BJ638358
A_10_P009850	-2.31067
A_10_P199188	-2.3039		Rep: MGC84761 protein - Xenopus laevis (African clawed frog), partial (33%) [TC446182]
A_10_P040661	-2.29669	LOC100126633	Xenopus laevis uncharacterized LOC100126633 (LOC100126633), mRNA [NM_001110738]		100126633	NM_001110738	uncharacterized LOC100126633
A_10_P209238	-2.2913	col1a1	Xenopus laevis collagen, type I, alpha 1 (col1a1), mRNA [NM_001087352]		380515	NM_001087352	collagen, type I, alpha 1
A_10_P035611	-2.29036	abhd3	Xenopus laevis abhydrolase domain containing 3 (abhd3), mRNA [NM_001095957]		734476	NM_001095957	abhydrolase domain containing 3
A_10_P178058	-2.2894		Rep: Col1a2-prov protein - Xenopus laevis (African clawed frog), partial (18%) [TC436909]
A_10_P026240	-2.28852
A_10_P263447	-2.28806		Rep: Inhibitor of growth protein 3 (p47ING3 protein). - Xenopus tropicalis, partial (8%) [TC465311]
A_10_P057057	-2.28666	lyz	Xenopus laevis hypothetical protein LOC443604, mRNA (cDNA clone IMAGE:4965542), partial cds [BC072985]		443604	BC072985	lysozyme
A_10_P207128	-2.28631		Rep: Keratin, type II cytoskeletal (XENCK55(5/6)) - Xenopus laevis (African clawed frog), partial (14%) [TC447471]
A_10_P184103	-2.28551		Rep: Aryl-alcohol dehydrogenase - Mycobacterium smegmatis (strain ATCC 700084 / mc(2)155), partial (5%) [TC439129]
A_10_P003317	-2.28516	mrps17	Xenopus laevis mitochondrial ribosomal protein S17 (mrps17), mRNA [NM_001087434]		380597	NM_001087434	mitochondrial ribosomal protein S17
A_10_P004455	-2.28458	slc34a2-b	Xenopus laevis solute carrier family 34 (type II sodium/phosphate contransporter), member 2 (slc34a2-b), mRNA [NM_001172115]		100337570	NM_001172115	solute carrier family 34 (type II sodium/phosphate contransporter), member 2
A_10_P272372	-2.27929	col1a1	Xenopus laevis collagen, type I, alpha 1 (col1a1), mRNA [NM_001087352]		380515	NM_001087352	collagen, type I, alpha 1
A_10_P017760	-2.27899
A_10_P071150	-2.27645		Rep: histone cluster 4, H4 - Mus musculus, complete [TC457969]
A_10_P184758	-2.27588		Rep: Col1a1 protein - Xenopus laevis (African clawed frog), partial (12%) [TC439358]
A_10_P174423	-2.27572		AGENCOURT_11263661 NICHD_XGC_Tad2 Xenopus laevis cDNA clone IMAGE:6876033 5', mRNA sequence [CB200905]			CB200905
A_10_P234773	-2.27456		Rep: Abnormal spindle-like microcephaly-associated protein (Abnormal spindle protein homolog) (Asp homolog). - Xenopus tropicalis, partial (9%) [TC456863]
A_10_P055257	-2.27454		zb08e12.x50 Xenopus EST library Xenopus laevis cDNA clone zb08e12 5', mRNA sequence [AW159830]			AW159830
A_10_P208803	-2.27445		Rep: TonB domain/peptidase M56 domain protein - Algoriphagus sp. PR1, partial (3%) [TC448096]
A_10_P001373	-2.27061
A_10_P165163	-2.27019
A_10_P141143	-2.27004	shmt2	Xenopus laevis serine hydroxymethyltransferase 2 (mitochondrial) (shmt2), mRNA [NM_001093900]		447193	NM_001093900	serine hydroxymethyltransferase 2 (mitochondrial)
A_10_P000059	-2.26826	col1a1	Xenopus laevis collagen, type I, alpha 1 (col1a1), mRNA [NM_001087352]		380515	NM_001087352	collagen, type I, alpha 1
A_10_P148508	-2.26813		Rep: MGC83110 protein - Xenopus laevis (African clawed frog), partial (31%) [TC425178]
A_10_P109844	-2.26716	tlr7	Xenopus laevis tlr7 mRNA for toll-like receptor7, partial cds [AB280754]		100049785	AB280754	toll-like receptor 7
A_10_P037036	-2.26027	nat16	Xenopus laevis N-acetyltransferase 16 (GCN5-related, putative) (nat16), mRNA [NM_001127854]		100158414	NM_001127854	N-acetyltransferase 16 (GCN5-related, putative)
A_10_P215638	-2.26006		Rep: GCN1-like protein 1 (HsGCN1). - Xenopus tropicalis, partial (8%) [TC450591]
A_10_P080355	-2.25946		AGENCOURT_11263721 NICHD_XGC_Tad2 Xenopus laevis cDNA clone IMAGE:6875941 5', mRNA sequence [CB200818]			CB200818
A_10_P270187	-2.25564	tuba3c	Xenopus laevis tubulin, alpha 3c (tuba3c), mRNA [NM_001086054]		379210	NM_001086054	tubulin, alpha 3c
A_10_P026995	-2.25544	wnt3a	Xenopus laevis wingless-type MMTV integration site family, member 3A (wnt3a), mRNA [NM_001085874]		378679	NM_001085874	wingless-type MMTV integration site family, member 3A
A_10_P210933	-2.25346		Rep: DEP domain-containing protein 1A - Xenopus laevis (African clawed frog), partial (28%) [TC448855]
A_10_P007367	-2.25254	shmt2	Xenopus laevis serine hydroxymethyltransferase 2 (mitochondrial) (shmt2), mRNA [NM_001093900]		447193	NM_001093900	serine hydroxymethyltransferase 2 (mitochondrial)
A_10_P235543	-2.25113		Rep: Abnormal spindle-like microcephaly-associated protein (Abnormal spindle protein homolog) (Asp homolog). - Xenopus tropicalis, partial (6%) [TC457104]
A_10_P000124	-2.24785	lgalsvb-a	Xenopus laevis galectin family xgalectin-Vb (lgalsvb-a), mRNA [NM_001085573]		373571	NM_001085573	galectin family xgalectin-Vb
A_10_P194918	-2.24652		Rep: Cartilage oligomeric matrix protein precursor (COMP). - Xenopus tropicalis, partial (4%) [TC443040]
A_10_P004594	-2.24444	lrrcc1	Xenopus laevis leucine rich repeat and coiled-coil centrosomal protein 1 (lrrcc1), mRNA [NM_001091416]		431936	NM_001091416	leucine rich repeat and coiled-coil centrosomal protein 1
A_10_P006631	-2.23998	hsph1-b	Xenopus laevis heat shock 105kDa/110kDa protein 1 (hsph1-b), mRNA [NM_001093223]		446527	NM_001093223	heat shock 105kDa/110kDa protein 1
A_10_P161988	-2.23916		Rep: MGC81086 protein - Xenopus laevis (African clawed frog), complete [TC430799]
A_10_P013011	-2.23571		Rep: XTimeless1 - Xenopus laevis (African clawed frog), complete [TC416201]
A_10_P094993	-2.23416	krt12	Xenopus laevis keratin 12 (krt12), mRNA [NM_001088963]		398464	NM_001088963	keratin 12
A_10_P020723	-2.23269		BX854313 NICHD_XGC_Brn1 Xenopus laevis cDNA clone IMAGp998N2410584 ; IMAGE:4741079 5', mRNA sequence [BX854313]			BX854313
A_10_P058557	-2.22277		AGENCOURT_73657187 NICHD_XGC_olfb Xenopus laevis cDNA clone IMAGE:8540281 5', mRNA sequence [EB473771]			EB473771
A_10_P038721	-2.22255	col2a1b	Xenopus laevis collagen, type II, alpha 1 (col2a1b), mRNA [NM_001087791]		397739	NM_001087791	collagen, type II, alpha 1
A_10_P140298	-2.22217	mettl17	Xenopus laevis methyltransferase like 17 (mettl17), mRNA [NM_001092070]		443965	NM_001092070	methyltransferase like 17
A_10_P236313	-2.22198		Rep: SJCHGC09511 protein - Schistosoma japonicum (Blood fluke), partial (9%) [TC457366]
A_10_P243118	-2.22185		Rep: Chromosome chr15 scaffold_37, whole genome shotgun sequence - Vitis vinifera (Grape), partial (6%) [TC459481]
A_10_P242858	-2.21847		Rep: Transcriptional regulator, TetR family protein - Marinomonas sp. MED121, partial (7%) [TC459419]
A_10_P250697	-2.21184	kif4a	Xenopus laevis kinesin family member 4A (kif4a), mRNA [NM_001087550]		394332	NM_001087550	kinesin family member 4A
A_10_P007245	-2.20837	ankrd2-b	Xenopus laevis ankyrin repeat domain 2 (stretch responsive muscle) (ankrd2-b), mRNA [NM_001093684]		447042	NM_001093684	ankyrin repeat domain 2 (stretch responsive muscle)
A_10_P138633	-2.20748	col2a1b	Xenopus laevis collagen, type II, alpha 1 (col2a1b), mRNA [NM_001087791]		397739	NM_001087791	collagen, type II, alpha 1
A_10_P196553	-2.19974
A_10_P002431	-2.19763	znf750-a	Xenopus laevis zinc finger protein 750 (znf750-a), mRNA [NM_001085997]		379153	NM_001085997	zinc finger protein 750
A_10_P025753	-2.19696		AGENCOURT_18789871 NICHD_XGC_Te2N Xenopus laevis cDNA clone IMAGE:7202454 5', mRNA sequence [CK799015]			CK799015
A_10_P186678	-2.19021	pdcd6	Xenopus laevis programmed cell death 6 (pdcd6), mRNA [NM_001087103]		380264	NM_001087103	programmed cell death 6
A_10_P009611	-2.1876	atad3a-a	Xenopus laevis ATPase family, AAA domain containing 3A (atad3a-a), mRNA [NM_001095861]		734380	NM_001095861	ATPase family, AAA domain containing 3A
A_10_P017021	-2.18601		BP721556 Osada Taira anterior neuroectoderm (ANE) pCS105 cDNA library Xenopus laevis cDNA clone XL404a05ex 3', mRNA sequence [BP721556]			BP721556
A_10_P236788	-2.18465	cnksr1	Xenopus laevis hypothetical protein LOC100158310, mRNA (cDNA clone IMAGE:4031412), partial cds [BC160744]		100158310	BC160744	connector enhancer of kinase suppressor of Ras 1
A_10_P139093	-2.17842	MGC83104	Xenopus laevis uncharacterized protein MGC83104 (MGC83104), mRNA [NM_001091039]		414454	NM_001091039	uncharacterized protein MGC83104
A_10_P007120	-2.17788	capn1	Xenopus laevis calpain 1, (mu/I) large subunit (capn1), mRNA [NM_001093584]		446888	NM_001093584	calpain 1, (mu/I) large subunit
A_10_P133385	-2.16922	pif1	Xenopus laevis PIF1 5'-to-3' DNA helicase (pif1), mRNA [NM_001096061]		734585	NM_001096061	PIF1 5'-to-3' DNA helicase
A_10_P160403	-2.16778		Rep: Predicted protein - Pichia stipitis (Yeast), partial (9%) [TC429278]
A_10_P087515	-2.16768		AGENCOURT_90754724 NICHD_XGC_int_m Xenopus laevis cDNA clone IMAGE:8822244 5', mRNA sequence [EG567232]			EG567232
A_10_P034821	-2.16526	grhpr.2	Xenopus laevis glyoxylate reductase/hydroxypyruvate reductase, gene 2 (grhpr.2), mRNA [NM_001089027]		398508	NM_001089027	glyoxylate reductase/hydroxypyruvate reductase, gene 2
A_10_P143118	-2.16454	snupn	Xenopus laevis snurportin 1 (snupn), mRNA [NM_001085993]		379149	NM_001085993	snurportin 1
A_10_P205413	-2.16438	hspa5b	Xenopus laevis heat shock 70 kDa protein 5b (hspa5b), mRNA [NM_001172177]		100337562	NM_001172177	heat shock 70 kDa protein 5b
A_10_P130851	-2.16387		AGENCOURT_77746230 NICHD_XGC_skin_m Xenopus laevis cDNA clone IMAGE:8641320 5', mRNA sequence [EB738089]			EB738089
A_10_P270817	-2.16254	cps1	Xenopus laevis carbamoyl-phosphate synthase 1, mitochondrial (cps1), mRNA [NM_001095640]		733340	NM_001095640	carbamoyl-phosphate synthase 1, mitochondrial
A_10_P032661	-2.15867	arl9	Xenopus laevis ADP-ribosylation factor-like 9 (arl9), mRNA [NM_001096919]		779299	NM_001096919	ADP-ribosylation factor-like 9
A_10_P078085	-2.15847		S10-1-H8 Stage 10+ Gastrula Library Xenopus laevis cDNA 5' similar to Xenopus EST da03d10.y1 bl59d12.w1, mRNA sequence [BG409553]			BG409553
A_10_P136618	-2.14942		AGENCOURT_78604546 NICHD_XGC_skin_m Xenopus laevis cDNA clone IMAGE:8640744 3', mRNA sequence [EB729177]			EB729177
A_10_P259552	-2.13867		Rep: Cartilage associated protein - Gallus gallus (Chicken), partial (92%) [TC464243]
A_10_P258082	-2.13852		Rep: COG0491: Zn-dependent hydrolases, including glyoxylases - Magnetospirillum magnetotacticum MS-1, partial (5%) [TC463818]
A_10_P217793	-2.13552		Rep: MGC81854 protein - Xenopus laevis (African clawed frog), complete [TC451348]
A_10_P169963	-2.1352	col1a1	Xenopus laevis collagen, type I, alpha 1 (col1a1), mRNA [NM_001087352]		380515	NM_001087352	collagen, type I, alpha 1
A_10_P146413	-2.13402		Rep: MGC80407 protein - Xenopus laevis (African clawed frog), partial (5%) [TC424113]
A_10_P007094	-2.13335	idua	Xenopus laevis iduronidase, alpha-L- (idua), mRNA [NM_001093562]		446866	NM_001093562	iduronidase, alpha-L-
A_10_P169438	-2.13326	dhtkd1	Xenopus laevis dehydrogenase E1 and transketolase domain containing 1 (dhtkd1), mRNA [NM_001090926]		403360	NM_001090926	dehydrogenase E1 and transketolase domain containing 1
A_10_P013543	-2.12879
A_10_P020775	-2.12865		BX854983 NICHD_XGC_Sp1 Xenopus laevis cDNA clone IMAGp998F169478 ; IMAGE:4175247 5', mRNA sequence [BX854983]			BX854983
A_10_P229608	-2.1271		Rep: Plscr2 protein - Xenopus laevis (African clawed frog), partial (12%) [TC455236]
A_10_P192163	-2.126
A_10_P209123	-2.1229	nat16	Xenopus laevis N-acetyltransferase 16 (GCN5-related, putative) (nat16), mRNA [NM_001127854]		100158414	NM_001127854	N-acetyltransferase 16 (GCN5-related, putative)
A_10_P042281	-2.11383	zic2-b	Xenopus laevis Zic family member 2 (zic2-b), mRNA [NM_001085959]		379115	NM_001085959	Zic family member 2
A_10_P100166	-2.11294		DC134369 Yamamoto [DC134369]			DC134369
A_10_P256877	-2.10954	blm	Xenopus laevis Bloom syndrome, RecQ helicase-like (blm), mRNA [NM_001085626]		373628	NM_001085626	Bloom syndrome, RecQ helicase-like
A_10_P035811	-2.10915	loxl2	Xenopus laevis lysyl oxidase-like 2 (loxl2), mRNA [NM_001127785]		100158339	NM_001127785	lysyl oxidase-like 2
A_10_P216813	-2.10289
A_10_P261602	-2.10143	slc20a1-b	Xenopus laevis solute carrier family 20 (phosphate transporter), member 1 (slc20a1-b), mRNA [NM_001089818]		398846	NM_001089818	solute carrier family 20 (phosphate transporter), member 1
A_10_P025206	-2.09652
A_10_P006289	-2.09513	pacsin3	Xenopus laevis protein kinase C and casein kinase substrate in neurons 3 (pacsin3), mRNA [NM_001092905]		444803	NM_001092905	protein kinase C and casein kinase substrate in neurons 3
A_10_P215768	-2.09335	ptcd1	Xenopus laevis pentatricopeptide repeat domain 1 (ptcd1), mRNA [NM_001095190]		495833	NM_001095190	pentatricopeptide repeat domain 1
A_10_P003792	-2.08859	atad3a-b	Xenopus laevis ATPase family, AAA domain containing 3A (atad3a-b), mRNA [NM_001089657]		398759	NM_001089657	ATPase family, AAA domain containing 3A
A_10_P024787	-2.08792
A_10_P031451	-2.08717	LOC100037215	Xenopus laevis uncharacterized LOC100037215 (LOC100037215), mRNA [NM_001097904]		100037215	NM_001097904	uncharacterized LOC100037215
A_10_P012420	-2.08682		dae12e04.x1 NICHD XGC Lu1 Xenopus laevis cDNA clone IMAGE:4633831 3', mRNA sequence [BG552014]			BG552014
A_10_P031921	-2.08313	hla-drb1	Xenopus laevis major histocompatibility complex, class II, DR beta 1 (hla-drb1), mRNA [NM_001114771]		100137617	NM_001114771	major histocompatibility complex, class II, DR beta 1
A_10_P263242	-2.0791
A_10_P230083	-2.07854	col1a1	Xenopus laevis collagen, type I, alpha 1 (col1a1), mRNA [NM_001087352]		380515	NM_001087352	collagen, type I, alpha 1
A_10_P020291	-2.07682	ska3	Xenopus laevis spindle and kinetochore associated complex subunit 3 (ska3), mRNA [NM_001127749]		100158292	NM_001127749	spindle and kinetochore associated complex subunit 3
A_10_P230023	-2.0755	col1a1	Xenopus laevis collagen, type I, alpha 1 (col1a1), mRNA [NM_001087352]		380515	NM_001087352	collagen, type I, alpha 1
A_10_P258417	-2.07549
A_10_P000272	-2.07545	gdf3	Xenopus laevis growth differentiation factor 3 (gdf3), mRNA [NM_001087497]		394305	NM_001087497	growth differentiation factor 3
A_10_P078005	-2.07415		AGENCOURT_11244067 NICHD_XGC_Tad2 Xenopus laevis cDNA clone IMAGE:6872406 5', mRNA sequence [CB197522]			CB197522
A_10_P044841	-2.07032	rcc1-b	Xenopus laevis regulator of chromosome condensation 1 (rcc1-b), mRNA [NM_001091915]		443810	NM_001091915	regulator of chromosome condensation 1
A_10_P174023	-2.06274		Rep: LOC100049723 protein - Xenopus laevis (African clawed frog), partial (38%) [TC435654]
A_10_P011855	-2.06135
A_10_P013130	-2.05988
A_10_P025140	-2.05761		AGENCOURT_15520947 NICHD_XGC_Kid1 Xenopus laevis cDNA clone IMAGE:7009098 5', mRNA sequence [CF522601]			CF522601
A_10_P025064	-2.0562
A_10_P207678	-2.05555		Rep: Bifunctional molybdenum cofactor biosynthesis protein C/molybdopterin- binding protein - Algoriphagus sp. PR1, partial (33%) [TC447662]
A_10_P007004	-2.05286	rcn3	Xenopus laevis reticulocalbin 3, EF-hand calcium binding domain (rcn3), mRNA [NM_001093490]		446794	NM_001093490	reticulocalbin 3, EF-hand calcium binding domain
A_10_P204328	-2.05275	riok1	Xenopus laevis RIO kinase 1 (riok1), mRNA [NM_001122693]		733148	NM_001122693	RIO kinase 1
A_10_P079865	-2.05082	frmd5	Xenopus laevis hypothetical protein LOC733222, mRNA (cDNA clone IMAGE:6857135), partial cds [BC094102]		733222	BC094102	FERM domain containing 5
A_10_P228048	-2.05069		Rep: Maturase K - Montia linearis, partial (9%) [TC454741]
A_10_P000149	-2.05018		AB092383 Xenopus laevis AGM region stage 46-52 Xenopus laevis cDNA clone No60 3', mRNA sequence [AB092383]			AB092383
A_10_P188398	-2.04785		Rep: MGC85403 protein - Xenopus laevis (African clawed frog), partial (27%) [TC440697]
A_10_P002786	-2.04646	tomm40	Xenopus laevis translocase of outer mitochondrial membrane 40 homolog (tomm40), mRNA [NM_001087140]		380301	NM_001087140	translocase of outer mitochondrial membrane 40 homolog
A_10_P003638	-2.04601	MGC68882	Xenopus laevis uncharacterized protein MGC68882 (MGC68882), mRNA [NM_001086480]		379640	NM_001086480	uncharacterized protein MGC68882
A_10_P005868	-2.04597	nt5dc1	Xenopus laevis 5'-nucleotidase domain containing 1 (nt5dc1), mRNA [NM_001092547]		444445	NM_001092547	5'-nucleotidase domain containing 1
A_10_P023893	-2.04542
A_10_P013529	-2.04223
A_10_P278187	-2.03665		Rep: Spondin-1 precursor (F-spondin) (Vascular smooth muscle cell growth- promoting factor). - Xenopus tropicalis, partial (4%) [TC469245]
A_10_P209478	-2.03528	neil3	Xenopus laevis cDNA clone IMAGE:4202684, partial cds [BC072255]		100380996	BC072255	nei endonuclease VIII-like 3
A_10_P222693	-2.03076		Rep: Integrin beta 5 subunit - Rattus sp, partial (7%) [TC453032]
A_10_P221088	-2.0272
A_10_P027276	-2.02667	mcm2	Xenopus laevis minichromosome maintenance complex component 2 (mcm2), mRNA [NM_001087290]		380451	NM_001087290	minichromosome maintenance complex component 2
A_10_P246458	-2.02651		AGENCOURT_77727003 NICHD_XGC_skin_m Xenopus laevis cDNA clone IMAGE:8644133 5', mRNA sequence [EB736110]			EB736110
A_10_P001611	-2.02599		Rep: MGC85010 protein - Xenopus laevis (African clawed frog), partial (7%) [TC450394]
A_10_P110124	-2.02174	krt12	Xenopus laevis keratin 12 (krt12), mRNA [NM_001088963]		398464	NM_001088963	keratin 12
A_10_P023281	-2.0207
A_10_P007765	-2.01985	ccna1	Xenopus laevis cyclin A1 (ccna1), mRNA [NM_001094201]		447494	NM_001094201	cyclin A1
A_10_P013507	-2.01911		BJ046308 NIBB Mochii normalized Xenopus neurula library Xenopus laevis cDNA clone XL006p15 3', mRNA sequence [BJ046308]			BJ046308
A_10_P031553	-2.01804	zp4-a	Xenopus laevis zona pellucida glycoprotein 4 (zp4-a), mRNA [NM_001087599]		394364	NM_001087599	zona pellucida glycoprotein 4
A_10_P059097	-2.01751	birc5.2-b	Xenopus laevis baculoviral IAP repeat containing 5 (birc5.2-b), mRNA [NM_001088943]		398454	NM_001088943	baculoviral IAP repeat containing 5
A_10_P007875	-2.01618	mycbp2	Xenopus laevis MYC binding protein 2, E3 ubiquitin protein ligase (mycbp2), mRNA [NM_001094294]		447587	NM_001094294	MYC binding protein 2, E3 ubiquitin protein ligase
A_10_P188778	-2.01478
A_10_P064869	-2.01409		AGENCOURT_77726435 NICHD_XGC_skin_m Xenopus laevis cDNA clone IMAGE:8642571 5', mRNA sequence [EB728761]			EB728761
A_10_P046876	-2.01352	ctsh	Xenopus laevis cathepsin H (ctsh), mRNA [NM_001097718]		100036949	NM_001097718	cathepsin H
A_10_P008090	-2.01041	coq7	Xenopus laevis coenzyme Q7 homolog, ubiquinone (coq7), mRNA [NM_001094453]		447783	NM_001094453	coenzyme Q7 homolog, ubiquinone
A_10_P037621	-2.0099	MGC130673	Xenopus laevis uncharacterized protein MGC130673 (MGC130673), mRNA [NM_001096820]		779198	NM_001096820	uncharacterized protein MGC130673
A_10_P067887	-2.00768		BX844612 Wellcome CRC pRN3 St10 5 Xenopus laevis cDNA clone IMAGp998F178492 ; IMAGE:3474832 5', mRNA sequence [BX844612]			BX844612
A_10_P268397	-2.00712
A_10_P027075	-2.00689	pdgfa	Xenopus laevis platelet-derived growth factor alpha polypeptide (pdgfa), mRNA [NM_001087835]		397765	NM_001087835	platelet-derived growth factor alpha polypeptide
A_10_P232783	-2.00631		AGENCOURT_70312711 NICHD_XGC_Ov1 Xenopus laevis cDNA clone IMAGE:8330274 5', mRNA sequence [DY568607]			DY568607
A_10_P142143	-2.00495	MGC82344	Xenopus laevis uncharacterized protein MGC82344 (MGC82344), mRNA [NM_001091648]		432190	NM_001091648	uncharacterized protein MGC82344
A_10_P192218	-2.00175	donson	Xenopus laevis downstream neighbor of SON (donson), mRNA [NM_001095087]		495432	NM_001095087	downstream neighbor of SON
A_10_P018103	-2.0006		AGENCOURT_8510846 NICHD XGC Emb4 Xenopus laevis cDNA clone IMAGE:4684261 5', mRNA sequence [BQ735436]			BQ735436
A_10_P121944	-2.0005		BP687659 Osada Taira anterior neuroectoderm (ANE) pCS105 cDNA library Xenopus laevis cDNA clone XL454o17ex 5', mRNA sequence [BP687659]			BP687659
A_10_P005909	-2.00032	hspa2	Xenopus laevis heat shock 70kDa protein 2 (hspa2), mRNA [NM_001092570]		444468	NM_001092570	heat shock 70kDa protein 2
