# Supplementary material for: Transcriptome profiling reveals male- and female-specific gene expression pattern and novel gene candidates for the control of sex determination and gonad development in Xenopus laevis
Source: Dev Genes Evol. 2019 Apr 10;229(2):53–72. doi: 10.1007/s00427-019-00630-y (PMC6500517; doi:10.1007/s00427-019-00630-y)
Supplement: Supplementary file 15 — (XLSX 25 kb) [file 427_2019_630_MOESM15_ESM.xlsx]

## Sheet: Arkusz1
Supplementary Table 15. Genes upregulated in ZW in relation to ZZ gonads at NF53.
ProbeName	Log FC ([F50] vs [F53])	GeneSymbol	Description	EnsemblID	EntrezGeneID	GenbankAccession	GeneName
A_10_P079665	5.22989	rbp2	Xenopus laevis hypothetical protein LOC733323, mRNA (cDNA clone IMAGE:6938379), partial cds [BC099323]		733323	BC099323	retinol binding protein 2, cellular
A_10_P034891	5.14671	xdm-w	Xenopus laevis DM-W (xdm-w), mRNA [NM_001114842]		100137717	NM_001114842	DM-W
A_10_P020778	4.84218		Rep: Mast cell function-associated antigen - Homo sapiens (Human), partial (16%) [TC453889]
A_10_P063229	4.26002		BX850664 NICHD_XGC_Sp1 Xenopus laevis cDNA clone IMAGp998H1310934 ; IMAGE:4962876 5', mRNA sequence [BX850664]			BX850664
A_10_P214968	4.15819
A_10_P230508	4.13741
A_10_P032636	3.80414	LOC100101274	Xenopus laevis uncharacterized LOC100101274 (LOC100101274), mRNA [NM_001099867]		100101274	NM_001099867	uncharacterized LOC100101274
A_10_P031826	3.77706	apcs	Xenopus laevis amyloid P component, serum protein (apcs), mRNA [NM_001098710]		100049775	NM_001098710	amyloid P component, serum protein
A_10_P038876	3.62587	elp6	Xenopus laevis elongator acetyltransferase complex subunit 6 (elp6), mRNA [NM_001096896]		779276	NM_001096896	elongator acetyltransferase complex subunit 6
A_10_P031501	3.59401	gp37	Xenopus laevis gp37 protein (gp37), mRNA [NM_001087917]		397807	NM_001087917	gp37 protein
A_10_P005850	3.52112	MGC83053	Xenopus laevis MGC83053 protein (MGC83053), mRNA [NM_001092535]		444433	NM_001092535	MGC83053 protein
A_10_P024878	3.51884		AGENCOURT_15201077 NICHD_XGC_Sp1 Xenopus laevis cDNA clone IMAGE:4965095 5', mRNA sequence [CF285110]			CF285110
A_10_P193718	3.47757		Rep: Homolog of Gallus gallus "K123 protein precursor. - Takifugu rubripes, partial (12%) [TC442634]
A_10_P003883	3.45809	MGC68723	Xenopus laevis uncharacterized protein MGC68723 (MGC68723), mRNA [NM_001089972]		398927	NM_001089972	uncharacterized protein MGC68723
A_10_P142053	3.45048	LOC397885	Xenopus laevis cyclin A1 (LOC397885), mRNA [NM_001088046]		397885	NM_001088046	cyclin A1
A_10_P097038	3.43502		DC034636 Osada Taira anterior endomesoderm (AEM) pCS105 cDNA library Xenopus laevis cDNA clone xlk56m20 5', mRNA sequence [DC034636]			DC034636
A_10_P005911	3.29541	LOC397885	Xenopus laevis cyclin A1 (LOC397885), mRNA [NM_001088046]		397885	NM_001088046	cyclin A1
A_10_P248358	3.2626		Rep: Melanoregulin - Xenopus tropicalis (Western clawed frog) (Silurana tropicalis), complete [TC461052]
A_10_P031161	3.22101	ighv3-74	Xenopus laevis hypothetical protein LOC398774, mRNA (cDNA clone IMAGE:4173253), partial cds [BC060338]		398774	BC060338	immunoglobulin heavy variable 3-74
A_10_P025086	3.15726		Rep: SJCHGC06855 protein - Schistosoma japonicum (Blood fluke), partial (9%) [TC423449]
A_10_P212213	3.10303		Rep: 50S ribosomal protein L34, chloroplast precursor - Arabidopsis thaliana (Mouse-ear cress), partial (10%) [TC449354]
A_10_P034246	3.09484	sftpc	Xenopus laevis surfactant, pulmonary-associated protein C (sftpc), mRNA [NM_001096721]		779071	NM_001096721	surfactant, pulmonary-associated protein C
A_10_P015534	3.06708		BJ634603 NIBB Mochii normalized Xenopus early gastrula library Xenopus laevis cDNA clone XL183h18 3', mRNA sequence [BJ634603]			BJ634603
A_10_P007430	3.0426	cyp19a1	Xenopus laevis cytochrome P450, family 19, subfamily A, polypeptide 1 (cyp19a1), mRNA [NM_001085653]		373656	NM_001085653	cytochrome P450, family 19, subfamily A, polypeptide 1
A_10_P021630	3.00886		AGENCOURT_11285891 Wellcome [CA982364]			CA982364
A_10_P062524	2.93951	lgalsia-a	Xenopus laevis galectin-Ia (lgalsia-a), mRNA [NM_001085570]		373567	NM_001085570	galectin-Ia
A_10_P020344	2.90655		BX850233 Wellcome CRC pSK St 10 5 Xenopus laevis cDNA clone IMAGp998K198353 ; IMAGE:3421578 5', mRNA sequence [BX850233]			BX850233
A_10_P235483	2.89189
A_10_P137218	2.87746	crybb2	Xenopus laevis crystallin, beta B2 (crybb2), mRNA [NM_001098436]		446980	NM_001098436	crystallin, beta B2
A_10_P008579	2.84633	krt5.2	Xenopus laevis keratin 5, gene 2 (krt5.2), mRNA [NM_001094942]		495267	NM_001094942	keratin 5, gene 2
A_10_P031981	2.83842	cryz	Xenopus laevis crystallin, zeta (quinone reductase) (cryz), mRNA [NM_001092961]		445846	NM_001092961	crystallin, zeta (quinone reductase)
A_10_P012391	2.82992
A_10_P143133	2.79215	dscc1	Xenopus laevis DNA replication and sister chromatid cohesion 1 (dscc1), mRNA [NM_001092607]		444505	NM_001092607	DNA replication and sister chromatid cohesion 1
A_10_P248318	2.7853	taf15	Xenopus laevis TAF15 RNA polymerase II, TATA box binding protein (TBP)-associated factor, 68kDa (taf15), mRNA [NM_001094207]		447500	NM_001094207	TAF15 RNA polymerase II, TATA box binding protein (TBP)-associated factor, 68kDa
A_10_P042306	2.78163	ag1-b	Xenopus laevis anterior gradient 1 (ag1-b), mRNA [NM_001088200]		397989	NM_001088200	anterior gradient 1
A_10_P040691	2.77106	rdd1	Xenopus laevis riddle 1 (rdd1), mRNA [NM_001088995]		398488	NM_001088995	riddle 1
A_10_P256312	2.75658	tmem62	Xenopus laevis transmembrane protein 62 (tmem62), mRNA [NM_001096973]		779354	NM_001096973	transmembrane protein 62
A_10_P017957	2.72047	ocm	Xenopus laevis oncomodulin (ocm), mRNA [NM_001174007]		100381013	NM_001174007	oncomodulin
A_10_P008283	2.71945	sftpc	Xenopus laevis cDNA clone IMAGE:6873521 [BC082924]		779071	BC082924	surfactant, pulmonary-associated protein C
A_10_P008265	2.71263	LOC494784	Xenopus laevis uncharacterized LOC494784 (LOC494784), mRNA [NM_001094618]		494784	NM_001094618	uncharacterized LOC494784
A_10_P262237	2.71072	dmtn	Xenopus laevis dematin actin binding protein (dmtn), mRNA [NM_001092254]		444150	NM_001092254	dematin actin binding protein
A_10_P048881	2.70711	npm2	Xenopus laevis nucleophosmin/nucleoplasmin 2 (npm2), mRNA [NM_001087558]		394336	NM_001087558	nucleophosmin/nucleoplasmin 2
A_10_P203498	2.69796
A_10_P122784	2.68151		AGENCOURT_69706510 NICHD_XGC_Emb10 Xenopus laevis cDNA clone IMAGE:8318430 5', mRNA sequence [DY553662]			DY553662
A_10_P143718	2.66578	spef1	Xenopus laevis sperm flagellar 1 (spef1), mRNA [NM_001096937]		779318	NM_001096937	sperm flagellar 1
A_10_P007765	2.65603	ccna1	Xenopus laevis cyclin A1 (ccna1), mRNA [NM_001094201]		447494	NM_001094201	cyclin A1
A_10_P021497	2.64966	btg4-a	Xenopus laevis B-cell translocation gene 4 (btg4-a), mRNA [NM_001087554]		394334	NM_001087554	B-cell translocation gene 4
A_10_P188778	2.63382
A_10_P044701	2.63206	gdpgp1	Xenopus laevis GDP-D-glucose phosphorylase 1 (gdpgp1), mRNA [NM_001110728]		100126619	NM_001110728	GDP-D-glucose phosphorylase 1
A_10_P024281	2.62428		AGENCOURT_14148175 NICHD_XGC_Eye1 Xenopus laevis cDNA clone IMAGE:6949571 5', mRNA sequence [CD327174]			CD327174
A_10_P160098	2.61842	krt5.2	Xenopus laevis keratin 5, gene 2 (krt5.2), mRNA [NM_001094942]		495267	NM_001094942	keratin 5, gene 2
A_10_P113156	2.59873
A_10_P007998	2.57909	tyw3	Xenopus laevis tRNA-yW synthesizing protein 3 homolog (tyw3), mRNA [NM_001094384]		447714	NM_001094384	tRNA-yW synthesizing protein 3 homolog
A_10_P149148	2.567	htatip2	Xenopus laevis HIV-1 Tat interactive protein 2, 30kDa (htatip2), mRNA [NM_001096049]		734572	NM_001096049	HIV-1 Tat interactive protein 2, 30kDa
A_10_P031386	2.55771	LOC100036876	Xenopus laevis uncharacterized LOC100036876 (LOC100036876), mRNA [NM_001097657]		100036876	NM_001097657	uncharacterized LOC100036876
A_10_P030991	2.55267	LOC100127305	Xenopus laevis uncharacterized LOC100127305 (LOC100127305), mRNA [NM_001112872]		100127305	NM_001112872	uncharacterized LOC100127305
A_10_P188118	2.54768		Rep: Zonadhesin precursor. - Xenopus tropicalis, partial (28%) [TC440614]
A_10_P070157	2.54112	ighv3-74	Xenopus laevis hypothetical protein LOC398774, mRNA (cDNA clone IMAGE:4173253), partial cds [BC060338]		398774	BC060338	immunoglobulin heavy variable 3-74
A_10_P055132	2.53044		zb04h03.x50 Xenopus EST library Xenopus laevis cDNA clone zb04h03 5', mRNA sequence [AW159622]			AW159622
A_10_P015390	2.52185		BJ630588 NIBB Mochii normalized Xenopus early gastrula library Xenopus laevis cDNA clone XL165n22 3', mRNA sequence [BJ630588]			BJ630588
A_10_P057292	2.52171	sncg-a	Xenopus laevis synuclein, gamma (breast cancer-specific protein 1) (sncg-a), mRNA [NM_001087359]		380522	NM_001087359	synuclein, gamma (breast cancer-specific protein 1)
A_10_P019739	2.50554		Rep: Crossover junction endonuclease EME1 - Mus musculus (Mouse), partial (16%) [TC429179]
A_10_P008965	2.49651		Xenopus laevis cDNA clone IMAGE:4174239 [BC085060]			BC085060
A_10_P149168	2.48868		Rep: fer-1-like 4 (C. elegans) (FER1L4) on chromosome 20 - Xenopus tropicalis, partial (6%) [TC425266]
A_10_P090150	2.47055		AGENCOURT_86344808 NICHD_XGC_bone Xenopus laevis cDNA clone IMAGE:8743902 5', mRNA sequence [EE306786]			EE306786
A_10_P137603	2.46577	npm2	Xenopus laevis nucleophosmin/nucleoplasmin 2 (npm2), mRNA [NM_001087558]		394336	NM_001087558	nucleophosmin/nucleoplasmin 2
A_10_P214538	2.45247		Rep: Bypass of stop codon protein 1 - Saccharomyces cerevisiae (Baker's yeast), partial (13%) [TC450231]
A_10_P016209	2.42759		BP684279 Osada Taira anterior neuroectoderm (ANE) pCS105 cDNA library Xenopus laevis cDNA clone XL445h24ex 5', mRNA sequence [BP684279]			BP684279
A_10_P124769	2.41569	MGC83053	Xenopus laevis MGC83053 protein (MGC83053), mRNA [NM_001092535]		444433	NM_001092535	MGC83053 protein
A_10_P002391	2.40435	capn8-a	Xenopus laevis calpain 8 (capn8-a), mRNA [NM_001085983]		379139	NM_001085983	calpain 8
A_10_P015160	2.39472		BJ619206 NIBB Mochii normalized Xenopus early gastrula library Xenopus laevis cDNA clone XL188h03 5', mRNA sequence [BJ619206]			BJ619206
A_10_P134438	2.39346
A_10_P179183	2.38795	slbp	Xenopus laevis stem-loop binding protein (slbp), mRNA [NM_001088357]		398073	NM_001088357	stem-loop binding protein
A_10_P071350	2.38632	hyou1	Xenopus laevis similar to calcium binding protein, 140 kDa, mRNA (cDNA clone IMAGE:6638738), partial cds [BC093532]		398531	BC093532	hypoxia up-regulated 1
A_10_P012893	2.38489		dai26a09.x1 NICHD XGC Sp1 Xenopus laevis cDNA clone IMAGE:4962713 3', mRNA sequence [BI312721]			BI312721
A_10_P187493	2.38456	MGC78792	Xenopus laevis MGC78792 protein (MGC78792), mRNA [NM_001093140]		446444	NM_001093140	MGC78792 protein
A_10_P041436	2.38185	MGC85247	Xenopus laevis MGC85247 protein (MGC85247), mRNA [NM_001093797]		447087	NM_001093797	MGC85247 protein
A_10_P013241	2.37759		AGENCOURT_15594540 NICHD_XGC_Eye1 Xenopus laevis cDNA clone IMAGE:7020099 5', mRNA sequence [CF548055]			CF548055
A_10_P048236	2.36575	nceh1	Xenopus laevis neutral cholesterol ester hydrolase 1 (nceh1), mRNA [NM_001099890]		100101305	NM_001099890	neutral cholesterol ester hydrolase 1
A_10_P013890	2.35805		Rep: coiled-coil-helix-coiled-coil-helix domain containing 8 - Canis familiaris, partial (52%) [TC459623]
A_10_P009987	2.35303
A_10_P266002	2.35096		Rep: Binding-protein-dependent transport systems inner membrane component - Mesorhizobium sp. (strain BNC1), partial (8%) [TC466028]
A_10_P078745	2.35042		AGENCOURT_11245036 NICHD_XGC_Tad2 Xenopus laevis cDNA clone IMAGE:6873490 5', mRNA sequence [CB198516]			CB198516
A_10_P103150	2.3481		AGENCOURT_77788919 NICHD_XGC_skin_m Xenopus laevis cDNA clone IMAGE:8642791 5', mRNA sequence [EB738249]			EB738249
A_10_P047166	2.34733	erlec1	Xenopus laevis endoplasmic reticulum lectin 1 (erlec1), mRNA [NM_001122883]		495829	NM_001122883	endoplasmic reticulum lectin 1
A_10_P269227	2.3386	ighv3-74	Xenopus laevis hypothetical protein LOC398774, mRNA (cDNA clone IMAGE:4173253), partial cds [BC060338]		398774	BC060338	immunoglobulin heavy variable 3-74
A_10_P007879	2.33532	pltp	Xenopus laevis phospholipid transfer protein (pltp), mRNA [NM_001094298]		447591	NM_001094298	phospholipid transfer protein
A_10_P133495	2.33265		AGENCOURT_55791526 NICHD_XGC_FaBN Xenopus laevis cDNA clone IMAGE:8075839 5', mRNA sequence [DT076766]			DT076766
A_10_P006227	2.32747	pdlim3	Xenopus laevis PDZ and LIM domain 3 (pdlim3), mRNA [NM_001092857]		444755	NM_001092857	PDZ and LIM domain 3
A_10_P003648	2.32486	lhx8	Xenopus laevis LIM homeobox 8 (lhx8), mRNA [NM_001086489]		379649	NM_001086489	LIM homeobox 8
A_10_P016634	2.32428		BP702600 Osada Taira anterior neuroectoderm (ANE) pCS105 cDNA library Xenopus laevis cDNA clone XL505k01ex 5', mRNA sequence [BP702600]			BP702600
A_10_P087515	2.3233		AGENCOURT_90754724 NICHD_XGC_int_m Xenopus laevis cDNA clone IMAGE:8822244 5', mRNA sequence [EG567232]			EG567232
A_10_P006338	2.31284	crybb2	Xenopus laevis crystallin, beta B2 (crybb2), mRNA [NM_001098436]		446980	NM_001098436	crystallin, beta B2
A_10_P023599	2.31275		AGENCOURT_14146509 NICHD_XGC_Eye1 Xenopus laevis cDNA clone IMAGE:6947746 5', mRNA sequence [CD254130]			CD254130
A_10_P006225	2.31133	rgr	Xenopus laevis retinal G protein coupled receptor (rgr), mRNA [NM_001092855]		444753	NM_001092855	retinal G protein coupled receptor
A_10_P013932	2.30978		DC135224 Yamamoto [DC135224]			DC135224
A_10_P161483	2.28449	uck2	Xenopus laevis uridine-cytidine kinase 2 (uck2), mRNA [NM_001094577]		494739	NM_001094577	uridine-cytidine kinase 2
A_10_P045766	2.28446	crygb	Xenopus laevis crystallin, gamma B (crygb), mRNA [NM_001087167]		380328	NM_001087167	crystallin, gamma B
A_10_P036191	2.28074	foxl2	Xenopus laevis forkhead box L2 (foxl2), mRNA [NM_001134784]		100188926	NM_001134784	forkhead box L2
A_10_P016564	2.27726	acy3	Xenopus laevis aspartoacylase (aminocyclase) 3 (acy3), mRNA [NM_001096959]		779340	NM_001096959	aspartoacylase (aminocyclase) 3
A_10_P038791	2.27351	MGC130940	Xenopus laevis uncharacterized protein MGC130940 (MGC130940), mRNA [NM_001096238]		734770	NM_001096238	uncharacterized protein MGC130940
A_10_P221983	2.27266		Rep: Secretion protein HlyD precursor - Prosthecochloris aestuarii DSM 271, partial (4%) [TC452786]
A_10_P009259	2.27171	mogat2.1	Xenopus laevis monoacylglycerol O-acyltransferase 2, gene 1 (mogat2.1), mRNA [NM_001095402]		496214	NM_001095402	monoacylglycerol O-acyltransferase 2, gene 1
A_10_P032181	2.26792	sncg-a	Xenopus laevis synuclein, gamma (breast cancer-specific protein 1) (sncg-a), mRNA [NM_001087359]		380522	NM_001087359	synuclein, gamma (breast cancer-specific protein 1)
A_10_P038707	2.26407	fbxo43	Xenopus laevis F-box protein 43 (fbxo43), mRNA [NM_001099868]		100101275	NM_001099868	F-box protein 43
A_10_P101080	2.25804		AGENCOURT_10767496 Wellcome [CA973742]			CA973742
A_10_P168063	2.25283		Rep: Chromosome 18 SCAF14637, whole genome shotgun sequence - Tetraodon nigroviridis (Green puffer), partial (88%) [TC433160]
A_10_P025347	2.24457
A_10_P075093	2.24215	fscn1	Xenopus laevis FSCN1 protein, mRNA (cDNA clone IMAGE:5161874), partial cds [BC077847]		446226	BC077847	FSCN1 protein
A_10_P216558	2.2403
A_10_P020201	2.23974		BX848834 Soares NXEG Xenopus laevis cDNA clone IMAGp998K148087 ; IMAGE:3301765 5', mRNA sequence [BX848834]			BX848834
A_10_P062654	2.23873	crybb2-b	Xenopus laevis crystallin, beta B2 b (crybb2-b), mRNA [NM_001093950]		447243	NM_001093950	crystallin, beta B2 b
A_10_P008540	2.23503	birc5.2-b	Xenopus laevis mRNA for xSurvivin2A, complete cds [AB197249]		398454	AB197249	baculoviral IAP repeat containing 5
A_10_P208503	2.22302	myef2	Xenopus laevis myelin expression factor 2 (myef2), mRNA [NM_001096673]		735221	NM_001096673	myelin expression factor 2
A_10_P007897	2.22231	MGC84806	Xenopus laevis MGC84806 protein (MGC84806), mRNA [NM_001094307]		447600	NM_001094307	MGC84806 protein
A_10_P016360	2.22146		BP690420 Osada Taira anterior neuroectoderm (ANE) pCS105 cDNA library Xenopus laevis cDNA clone XL461h12ex 5', mRNA sequence [BP690420]			BP690420
A_10_P079865	2.21581	frmd5	Xenopus laevis hypothetical protein LOC733222, mRNA (cDNA clone IMAGE:6857135), partial cds [BC094102]		733222	BC094102	FERM domain containing 5
A_10_P020508	2.21387	acy3	Xenopus laevis aspartoacylase (aminocyclase) 3 (acy3), mRNA [NM_001096959]		779340	NM_001096959	aspartoacylase (aminocyclase) 3
A_10_P187558	2.2127		Rep: Nucleosome assembly protein 1-like 3 - Rattus norvegicus (Rat), partial (7%) [TC445429]
A_10_P181193	2.21227
A_10_P005254	2.21137	MGC80429	Xenopus laevis MGC80429 protein (MGC80429), mRNA [NM_001092090]		443985	NM_001092090	MGC80429 protein
A_10_P043751	2.21005	mhc1a-b	Xenopus laevis major histocompatibility complex class I antigen (mhc1a-b), mRNA [NM_001085772]		378508	NM_001085772	major histocompatibility complex class I antigen
A_10_P146078	2.20738	sycp3	Xenopus laevis synaptonemal complex protein 3 (sycp3), mRNA [NM_001114830]		100137700	NM_001114830	synaptonemal complex protein 3
A_10_P032511	2.20711	cldn6.1	Xenopus laevis claudin 6, gene 1 (cldn6.1), mRNA [NM_001093287]		446591	NM_001093287	claudin 6, gene 1
A_10_P020034	2.20399		Rep: OTTHUMP00000016822. - Gallus gallus, partial (96%) [TC451177]
A_10_P000668	2.20287	efnb3	Xenopus laevis ephrin-B3 (efnb3), mRNA [NM_001085842]		378621	NM_001085842	ephrin-B3
A_10_P030797	2.20053	gp37	Xenopus laevis gp37 protein (gp37), mRNA [NM_001087917]		397807	NM_001087917	gp37 protein
A_10_P063439	2.19015		AGENCOURT_15595840 NICHD_XGC_Eye1 Xenopus laevis cDNA clone IMAGE:7019571 5', mRNA sequence [CF548522]			CF548522
A_10_P208343	2.18984		AGENCOURT_10485318 NICHD XGC Emb1 Xenopus laevis cDNA clone IMAGE:6637507 5', mRNA sequence [BU911515]			BU911515
A_10_P037386	2.18785	pitx2-a	Xenopus laevis paired-like homeodomain 2 (pitx2-a), mRNA [NM_001085586]		373586	NM_001085586	paired-like homeodomain 2
A_10_P253797	2.18712	cmpk1	Xenopus laevis cytidine monophosphate (UMP-CMP) kinase 1, cytosolic (cmpk1), mRNA [NM_001089240]		398670	NM_001089240	cytidine monophosphate (UMP-CMP) kinase 1, cytosolic
A_10_P006668	2.18057	mars	Xenopus laevis methionyl-tRNA synthetase (mars), mRNA [NM_001093254]		446558	NM_001093254	methionyl-tRNA synthetase
A_10_P048741	2.17928	xpa	Xenopus laevis xeroderma pigmentosum, complementation group A (xpa), mRNA [NM_001087885]		397790	NM_001087885	xeroderma pigmentosum, complementation group A
A_10_P196113	2.1789		Rep: 60 kDa inner membrane insertion protein - Alkaliphilus metalliredigens (strain QYMF), partial (5%) [TC443452]
A_10_P210628	2.17786		Rep: LOC414512 protein - Xenopus laevis (African clawed frog), partial (46%) [TC448739]
A_10_P027350	2.17779	adam21	Xenopus laevis ADAM metallopeptidase domain 21 (adam21), mRNA [NM_001085815]		378571	NM_001085815	ADAM metallopeptidase domain 21
A_10_P073235	2.17066		AGENCOURT_10483745 NICHD XGC Emb1 Xenopus laevis cDNA clone IMAGE:6632380 5', mRNA sequence [BU907258]			BU907258
A_10_P037036	2.1569	nat16	Xenopus laevis N-acetyltransferase 16 (GCN5-related, putative) (nat16), mRNA [NM_001127854]		100158414	NM_001127854	N-acetyltransferase 16 (GCN5-related, putative)
A_10_P008355	2.15285	LOC494861	Xenopus laevis uncharacterized LOC494861 (LOC494861), mRNA [NM_001094685]		494861	NM_001094685	uncharacterized LOC494861
A_10_P047071	2.1522	hba1	Xenopus laevis hemoglobin, alpha 1 (hba1), mRNA [NM_001088024]		397869	NM_001088024	hemoglobin, alpha 1
A_10_P219648	2.14915		Rep: Mitochondrial intermediate peptidase, mitochondrial precursor (EC 3.4.24.59) (MIP). - Xenopus tropicalis, partial (14%) [TC452002]
A_10_P078930	2.14514		AGENCOURT_73509307 NICHD_XGC_sple_PHA Xenopus laevis cDNA clone IMAGE:8461916 5', mRNA sequence [EB467854]			EB467854
A_10_P074125	2.14066		AGENCOURT_11246061 NICHD_XGC_Tad2 Xenopus laevis cDNA clone IMAGE:6872965 5', mRNA sequence [CB198034]			CB198034
A_10_P044101	2.14035	otos-b	Xenopus laevis otospiralin (otos-b), mRNA [NM_001093798]		447088	NM_001093798	otospiralin
A_10_P280567	2.13195		Rep: MGC114697 protein - Xenopus laevis (African clawed frog), partial (4%) [TC429197]
A_10_P178298	2.12793		Rep: WD repeat protein SAZD (Transducin beta-like 3 protein). - Xenopus tropicalis, partial (3%) [TC437004]
A_10_P048011	2.12465	LOC100127301	Xenopus laevis uncharacterized LOC100127301 (LOC100127301), mRNA [NM_001112870]		100127301	NM_001112870	uncharacterized LOC100127301
A_10_P271332	2.11805	tpd52l2	Xenopus laevis tumor protein D52-like 2 (tpd52l2), mRNA [NM_001093658]		447016	NM_001093658	tumor protein D52-like 2
A_10_P212388	2.1084		Rep: Collagen-like protein - Bacillus thuringiensis (strain Al Hakam), partial (19%) [TC449421]
A_10_P045996	2.10701	cyp51a1	Xenopus laevis cytochrome P450, family 51, subfamily A, polypeptide 1 (cyp51a1), mRNA [NM_001097816]		100037098	NM_001097816	cytochrome P450, family 51, subfamily A, polypeptide 1
A_10_P058490	2.10492		AGENCOURT_13842389 NICHD_XGC_Tad2 Xenopus laevis cDNA clone IMAGE:6934762 5', mRNA sequence [CB943142]			CB943142
A_10_P052904	2.10423		AGENCOURT_11281723 Wellcome [CA982091]			CA982091
A_10_P209123	2.10228	nat16	Xenopus laevis N-acetyltransferase 16 (GCN5-related, putative) (nat16), mRNA [NM_001127854]		100158414	NM_001127854	N-acetyltransferase 16 (GCN5-related, putative)
A_10_P179578	2.0981		Rep: Membrane-bound protease, CAAX family - Oenococcus oeni ATCC BAA-1163, partial (5%) [TC437472]
A_10_P024055	2.09185		AGENCOURT_14141957 NICHD_XGC_Eye1 Xenopus laevis cDNA clone IMAGE:6948461 5', mRNA sequence [CD324753]			CD324753
A_10_P005535	2.08716	lyar	Xenopus laevis Ly1 antibody reactive (lyar), mRNA [NM_001092287]		444183	NM_001092287	Ly1 antibody reactive
A_10_P246798	2.07582	kiaa1456	Xenopus laevis KIAA1456 (kiaa1456), mRNA [NM_001095773]		734289	NM_001095773	KIAA1456
A_10_P126949	2.07391	mmp1	Xenopus laevis matrix metallopeptidase 1 (interstitial collagenase) (mmp1), mRNA [NM_001094954]		495287	NM_001094954	matrix metallopeptidase 1 (interstitial collagenase)
A_10_P265987	2.07299	MGC84691	Xenopus laevis MGC84691 protein (MGC84691), mRNA [NM_001092824]		444722	NM_001092824	MGC84691 protein
A_10_P210853	2.07267	sep15	Xenopus laevis 15 kDa selenoprotein (sep15), mRNA [NM_001171712]		495210	NM_001171712	15 kDa selenoprotein
A_10_P025735	2.07135		AGENCOURT_8107858 NICHD XGC Emb4 Xenopus laevis cDNA clone IMAGE:5572314 5', mRNA sequence [BQ734196]			BQ734196
A_10_P006021	2.06979	MGC83990	Xenopus laevis MGC83990 protein (MGC83990), mRNA [NM_001092670]		444568	NM_001092670	MGC83990 protein
A_10_P091014	2.06792	smim11	BP675175 Osada Taira anterior neuroectoderm (ANE) pCS105 cDNA library Xenopus laevis cDNA clone XL418o23ex 5', mRNA sequence [BP675175]		100628319	BP675175	small integral membrane protein 11
A_10_P205803	2.06772
A_10_P201663	2.06659		Rep: COG2197: Response regulator containing a CheY-like receiver domain and an HTH DNA-binding domain - Nostoc punctiforme PCC 73102, partial (7%) [TC445456]
A_10_P072380	2.06156		DC124891 Yamamoto [DC124891]			DC124891
A_10_P122844	2.05971	sec24c	Xenopus laevis hypothetical protein LOC446945, mRNA (cDNA clone IMAGE:6937380), partial cds [BC081230]		446945	BC081230	SEC24 family member C
A_10_P008170	2.05811	LOC494721	Xenopus laevis uncharacterized LOC494721 (LOC494721), mRNA [NM_001094560]		494721	NM_001094560	uncharacterized LOC494721
A_10_P055772	2.05771		BX851124 NICHD_XGC_Sp1 Xenopus laevis cDNA clone IMAGp998N229479 ; IMAGE:4175829 5', mRNA sequence [BX851124]			BX851124
A_10_P267207	2.05564		Rep: LOC100038286 protein - Xenopus tropicalis (Western clawed frog) (Silurana tropicalis), partial (56%) [TC466406]
A_10_P167513	2.05535	LOC398692	Xenopus laevis uncharacterized LOC398692 (LOC398692), mRNA [NM_001257092]		398692	NM_001257092	uncharacterized LOC398692
A_10_P007515	2.05438	mpv17l	Xenopus laevis MPV17 mitochondrial membrane protein-like (mpv17l), mRNA [NM_001094005]		447298	NM_001094005	MPV17 mitochondrial membrane protein-like
A_10_P016375	2.04319		Rep: LOC734168 protein - Xenopus laevis (African clawed frog), partial (18%) [TC462003]
A_10_P154938	2.04011		Xenopus laevis cDNA clone IMAGE:6948535 [BC134816]			BC134816
A_10_P143643	2.04002	LOC494782	Xenopus laevis uncharacterized LOC494782 (LOC494782), mRNA [NM_001094616]		494782	NM_001094616	uncharacterized LOC494782
A_10_P231142	2.03717	hnrnpa1	Xenopus laevis heterogeneous nuclear ribonucleoprotein A1 (hnrnpa1), mRNA [NM_001087220]		380381	NM_001087220	heterogeneous nuclear ribonucleoprotein A1
A_10_P010744	2.0253
A_10_P043166	2.02507	hdac1-b	Xenopus laevis histone deacetylase 1 (hdac1-b), mRNA [NM_001085927]		379083	NM_001085927	histone deacetylase 1
A_10_P012697	2.02344		daf62a09.x1 NICHD XGC Eye1 Xenopus laevis cDNA clone IMAGE:4743064 3', mRNA sequence [BG811343]			BG811343
A_10_P047421	2.02309	spef1	Xenopus laevis sperm flagellar 1 (spef1), mRNA [NM_001096937]		779318	NM_001096937	sperm flagellar 1
A_10_P264717	2.01687		Rep: Mlr4665 protein - Rhizobium loti (Mesorhizobium loti), partial (7%) [TC465673]
A_10_P005832	2.01676	pigw	Xenopus laevis cDNA clone IMAGE:6955663 [BC093570]		100380976	BC093570	phosphatidylinositol glycan anchor biosynthesis, class W
A_10_P058507	2.01484		BJ083452 NIBB Mochii normalized Xenopus tailbud library Xenopus laevis cDNA clone XL085d14 3', mRNA sequence [BJ083452]			BJ083452
A_10_P010849	2.01306		Rep: UDP-glucose:glycoprotein glucosyltransferase 1 precursor - Rattus norvegicus (Rat), partial (13%) [TC451090]
A_10_P075758	2.01275	otos-b	Xenopus laevis otospiralin (otos-b), mRNA [NM_001093798]		447088	NM_001093798	otospiralin
A_10_P068557	2.01168	des.2	Xenopus laevis desmin, mRNA (cDNA clone IMAGE:6877123), partial cds [BC099356]		733312	BC099356	desmin, gene 2
A_10_P224873	2.01133
A_10_P022637	2.00796		AGENCOURT_13351725 NICHD_XGC_Tad1 Xenopus laevis cDNA clone IMAGE:6878194 3', mRNA sequence [CB561829]			CB561829
A_10_P207008	2.00665	dgat2	Xenopus laevis diacylglycerol O-acyltransferase 2 (dgat2), mRNA [NM_001089735]		398800	NM_001089735	diacylglycerol O-acyltransferase 2
A_10_P139613	2.00605	ccne2	Xenopus laevis cyclin E2 (ccne2), mRNA [NM_001087058]		380219	NM_001087058	cyclin E2
A_10_P222198	2.00451	lyar	Xenopus laevis Ly1 antibody reactive (lyar), mRNA [NM_001092287]		444183	NM_001092287	Ly1 antibody reactive
A_10_P047196	2.00441	LOC100037217	Xenopus laevis uncharacterized LOC100037217 (LOC100037217), mRNA [NM_001097906]		100037217	NM_001097906	uncharacterized LOC100037217
A_10_P004455	2.00233	slc34a2-b	Xenopus laevis solute carrier family 34 (type II sodium/phosphate contransporter), member 2 (slc34a2-b), mRNA [NM_001172115]		100337570	NM_001172115	solute carrier family 34 (type II sodium/phosphate contransporter), member 2
