# Supplementary material for: Transcriptome profiling reveals male- and female-specific gene expression pattern and novel gene candidates for the control of sex determination and gonad development in Xenopus laevis
Source: Dev Genes Evol. 2019 Apr 10;229(2):53–72. doi: 10.1007/s00427-019-00630-y (PMC6500517; doi:10.1007/s00427-019-00630-y)
Supplement: Supplementary file 16 — (XLSX 76 kb) [file 427_2019_630_MOESM16_ESM.xlsx]

## Sheet: Arkusz1
Supplementary Table 16. Genes downregulated in ZW in relation to ZZ gonads at NF53.
ProbeName	Log FC ([F50] vs [F53])	GeneSymbol	Description	EnsemblID	EntrezGeneID	GenbankAccession	GeneName
A_10_P200613	-11.0559		Xenopus laevis cDNA clone IMAGE:4957472 [BC130094]			BC130094
A_10_P274517	-9.92972		Rep: Cytochrome b - Xenopus laevis (African clawed frog), partial (60%) [TC468318]
A_10_P160758	-9.68071
A_10_P183185	-7.79896	ccdc50	Xenopus laevis coiled-coil domain containing 50 (ccdc50), mRNA [NM_001097927]		100049085	NM_001097927	coiled-coil domain containing 50
A_10_P027070	-6.83831	alb-a	Xenopus laevis albumin (alb-a), mRNA [NM_001087775]		397731	NM_001087775	albumin
A_10_P210703	-6.83279	alb-b	Xenopus laevis albumin (alb-b), mRNA [NM_001094461]		448844	NM_001094461	albumin
A_10_P037902	-6.71886	alb-a	Xenopus laevis albumin (alb-a), mRNA [NM_001087775]		397731	NM_001087775	albumin
A_10_P023963	-6.71762		AGENCOURT_14238640 NICHD_XGC_Eye1 Xenopus laevis cDNA clone IMAGE:6959155 5', mRNA sequence [CD301816]			CD301816
A_10_P024609	-6.66198
A_10_P009082	-6.52222	gde1	Xenopus laevis glycerophosphodiester phosphodiesterase 1 (gde1), mRNA [NM_001095204]		495935	NM_001095204	glycerophosphodiester phosphodiesterase 1
A_10_P187353	-6.45642	alb-b	Xenopus laevis albumin (alb-b), mRNA [NM_001094461]		448844	NM_001094461	albumin
A_10_P238733	-6.44806		Rep: NADH-ubiquinone oxidoreductase chain 4 - Xenopus laevis (African clawed frog), partial (34%) [TC458120]
A_10_P068202	-6.42798	MGC85357	Xenopus laevis MGC85357 protein (MGC85357), mRNA [NM_001093832]		447123	NM_001093832	MGC85357 protein
A_10_P251602	-6.32815		Rep: ATP synthase F0 subunit 6 - Xenopus tropicalis (Western clawed frog) (Silurana tropicalis), partial (58%) [TC462005]
A_10_P199358	-6.31494	alb-a	Xenopus laevis albumin (alb-a), mRNA [NM_001087775]		397731	NM_001087775	albumin
A_10_P273787	-6.29058	alb-a	Xenopus laevis albumin (alb-a), mRNA [NM_001087775]		397731	NM_001087775	albumin
A_10_P010112	-6.27245		Rep: LOC495168 protein - Xenopus laevis (African clawed frog), partial (4%) [TC449865]
A_10_P044031	-6.23078	itih2	Xenopus laevis inter-alpha-trypsin inhibitor heavy chain 2 (itih2), mRNA [NM_001094861]		495168	NM_001094861	inter-alpha-trypsin inhibitor heavy chain 2
A_10_P036346	-6.22222	LOC100189571	Xenopus laevis uncharacterized LOC100189571 (LOC100189571), mRNA [NM_001135070]		100189571	NM_001135070	uncharacterized LOC100189571
A_10_P188738	-6.21442	alb-b	Xenopus laevis albumin (alb-b), mRNA [NM_001094461]		448844	NM_001094461	albumin
A_10_P067527	-6.11116	ctrc	Xenopus laevis chymotrypsin C (caldecrin) (ctrc), mRNA [NM_001091989]		443884	NM_001091989	chymotrypsin C (caldecrin)
A_10_P046121	-6.00632	alb-b	Xenopus laevis albumin (alb-b), mRNA [NM_001094461]		448844	NM_001094461	albumin
A_10_P222103	-5.93415	LOC100189571	Xenopus laevis uncharacterized LOC100189571 (LOC100189571), mRNA [NM_001135070]		100189571	NM_001135070	uncharacterized LOC100189571
A_10_P030946	-5.8968	rbp4	Xenopus laevis retinol binding protein 4, plasma (rbp4), mRNA [NM_001086998]		380159	NM_001086998	retinol binding protein 4, plasma
A_10_P052620	-5.89592	hrg	Xenopus laevis histidine-rich glycoprotein (hrg), mRNA [NM_001086036]		379192	NM_001086036	histidine-rich glycoprotein
A_10_P233398	-5.85368	vtn	Xenopus laevis vitronectin (vtn), mRNA [NM_001197081]		445877	NM_001197081	vitronectin
A_10_P027027	-5.83639	ptx	Xenopus laevis pentraxin (ptx), mRNA [NM_001088301]		398040	NM_001088301	pentraxin
A_10_P180718	-5.82754	hrg	Xenopus laevis histidine-rich glycoprotein (hrg), mRNA [NM_001086036]		379192	NM_001086036	histidine-rich glycoprotein
A_10_P008892	-5.82097	tdo2	Xenopus laevis tryptophan 2,3-dioxygenase (tdo2), mRNA [NM_001095135]		495495	NM_001095135	tryptophan 2,3-dioxygenase
A_10_P142978	-5.7889	cpa1	Xenopus laevis carboxypeptidase A1 (pancreatic) (cpa1), mRNA [NM_001095030]		495367	NM_001095030	carboxypeptidase A1 (pancreatic)
A_10_P035305	-5.76936	MGC116497	Xenopus laevis uncharacterized protein MGC116497 (MGC116497), mRNA [NM_001096158]		734687	NM_001096158	uncharacterized protein MGC116497
A_10_P056207	-5.76197	vtn	Xenopus laevis vitronectin (vtn), mRNA [NM_001197081]		445877	NM_001197081	vitronectin
A_10_P070782	-5.6967	tat	Xenopus laevis hypothetical protein LOC443707, mRNA (cDNA clone IMAGE:7019538), partial cds [BC074414]		443707	BC074414	tyrosine aminotransferase
A_10_P224318	-5.64773	arg1	Xenopus laevis arginase 1 (arg1), mRNA [NM_001086948]		380109	NM_001086948	arginase 1
A_10_P069777	-5.64646		EST0002 Xenopus adult liver ZAP Express phage library Xenopus laevis cDNA clone 3H12, mRNA sequence [CA752736]			CA752736
A_10_P154438	-5.64572	arg1	Xenopus laevis arginase 1 (arg1), mRNA [NM_001086948]		380109	NM_001086948	arginase 1
A_10_P126054	-5.54803	MGC64344	Xenopus laevis Trypsin (MGC64344), mRNA [NM_001086301]		379460	NM_001086301	Trypsin
A_10_P102465	-5.54795	rbp4	Xenopus laevis retinol binding protein 4, plasma (rbp4), mRNA [NM_001086998]		380159	NM_001086998	retinol binding protein 4, plasma
A_10_P005245	-5.54326	ca6	Xenopus laevis carbonic anhydrase 6 (ca6), mRNA [NM_001092081]		443976	NM_001092081	carbonic anhydrase 6
A_10_P003291	-5.47533	fgg	Xenopus laevis fibrinogen gamma chain (fgg), mRNA [NM_001087170]		380331	NM_001087170	fibrinogen gamma chain
A_10_P244868	-5.46092		Rep: RNA-binding protein XlhnRNPL - Xenopus laevis (African clawed frog), partial (68%) [TC460022]
A_10_P033461	-5.46021	ptgds-b	Xenopus laevis prostaglandin D2 synthase 21kDa (brain) (ptgds-b), mRNA [NM_001088044]		397884	NM_001088044	prostaglandin D2 synthase 21kDa (brain)
A_10_P007316	-5.43798	MGC85357	Xenopus laevis MGC85357 protein (MGC85357), mRNA [NM_001093832]		447123	NM_001093832	MGC85357 protein
A_10_P171928	-5.4176
A_10_P027212	-5.41602	fgb	Xenopus laevis fibrinogen beta chain (fgb), mRNA [NM_001087949]		397825	NM_001087949	fibrinogen beta chain
A_10_P046466	-5.40709	ccdc50	Xenopus laevis coiled-coil domain containing 50 (ccdc50), mRNA [NM_001097927]		100049085	NM_001097927	coiled-coil domain containing 50
A_10_P008609	-5.38863	itih2	Xenopus laevis inter-alpha-trypsin inhibitor heavy chain 2 (itih2), mRNA [NM_001094861]		495168	NM_001094861	inter-alpha-trypsin inhibitor heavy chain 2
A_10_P239633	-5.38653		Rep: Nefh protein - Xenopus tropicalis (Western clawed frog) (Silurana tropicalis), partial (9%) [TC458405]
A_10_P263362	-5.36782	arg1	Xenopus laevis L-arginase (arg1), mRNA [NM_001101799]		779061	NM_001101799	L-arginase
A_10_P027181	-5.34342	arg2-a	Xenopus laevis arginase 2 (arg2-a), mRNA [NM_001086042]		379198	NM_001086042	arginase 2
A_10_P135771	-5.31408	amy2b	Xenopus laevis amylase, alpha 2B (pancreatic) (amy2b), mRNA [NM_001086441]		379600	NM_001086441	amylase, alpha 2B (pancreatic)
A_10_P032156	-5.30964	pnlip	Xenopus laevis pancreatic lipase (pnlip), mRNA [NM_001097678]		100036900	NM_001097678	pancreatic lipase
A_10_P002420	-5.2875	arg1	Xenopus laevis arginase 1 (arg1), mRNA [NM_001086948]		380109	NM_001086948	arginase 1
A_10_P003417	-5.22816	proc	Xenopus laevis protein C (inactivator of coagulation factors Va and VIIIa) (proc), mRNA [NM_001086955]		380116	NM_001086955	protein C (inactivator of coagulation factors Va and VIIIa)
A_10_P142958	-5.2074	pnlip	Xenopus laevis pancreatic lipase (pnlip), mRNA [NM_001097678]		100036900	NM_001097678	pancreatic lipase
A_10_P005810	-5.18868	MGC82963	Xenopus laevis MGC82963 protein (MGC82963), mRNA [NM_001092506]		444404	NM_001092506	MGC82963 protein
A_10_P142303	-5.18502	ambp	Xenopus laevis alpha-1-microglobulin/bikunin precursor (ambp), mRNA [NM_001087351]		380514	NM_001087351	alpha-1-microglobulin/bikunin precursor
A_10_P037651	-5.17908	ucp1	Xenopus laevis uncoupling protein 1 (mitochondrial, proton carrier) (ucp1), mRNA [NM_001097741]		100036979	NM_001097741	uncoupling protein 1 (mitochondrial, proton carrier)
A_10_P077615	-5.16954	MGC116439	Xenopus laevis uncharacterized protein MGC116439 (MGC116439), mRNA [NM_001096144]		734670	NM_001096144	uncharacterized protein MGC116439
A_10_P046571	-5.15215	hrg	Xenopus laevis histidine-rich glycoprotein (hrg), mRNA [NM_001086036]		379192	NM_001086036	histidine-rich glycoprotein
A_10_P000018	-5.12534	LOC397792	Xenopus laevis alpha-1-antiproteinase (LOC397792), mRNA [NM_001087889]		397792	NM_001087889	alpha-1-antiproteinase
A_10_P003635	-5.10793	pck1	Xenopus laevis phosphoenolpyruvate carboxykinase 1 (soluble) (pck1), mRNA [NM_001086477]		379637	NM_001086477	phosphoenolpyruvate carboxykinase 1 (soluble)
A_10_P003357	-5.09143	cel	Xenopus laevis carboxyl ester lipase (cel), mRNA [NM_001087384]		380547	NM_001087384	carboxyl ester lipase
A_10_P008807	-5.08991	cpa1	Xenopus laevis carboxypeptidase A1 (pancreatic) (cpa1), mRNA [NM_001095030]		495367	NM_001095030	carboxypeptidase A1 (pancreatic)
A_10_P154413	-5.08878
A_10_P091539	-5.05985		AGENCOURT_86351754 NICHD_XGC_panc Xenopus laevis cDNA clone IMAGE:8735397 5', mRNA sequence [EE312989]			EE312989
A_10_P143678	-5.03301	MGC64526	Xenopus laevis uncharacterized protein MGC64526 (MGC64526), mRNA [NM_001086455]		379614	NM_001086455	uncharacterized protein MGC64526
A_10_P200243	-5.00008	ptgds-b	Xenopus laevis prostaglandin D2 synthase 21kDa (brain) (ptgds-b), mRNA [NM_001088044]		397884	NM_001088044	prostaglandin D2 synthase 21kDa (brain)
A_10_P041241	-4.98088	arg1	Xenopus laevis L-arginase (arg1), mRNA [NM_001101799]		779061	NM_001101799	L-arginase
A_10_P005244	-4.95924	c8a	Xenopus laevis complement component 8, alpha polypeptide (c8a), mRNA [NM_001092080]		443975	NM_001092080	complement component 8, alpha polypeptide
A_10_P026970	-4.82282	ambp	Xenopus laevis alpha-1-microglobulin/bikunin precursor (ambp), mRNA [NM_001087351]		380514	NM_001087351	alpha-1-microglobulin/bikunin precursor
A_10_P216418	-4.81488		Rep: MGC80117 protein - Xenopus laevis (African clawed frog), partial (56%) [TC450864]
A_10_P162908	-4.81094	aifm2	Xenopus laevis apoptosis-inducing factor, mitochondrion-associated, 2 (aifm2), mRNA [NM_001097928]		100049086	NM_001097928	apoptosis-inducing factor, mitochondrion-associated, 2
A_10_P003602	-4.77362	amy2b	Xenopus laevis amylase, alpha 2B (pancreatic) (amy2b), mRNA [NM_001086441]		379600	NM_001086441	amylase, alpha 2B (pancreatic)
A_10_P198558	-4.76964	aifm2	Xenopus laevis apoptosis-inducing factor, mitochondrion-associated, 2 (aifm2), mRNA [NM_001097928]		100049086	NM_001097928	apoptosis-inducing factor, mitochondrion-associated, 2
A_10_P003616	-4.76862	MGC64526	Xenopus laevis uncharacterized protein MGC64526 (MGC64526), mRNA [NM_001086455]		379614	NM_001086455	uncharacterized protein MGC64526
A_10_P006582	-4.74264	slc25a38	Xenopus laevis solute carrier family 25, member 38 (slc25a38), mRNA [NM_001093190]		446494	NM_001093190	solute carrier family 25, member 38
A_10_P003601	-4.7118	tf-b	Xenopus laevis transferrin (tf-b), mRNA [NM_001089601]		398723	NM_001089601	transferrin
A_10_P211528	-4.71142	tf-b	Xenopus laevis transferrin (tf-b), mRNA [NM_001089601]		398723	NM_001089601	transferrin
A_10_P039206	-4.7111	emc10	Xenopus laevis ER membrane protein complex subunit 10 (emc10), mRNA [NM_001098706]		100049769	NM_001098706	ER membrane protein complex subunit 10
A_10_P003999	-4.69855	MGC68452	Xenopus laevis uncharacterized protein MGC68452 (MGC68452), mRNA [NM_001090149]		399023	NM_001090149	uncharacterized protein MGC68452
A_10_P049649	-4.68196		AGENCOURT_90753557 NICHD_XGC_int_m Xenopus laevis cDNA clone IMAGE:8820687 5', mRNA sequence [EG578632]			EG578632
A_10_P254202	-4.67795	ambp	Xenopus laevis alpha-1-microglobulin/bikunin precursor (ambp), mRNA [NM_001087351]		380514	NM_001087351	alpha-1-microglobulin/bikunin precursor
A_10_P032706	-4.67223	tf-a	Xenopus laevis transferrin (tf-a), mRNA [NM_001086343]		379502	NM_001086343	transferrin
A_10_P046091	-4.64388	cela2a	Xenopus laevis chymotrypsin-like elastase family, member 2A (cela2a), mRNA [NM_001087392]		380555	NM_001087392	chymotrypsin-like elastase family, member 2A
A_10_P196583	-4.63265		Rep: MGC82223 protein - Xenopus laevis (African clawed frog), complete [TC443644]
A_10_P050954	-4.625	igsf11	Xenopus laevis hypothetical protein LOC445876, mRNA (cDNA clone IMAGE:6955722), partial cds [BC077626]		445876	BC077626	immunoglobulin superfamily, member 11
A_10_P003323	-4.62172	cel	Xenopus laevis carboxyl ester lipase (cel), mRNA [NM_001086315]		379474	NM_001086315	carboxyl ester lipase
A_10_P037096	-4.6101	MGC116439	Xenopus laevis uncharacterized protein MGC116439 (MGC116439), mRNA [NM_001096144]		734670	NM_001096144	uncharacterized protein MGC116439
A_10_P008164	-4.60007	apoa4	Xenopus laevis apolipoprotein A4 (apoa4), mRNA [NM_001094535]		494693	NM_001094535	apolipoprotein A4
A_10_P004053	-4.59044	rbp4	Xenopus laevis retinol binding protein 4, plasma (rbp4), mRNA [NM_001087726]		397705	NM_001087726	retinol binding protein 4, plasma
A_10_P020802	-4.54172		Rep: LOC594926 protein - Xenopus tropicalis (Western clawed frog) (Silurana tropicalis), partial (32%) [TC435134]
A_10_P116686	-4.53683		AGENCOURT_74301673 NICHD_XGC_limb_m Xenopus laevis cDNA clone IMAGE:8533283 5', mRNA sequence [EB469763]			EB469763
A_10_P009249	-4.50591	LOC496175	Xenopus laevis II-FBPL precursor (LOC496175), mRNA [NM_001095391]		496175	NM_001095391	II-FBPL precursor
A_10_P045211	-4.45893	ctrc	Xenopus laevis chymotrypsin C (caldecrin) (ctrc), mRNA [NM_001091989]		443884	NM_001091989	chymotrypsin C (caldecrin)
A_10_P031451	-4.44157	LOC100037215	Xenopus laevis uncharacterized LOC100037215 (LOC100037215), mRNA [NM_001097904]		100037215	NM_001097904	uncharacterized LOC100037215
A_10_P163023	-4.43128	mxi1	Xenopus laevis MAX interactor 1, dimerization protein (mxi1), mRNA [NM_001095701]		734207	NM_001095701	MAX interactor 1, dimerization protein
A_10_P034056	-4.42247	MGC64344	Xenopus laevis Trypsin (MGC64344), mRNA [NM_001086301]		379460	NM_001086301	Trypsin
A_10_P025298	-4.41029
A_10_P020308	-4.34329		BX849887 NICHD_XGC_Li1 Xenopus laevis cDNA clone IMAGp998K1811318 ; IMAGE:5129993 5', mRNA sequence [BX849887]			BX849887
A_10_P067977	-4.27423		AGENCOURT_90754785 NICHD_XGC_int_m Xenopus laevis cDNA clone IMAGE:8822419 5', mRNA sequence [EG582338]			EG582338
A_10_P052094	-4.23026	LOC398654	Xenopus laevis cDNA clone IMAGE:3396728 [BC100182]		398654	BC100182	fibrinogen alpha
A_10_P106805	-4.22506	ptgds-a	Xenopus laevis prostaglandin D2 synthase 21kDa (brain) (ptgds-a), mRNA [NM_001092825]		444723	NM_001092825	prostaglandin D2 synthase 21kDa (brain)
A_10_P031751	-4.1973	pglyrp1	Xenopus laevis peptidoglycan recognition protein 1 (pglyrp1), mRNA [NM_001095302]		496035	NM_001095302	peptidoglycan recognition protein 1
A_10_P190063	-4.19664	aifm2	Xenopus laevis apoptosis-inducing factor, mitochondrion-associated, 2 (aifm2), mRNA [NM_001097928]		100049086	NM_001097928	apoptosis-inducing factor, mitochondrion-associated, 2
A_10_P172948	-4.19488		Rep: ATP synthase F0 subunit 6 - Xenopus tropicalis (Western clawed frog) (Silurana tropicalis), partial (86%) [TC461183]
A_10_P004680	-4.18254	c6.1	Xenopus laevis complement component 6, gene 1 (c6.1), mRNA [NM_001091779]		432346	NM_001091779	complement component 6, gene 1
A_10_P026003	-4.16707
A_10_P189333	-4.16646	cpb1	Xenopus laevis carboxypeptidase B1 (tissue) (cpb1), mRNA [NM_001095031]		495368	NM_001095031	carboxypeptidase B1 (tissue)
A_10_P174363	-4.16635		DC058628 Osada Taira anterior endomesoderm (AEM) pCS105 cDNA library Xenopus laevis cDNA clone xlk72m12 5', mRNA sequence [DC058628]			DC058628
A_10_P003333	-4.154	tm4sf4	Xenopus laevis transmembrane 4 L six family member 4 (tm4sf4), mRNA [NM_001086865]		380026	NM_001086865	transmembrane 4 L six family member 4
A_10_P067647	-4.15086	LOC100137667	Xenopus laevis uncharacterized LOC100137667 (LOC100137667), mRNA [NM_001114806]		100137667	NM_001114806	uncharacterized LOC100137667
A_10_P005433	-4.13132	folr4	Xenopus laevis folate receptor 4 (delta) homolog (mouse) (folr4), mRNA [NM_001174032]		100381129	NM_001174032	folate receptor 4 (delta) homolog (mouse)
A_10_P003210	-4.12226	pck1	Xenopus laevis phosphoenolpyruvate carboxykinase 1, cytosolic (pck1), mRNA [NM_001086683]		379844	NM_001086683	phosphoenolpyruvate carboxykinase 1, cytosolic
A_10_P197198	-4.10734
A_10_P005748	-4.10145	ctrb2	Xenopus laevis chymotrypsinogen B2 (ctrb2), mRNA [NM_001092462]		444360	NM_001092462	chymotrypsinogen B2
A_10_P003478	-4.08885	xk81a1	Xenopus laevis Keratin, type I cytoskeletal 47 kDa (xk81a1), mRNA [NM_001086376]		379535	NM_001086376	Keratin, type I cytoskeletal 47 kDa
A_10_P010027	-4.08675	hal.2	Xenopus laevis histidine ammonia-lyase, gene 2 (hal.2), mRNA [NM_001105266]		100125662	NM_001105266	histidine ammonia-lyase, gene 2
A_10_P227783	-4.06737		Rep: NADH-ubiquinone oxidoreductase chain 5 - Xenopus laevis (African clawed frog), partial (28%) [TC454671]
A_10_P002303	-4.06284	fga	Xenopus laevis fibrinogen alpha chain (fga), mRNA [NM_001086860]		380021	NM_001086860	fibrinogen alpha chain
A_10_P002977	-4.04185	ido1	Xenopus laevis, Similar to hypothetical protein MGC31194, clone IMAGE:5572754, mRNA [BC046253]		100037099	BC046253	indoleamine 2,3-dioxygenase 1
A_10_P105265	-4.03305		AGENCOURT_8094900 NICHD XGC Emb4 Xenopus laevis cDNA clone IMAGE:5542230 5', mRNA sequence [BQ736348]			BQ736348
A_10_P008312	-3.99452	kng1	Xenopus laevis kininogen 1 (kng1), mRNA [NM_001094659]		494833	NM_001094659	kininogen 1
A_10_P043571	-3.98494	ctrl	Xenopus laevis chymotrypsin-like (ctrl), mRNA [NM_001086336]		379495	NM_001086336	chymotrypsin-like
A_10_P006723	-3.97265	klkb1	Xenopus laevis kallikrein B, plasma (Fletcher factor) 1 (klkb1), mRNA [NM_001093299]		446603	NM_001093299	kallikrein B, plasma (Fletcher factor) 1
A_10_P222083	-3.96134		Rep: LOC594926 protein - Xenopus tropicalis (Western clawed frog) (Silurana tropicalis), partial (29%) [TC452824]
A_10_P170143	-3.93998
A_10_P144233	-3.93792	fcn3-A	Xenopus laevis ficolin-3 (fcn3-A), mRNA [NM_001085669]		373682	NM_001085669	ficolin-3
A_10_P002912	-3.93597	cyp2c8.1	Xenopus laevis cytochrome P450, family 2, subfamily C, polypeptide 8, gene 1 (cyp2c8.1), mRNA [NM_001086141]		379297	NM_001086141	cytochrome P450, family 2, subfamily C, polypeptide 8, gene 1
A_10_P048281	-3.92895	a2ml1	Xenopus laevis alpha-2-macroglobulin-like 1 (a2ml1), mRNA [NM_001135077]		100189580	NM_001135077	alpha-2-macroglobulin-like 1
A_10_P093549	-3.92737		AGENCOURT_13844736 NICHD_XGC_Tad2 Xenopus laevis cDNA clone IMAGE:6933853 5', mRNA sequence [CB941075]			CB941075
A_10_P036066	-3.8696	sult1c4	Xenopus laevis sulfotransferase family, cytosolic, 1C, member 4 (sult1c4), mRNA [NM_001110734]		100126626	NM_001110734	sulfotransferase family, cytosolic, 1C, member 4
A_10_P009035	-3.85125	clip3	Xenopus laevis CAP-GLY domain containing linker protein 3 (clip3), mRNA [NM_001095172]		495693	NM_001095172	CAP-GLY domain containing linker protein 3
A_10_P102415	-3.84551
A_10_P007346	-3.831	MGC85508	Xenopus laevis MGC85508 protein (MGC85508), mRNA [NM_001093874]		447166	NM_001093874	MGC85508 protein
A_10_P211923	-3.83034		Rep: Transport system permease protein - Flavobacteria bacterium BAL38, partial (5%) [TC449226]
A_10_P144323	-3.82946	LOC397802	Xenopus laevis DNase I (LOC397802), mRNA [NM_001087907]		397802	NM_001087907	DNase I
A_10_P020438	-3.82806		Rep: Complement C3 precursor [Contains: Complement C3 beta chain; Complement C3 alpha chain; C3a anaphylatoxin; Complement C3b alpha' chain; Complement C3c fragment; Complement C3dg fragment; Complement C3g fragment; Complement C3d fragment; Complement C3f fra - Xenopus tropicalis, partial (28%) [TC450178]
A_10_P045301	-3.81888	cps1	Xenopus laevis carbamoyl-phosphate synthase 1, mitochondrial (cps1), mRNA [NM_001095640]		733340	NM_001095640	carbamoyl-phosphate synthase 1, mitochondrial
A_10_P075910	-3.79865	serpini2	Xenopus laevis hypothetical LOC495389, mRNA (cDNA clone IMAGE:6939993), partial cds [BC084858]		495389	BC084858	serpin peptidase inhibitor, clade I (pancpin), member 2
A_10_P076145	-3.79813	LOC496175	Xenopus laevis II-FBPL precursor (LOC496175), mRNA [NM_001095391]		496175	NM_001095391	II-FBPL precursor
A_10_P069097	-3.79588	rnf222	Xenopus laevis hypothetical protein LOC443658, mRNA (cDNA clone MGC:130727 IMAGE:7983531), complete cds [BC106266]		443658	BC106266	ring finger protein 222
A_10_P044946	-3.79108	MGC64462	Xenopus laevis uncharacterized protein MGC64462 (MGC64462), mRNA [NM_001086326]		379485	NM_001086326	uncharacterized protein MGC64462
A_10_P191023	-3.78747		Rep: NADH-ubiquinone oxidoreductase chain 1 - Xenopus sp. KR-2004, partial (63%) [TC441636]
A_10_P117021	-3.7734
A_10_P140538	-3.7676	fga	Xenopus laevis fibrinogen alpha chain (fga), mRNA [NM_001086860]		380021	NM_001086860	fibrinogen alpha chain
A_10_P227393	-3.75696	fgg	Xenopus laevis fibrinogen gamma chain (fgg), mRNA [NM_001087170]		380331	NM_001087170	fibrinogen gamma chain
A_10_P003831	-3.74903	MGC68455	Xenopus laevis Glucose-6-phosphatase-like (MGC68455), mRNA [NM_001089835]		398855	NM_001089835	Glucose-6-phosphatase-like
A_10_P046096	-3.73486	dnase1	Xenopus laevis deoxyribonuclease I (dnase1), mRNA [NM_001087589]		394359	NM_001087589	deoxyribonuclease I
A_10_P052034	-3.71272	apoh	Xenopus laevis hypothetical protein LOC446927, mRNA (cDNA clone IMAGE:6931340), partial cds [BC078607]		446927	BC078607	apolipoprotein H (beta-2-glycoprotein I)
A_10_P000328	-3.71249	otc	Xenopus laevis ornithine carbamoyltransferase (otc), mRNA [NM_001085618]		373620	NM_001085618	ornithine carbamoyltransferase
A_10_P056637	-3.71111	LOC100158309	Xenopus laevis hypothetical protein LOC100158309, mRNA (cDNA clone IMAGE:3397805), partial cds [BC160742]		100158309	BC160742	uncharacterized LOC100158309
A_10_P026337	-3.70654
A_10_P013294	-3.70202		AGENCOURT_89901158 NICHD_XGC_int_m Xenopus laevis cDNA clone IMAGE:8821772 5', mRNA sequence [EG587028]			EG587028
A_10_P010129	-3.6907
A_10_P050159	-3.68571		daa35g11.x1 NICHD XGC Lu1 Xenopus laevis cDNA clone IMAGE:4058324 3', mRNA sequence [BG349001]			BG349001
A_10_P069167	-3.68134	LOC443699	Xenopus laevis hypothetical LOC443699, mRNA (cDNA clone IMAGE:5570338) [BC160683]		443699	BC160683	uncharacterized LOC443699
A_10_P099021	-3.67405		DC107260 Yamamoto [DC107260]			DC107260
A_10_P023352	-3.65534		AGENCOURT_13322435 NICHD_XGC_Tad2 Xenopus laevis cDNA clone IMAGE:6875350 3', mRNA sequence [CB984270]			CB984270
A_10_P263597	-3.6421	arg2-b	Xenopus laevis arginase 2 (arg2-b), mRNA [NM_001087881]		397788	NM_001087881	arginase 2
A_10_P002894	-3.62477	g6pc	Xenopus laevis glucose-6-phosphatase, catalytic subunit (g6pc), mRNA [NM_001086134]		379290	NM_001086134	glucose-6-phosphatase, catalytic subunit
A_10_P008808	-3.61695	cpb1	Xenopus laevis carboxypeptidase B1 (tissue) (cpb1), mRNA [NM_001095031]		495368	NM_001095031	carboxypeptidase B1 (tissue)
A_10_P268942	-3.60744	fgb	Xenopus laevis fibrinogen beta chain (fgb), mRNA [NM_001087949]		397825	NM_001087949	fibrinogen beta chain
A_10_P046856	-3.598	ido1	Xenopus laevis indoleamine 2,3-dioxygenase 1 (ido1), mRNA [NM_001097817]		100037099	NM_001097817	indoleamine 2,3-dioxygenase 1
A_10_P005289	-3.57911	cela1	Xenopus laevis chymotrypsin-like elastase family, member 1 (cela1), mRNA [NM_001088753]		398300	NM_001088753	chymotrypsin-like elastase family, member 1
A_10_P023648	-3.57578		AGENCOURT_14214669 NICHD_XGC_Eye1 Xenopus laevis cDNA clone IMAGE:6945538 5', mRNA sequence [CD254494]			CD254494
A_10_P045261	-3.56655	amy2a	Xenopus laevis amylase, alpha 2A (pancreatic) (amy2a), mRNA [NM_001096169]		734698	NM_001096169	amylase, alpha 2A (pancreatic)
A_10_P038501	-3.55037	MGC84384	Xenopus laevis MGC84384 protein (MGC84384), mRNA [NM_001093942]		447235	NM_001093942	MGC84384 protein
A_10_P034336	-3.52882	serpina1	Xenopus laevis serpin peptidase inhibitor, clade A (alpha-1 antiproteinase, antitrypsin), member 1 (serpina1), mRNA [NM_001086802]		379963	NM_001086802	serpin peptidase inhibitor, clade A (alpha-1 antiproteinase, antitrypsin), member 1
A_10_P040196	-3.51989	trim25	Xenopus laevis tripartite motif containing 25 (trim25), mRNA [NM_001091413]		431932	NM_001091413	tripartite motif containing 25
A_10_P000142	-3.51623	fcn3-A	Xenopus laevis ficolin-3 (fcn3-A), mRNA [NM_001085669]		373682	NM_001085669	ficolin-3
A_10_P184878	-3.51455		Rep: Hemopexin precursor (Beta-1B-glycoprotein). - Xenopus tropicalis, partial (97%) [TC439394]
A_10_P215738	-3.5085		Rep: Protein I - Bovine coronavirus (strain F15) (BCoV) (BCV), partial (10%) [TC450639]
A_10_P009298	-3.50579	igf3	Xenopus laevis cDNA clone IMAGE:3397065 [BC088743]		398245	BC088743	insulin-like growth factor 3
A_10_P022851	-3.50525	rpl7l1	AGENCOURT_13321634 NICHD_XGC_Tad2 Xenopus laevis cDNA clone IMAGE:6872776 3', mRNA sequence [CB563920]		495349	CB563920	ribosomal protein L7-like 1
A_10_P018229	-3.49897		Rep: Complement component C3 - Xenopus laevis/gilli, partial (18%) [TC426677]
A_10_P167898	-3.49534		Rep: Pancreatic secretory trypsin inhibitor - Monodelphis domestica (Short-tailed gray opossum), partial (76%) [TC433086]
A_10_P009044	-3.48815	ucp3	Xenopus laevis uncoupling protein 3 (mitochondrial, proton carrier) (ucp3), mRNA [NM_001095178]		495700	NM_001095178	uncoupling protein 3 (mitochondrial, proton carrier)
A_10_P008616	-3.4873	gc	Xenopus laevis group-specific component (vitamin D binding protein) (gc), mRNA [NM_001094866]		495173	NM_001094866	group-specific component (vitamin D binding protein)
A_10_P041856	-3.44975	igf3	Xenopus laevis insulin-like growth factor 3 (igf3), mRNA [NM_001088668]		398245	NM_001088668	insulin-like growth factor 3
A_10_P122534	-3.44799	ugt1a6	Xenopus laevis hypothetical protein LOC100037183, mRNA (cDNA clone IMAGE:5129802), partial cds [BC160670]		100037183	BC160670	UDP glucuronosyltransferase 1 family, polypeptide A6
A_10_P202328	-3.44034	tm4sf5	Xenopus laevis transmembrane 4 L six family member 5 (tm4sf5), mRNA [NM_001097872]		100037178	NM_001097872	transmembrane 4 L six family member 5
A_10_P003609	-3.43686	ctrb1	Xenopus laevis chymotrypsinogen B1 (ctrb1), mRNA [NM_001086448]		379607	NM_001086448	chymotrypsinogen B1
A_10_P007311	-3.42916	MGC85344	Xenopus laevis MGC85344 protein (MGC85344), mRNA [NM_001093826]		447117	NM_001093826	MGC85344 protein
A_10_P257787	-3.4174	tm4sf5	Xenopus laevis transmembrane 4 L six family member 5 (tm4sf5), mRNA [NM_001097872]		100037178	NM_001097872	transmembrane 4 L six family member 5
A_10_P003904	-3.40835	MGC68535	Xenopus laevis uncharacterized protein MGC68535 (MGC68535), mRNA [NM_001089909]		398893	NM_001089909	uncharacterized protein MGC68535
A_10_P174683	-3.39156	slc15a2	Xenopus laevis solute carrier family 15 (oligopeptide transporter), member 2 (slc15a2), mRNA [NM_001086929]		380090	NM_001086929	solute carrier family 15 (oligopeptide transporter), member 2
A_10_P251937	-3.3871
A_10_P067882	-3.38337
A_10_P001786	-3.38172		Rep: Inhibitor of growth protein 3 (p47ING3 protein). - Xenopus tropicalis, partial (6%) [TC424969]
A_10_P191648	-3.37245	aifm2	Xenopus laevis apoptosis-inducing factor, mitochondrion-associated, 2 (aifm2), mRNA [NM_001097928]		100049086	NM_001097928	apoptosis-inducing factor, mitochondrion-associated, 2
A_10_P211378	-3.3581	fgb	Xenopus laevis fibrinogen beta chain (fgb), mRNA [NM_001087949]		397825	NM_001087949	fibrinogen beta chain
A_10_P218083	-3.3442	MGC81152	Xenopus laevis uncharacterized protein MGC81152 (MGC81152), mRNA [NM_001091256]		414690	NM_001091256	uncharacterized protein MGC81152
A_10_P037271	-3.34102	tm4sf5	Xenopus laevis transmembrane 4 L six family member 5 (tm4sf5), mRNA [NM_001097872]		100037178	NM_001097872	transmembrane 4 L six family member 5
A_10_P003975	-3.32805	haao	Xenopus laevis 3-hydroxyanthranilate 3,4-dioxygenase (haao), mRNA [NM_001090104]		398998	NM_001090104	3-hydroxyanthranilate 3,4-dioxygenase
A_10_P097801	-3.32698		DC058628 Osada Taira anterior endomesoderm (AEM) pCS105 cDNA library Xenopus laevis cDNA clone xlk72m12 5', mRNA sequence [DC058628]			DC058628
A_10_P043886	-3.30653	aifm2	Xenopus laevis apoptosis-inducing factor, mitochondrion-associated, 2 (aifm2), mRNA [NM_001097928]		100049086	NM_001097928	apoptosis-inducing factor, mitochondrion-associated, 2
A_10_P245683	-3.30181		Rep: Serine protease - Xenopus laevis (African clawed frog), partial (5%) [TC460269]
A_10_P061429	-3.29202		AGENCOURT_10488017 NICHD XGC Emb1 Xenopus laevis cDNA clone IMAGE:6634287 5', mRNA sequence [BU908758]			BU908758
A_10_P002059	-3.28696	pdia2	Xenopus laevis protein disulfide isomerase family A, member 2 (pdia2), mRNA [NM_001090179]		399040	NM_001090179	protein disulfide isomerase family A, member 2
A_10_P208398	-3.2817	LOC496175	Xenopus laevis II-FBPL precursor, mRNA, complete cds [DQ141337]		496175	DQ141337	II-FBPL precursor
A_10_P026518	-3.27949
A_10_P234928	-3.27121		Rep: Transmembrane protein 110. - Xenopus tropicalis, partial (16%) [TC456920]
A_10_P027182	-3.26999	arg2-b	Xenopus laevis arginase 2 (arg2-b), mRNA [NM_001087881]		397788	NM_001087881	arginase 2
A_10_P203064	-3.26818		Rep: Cytochrome oxidase subunit I - Sawbwa resplendens, partial (78%) [TC445987]
A_10_P008411	-3.26031	hpd	Xenopus laevis 4-hydroxyphenylpyruvate dioxygenase (hpd), mRNA [NM_001094735]		495029	NM_001094735	4-hydroxyphenylpyruvate dioxygenase
A_10_P033996	-3.24982	LOC733324	Xenopus laevis uncharacterized LOC733324 (LOC733324), mRNA [NM_001095635]		733324	NM_001095635	uncharacterized LOC733324
A_10_P219078	-3.24389		Rep: Isoform 2 of Q8K4G5 - Mus musculus (Mouse), partial (27%) [TC451800]
A_10_P024705	-3.24347		AGENCOURT_14390954 NICHD_XGC_Eye1 Xenopus laevis cDNA clone IMAGE:6948340 3', mRNA sequence [CD519867]			CD519867
A_10_P002488	-3.2409	gja3	Xenopus laevis gap junction protein, alpha 3, 46kDa (gja3), mRNA [NM_001086015]		379171	NM_001086015	gap junction protein, alpha 3, 46kDa
A_10_P003329	-3.23126	gcg2	Xenopus laevis proglucagon II (gcg2), mRNA [NM_001086318]		379477	NM_001086318	proglucagon II
A_10_P039586	-3.22858	MGC154312	Xenopus laevis uncharacterized protein MGC154312 (MGC154312), mRNA [NM_001096830]		779208	NM_001096830	uncharacterized protein MGC154312
A_10_P225758	-3.19966
A_10_P024123	-3.19782		AGENCOURT_14166377 NICHD_XGC_Eye1 Xenopus laevis cDNA clone IMAGE:6948234 5', mRNA sequence [CD325602]			CD325602
A_10_P020124	-3.18672		Rep: SVOP-like - Xenopus tropicalis, partial (10%) [TC434710]
A_10_P177413	-3.17731	becn1	Xenopus laevis beclin 1, autophagy related (becn1), mRNA [NM_001092282]		444178	NM_001092282	beclin 1, autophagy related
A_10_P153143	-3.17058	igf3	Xenopus laevis insulin-like growth factor 3 (igf3), mRNA [NM_001088668]		398245	NM_001088668	insulin-like growth factor 3
A_10_P007955	-3.15541	calb1-a	Xenopus laevis calbindin 1, 28kDa (calb1-a), mRNA [NM_001094348]		447641	NM_001094348	calbindin 1, 28kDa
A_10_P133090	-3.1527	atp2a2	Xenopus laevis ATPase, Ca++ transporting, cardiac muscle, slow twitch 2 (atp2a2), mRNA [NM_001086935]		380096	NM_001086935	ATPase, Ca++ transporting, cardiac muscle, slow twitch 2
A_10_P254217	-3.15041
A_10_P003306	-3.14873	degs3	Xenopus laevis degenerative spermatocyte homolog 3, lipid desaturase (degs3), mRNA [NM_001087376]		380539	NM_001087376	degenerative spermatocyte homolog 3, lipid desaturase
A_10_P110904	-3.14829	myh8	Xenopus laevis cDNA clone IMAGE:6881110, partial cds [BC054974]		100381200	BC054974	myosin, heavy chain 8, skeletal muscle, perinatal
A_10_P198473	-3.13673	pc.1	Xenopus laevis pyruvate carboxylase, gene 1 (pc.1), mRNA [NM_001089757]		398811	NM_001089757	pyruvate carboxylase, gene 1
A_10_P101205	-3.13367		Rep: Titin - Oryctolagus cuniculus (Rabbit), partial (32%) [TC455723]
A_10_P084245	-3.1318	aspg	Xenopus laevis hypothetical protein LOC733296, mRNA (cDNA clone IMAGE:6323284), partial cds [BC099011]		733296	BC099011	asparaginase
A_10_P020817	-3.12925		BX855507 NICHD_XGC_Emb4 Xenopus laevis cDNA clone IMAGp998N179548 ; IMAGE:4202320 5', mRNA sequence [BX855507]			BX855507
A_10_P117261	-3.12585		BX854701 Harland stage 19-23 Xenopus laevis cDNA clone IMAGp998P157823 ; IMAGE:3200510 5', mRNA sequence [BX854701]			BX854701
A_10_P222798	-3.1238	acsbg2	Xenopus laevis acyl-CoA synthetase bubblegum family member 2 (acsbg2), mRNA [NM_001086025]		379181	NM_001086025	acyl-CoA synthetase bubblegum family member 2
A_10_P137533	-3.115		GB
A_10_P136153	-3.11447		AGENCOURT_11211358 NICHD_XGC_Tad2 Xenopus laevis cDNA clone IMAGE:6874381 5', mRNA sequence [CB199355]			CB199355
A_10_P246413	-3.10984		Rep: NADH-ubiquinone oxidoreductase chain 6 - Xenopus laevis (African clawed frog), complete [TC460483]
A_10_P278417	-3.10765		Rep: MYH4 protein - Xenopus laevis (African clawed frog), partial (19%) [TC469296]
A_10_P065714	-3.09871	acadsb	Xenopus laevis hypothetical LOC494679, mRNA (cDNA clone IMAGE:6862636), partial cds [BC082665]		494679	BC082665	acyl-CoA dehydrogenase, short/branched chain
A_10_P208573	-3.09778
A_10_P184068	-3.09378		Rep: Zinc finger protein 628. - Xenopus tropicalis, partial (39%) [TC439112]
A_10_P024031	-3.09174
A_10_P119911	-3.08797		Rep: histidine acid phosphatase domain containing 2A isoform 2 - Gallus gallus, partial (8%) [TC466136]
A_10_P027045	-3.08628	dio3	Xenopus laevis deiodinase, iodothyronine, type 3 (dio3), mRNA [NM_001087863]		397779	NM_001087863	deiodinase, iodothyronine, type 3
A_10_P181683	-3.08617	atp2a2	Xenopus laevis ATPase, Ca++ transporting, cardiac muscle, slow twitch 2 (atp2a2), mRNA [NM_001086935]		380096	NM_001086935	ATPase, Ca++ transporting, cardiac muscle, slow twitch 2
A_10_P008832	-3.07203	shbg	Xenopus laevis sex hormone-binding globulin (shbg), mRNA [NM_001095051]		495391	NM_001095051	sex hormone-binding globulin
A_10_P142723	-3.06404	ido1	Xenopus laevis indoleamine 2,3-dioxygenase 1 (ido1), mRNA [NM_001097817]		100037099	NM_001097817	indoleamine 2,3-dioxygenase 1
A_10_P228293	-3.05501		Rep: Cyclin-dependent kinase-like 4 - Homo sapiens (Human), partial (38%) [TC454824]
A_10_P191458	-3.0477	atp2a2	Xenopus laevis ATPase, Ca++ transporting, cardiac muscle, slow twitch 2 (atp2a2), mRNA [NM_001086935]		380096	NM_001086935	ATPase, Ca++ transporting, cardiac muscle, slow twitch 2
A_10_P161988	-3.04728		Rep: MGC81086 protein - Xenopus laevis (African clawed frog), complete [TC430799]
A_10_P254322	-3.04703
A_10_P173303	-3.04269	tfe3	Xenopus laevis transcription factor binding to IGHM enhancer 3 (tfe3), mRNA [NM_001094746]		495043	NM_001094746	transcription factor binding to IGHM enhancer 3
A_10_P025095	-3.04267
A_10_P183943	-3.04211		Rep: Myosin heavy chain - Xenopus tropicalis (Western clawed frog) (Silurana tropicalis), partial (11%) [TC439066]
A_10_P209828	-3.03951	myh8	Xenopus laevis cDNA clone IMAGE:6881110, partial cds [BC054974]		100381200	BC054974	myosin, heavy chain 8, skeletal muscle, perinatal
A_10_P178498	-3.02952		Rep: Growth factor receptor-bound protein 7 (GRB7 adapter protein) (Epidermal growth factor receptor GRB-7) (B47). - Xenopus tropicalis, partial (36%) [TC437063]
A_10_P134478	-3.02077
A_10_P213188	-3.01184	atp2a2	Xenopus laevis ATPase, Ca++ transporting, cardiac muscle, slow twitch 2 (atp2a2), mRNA [NM_001086935]		380096	NM_001086935	ATPase, Ca++ transporting, cardiac muscle, slow twitch 2
A_10_P060524	-3.00877	lrg1	Xenopus laevis hypothetical protein LOC100137710, mRNA (cDNA clone IMAGE:4030892), partial cds [BC157465]		100137710	BC157465	leucine-rich alpha-2-glycoprotein 1
A_10_P021247	-3.00672
A_10_P006375	-3.00264	lpa	Xenopus laevis lipoprotein, Lp(a) (lpa), mRNA [NM_001093048]		446352	NM_001093048	lipoprotein, Lp(a)
A_10_P008285	-3.00205	cyp2b6	Xenopus laevis cytochrome P450, family 2, subfamily B, polypeptide 6 (cyp2b6), mRNA [NM_001094630]		494798	NM_001094630	cytochrome P450, family 2, subfamily B, polypeptide 6
A_10_P215693	-2.99612
A_10_P126254	-2.99434		AGENCOURT_11245358 NICHD_XGC_Tad2 Xenopus laevis cDNA clone IMAGE:6873404 5', mRNA sequence [CB198438]			CB198438
A_10_P277132	-2.9921		Rep: Os09g0252800 protein - Oryza sativa subsp. japonica (Rice), partial (3%) [TC468972]
A_10_P247003	-2.99014		AGENCOURT_8510903 NICHD XGC Emb4 Xenopus laevis cDNA clone IMAGE:4684025 5', mRNA sequence [BQ733103]			BQ733103
A_10_P189683	-2.9831		Rep: SecD/SecF/SecDF export membrane protein:SecD export membrane protein - Ralstonia eutropha (strain JMP134) (Alcaligenes eutrophus), partial (3%) [TC441154]
A_10_P092954	-2.98268		DC038691 Osada Taira anterior endomesoderm (AEM) pCS105 cDNA library Xenopus laevis cDNA clone xlk109i18 5', mRNA sequence [DC038691]			DC038691
A_10_P126994	-2.98104	prss2	Xenopus laevis protease, serine, 2 (trypsin 2) (prss2), mRNA [NM_001095641]		733345	NM_001095641	protease, serine, 2 (trypsin 2)
A_10_P001965	-2.9746	klf15	Xenopus laevis Kruppel-like factor 15 (klf15), mRNA [NM_001090944]		403369	NM_001090944	Kruppel-like factor 15
A_10_P162168	-2.9742		Rep: Myosin heavy chain - Xenopus tropicalis (Western clawed frog) (Silurana tropicalis), partial (33%) [TC430868]
A_10_P182733	-2.97058		Rep: ATP-dependent RNA helicase fal1 - Aspergillus clavatus, partial (7%) [TC438383]
A_10_P019736	-2.96371		Rep: Transcription initiation factor IIF subunit alpha - Mus musculus (Mouse), partial (4%) [TC460675]
A_10_P043581	-2.96314	znf131	Xenopus laevis zinc finger protein 131 (znf131), mRNA [NM_001096407]		734943	NM_001096407	zinc finger protein 131
A_10_P011400	-2.9548
A_10_P278222	-2.94843		Rep: Claudin 10b - Fugu rubripes (Japanese pufferfish) (Takifugu rubripes), partial (69%) [TC469253]
A_10_P030121	-2.94757	aldh4a1	Xenopus laevis aldehyde dehydrogenase 4 family, member A1 (aldh4a1), mRNA [NM_001097079]		100036784	NM_001097079	aldehyde dehydrogenase 4 family, member A1
A_10_P200163	-2.9454		Rep: CENTD3 protein - Homo sapiens (Human), partial (11%) [TC444886]
A_10_P176508	-2.94342	LOC100158300	Xenopus laevis uncharacterized LOC100158300 (LOC100158300), mRNA [NM_001127756]		100158300	NM_001127756	uncharacterized LOC100158300
A_10_P221613	-2.93486	fgb	Xenopus laevis fibrinogen beta chain (fgb), mRNA [NM_001087949]		397825	NM_001087949	fibrinogen beta chain
A_10_P020641	-2.9324		BX853488 NICHD_XGC_Li1 Xenopus laevis cDNA clone IMAGp998L098291 ; IMAGE:3397784 5', mRNA sequence [BX853488]			BX853488
A_10_P102425	-2.91811		AGENCOURT_14006348 NICHD_XGC_Tad1 Xenopus laevis cDNA clone IMAGE:6938181 5', mRNA sequence [CD811084]			CD811084
A_10_P013297	-2.9153		Rep: Complement component C8G - Sus scrofa (Pig), partial (28%) [TC428944]
A_10_P027077	-2.9143	ins-a	Xenopus laevis insulin (ins-a), mRNA [NM_001085882]		378696	NM_001085882	insulin
A_10_P118506	-2.91122		Rep: Membrane-associated DHHC8 zinc finger protein - Xenopus tropicalis (Western clawed frog) (Silurana tropicalis), partial (24%) [TC445299]
A_10_P019891	-2.90478		AGENCOURT_86341113 NICHD_XGC_panc Xenopus laevis cDNA clone IMAGE:8735801 5', mRNA sequence [EE302363]			EE302363
A_10_P126659	-2.89616
A_10_P051949	-2.89341	bche	Xenopus laevis hypothetical LOC495102, mRNA (cDNA clone IMAGE:3397301), partial cds [BC084275]		495102	BC084275	butyrylcholinesterase
A_10_P010032	-2.89299
A_10_P060544	-2.88823	f12	Xenopus laevis hypothetical protein LOC100037012, mRNA (cDNA clone IMAGE:5129762), partial cds [BC130107]		100037012	BC130107	coagulation factor 12 (Hageman factor)
A_10_P015241	-2.88708		Rep: Gastrula zinc finger protein 5-1 - Xenopus laevis (African clawed frog), partial (8%) [TC442610]
A_10_P004917	-2.88589	MGC80304	Xenopus laevis MGC80304 protein (MGC80304), mRNA [NM_001091929]		443824	NM_001091929	MGC80304 protein
A_10_P185288	-2.87817		Rep: Cofilin-2 - Xenopus laevis (African clawed frog), complete [TC439557]
A_10_P007330	-2.87745	iyd	Xenopus laevis iodotyrosine deiodinase (iyd), mRNA [NM_001093860]		447152	NM_001093860	iodotyrosine deiodinase
A_10_P247708	-2.86926
A_10_P023762	-2.8689
A_10_P049126	-2.86831		AGENCOURT_10155199 NICHD_XGC_Kid1 Xenopus laevis cDNA clone IMAGE:4031940 5', mRNA sequence [BU904398]			BU904398
A_10_P217618	-2.86122	MGC53311	Xenopus laevis uncharacterized protein MGC53311 (MGC53311), mRNA [NM_001085987]		379143	NM_001085987	uncharacterized protein MGC53311
A_10_P189743	-2.86051	atp2a2	Xenopus laevis ATPase, Ca++ transporting, cardiac muscle, slow twitch 2 (atp2a2), mRNA [NM_001086935]		380096	NM_001086935	ATPase, Ca++ transporting, cardiac muscle, slow twitch 2
A_10_P008180	-2.8581	LOC494726	Xenopus laevis uncharacterized LOC494726 (LOC494726), mRNA [NM_001094565]		494726	NM_001094565	uncharacterized LOC494726
A_10_P003965	-2.84702	hsd11b1l-a	Xenopus laevis hydroxysteroid (11-beta) dehydrogenase 1-like (hsd11b1l-a), mRNA [NM_001090127]		399012	NM_001090127	hydroxysteroid (11-beta) dehydrogenase 1-like
A_10_P071995	-2.83855	slc7a2.1	Xenopus laevis hypothetical protein LOC399077, mRNA (cDNA clone IMAGE:3396482), partial cds [BC063720]		399077	BC063720	solute carrier family 7 (cationic amino acid transporter, y+ system), member 2, gene 1
A_10_P153903	-2.83803	LOC100036938	Xenopus laevis uncharacterized LOC100036938 (LOC100036938), mRNA [NM_001097708]		100036938	NM_001097708	uncharacterized LOC100036938
A_10_P084835	-2.8379		AGENCOURT_14148252 NICHD_XGC_Eye1 Xenopus laevis cDNA clone IMAGE:6949527 3', mRNA sequence [CD325289]			CD325289
A_10_P206088	-2.83257	cdo1	Xenopus laevis cysteine dioxygenase type 1 (cdo1), mRNA [NM_001090037]		398963	NM_001090037	cysteine dioxygenase type 1
A_10_P062924	-2.83227		AGENCOURT_10256112 NICHD XGC Emb1 Xenopus laevis cDNA clone IMAGE:5157271 5', mRNA sequence [CA793487]			CA793487
A_10_P009911	-2.83174
A_10_P005529	-2.8295	becn1	Xenopus laevis beclin 1, autophagy related (becn1), mRNA [NM_001092282]		444178	NM_001092282	beclin 1, autophagy related
A_10_P136643	-2.82333		Rep: MGC64283 protein - Xenopus laevis (African clawed frog), complete [TC428697]
A_10_P057562	-2.82189	LOC445834	Xenopus laevis cDNA clone MGC:132071 IMAGE:6643797, complete cds [BC106616]		445834	BC106616	uncharacterized LOC445834
A_10_P025473	-2.81906		AGENCOURT_18787840 NICHD_XGC_Te2N Xenopus laevis cDNA clone IMAGE:7206286 5', mRNA sequence [CK796641]			CK796641
A_10_P033806	-2.81286	aqp8	Xenopus laevis aquaporin 8 (aqp8), mRNA [NM_001096174]		734703	NM_001096174	aquaporin 8
A_10_P234323	-2.803
A_10_P212468	-2.80143
A_10_P107551	-2.80098		Rep: Gastric intrinsic factor precursor (Intrinsic factor) (IF) (INF). - Xenopus tropicalis, partial (44%) [TC433576]
A_10_P239153	-2.79968		Rep: Atp1a1a.1 protein - Xenopus laevis (African clawed frog), partial (16%) [TC458249]
A_10_P008215	-2.79643	slc25a46-b	Xenopus laevis solute carrier family 25, member 46 (slc25a46-b), mRNA [NM_001094583]		494746	NM_001094583	solute carrier family 25, member 46
A_10_P152298	-2.79596	MGC78849	Xenopus laevis uncharacterized protein MGC78849 (MGC78849), mRNA [NM_001091482]		432009	NM_001091482	uncharacterized protein MGC78849
A_10_P015216	-2.79457
A_10_P172973	-2.78473
A_10_P025162	-2.78436		AGENCOURT_15571141 NICHD_XGC_Kid1 Xenopus laevis cDNA clone IMAGE:7008368 5', mRNA sequence [CF546987]			CF546987
A_10_P030701	-2.78328	LOC100189565	Xenopus laevis uncharacterized LOC100189565 (LOC100189565), mRNA [NM_001135065]		100189565	NM_001135065	uncharacterized LOC100189565
A_10_P068067	-2.78178	LOC495356	Xenopus laevis hypothetical LOC495356, mRNA (cDNA clone IMAGE:4174347) [BC106658]		495356	BC106658	uncharacterized LOC495356
A_10_P017934	-2.78177		AGENCOURT_8114853 NICHD XGC Emb4 Xenopus laevis cDNA clone IMAGE:5543427 5', mRNA sequence [BQ732878]			BQ732878
A_10_P023219	-2.78101		AGENCOURT_13746696 NICHD_XGC_Tad2 Xenopus laevis cDNA clone IMAGE:6931734 5', mRNA sequence [CB941796]			CB941796
A_10_P085040	-2.78081		AGENCOURT_73501387 NICHD_XGC_sple_PHA Xenopus laevis cDNA clone IMAGE:8460367 5', mRNA sequence [EB476849]			EB476849
A_10_P258022	-2.77204		Rep: Glyceraldehyde 3-phosphate dehydrogenase - Xenopus laevis (African clawed frog), partial (44%) [TC463798]
A_10_P141875	-2.76137	trim63	Xenopus laevis tripartite motif containing 63, E3 ubiquitin protein ligase (trim63), mRNA [NM_001093214]		446518	NM_001093214	tripartite motif containing 63, E3 ubiquitin protein ligase
A_10_P003313	-2.75812	MGC64394	Xenopus laevis uncharacterized protein MGC64394 (MGC64394), mRNA [NM_001086308]		379467	NM_001086308	uncharacterized protein MGC64394
A_10_P168698	-2.75656	tpte2	Xenopus laevis transmembrane phosphoinositide 3-phosphatase and tensin homolog 2 (tpte2), mRNA [NM_001096603]		735146	NM_001096603	transmembrane phosphoinositide 3-phosphatase and tensin homolog 2
A_10_P262197	-2.75594
A_10_P155518	-2.75455	parp9	Xenopus laevis poly (ADP-ribose) polymerase family, member 9 (parp9), mRNA [NM_001091415]		431935	NM_001091415	poly (ADP-ribose) polymerase family, member 9
A_10_P213653	-2.75264		Rep: Predicted protein - Physcomitrella patens subsp. patens, partial (15%) [TC449900]
A_10_P027246	-2.74415	klf9-a	Xenopus laevis Kruppel-like factor 9 (klf9-a), mRNA [NM_001085597]		373598	NM_001085597	Kruppel-like factor 9
A_10_P203078	-2.74097	atp2a2	Xenopus laevis ATPase, Ca++ transporting, cardiac muscle, slow twitch 2 (atp2a2), mRNA [NM_001086935]		380096	NM_001086935	ATPase, Ca++ transporting, cardiac muscle, slow twitch 2
A_10_P238298	-2.74017		Rep: Very large inducible GTPase-1 - Mus musculus (Mouse), partial (5%) [TC457980]
A_10_P023346	-2.73489
A_10_P227463	-2.73478	myh4	Xenopus laevis similar to myosin, heavy polypeptide 4, skeletal muscle, mRNA (cDNA clone IMAGE:4681347), partial cds [BC041716]		399414	BC041716	similar to myosin, heavy polypeptide 4, skeletal muscle
A_10_P007654	-2.72794		Xenopus laevis cDNA clone IMAGE:3396399 [BC080170]			BC080170
A_10_P025310	-2.72471
A_10_P003676	-2.72104
A_10_P079660	-2.7189	acmsd	Xenopus laevis hypothetical protein LOC733325, mRNA (cDNA clone IMAGE:6940084), partial cds [BC099342]		733325	BC099342	aminocarboxymuconate semialdehyde decarboxylase
A_10_P008268	-2.71815	aqp12a	Xenopus laevis aquaporin 12A (aqp12a), mRNA [NM_001094650]		494822	NM_001094650	aquaporin 12A
A_10_P238518	-2.71511	elmod1	Xenopus laevis ELMO/CED-12 domain containing 1 (elmod1), mRNA [NM_001127735]		100158278	NM_001127735	ELMO/CED-12 domain containing 1
A_10_P109056	-2.70395	LOC733438	Xenopus laevis hypothetical protein LOC733438, mRNA (cDNA clone IMAGE:7208733), partial cds [BC110773]		733438	BC110773	uncharacterized LOC733438
A_10_P017340	-2.69825		BP741772 Osada Taira anterior neuroectoderm (ANE) pCS105 cDNA library Xenopus laevis cDNA clone XL499j23ex 3', mRNA sequence [BP741772]			BP741772
A_10_P117441	-2.69729
A_10_P221198	-2.6931		Rep: Apolipoprotein C-I precursor - Rattus norvegicus (Rat), partial (23%) [TC452536]
A_10_P269617	-2.69141	bcat1	Xenopus laevis branched chain amino-acid transaminase 1, cytosolic (bcat1), mRNA [NM_001094525]		494683	NM_001094525	branched chain amino-acid transaminase 1, cytosolic
A_10_P195803	-2.68704	atp2a2	Xenopus laevis ATPase, Ca++ transporting, cardiac muscle, slow twitch 2 (atp2a2), mRNA [NM_001086935]		380096	NM_001086935	ATPase, Ca++ transporting, cardiac muscle, slow twitch 2
A_10_P279802	-2.6813	foxk2	Xenopus laevis forkhead box K2, mRNA (cDNA clone IMAGE:6956601), partial cds [BC112949]		399427	BC112949	forkhead box K2
A_10_P003267	-2.67636	MGC64575	Xenopus laevis uncharacterized protein MGC64575 (MGC64575), mRNA [NM_001086279]		379437	NM_001086279	uncharacterized protein MGC64575
A_10_P022609	-2.67396
A_10_P101805	-2.66955		AGENCOURT_13998590 NICHD_XGC_Tad1 Xenopus laevis cDNA clone IMAGE:6937391 5', mRNA sequence [CD099900]			CD099900
A_10_P144263	-2.66556	aqp12a	Xenopus laevis aquaporin 12A (aqp12a), mRNA [NM_001094650]		494822	NM_001094650	aquaporin 12A
A_10_P223598	-2.66039		Rep: Myomesin-2 (M-protein) (165 kDa titin-associated protein) (165 kDa connectin-associated protein). - Xenopus tropicalis, partial (19%) [TC442001]
A_10_P024072	-2.6581	brk1-b	AGENCOURT_14163879 NICHD_XGC_Eye1 Xenopus laevis cDNA clone IMAGE:6949562 3', mRNA sequence [CD324841]		100037105	CD324841	BRICK1, SCAR/WAVE actin-nucleating complex subunit
A_10_P220703	-2.65472	MGC68455	Xenopus laevis Glucose-6-phosphatase-like (MGC68455), mRNA [NM_001089835]		398855	NM_001089835	Glucose-6-phosphatase-like
A_10_P205653	-2.64632	atp2a2	Xenopus laevis ATPase, Ca++ transporting, cardiac muscle, slow twitch 2 (atp2a2), mRNA [NM_001086935]		380096	NM_001086935	ATPase, Ca++ transporting, cardiac muscle, slow twitch 2
A_10_P045911	-2.64264	ankrd1	Xenopus laevis ankyrin repeat domain 1 (cardiac muscle) (ankrd1), mRNA [NM_001096167]		734696	NM_001096167	ankyrin repeat domain 1 (cardiac muscle)
A_10_P159298	-2.64159	atp2a2	Xenopus laevis ATPase, Ca++ transporting, cardiac muscle, slow twitch 2 (atp2a2), mRNA [NM_001086935]		380096	NM_001086935	ATPase, Ca++ transporting, cardiac muscle, slow twitch 2
A_10_P128029	-2.63701		AGENCOURT_18786387 NICHD_XGC_Te2N Xenopus laevis cDNA clone IMAGE:7205536 5', mRNA sequence [CK797470]			CK797470
A_10_P040966	-2.63466	LOC100127290	Xenopus laevis uncharacterized LOC100127290 (LOC100127290), mRNA [NM_001112860]		100127290	NM_001112860	uncharacterized LOC100127290
A_10_P234173	-2.63285	atp2a2	Xenopus laevis ATPase, Ca++ transporting, cardiac muscle, slow twitch 2 (atp2a2), mRNA [NM_001086935]		380096	NM_001086935	ATPase, Ca++ transporting, cardiac muscle, slow twitch 2
A_10_P250912	-2.63249	LOC398058	Xenopus laevis gene 19 mRNA, partial cds [U41861]		398058	U41861	gene 19
A_10_P090195	-2.63144		AGENCOURT_86401329 NICHD_XGC_panc Xenopus laevis cDNA clone IMAGE:8736971 5', mRNA sequence [EE301482]			EE301482
A_10_P020782	-2.62706		BX855044 NICHD_XGC_OO1 Xenopus laevis cDNA clone IMAGp998F1511210 ; IMAGE:5078414 5', mRNA sequence [BX855044]			BX855044
A_10_P123924	-2.62505	ptpn4	Xenopus laevis protein tyrosine phosphatase, non-receptor type 4 (megakaryocyte) (ptpn4), mRNA [NM_001091402]		431920	NM_001091402	protein tyrosine phosphatase, non-receptor type 4 (megakaryocyte)
A_10_P175568	-2.62424	apoe	Xenopus laevis cDNA clone IMAGE:8073253, partial cds [BC122494]		100380959	BC122494	apolipoprotein E
A_10_P020528	-2.62412		BX852268 NICHD_XGC_Li1 Xenopus laevis cDNA clone IMAGp998M128289 ; IMAGE:3397043 5', mRNA sequence [BX852268]			BX852268
A_10_P020373	-2.62024		BX850563 NICHD_XGC_Eye1 Xenopus laevis cDNA clone IMAGp998E0810591 ; IMAGE:4743535 5', mRNA sequence [BX850563]			BX850563
A_10_P196378	-2.61834	MGC78829	Xenopus laevis uncharacterized protein MGC78829 (MGC78829), mRNA [NM_001091378]		431893	NM_001091378	uncharacterized protein MGC78829
A_10_P068493	-2.61775	fetub	Xenopus laevis hypothetical protein LOC446919, mRNA (cDNA clone IMAGE:6873809), partial cds [BC078490]		446919	BC078490	fetuin B
A_10_P018210	-2.61257		AGENCOURT_8148455 NICHD XGC Emb4 Xenopus laevis cDNA clone IMAGE:5542091 5', mRNA sequence [BQ737135]			BQ737135
A_10_P135998	-2.61101	LOC100174808	Xenopus laevis FL1.11 type I transmembrane receptor mRNA, partial cds [DQ367414]		100174808	DQ367414	FL1.11 type I transmembrane receptor
A_10_P002092	-2.60657	xnadc-3	Xenopus laevis high-affinity Na/dicarboxylate cotransporter (xnadc-3), mRNA [NM_001092954]		445825	NM_001092954	high-affinity Na/dicarboxylate cotransporter
A_10_P154228	-2.60625		Rep: Grn-prov protein - Xenopus laevis (African clawed frog), partial (28%) [TC437069]
A_10_P279917	-2.60206
A_10_P010116	-2.59857
A_10_P102335	-2.59464		BX848856 NICHD_XGC_Li1 Xenopus laevis cDNA clone IMAGp998I168291 ; IMAGE:3397719 5', mRNA sequence [BX848856]			BX848856
A_10_P006537	-2.57735	tcap	Xenopus laevis cDNA clone IMAGE:6952327 [BC106639]		100381005	BC106639	titin-cap
A_10_P023849	-2.57314
A_10_P188993	-2.57167	atp2a2	Xenopus laevis ATPase, Ca++ transporting, cardiac muscle, slow twitch 2 (atp2a2), mRNA [NM_001086935]		380096	NM_001086935	ATPase, Ca++ transporting, cardiac muscle, slow twitch 2
A_10_P055182	-2.57089		zb05g04.x50 Xenopus EST library Xenopus laevis cDNA clone zb05g04 5', mRNA sequence [AW159693]			AW159693
A_10_P162383	-2.56858		Rep: Metabotropic glutamate receptor 7 precursor (mGluR7). - Xenopus tropicalis, partial (4%) [TC430955]
A_10_P005768	-2.56738	crp.4-b	Xenopus laevis C-reactive protein, pentraxin-related, gene 4 (crp.4-b), mRNA [NM_001092476]		444374	NM_001092476	C-reactive protein, pentraxin-related, gene 4
A_10_P045296	-2.56633	myd88-a	Xenopus laevis myeloid differentiation primary response 88 (myd88-a), mRNA [NM_001087532]		394321	NM_001087532	myeloid differentiation primary response 88
A_10_P110259	-2.56028		AGENCOURT_19144410 NICHD_XGC_Te2 Xenopus laevis cDNA clone IMAGE:7210095 5', mRNA sequence [CK805980]			CK805980
A_10_P133940	-2.55984		Rep: Myosin-13 (Myosin heavy chain, skeletal muscle, extraocular) (MyHC- eo). - Xenopus tropicalis, partial (14%) [TC443089]
A_10_P025984	-2.55503		AGENCOURT_19149250 NICHD_XGC_Te2 Xenopus laevis cDNA clone IMAGE:7207779 5', mRNA sequence [CK803843]			CK803843
A_10_P013353	-2.5474		DC047384 Osada Taira anterior endomesoderm (AEM) pCS105 cDNA library Xenopus laevis cDNA clone xlk136j14 5', mRNA sequence [DC047384]			DC047384
A_10_P220868	-2.54577		Rep: developmentally regulated protein TPO1 - Xenopus tropicalis, partial (32%) [TC452414]
A_10_P220033	-2.54134	bnip3	Xenopus laevis BCL2/adenovirus E1B 19kDa interacting protein 3 (bnip3), mRNA [NM_001089709]		398786	NM_001089709	BCL2/adenovirus E1B 19kDa interacting protein 3
A_10_P025494	-2.53924		AGENCOURT_18790660 NICHD_XGC_Te2N Xenopus laevis cDNA clone IMAGE:7206294 5', mRNA sequence [CK796806]			CK796806
A_10_P265857	-2.53861	atp2a2	Xenopus laevis ATPase, Ca++ transporting, cardiac muscle, slow twitch 2 (atp2a2), mRNA [NM_001086935]		380096	NM_001086935	ATPase, Ca++ transporting, cardiac muscle, slow twitch 2
A_10_P000029	-2.53642	LOC100337623	Xenopus laevis cytochrome P450 (LOC100337623), mRNA [NM_001172237]		100337623	NM_001172237	cytochrome P450
A_10_P223898	-2.53245
A_10_P024386	-2.53112
A_10_P024549	-2.5309		AGENCOURT_14239141 NICHD_XGC_Eye1 Xenopus laevis cDNA clone IMAGE:6957723 5', mRNA sequence [CD361035]			CD361035
A_10_P048035	-2.52966	mark2	Xenopus laevis MAP/microtubule affinity-regulating kinase 2 (mark2), mRNA [NM_001086956]		380117	NM_001086956	MAP/microtubule affinity-regulating kinase 2
A_10_P075643	-2.52958	myl2	Xenopus laevis myosin, light chain 2, regulatory, cardiac, slow (myl2), mRNA [NM_001093839]		447131	NM_001093839	myosin, light chain 2, regulatory, cardiac, slow
A_10_P013359	-2.52598
A_10_P088985	-2.52571		AGENCOURT_74342679 NICHD_XGC_tail_m Xenopus laevis cDNA clone IMAGE:8546073 5', mRNA sequence [EB467111]			EB467111
A_10_P066289	-2.52112	glis2b	Xenopus laevis Gli-Kruppel zinc-finger protein NKL isoform b (NKL) mRNA, partial cds [AF249342]		373773	AF249342	Kruppel-like zinc finger protein GLIS2
A_10_P146623	-2.51768	sin3a	Xenopus laevis SIN3 transcription regulator family member A (sin3a), mRNA [NM_001088468]		398130	NM_001088468	SIN3 transcription regulator family member A
A_10_P222078	-2.51755
A_10_P064954	-2.51645		BX850789 NICHD_XGC_Lu1 Xenopus laevis cDNA clone IMAGp998C1610540 ; IMAGE:4633287 5', mRNA sequence [BX850789]			BX850789
A_10_P043816	-2.51356	dmrt2	Xenopus laevis doublesex and mab-3 related transcription factor 2 (dmrt2), mRNA [NM_001096256]		734788	NM_001096256	doublesex and mab-3 related transcription factor 2
A_10_P212788	-2.50669	pdlim7-b	Xenopus laevis PDZ and LIM domain 7 (enigma) (pdlim7-b), mRNA [NM_001087265]		380426	NM_001087265	PDZ and LIM domain 7 (enigma)
A_10_P125649	-2.5041		AGENCOURT_10301516 NICHD XGC Emb1 Xenopus laevis cDNA clone IMAGE:5156847 5', mRNA sequence [CA790473]			CA790473
A_10_P124379	-2.50123		AGENCOURT_10457715 NICHD XGC OO1 Xenopus laevis cDNA clone IMAGE:6638535 5', mRNA sequence [BU912372]			BU912372
A_10_P002829	-2.49968	gamt-a	Xenopus laevis guanidinoacetate N-methyltransferase (gamt-a), mRNA [NM_001087223]		380384	NM_001087223	guanidinoacetate N-methyltransferase
A_10_P240928	-2.49909	MGC68696	Xenopus laevis uncharacterized protein MGC68696 (MGC68696), mRNA [NM_001089779]		398825	NM_001089779	uncharacterized protein MGC68696
A_10_P187053	-2.49515	atp2a2	Xenopus laevis ATPase, Ca++ transporting, cardiac muscle, slow twitch 2 (atp2a2), mRNA [NM_001086935]		380096	NM_001086935	ATPase, Ca++ transporting, cardiac muscle, slow twitch 2
A_10_P170643	-2.49247
A_10_P219718	-2.49224		Rep: Ubl5 protein - Xenopus laevis (African clawed frog), partial (79%) [TC452025]
A_10_P070097	-2.492		BP704113 Osada Taira anterior neuroectoderm (ANE) pCS105 cDNA library Xenopus laevis cDNA clone XL510m05ex 5', mRNA sequence [BP704113]			BP704113
A_10_P018285	-2.49195	gapdh	AGENCOURT_8671175 NICHD XGC Emb4 Xenopus laevis cDNA clone IMAGE:4681270 5', mRNA sequence [BQ885934]		380259	BQ885934	glyceraldehyde-3-phosphate dehydrogenase
A_10_P191873	-2.4919		Rep: Creatine kinase, muscle - Xenopus tropicalis (Western clawed frog) (Silurana tropicalis), partial (45%) [TC444446]
A_10_P196838	-2.49157		Rep: Tripartite motif protein 25 (Zinc finger protein 147) (Estrogen- responsive finger protein) (Efp) (RING finger protein 147). - Xenopus tropicalis, partial (24%) [TC443726]
A_10_P013732	-2.48961
A_10_P015050	-2.48902		BJ612235 NIBB Mochii normalized Xenopus early gastrula library Xenopus laevis cDNA clone XL158h10 5', mRNA sequence [BJ612235]			BJ612235
A_10_P000559	-2.4888	mybpc3	Xenopus laevis myosin binding protein C, cardiac (mybpc3), mRNA [NM_001088698]		398261	NM_001088698	myosin binding protein C, cardiac
A_10_P213243	-2.48834
A_10_P214723	-2.48696		Rep: LOC100037136 protein - Xenopus laevis (African clawed frog), partial (32%) [TC450283]
A_10_P019957	-2.4849		Rep: Ovostatin precursor - Gallus gallus (Chicken), partial (6%) [TC453138]
A_10_P131351	-2.48057	rpl3l	Xenopus laevis ribosomal protein L3-like (rpl3l), mRNA [NM_001094561]		494722	NM_001094561	ribosomal protein L3-like
A_10_P163808	-2.47737	galnt11	Xenopus laevis polypeptide N-acetylgalactosaminyltransferase 11 (galnt11), mRNA [NM_001094021]		447314	NM_001094021	polypeptide N-acetylgalactosaminyltransferase 11
A_10_P003403	-2.47664	c9	Xenopus laevis complement component 9 (c9), mRNA [NM_001086345]		379504	NM_001086345	complement component 9
A_10_P006312	-2.47551	MGC84399	Xenopus laevis MGC84399 protein (MGC84399), mRNA [NM_001092923]		444821	NM_001092923	MGC84399 protein
A_10_P213163	-2.47265		AGENCOURT_13997871 NICHD_XGC_Tad1 Xenopus laevis cDNA clone IMAGE:6938309 5', mRNA sequence [CD098615]			CD098615
A_10_P025044	-2.47198		AGENCOURT_15201535 NICHD_XGC_Emb4 Xenopus laevis cDNA clone IMAGE:5515538 5', mRNA sequence [CF290498]			CF290498
A_10_P081890	-2.46849		db33f08.x1 Xenopus laevis oocyte Xenopus laevis cDNA clone XENOPUS_SOURCE_ID: 3', mRNA sequence [BE026928]			BE026928
A_10_P059954	-2.46797		AGENCOURT_73510163 NICHD_XGC_sple_PHA Xenopus laevis cDNA clone IMAGE:8460789 5', mRNA sequence [EB470382]			EB470382
A_10_P101400	-2.46653		BJ065154 NIBB Mochii normalized Xenopus tailbud library Xenopus laevis cDNA clone XL082c05 5', mRNA sequence [BJ065154]			BJ065154
A_10_P023590	-2.46608		AGENCOURT_14163636 NICHD_XGC_Eye1 Xenopus laevis cDNA clone IMAGE:6944917 5', mRNA sequence [CD254092]			CD254092
A_10_P225808	-2.46599		Rep: SJCHGC01974 protein - Schistosoma japonicum (Blood fluke), partial (18%) [TC454039]
A_10_P253112	-2.46472		Rep: Multiple myeloma tumor-associated protein 2 (hMMTAG2). - Xenopus tropicalis, partial (9%) [TC462403]
A_10_P060609	-2.46426		AGENCOURT_78540785 NICHD_XGC_thy Xenopus laevis cDNA clone IMAGE:8550532 3', mRNA sequence [EB730853]			EB730853
A_10_P214863	-2.46393		Rep: procollagen, type VI, alpha 3 - Rattus norvegicus, partial (5%) [TC450327]
A_10_P213008	-2.46269	gk	Xenopus laevis glycerol kinase (gk), mRNA [NM_001087171]		380332	NM_001087171	glycerol kinase
A_10_P192443	-2.46241	ass1	Xenopus laevis argininosuccinate synthase 1 (ass1), mRNA [NM_001087326]		380488	NM_001087326	argininosuccinate synthase 1
A_10_P024490	-2.46093
A_10_P012230	-2.45956
A_10_P077940	-2.45603		AGENCOURT_10163929 NICHD_XGC_Kid1 Xenopus laevis cDNA clone IMAGE:4033225 5', mRNA sequence [BU905485]			BU905485
A_10_P113096	-2.45565	rapgef1	Xenopus laevis Rap guanine nucleotide exchange factor (GEF) 1 (rapgef1), mRNA [NM_001092303]		444199	NM_001092303	Rap guanine nucleotide exchange factor (GEF) 1
A_10_P253712	-2.45448		Rep: Binding-protein-dependent transport systems inner membrane component - Rhodospirillum rubrum (strain ATCC 11170 / NCIB 8255), partial (5%) [TC462593]
A_10_P250087	-2.45372		Rep: RNA polymerase, sigma-24 subunit, ECF subfamily precursor - Rhodobacter sphaeroides (strain ATCC 17029 / ATH 2.4.9), partial (8%) [TC461548]
A_10_P247908	-2.45343
A_10_P192768	-2.45161		Rep: Latrophilin-2 precursor (Calcium-independent alpha-latrotoxin receptor 2) (Latrophilin homolog 1) (Lectomedin-1). - Gallus gallus, partial (18%) [TC442254]
A_10_P276507	-2.44979
A_10_P269892	-2.44956		Rep: UDP-N-acetyl glucosamine-2-epimerase - Psychroflexus torquis ATCC 700755, partial (6%) [TC467121]
A_10_P051304	-2.44885		AGENCOURT_14157853 NICHD_XGC_Eye1 Xenopus laevis cDNA clone IMAGE:6947505 5', mRNA sequence [CD253886]			CD253886
A_10_P193618	-2.44691		Rep: Transport system permease protein - Prosthecochloris vibrioformis DSM 265, partial (5%) [TC442593]
A_10_P122369	-2.44652	nup98	Xenopus laevis Nup98 protein, mRNA (cDNA clone IMAGE:5536418), partial cds [BC077959]		446233	BC077959	Nup98 protein
A_10_P226103	-2.44628		Rep: Ccna1 protein - Xenopus laevis (African clawed frog), partial (9%) [TC454113]
A_10_P129492	-2.44625		AGENCOURT_89900035 NICHD_XGC_int_m Xenopus laevis cDNA clone IMAGE:8823444 5', mRNA sequence [EG581442]			EG581442
A_10_P023051	-2.44451		AGENCOURT_13045279 NICHD_XGC_Te1 Xenopus laevis cDNA clone IMAGE:6897465 5', mRNA sequence [CB591878]			CB591878
A_10_P195543	-2.44121		Rep: Predicted protein - Nematostella vectensis (Starlet sea anemone), partial (26%) [TC443241]
A_10_P003957	-2.44087	MGC69077	Xenopus laevis uncharacterized protein MGC69077 (MGC69077), mRNA [NM_001090073]		398982	NM_001090073	uncharacterized protein MGC69077
A_10_P239238	-2.43817		Rep: solute carrier family 23 (nucleobase transporters), member 3 - Xenopus tropicalis, partial (9%) [TC458280]
A_10_P163543	-2.43799		Rep: Ferric enterobactin transport system permease protein FepG - Photorhabdus luminescens subsp. laumondii, partial (5%) [TC431386]
A_10_P122439	-2.43716		AGENCOURT_73729048 NICHD_XGC_int_m Xenopus laevis cDNA clone IMAGE:8528108 5', mRNA sequence [EB479992]			EB479992
A_10_P200013	-2.43445
A_10_P234033	-2.43424	ptpn4	Xenopus laevis protein tyrosine phosphatase, non-receptor type 4 (megakaryocyte) (ptpn4), mRNA [NM_001091402]		431920	NM_001091402	protein tyrosine phosphatase, non-receptor type 4 (megakaryocyte)
A_10_P040156	-2.4331	xylb	Xenopus laevis xylulokinase homolog (H. influenzae) (xylb), mRNA [NM_001114828]		100137697	NM_001114828	xylulokinase homolog (H. influenzae)
A_10_P217163	-2.43243	MGC81899	Xenopus laevis MGC81899 protein (MGC81899), mRNA [NM_001094399]		447729	NM_001094399	MGC81899 protein
A_10_P219408	-2.43228		Rep: ethanolamine kinase 1 - Rattus norvegicus, partial (63%) [TC451906]
A_10_P243673	-2.43221		Rep: Transmembrane protein 150 precursor. - Xenopus tropicalis, partial (7%) [TC459645]
A_10_P234313	-2.43154	inpp5b	Xenopus laevis cDNA clone IMAGE:5079491, partial cds [BC073689]		100381066	BC073689	inositol polyphosphate-5-phosphatase, 75kDa
A_10_P070232	-2.43062	ptf1a	Xenopus laevis pancreas specific transcription factor, 1a (ptf1a), mRNA [NM_001174020]		100381084	NM_001174020	pancreas specific transcription factor, 1a
A_10_P268812	-2.42975		Xenopus laevis cDNA clone IMAGE:5505963, partial cds [BC077867]			BC077867
A_10_P267642	-2.42723		Rep: N-acetylglutamate synthase, mitochondrial precursor (EC 2.3.1.1) (Amino-acid acetyltransferase) [Contains: N-acetylglutamate synthase long form; N-acetylglutamate synthase short form; N-acetylglutamate synthase conserved domain form]. - Xenopus tropicalis, partial (57%) [TC466473]
A_10_P085000	-2.42697		AGENCOURT_86341334 NICHD_XGC_panc Xenopus laevis cDNA clone IMAGE:8735961 5', mRNA sequence [EE309426]			EE309426
A_10_P159053	-2.42599	trappc11	Xenopus laevis trafficking protein particle complex 11 (trappc11), mRNA [NM_001094974]		495307	NM_001094974	trafficking protein particle complex 11
A_10_P030126	-2.42444	esr2	Xenopus laevis estrogen receptor 2 (ER beta) (esr2), mRNA [NM_001130954]		100174814	NM_001130954	estrogen receptor 2 (ER beta)
A_10_P004451	-2.42428	MGC82298	Xenopus laevis uncharacterized protein MGC82298 (MGC82298), mRNA [NM_001091394]		431912	NM_001091394	uncharacterized protein MGC82298
A_10_P235418	-2.42036		Rep: LOC733175 protein - Xenopus laevis (African clawed frog), partial (3%) [TC457066]
A_10_P007603	-2.41973	gm2a	Xenopus laevis GM2 ganglioside activator (gm2a), mRNA [NM_001096779]		779153	NM_001096779	GM2 ganglioside activator
A_10_P186413	-2.41681	hps4	Xenopus laevis Hermansky-Pudlak syndrome 4 (hps4), mRNA [NM_001095131]		495486	NM_001095131	Hermansky-Pudlak syndrome 4
A_10_P156878	-2.41571	slc5a8	Xenopus laevis solute carrier family 5 (sodium/monocarboxylate cotransporter), member 8 (slc5a8), mRNA [NM_001090985]		403396	NM_001090985	solute carrier family 5 (sodium/monocarboxylate cotransporter), member 8
A_10_P166578	-2.41483		Rep: Xanthine dehydrogenase/oxidase [Includes: Xanthine dehydrogenase (EC 1.17.1.4) (XD); Xanthine oxidase (EC 1.17.3.2) (XO) (Xanthine oxidoreductase)]. - Xenopus tropicalis, partial (14%) [TC432594]
A_10_P007787	-2.41386	gbp7	Xenopus laevis guanylate binding protein 7 (gbp7), mRNA [NM_001094224]		447517	NM_001094224	guanylate binding protein 7
A_10_P086885	-2.41366	hnf1a-b	X.laevis mRNA for transcription factor 3'end (clone XLFB1b2) [X64762]		378590	X64762	HNF1 homeobox A
A_10_P198823	-2.41115		Rep: Laminin subunit alpha-1 precursor (Laminin A chain). - Xenopus tropicalis, partial (6%) [TC443400]
A_10_P152293	-2.40997		Rep: Ecotin precursor - Shewanella oneidensis, partial (7%) [TC426851]
A_10_P129202	-2.40654
A_10_P000048	-2.40547	zbtb7b	Xenopus laevis zinc finger and BTB domain containing 7B (zbtb7b), mRNA [NM_001085562]		373553	NM_001085562	zinc finger and BTB domain containing 7B
A_10_P027093	-2.40431	igf1	Xenopus laevis insulin-like growth factor 1 (somatomedin C) (igf1), mRNA [NM_001163393]		378699	NM_001163393	insulin-like growth factor 1 (somatomedin C)
A_10_P072495	-2.39908
A_10_P169388	-2.39784	xilr2-b	Xenopus laevis Ig-like receptor 2 (xilr2-b), mRNA [NM_001127729]		100158270	NM_001127729	Ig-like receptor 2
A_10_P143338	-2.39776	gkap1-b	Xenopus laevis G kinase anchoring protein 1 (gkap1-b), mRNA [NM_001086629]		379790	NM_001086629	G kinase anchoring protein 1
A_10_P024828	-2.39241
A_10_P227448	-2.39191		Rep: Phospholipase A1 member A precursor (EC 3.1.1.-) (Phosphatidylserine- specific phospholipase A1) (PS-PLA1). - Xenopus tropicalis, partial (22%) [TC454556]
A_10_P264222	-2.39106		Rep: Leucine-rich repeat protein - Oryza sativa (Rice), partial (8%) [TC465540]
A_10_P023213	-2.38432		AGENCOURT_13746579 NICHD_XGC_Tad2 Xenopus laevis cDNA clone IMAGE:6931606 5', mRNA sequence [CB941493]			CB941493
A_10_P006205	-2.38258	MGC84752	Xenopus laevis MGC84752 protein (MGC84752), mRNA [NM_001092839]		444737	NM_001092839	MGC84752 protein
A_10_P000037	-2.38012	xaldb	Xenopus laevis aldolase B (xaldb), mRNA [NM_001086098]		379254	NM_001086098	aldolase B
A_10_P231393	-2.37383
A_10_P251072	-2.37294
A_10_P262042	-2.37259		Rep: Predicted protein - Aspergillus terreus (strain NIH 2624), partial (9%) [TC464943]
A_10_P020429	-2.37027		Rep: Dpm2 protein - Rattus norvegicus (Rat), partial (13%) [TC434860]
A_10_P217143	-2.36895	oxr1-a	Xenopus laevis oxidation resistance 1 (oxr1-a), mRNA [NM_001135222]		100190768	NM_001135222	oxidation resistance 1
A_10_P002761	-2.36835	zbtb34	Xenopus laevis zinc finger and BTB domain containing 34 (zbtb34), mRNA [NM_001086096]		379252	NM_001086096	zinc finger and BTB domain containing 34
A_10_P205013	-2.36814		Rep: MGC83048 protein - Xenopus laevis (African clawed frog), partial (18%) [TC446723]
A_10_P219464	-2.36809	ckm	Xenopus laevis creatine kinase, muscle (ckm), mRNA [NM_001086604]		379765	NM_001086604	creatine kinase, muscle
A_10_P024557	-2.3673
A_10_P210143	-2.36632		Rep: Isoform 3 of Q9UPQ0 - Homo sapiens (Human), partial (6%) [TC448603]
A_10_P248463	-2.36542	c9	Xenopus laevis complement component 9 (c9), mRNA [NM_001086345]		379504	NM_001086345	complement component 9
A_10_P205623	-2.36425	trim23	Xenopus laevis tripartite motif containing 23 (trim23), mRNA [NM_001093355]		446659	NM_001093355	tripartite motif containing 23
A_10_P015309	-2.36305		BJ628929 NIBB Mochii normalized Xenopus early gastrula library Xenopus laevis cDNA clone XL159d11 3', mRNA sequence [BJ628929]			BJ628929
A_10_P257162	-2.3623		Rep: Zinc finger protein HRX - Homo sapiens (Human), partial (9%) [TC463555]
A_10_P065169	-2.36211		zb06c10.x50 Xenopus EST library Xenopus laevis cDNA clone zb06c10 5', mRNA sequence [AW159734]			AW159734
A_10_P173288	-2.36195	prkag1	Xenopus laevis protein kinase, AMP-activated, gamma 1 non-catalytic subunit (prkag1), mRNA [NM_001090026]		398958	NM_001090026	protein kinase, AMP-activated, gamma 1 non-catalytic subunit
A_10_P003873	-2.36143	cdo1	Xenopus laevis cysteine dioxygenase type 1 (cdo1), mRNA [NM_001090037]		398963	NM_001090037	cysteine dioxygenase type 1
A_10_P014407	-2.36067		BJ081936 NIBB Mochii normalized Xenopus tailbud library Xenopus laevis cDNA clone XL077g19 3', mRNA sequence [BJ081936]			BJ081936
A_10_P024948	-2.36038
A_10_P207973	-2.35607	wsb1	Xenopus laevis SOCS box-containing WD protein SWiP-1, mRNA (cDNA clone IMAGE:7010669) [BC081279]		380049	BC081279	WD repeat and SOCS box containing 1
A_10_P258722	-2.35563		Rep: NADH dehydrogenase subunit 2 - Chaetosphaeridium globosum, partial (4%) [TC464002]
A_10_P084330	-2.35473		AGENCOURT_75667400 NICHD_XGC_thy Xenopus laevis cDNA clone IMAGE:8546921 5', mRNA sequence [EB646526]			EB646526
A_10_P034066	-2.35302	f2	Xenopus laevis coagulation factor 2 (thrombin) (f2), mRNA [NM_001091823]		443652	NM_001091823	coagulation factor 2 (thrombin)
A_10_P143063	-2.35169	mkrn2	Xenopus laevis makorin ring finger protein 2 (mkrn2), mRNA [NM_001096637]		735181	NM_001096637	makorin ring finger protein 2
A_10_P241238	-2.35162	pck1	Xenopus laevis phosphoenolpyruvate carboxykinase 1, cytosolic (pck1), mRNA [NM_001086683]		379844	NM_001086683	phosphoenolpyruvate carboxykinase 1, cytosolic
A_10_P008346	-2.3509	LOC494855	Xenopus laevis hypothetical LOC494855, mRNA (cDNA clone MGC:98801 IMAGE:3397595), complete cds [BC083037]		494855	BC083037	uncharacterized LOC494855
A_10_P074175	-2.34947	ube3b	Xenopus laevis cDNA clone IMAGE:5572846, partial cds [BC070573]		100381000	BC070573	ubiquitin protein ligase E3B
A_10_P104645	-2.34854		AGENCOURT_86400263 NICHD_XGC_bone Xenopus laevis cDNA clone IMAGE:8740885 5', mRNA sequence [EE309798]			EE309798
A_10_P072220	-2.34838		AGENCOURT_18787840 NICHD_XGC_Te2N Xenopus laevis cDNA clone IMAGE:7206286 5', mRNA sequence [CK796641]			CK796641
A_10_P168408	-2.3461	ckm	Xenopus laevis creatine kinase, muscle (ckm), mRNA [NM_001086604]		379765	NM_001086604	creatine kinase, muscle
A_10_P009070	-2.34533	cat.1	Xenopus laevis catalase, gene 1 (cat.1), mRNA [NM_001095194]		495840	NM_001095194	catalase, gene 1
A_10_P037056	-2.34092	LOC100036851	Xenopus laevis uncharacterized LOC100036851 (LOC100036851), mRNA [NM_001097138]		100036851	NM_001097138	uncharacterized LOC100036851
A_10_P201958	-2.33987
A_10_P268892	-2.33985		Rep: Ckm-prov protein - Xenopus laevis (African clawed frog), partial (21%) [TC466834]
A_10_P151148	-2.33963
A_10_P196039	-2.33887	acta1	Xenopus laevis actin, alpha 1, skeletal muscle (acta1), mRNA [NM_001091751]		432314	NM_001091751	actin, alpha 1, skeletal muscle
A_10_P237423	-2.33634
A_10_P242958	-2.33632		Rep: LOC100038285 protein - Xenopus tropicalis (Western clawed frog) (Silurana tropicalis), partial (16%) [TC459444]
A_10_P201338	-2.33509
A_10_P011602	-2.33313		Rep: Regulatory protein D - Actinoplanes friuliensis, partial (4%) [TC469643]
A_10_P185013	-2.33037		Xenopus laevis cDNA clone IMAGE:5570009, partial cds [BC073483]			BC073483
A_10_P245763	-2.32986
A_10_P107391	-2.3294		BP679874 Osada Taira anterior neuroectoderm (ANE) pCS105 cDNA library Xenopus laevis cDNA clone XL433c17ex 5', mRNA sequence [BP679874]			BP679874
A_10_P182623	-2.32668	mybpc3	Xenopus laevis myosin binding protein C, cardiac (mybpc3), mRNA [NM_001088698]		398261	NM_001088698	myosin binding protein C, cardiac
A_10_P239853	-2.32191	mknk2	Xenopus laevis MAP kinase interacting serine/threonine kinase 2 (mknk2), mRNA [NM_001090231]		399068	NM_001090231	MAP kinase interacting serine/threonine kinase 2
A_10_P177158	-2.32057	agxt	Xenopus laevis alanine-glyoxylate aminotransferase (agxt), mRNA [NM_001088479]		398137	NM_001088479	alanine-glyoxylate aminotransferase
A_10_P013620	-2.3191
A_10_P140563	-2.31876		Rep: MGC131000 protein - Xenopus laevis (African clawed frog), complete [TC417046]
A_10_P003133	-2.31867	ass1	Xenopus laevis argininosuccinate synthase 1 (ass1), mRNA [NM_001087326]		380488	NM_001087326	argininosuccinate synthase 1
A_10_P258127	-2.31855	cel	Xenopus laevis carboxyl ester lipase (bile salt-stimulated lipase) (cel), mRNA [NM_001093667]		447025	NM_001093667	carboxyl ester lipase (bile salt-stimulated lipase)
A_10_P232783	-2.3177		AGENCOURT_70312711 NICHD_XGC_Ov1 Xenopus laevis cDNA clone IMAGE:8330274 5', mRNA sequence [DY568607]			DY568607
A_10_P189078	-2.3167	tfcp2l1-a	Xenopus laevis transcription factor CP2-like 1 (tfcp2l1-a), mRNA [NM_001086908]		380069	NM_001086908	transcription factor CP2-like 1
A_10_P215478	-2.31026
A_10_P229538	-2.30804		Rep: Sickle tail protein homolog. - Xenopus tropicalis, partial (21%) [TC455207]
A_10_P124724	-2.30473		AGENCOURT_8226955 NICHD XGC Emb4 Xenopus laevis cDNA clone IMAGE:4930772 5', mRNA sequence [BQ731803]			BQ731803
A_10_P057827	-2.30403		za48c11.x1 Xenopus EST library Xenopus laevis cDNA clone za48c11 5', mRNA sequence [AW158862]			AW158862
A_10_P001964	-2.30221	LOC100158366	Xenopus laevis uncharacterized LOC100158366 (LOC100158366), mRNA [NM_001127811]		100158366	NM_001127811	uncharacterized LOC100158366
A_10_P026547	-2.29987
A_10_P090580	-2.29872		BP678418 Osada Taira anterior neuroectoderm (ANE) pCS105 cDNA library Xenopus laevis cDNA clone XL429m07ex 5', mRNA sequence [BP678418]			BP678418
A_10_P175913	-2.29474		Rep: PHTF1 protein - Rattus norvegicus, partial (41%) [TC436107]
A_10_P023327	-2.29369
A_10_P068412	-2.29146		AGENCOURT_10494571 NICHD XGC OO1 Xenopus laevis cDNA clone IMAGE:6640400 5', mRNA sequence [BU913958]			BU913958
A_10_P060854	-2.29098		AGENCOURT_13997168 NICHD_XGC_Tad1 Xenopus laevis cDNA clone IMAGE:6940829 5', mRNA sequence [CD100958]			CD100958
A_10_P268272	-2.28923		Rep: Ras-interacting protein 1 (Rain). - Xenopus tropicalis, partial (3%) [TC466665]
A_10_P150888	-2.2846		Rep: Phosphatidylinositol transfer protein beta isoform (PtdIns transfer protein beta) (PtdInsTP) (PI-TP-beta). - Xenopus tropicalis, partial (6%) [TC426261]
A_10_P271417	-2.28454
A_10_P030571	-2.28317	MGC98825	Xenopus laevis uncharacterized protein MGC98825 (MGC98825), mRNA [NM_001096100]		734625	NM_001096100	uncharacterized protein MGC98825
A_10_P030501	-2.28224	prss2	Xenopus laevis protease, serine, 2 (trypsin 2) (prss2), mRNA [NM_001095641]		733345	NM_001095641	protease, serine, 2 (trypsin 2)
A_10_P117411	-2.28159		AGENCOURT_8148563 NICHD XGC Emb4 Xenopus laevis cDNA clone IMAGE:5542002 5', mRNA sequence [BQ736286]			BQ736286
A_10_P005977	-2.2809	gpt2	Xenopus laevis glutamic pyruvate transaminase (alanine aminotransferase) 2 (gpt2), mRNA [NM_001092635]		444533	NM_001092635	glutamic pyruvate transaminase (alanine aminotransferase) 2
A_10_P004843	-2.28005	MGC78980	Xenopus laevis MGC78980 protein (MGC78980), mRNA [NM_001091921]		443816	NM_001091921	MGC78980 protein
A_10_P003325	-2.27889	apob	Xenopus laevis apolipoprotein B (apob), mRNA [NM_001086316]		379475	NM_001086316	apolipoprotein B
A_10_P048756	-2.27763		Rep: Mannose-binding protein-associated serine protease (MASP) precursor - Xenopus laevis (African clawed frog), complete [TC415014]
A_10_P170698	-2.2776	acsl4	Xenopus laevis acyl-CoA synthetase long-chain family member 4 (acsl4), mRNA [NM_001130948]		100174803	NM_001130948	acyl-CoA synthetase long-chain family member 4
A_10_P027252	-2.2729	creb3-a	Xenopus laevis cAMP responsive element binding protein 3 (creb3-a), mRNA [NM_001085799]		378549	NM_001085799	cAMP responsive element binding protein 3
A_10_P204988	-2.27016	atp2a2	Xenopus laevis ATPase, Ca++ transporting, cardiac muscle, slow twitch 2 (atp2a2), mRNA [NM_001086935]		380096	NM_001086935	ATPase, Ca++ transporting, cardiac muscle, slow twitch 2
A_10_P063694	-2.26999		AGENCOURT_8214383 NICHD XGC Emb4 Xenopus laevis cDNA clone IMAGE:4682390 5', mRNA sequence [BQ732597]			BQ732597
A_10_P016436	-2.26951		BP693411 Osada Taira anterior neuroectoderm (ANE) pCS105 cDNA library Xenopus laevis cDNA clone XL470h24ex 5', mRNA sequence [BP693411]			BP693411
A_10_P035006	-2.26857	mbp	Xenopus laevis myelin basic protein (mbp), mRNA [NM_001090291]		399102	NM_001090291	myelin basic protein
A_10_P256512	-2.268	LOC403394	Xenopus laevis IMP protein (LOC403394), mRNA [NM_001090983]		403394	NM_001090983	IMP protein
A_10_P144743	-2.26759	myl3-b	Xenopus laevis myosin, light chain 3, alkali; ventricular, skeletal, slow (myl3-b), mRNA [NM_001089148]		398606	NM_001089148	myosin, light chain 3, alkali; ventricular, skeletal, slow
A_10_P012982	-2.2672		daf87c07.x1 NICHD XGC Eye1 Xenopus laevis cDNA clone IMAGE:4756981 3', mRNA sequence [BI315467]			BI315467
A_10_P210523	-2.26703		AGENCOURT_69699379 NICHD_XGC_Emb10 Xenopus laevis cDNA clone IMAGE:8320142 5', mRNA sequence [DY546696]			DY546696
A_10_P043087	-2.26648	LOC495373	Xenopus laevis uncharacterized LOC495373 (LOC495373), mRNA [NM_001095035]		495373	NM_001095035	uncharacterized LOC495373
A_10_P063959	-2.26611		dag58g04.y1 Wellcome CRC pRN3 St19 26 egg animal cap Xenopus laevis cDNA clone IMAGE:4785607 5', mRNA sequence [BI442691]			BI442691
A_10_P166823	-2.26548	pds5a	Xenopus laevis PDS5, regulator of cohesion maintenance, homolog A (pds5a), mRNA [NM_001096594]		735137	NM_001096594	PDS5, regulator of cohesion maintenance, homolog A
A_10_P047797	-2.26415	LOC100137667	Xenopus laevis uncharacterized LOC100137667 (LOC100137667), mRNA [NM_001114806]		100137667	NM_001114806	uncharacterized LOC100137667
A_10_P068532	-2.26392		AGENCOURT_12933463 NICHD_XGC_Te1 Xenopus laevis cDNA clone IMAGE:6899650 5', mRNA sequence [CB593112]			CB593112
A_10_P217390	-2.26357	LOC101027268	Xenopus laevis putative beta-N-acetylhexosaminidase mRNA, partial cds [JN127371]		101027268	JN127371	putative beta-N-acetylhexosaminidase
A_10_P227803	-2.26339	MGC64484	Xenopus laevis uncharacterized protein MGC64484 (MGC64484), mRNA [NM_001097066]		780761	NM_001097066	uncharacterized protein MGC64484
A_10_P144708	-2.26272	gpx3-b	Xenopus laevis glutathione peroxidase 3 (plasma) (gpx3-b), mRNA [NM_001092673]		444571	NM_001092673	glutathione peroxidase 3 (plasma)
A_10_P009332	-2.26087	tnfsf11	Xenopus laevis tumor necrosis factor (ligand) superfamily, member 11 (tnfsf11), mRNA [NM_001095476]		496322	NM_001095476	tumor necrosis factor (ligand) superfamily, member 11
A_10_P017667	-2.25908
A_10_P143628	-2.25556	gja3	Xenopus laevis gap junction protein, alpha 3, 46kDa (gja3), mRNA [NM_001086015]		379171	NM_001086015	gap junction protein, alpha 3, 46kDa
A_10_P194808	-2.25439		Rep: LOC414515 protein - Xenopus laevis (African clawed frog), partial (38%) [TC469322]
A_10_P003607	-2.25396	MGC64410	Xenopus laevis uncharacterized protein MGC64410 (MGC64410), mRNA [NM_001086446]		379605	NM_001086446	uncharacterized protein MGC64410
A_10_P261417	-2.25351		Rep: Chromosome 16 SCAF14974, whole genome shotgun sequence - Tetraodon nigroviridis (Green puffer), partial (31%) [TC464773]
A_10_P241763	-2.25262
A_10_P086540	-2.25014		de05h11.x1 Wellcome CRC pRN3 oocyte Xenopus laevis cDNA clone IMAGE:3437420 3', mRNA sequence [BF232423]			BF232423
A_10_P156713	-2.24928		Rep: Serine/threonine kinase 38 like - Xenopus tropicalis (Western clawed frog) (Silurana tropicalis), partial (47%) [TC428714]
A_10_P194058	-2.24926		Rep: Leukemia inhibitory factor receptor precursor (LIF receptor) (LIF-R) (CD118 antigen). - Xenopus tropicalis, partial (19%) [TC442722]
A_10_P247223	-2.24891		Rep: plasminogen - Danio rerio, partial (12%) [TC460733]
A_10_P163203	-2.24818		Rep: Protein NDRG2 - Xenopus tropicalis (Western clawed frog) (Silurana tropicalis), partial (64%) [TC431266]
A_10_P270222	-2.24499
A_10_P010290	-2.24485
A_10_P019958	-2.24439		Rep: Sh2b3 protein - Xenopus tropicalis (Western clawed frog) (Silurana tropicalis), partial (4%) [TC432659]
A_10_P265617	-2.24226		Rep: Peroxisomal carnitine O-octanoyltransferase - Homo sapiens (Human), partial (32%) [TC465924]
A_10_P206543	-2.24176
A_10_P151548	-2.24022		Rep: MGC85010 protein - Xenopus laevis (African clawed frog), partial (7%) [TC426554]
A_10_P000177	-2.24005	cyp4f42	Xenopus laevis cytochrome P450, family 4, subfamily F, polypeptide 2 (cyp4f42), mRNA [NM_001172179]		100337565	NM_001172179	cytochrome P450, family 4, subfamily F, polypeptide 2
A_10_P191993	-2.23956		Rep: Crisp2 protein - Xenopus tropicalis (Western clawed frog) (Silurana tropicalis), partial (74%) [TC441977]
A_10_P196078	-2.23894
A_10_P241183	-2.23761	LOC100158300	Xenopus laevis uncharacterized LOC100158300 (LOC100158300), mRNA [NM_001127756]		100158300	NM_001127756	uncharacterized LOC100158300
A_10_P149768	-2.2368		Rep: MRNA capping enzyme - Xenopus laevis (African clawed frog), complete [TC440196]
A_10_P011850	-2.23677
A_10_P000170	-2.23476	ahr	Xenopus laevis aryl hydrocarbon receptor (ahr), mRNA [NM_001089224]		398659	NM_001089224	aryl hydrocarbon receptor
A_10_P218458	-2.2334		Rep: Tubulin alpha-1 chain - Gallus gallus (Chicken), partial (63%) [TC451574]
A_10_P182068	-2.2304		Rep: LOC100037191 protein - Xenopus laevis (African clawed frog), partial (37%) [TC438417]
A_10_P238883	-2.22817		Rep: Solute carrier family 2, facilitated glucose transporter member 6 (Glucose transporter type 6) (GLUT-6) (Glucose transporter type 9) (GLUT-9). - Xenopus tropicalis, partial (4%) [TC458161]
A_10_P042508	-2.22515	hla-dra	Xenopus laevis major histocompatibility complex, class II, DR alpha (hla-dra), mRNA [NM_001094869]		495177	NM_001094869	major histocompatibility complex, class II, DR alpha
A_10_P101360	-2.22364		AGENCOURT_10255933 NICHD XGC OO1 Xenopus laevis cDNA clone IMAGE:5078876 5', mRNA sequence [CA790802]			CA790802
A_10_P209153	-2.22359	cdo1	Xenopus laevis cysteine dioxygenase type 1 (cdo1), mRNA [NM_001090037]		398963	NM_001090037	cysteine dioxygenase type 1
A_10_P023301	-2.22272	apom	AGENCOURT_13851347 NICHD_XGC_Tad2 Xenopus laevis cDNA clone IMAGE:6932144 5', mRNA sequence [CB944053]		446928	CB944053	apolipoprotein M
A_10_P085250	-2.22218		AGENCOURT_89911475 NICHD_XGC_int_m Xenopus laevis cDNA clone IMAGE:8824591 5', mRNA sequence [EG583930]			EG583930
A_10_P006518	-2.22032	pld1	Xenopus laevis phospholipase D1, phosphatidylcholine-specific (pld1), mRNA [NM_001136170]		100191021	NM_001136170	phospholipase D1, phosphatidylcholine-specific
A_10_P243078	-2.2191	LOC100049089	Xenopus laevis hypothetical protein LOC100049089, mRNA (cDNA clone MGC:115644 IMAGE:3749571), complete cds [BC099046]		100049089	BC099046	NEDD4-binding protein 2-like
A_10_P100590	-2.21893		Rep: Histone-lysine N-methyltransferase SETD2 (EC 2.1.1.43) (SET domain- containing protein 2) (hSET2) (Huntingtin-interacting protein HYPB) (Huntingtin yeast partner B) (Huntingtin-interacting protein 1) (HIF- 1) (p231HBP). - Xenopus tropicalis, partial (28%) [TC432219]
A_10_P027553	-2.21873	rel	Xenopus laevis v-rel avian reticuloendotheliosis viral oncogene homolog (rel), mRNA [NM_001085837]		378614	NM_001085837	v-rel avian reticuloendotheliosis viral oncogene homolog
A_10_P036326	-2.21818	slc8b1	Xenopus laevis solute carrier family 8 (sodium/lithium/calcium exchanger), member B1 (slc8b1), mRNA [NM_001135225]		100190771	NM_001135225	solute carrier family 8 (sodium/lithium/calcium exchanger), member B1
A_10_P000816	-2.21818		DC013922 Osada Taira anterior endomesoderm (AEM) pCS105 cDNA library Xenopus laevis cDNA clone rxlk135n19 3', mRNA sequence [DC013922]			DC013922
A_10_P270532	-2.21777
A_10_P006863	-2.21693	MGC83566	Xenopus laevis uncharacterized protein MGC83566 (MGC83566), mRNA [NM_001095729]		734244	NM_001095729	uncharacterized protein MGC83566
A_10_P047631	-2.21576	nppa	Xenopus laevis natriuretic peptide A (nppa), mRNA [NM_001096918]		779298	NM_001096918	natriuretic peptide A
A_10_P242573	-2.21569	ppp1r26	Xenopus laevis protein phosphatase 1, regulatory subunit 26 (ppp1r26), mRNA [NM_001091104]		414525	NM_001091104	protein phosphatase 1, regulatory subunit 26
A_10_P212958	-2.21455	ndrg2	Xenopus laevis NDRG family member 2 (ndrg2), mRNA [NM_001086920]		380081	NM_001086920	NDRG family member 2
A_10_P058527	-2.21452
A_10_P169918	-2.21372	acta1	Xenopus laevis actin, alpha 1, skeletal muscle (acta1), mRNA [NM_001091751]		432314	NM_001091751	actin, alpha 1, skeletal muscle
A_10_P027554	-2.21292	hnf4b	Xenopus laevis hepatocyte nuclear factor 4, beta (hnf4b), mRNA [NM_001088070]		397902	NM_001088070	hepatocyte nuclear factor 4, beta
A_10_P020613	-2.21236
A_10_P244048	-2.21192	MGC64517	Xenopus laevis uncharacterized protein MGC64517 (MGC64517), mRNA [NM_001086351]		379510	NM_001086351	uncharacterized protein MGC64517
A_10_P240748	-2.21155	atp2a2	Xenopus laevis ATPase, Ca++ transporting, cardiac muscle, slow twitch 2 (atp2a2), mRNA [NM_001086935]		380096	NM_001086935	ATPase, Ca++ transporting, cardiac muscle, slow twitch 2
A_10_P016016	-2.21122		daj87d01.y1 NICHD XGC Li1 Xenopus laevis cDNA clone IMAGE:5129881 5', mRNA sequence [BM191511]			BM191511
A_10_P150623	-2.21107		Rep: Peroxisomal membrane protein PEX16 (Peroxin-16) (Peroxisomal biogenesis factor 16). - Xenopus tropicalis, partial (6%) [TC426153]
A_10_P202923	-2.20947		Rep: Isoform 3 of Q2LD37 - Homo sapiens (Human), partial (5%) [TC445945]
A_10_P074600	-2.20727	ripk4-b	Xenopus laevis receptor-interacting serine-threonine kinase 4 (ripk4-b), mRNA [NM_001092178]		444073	NM_001092178	receptor-interacting serine-threonine kinase 4
A_10_P001645	-2.2057		Rep: Calnexin. - Xenopus tropicalis, partial (4%) [TC444726]
A_10_P260132	-2.20314		Rep: Tumorhead-B - Xenopus laevis (African clawed frog), partial (5%) [TC459261]
A_10_P211363	-2.20147	hnf4b	Xenopus laevis hepatocyte nuclear factor 4, beta (hnf4b), mRNA [NM_001088070]		397902	NM_001088070	hepatocyte nuclear factor 4, beta
A_10_P191918	-2.20096		Rep: Chromosome undetermined scaffold_2, whole genome shotgun sequence - Paramecium tetraurelia, partial (3%) [TC441949]
A_10_P257942	-2.20089		Rep: Lens specific - Xenopus laevis (African clawed frog), complete [TC463775]
A_10_P275752	-2.20075		Rep: C3 and PZP-like, alpha-2-macroglobulin domain containing 8 - Gallus gallus, partial (14%) [TC468621]
A_10_P266602	-2.20029		Rep: LOC100036826 protein - Xenopus laevis (African clawed frog), complete [TC418726]
A_10_P172788	-2.19911
A_10_P037541	-2.19801	LOC100036938	Xenopus laevis uncharacterized LOC100036938 (LOC100036938), mRNA [NM_001097708]		100036938	NM_001097708	uncharacterized LOC100036938
A_10_P239553	-2.19681		Rep: hephaestin-like 1 - Gallus gallus, partial (6%) [TC458375]
A_10_P221988	-2.19532
A_10_P016909	-2.19501
A_10_P007471	-2.19481	susd2	Xenopus laevis sushi domain containing 2 (susd2), mRNA [NM_001093978]		447271	NM_001093978	sushi domain containing 2
A_10_P058457	-2.19415		AGENCOURT_74308680 NICHD_XGC_tail_m Xenopus laevis cDNA clone IMAGE:8545262 5', mRNA sequence [EB478275]			EB478275
A_10_P181718	-2.19133	act3	Xenopus laevis Actin, alpha skeletal muscle 3-like (act3), mRNA [NM_001088897]		398426	NM_001088897	Actin, alpha skeletal muscle 3-like
A_10_P089235	-2.191		AGENCOURT_10456539 NICHD XGC Emb1 Xenopus laevis cDNA clone IMAGE:6630662 5', mRNA sequence [BU905750]			BU905750
A_10_P008961	-2.19096	anpep	Xenopus laevis alanyl (membrane) aminopeptidase (anpep), mRNA [NM_001095122]		495476	NM_001095122	alanyl (membrane) aminopeptidase
A_10_P092764	-2.18851		BX847974 NICHD_XGC_Emb1 Xenopus laevis cDNA clone IMAGp998K058300 ; IMAGE:3401212 5', mRNA sequence [BX847974]			BX847974
A_10_P003207	-2.18546	grn	Xenopus laevis granulin (grn), mRNA [NM_001087209]		380370	NM_001087209	granulin
A_10_P155878	-2.18313
A_10_P118276	-2.18052		BJ638358 NIBB Mochii normalized Xenopus early gastrula library Xenopus laevis cDNA clone XL198d03 3', mRNA sequence [BJ638358]			BJ638358
A_10_P082910	-2.1797		daa30h05.x1 NICHD XGC Lu1 Xenopus laevis cDNA clone IMAGE:4057953 3', mRNA sequence [BG264540]			BG264540
A_10_P111506	-2.17835		Rep: Glutamate dehydrogenase 1, mitochondrial precursor (EC 1.4.1.3) (GDH). - Xenopus tropicalis, partial (49%) [TC425093]
A_10_P208338	-2.17701		Rep: highly divergent homeobox - Xenopus tropicalis, partial (28%) [TC447922]
A_10_P270817	-2.17525	cps1	Xenopus laevis carbamoyl-phosphate synthase 1, mitochondrial (cps1), mRNA [NM_001095640]		733340	NM_001095640	carbamoyl-phosphate synthase 1, mitochondrial
A_10_P031991	-2.17503	pmm2	Xenopus laevis phosphomannomutase 2 (pmm2), mRNA [NM_001092472]		444370	NM_001092472	phosphomannomutase 2
A_10_P017668	-2.17388
A_10_P002182	-2.17243	serpinc1	Xenopus laevis serpin peptidase inhibitor, clade C (antithrombin), member 1 (serpinc1), mRNA [NM_001086610]		379771	NM_001086610	serpin peptidase inhibitor, clade C (antithrombin), member 1
A_10_P239390	-2.17215		Rep: Parvalbumin - Xenopus tropicalis (Western clawed frog) (Silurana tropicalis), complete [TC434241]
A_10_P112241	-2.17144	ctdsp2	Xenopus laevis CTD (carboxy-terminal domain, RNA polymerase II, polypeptide A) small phosphatase 2 (ctdsp2), mRNA [NM_001086460]		379620	NM_001086460	CTD (carboxy-terminal domain, RNA polymerase II, polypeptide A) small phosphatase 2
A_10_P096248	-2.17029		AGENCOURT_73511010 NICHD_XGC_sple_PHA Xenopus laevis cDNA clone IMAGE:8461225 5', mRNA sequence [EB473843]			EB473843
A_10_P016835	-2.17002
A_10_P208683	-2.16821	mrc1	Xenopus laevis mannose receptor, C type 1 (mrc1), mRNA [NM_001093438]		446742	NM_001093438	mannose receptor, C type 1
A_10_P187083	-2.16724	MGC53335	Xenopus laevis uncharacterized protein MGC53335 (MGC53335), mRNA [NM_001085989]		379145	NM_001085989	uncharacterized protein MGC53335
A_10_P020203	-2.16693		BX848856 NICHD_XGC_Li1 Xenopus laevis cDNA clone IMAGp998I168291 ; IMAGE:3397719 5', mRNA sequence [BX848856]			BX848856
A_10_P232833	-2.16417		Rep: Predicted protein - Aspergillus oryzae, partial (8%) [TC456254]
A_10_P068012	-2.16312		AGENCOURT_10164909 NICHD_XGC_Kid1 Xenopus laevis cDNA clone IMAGE:4032346 5', mRNA sequence [BU904754]			BU904754
A_10_P252472	-2.16277		Rep: Keratin, type I cytoskeletal 47 kDa - Xenopus laevis (African clawed frog), partial (36%) [TC462224]
A_10_P062834	-2.16078	rpl24	AGENCOURT_90759863 NICHD_XGC_int_m Xenopus laevis cDNA clone IMAGE:8822903 5', mRNA sequence [EG582101]		447081	EG582101	ribosomal protein L24
A_10_P054544	-2.16048		za42d02.x1 Xenopus EST library Xenopus laevis cDNA clone za42d02 5', mRNA sequence [AW158520]			AW158520
A_10_P005941	-2.15977	MGC81887	Xenopus laevis MGC81887 protein (MGC81887), mRNA [NM_001092595]		444493	NM_001092595	MGC81887 protein
A_10_P014093	-2.15818		Rep: gene model 672, (NCBI) - Rattus norvegicus, partial (23%) [TC438167]
A_10_P018031	-2.15717		AGENCOURT_8098704 NICHD XGC Emb4 Xenopus laevis cDNA clone IMAGE:5570724 5', mRNA sequence [BQ734281]			BQ734281
A_10_P036576	-2.15516	mmp3	Xenopus laevis matrix metallopeptidase 3 (stromelysin 1, progelatinase) (mmp3), mRNA [NM_001093594]		446898	NM_001093594	matrix metallopeptidase 3 (stromelysin 1, progelatinase)
A_10_P160768	-2.15436	tmcc2	Xenopus laevis cDNA clone IMAGE:6634673, partial cds [BC070621]		100381068	BC070621	transmembrane and coiled-coil domain family 2
A_10_P043671	-2.15415	tpm1	Xenopus laevis tropomyosin 1 (alpha) (tpm1), mRNA [NM_001135076]		100189579	NM_001135076	tropomyosin 1 (alpha)
A_10_P249257	-2.15263	a2ma	Xenopus laevis alpha-2-macroglobulin a (a2ma), mRNA [NM_001172061]		100337551	NM_001172061	alpha-2-macroglobulin a
A_10_P023212	-2.15176
A_10_P260997	-2.15165	hoxd3	Xenopus laevis homeobox D3 (hoxd3), mRNA [NM_001097687]		100036911	NM_001097687	homeobox D3
A_10_P012655	-2.15115
A_10_P221138	-2.14956		Rep: Gp130p3 - Xenopus laevis (African clawed frog), complete [TC452508]
A_10_P000763	-2.14949	foxo1	Xenopus laevis forkhead box O1 (foxo1), mRNA [NM_001092948]		444991	NM_001092948	forkhead box O1
A_10_P005983	-2.14895	hao2	Xenopus laevis hydroxyacid oxidase 2 (long chain) (hao2), mRNA [NM_001092640]		444538	NM_001092640	hydroxyacid oxidase 2 (long chain)
A_10_P008842	-2.14719		Xenopus laevis cDNA clone IMAGE:6873878 [BC099265]			BC099265
A_10_P275502	-2.14667
A_10_P189863	-2.14657		Rep: Clk2-prov protein - Xenopus laevis (African clawed frog), partial (25%) [TC441228]
A_10_P280272	-2.14476		Rep: Fibrillarin - Aspergillus terreus (strain NIH 2624), partial (6%) [TC469740]
A_10_P196163	-2.14417		Rep: Chromosome 3 SCAF14593, whole genome shotgun sequence - Tetraodon nigroviridis (Green puffer), partial (10%) [TC443470]
A_10_P110999	-2.1434		Rep: Amino acid ABC transporter, ATP-binding protein - Listeria monocytogenes FSL N1-017, partial (7%) [TC442754]
A_10_P156143	-2.14206	znf384	Xenopus laevis zinc finger protein 384 (znf384), mRNA [NM_001093288]		446592	NM_001093288	zinc finger protein 384
A_10_P017760	-2.14095
A_10_P054669	-2.13749	ncs1	Xenopus laevis neuronal calcium sensor 1 (ncs1), mRNA [NM_001090619]		399297	NM_001090619	neuronal calcium sensor 1
A_10_P171683	-2.13666	fam91a1	Xenopus laevis cDNA clone IMAGE:6642923, partial cds [BC070787]		100381133	BC070787	family with sequence similarity 91, member A1
A_10_P170403	-2.13652		Rep: MGC115065 protein - Xenopus laevis (African clawed frog), partial (26%) [TC434061]
A_10_P177963	-2.13566
A_10_P259807	-2.13504	LOC494855	Xenopus laevis hypothetical LOC494855, mRNA (cDNA clone MGC:98801 IMAGE:3397595), complete cds [BC083037]		494855	BC083037	uncharacterized LOC494855
A_10_P184196	-2.1345	oser1	Xenopus laevis hypothetical protein LOC443717, mRNA (cDNA clone IMAGE:6953116), partial cds [BC074491]		443717	BC074491	oxidative stress responsive serine-rich 1
A_10_P040321	-2.134	gcg	Xenopus laevis glucagon (gcg), mRNA [NM_001085673]		373686	NM_001085673	glucagon
A_10_P226388	-2.13286		Rep: HHIP-like protein 1 precursor - Mus musculus (Mouse), partial (11%) [TC454208]
A_10_P100355	-2.13043		Xenopus laevis cDNA clone IMAGE:3400795 [BC079830]			BC079830
A_10_P178123	-2.13016	mafb	Xenopus laevis v-maf avian musculoaponeurotic fibrosarcoma oncogene homolog B (mafb), mRNA [NM_001090383]		399156	NM_001090383	v-maf avian musculoaponeurotic fibrosarcoma oncogene homolog B
A_10_P003934	-2.12988	slc37a4	Xenopus laevis solute carrier family 37 (glucose-6-phosphate transporter), member 4 (slc37a4), mRNA [NM_001089935]		398908	NM_001089935	solute carrier family 37 (glucose-6-phosphate transporter), member 4
A_10_P266017	-2.12984	cdo1	Xenopus laevis cysteine dioxygenase type 1 (cdo1), mRNA [NM_001090037]		398963	NM_001090037	cysteine dioxygenase type 1
A_10_P091764	-2.12875		AGENCOURT_90758694 NICHD_XGC_int_m Xenopus laevis cDNA clone IMAGE:8821372 5', mRNA sequence [EG581889]			EG581889
A_10_P024718	-2.12872		AGENCOURT_14391259 NICHD_XGC_Eye1 Xenopus laevis cDNA clone IMAGE:6948382 3', mRNA sequence [CD519919]			CD519919
A_10_P235058	-2.12824
A_10_P177718	-2.12633	aifm2	Xenopus laevis apoptosis-inducing factor, mitochondrion-associated, 2 (aifm2), mRNA [NM_001097928]		100049086	NM_001097928	apoptosis-inducing factor, mitochondrion-associated, 2
A_10_P244283	-2.12448		Rep: MYH4 protein - Xenopus laevis (African clawed frog), partial (9%) [TC459830]
A_10_P060484	-2.12413		BX853205 NICHD_XGC_Sp1 Xenopus laevis cDNA clone IMAGp998P0710938 ; IMAGE:4964598 5', mRNA sequence [BX853205]			BX853205
A_10_P001939	-2.124	ppp2r3a	Xenopus laevis protein phosphatase 2, regulatory subunit B'', alpha (ppp2r3a), mRNA [NM_001089158]		398611	NM_001089158	protein phosphatase 2, regulatory subunit B'', alpha
A_10_P013568	-2.12345		BJ048218 NIBB Mochii normalized Xenopus neurula library Xenopus laevis cDNA clone XL019b04 3', mRNA sequence [BJ048218]			BJ048218
A_10_P024402	-2.12308		AGENCOURT_14143509 NICHD_XGC_Brn1 Xenopus laevis cDNA clone IMAGE:6950749 3', mRNA sequence [CD329113]			CD329113
A_10_P136583	-2.1227	LOC494849	Xenopus laevis uncharacterized LOC494849 (LOC494849), mRNA [NM_001094674]		494849	NM_001094674	uncharacterized LOC494849
A_10_P263902	-2.1227
A_10_P182593	-2.12174	LOC100301960	Xenopus laevis uncharacterized LOC100301960 (LOC100301960), mRNA [NM_001161395]		100301960	NM_001161395	uncharacterized LOC100301960
A_10_P076150	-2.12134	rad9b	Xenopus laevis hypothetical LOC496251, mRNA (cDNA clone IMAGE:7205994), partial cds [BC088725]		496251	BC088725	RAD9 homolog B
A_10_P178943	-2.12125
A_10_P048579	-2.12035	ocln-b	Xenopus laevis occludin (ocln-b), mRNA [NM_001088474]		398133	NM_001088474	occludin
A_10_P034616	-2.11884	erbb4	Xenopus laevis v-erb-b2 avian erythroblastic leukemia viral oncogene homolog 4 (erbb4), mRNA [NM_001095592]		724070	NM_001095592	v-erb-b2 avian erythroblastic leukemia viral oncogene homolog 4
A_10_P158068	-2.11674		DC111493 Yamamoto [DC111493]			DC111493
A_10_P192018	-2.11513		Rep: Myomesin-2 (M-protein) (165 kDa titin-associated protein) (165 kDa connectin-associated protein). - Xenopus tropicalis, partial (19%) [TC442001]
A_10_P102145	-2.11402		Rep: Trinucleotide repeat-containing gene 6A protein (CAG repeat protein 26) (Glycine-tryptophan protein of 182 kDa) (GW182 autoantigen) (Protein GW1) (EMSY interactor protein). - Gallus gallus, partial (12%) [TC440828]
A_10_P228868	-2.11304		Rep: Fructose-1,6-bisphosphatase - Xenopus tropicalis (Western clawed frog) (Silurana tropicalis), partial (59%) [TC452236]
A_10_P011581	-2.11188		BJ643890 NIBB Mochii normalized Xenopus early gastrula library Xenopus laevis cDNA clone XL218k05 3', mRNA sequence [BJ643890]			BJ643890
A_10_P173858	-2.10991	oat	Xenopus laevis ornithine aminotransferase (oat), mRNA [NM_001086593]		379754	NM_001086593	ornithine aminotransferase
A_10_P008318	-2.1098	LOC494837	Xenopus laevis uncharacterized LOC494837 (LOC494837), mRNA [NM_001094663]		494837	NM_001094663	uncharacterized LOC494837
A_10_P189133	-2.10897	gpx3-b	Xenopus laevis glutathione peroxidase 3 (plasma) (gpx3-b), mRNA [NM_001092673]		444571	NM_001092673	glutathione peroxidase 3 (plasma)
A_10_P011837	-2.10812
A_10_P238038	-2.1064
A_10_P266857	-2.10562	gpt2	Xenopus laevis glutamic pyruvate transaminase (alanine aminotransferase) 2 (gpt2), mRNA [NM_001092635]		444533	NM_001092635	glutamic pyruvate transaminase (alanine aminotransferase) 2
A_10_P262482	-2.10547	fgb	Xenopus laevis fibrinogen beta chain (fgb), mRNA [NM_001087949]		397825	NM_001087949	fibrinogen beta chain
A_10_P183588	-2.10524	exoc7	Xenopus laevis cDNA clone IMAGE:6957174, partial cds [BC074380]		100158346	BC074380	exocyst complex component 7
A_10_P020773	-2.10516
A_10_P023903	-2.10431
A_10_P007774	-2.10187	MGC82050	Xenopus laevis MGC82050 protein (MGC82050), mRNA [NM_001094211]		447504	NM_001094211	MGC82050 protein
A_10_P195738	-2.1017	ckm	Xenopus laevis creatine kinase, muscle (ckm), mRNA [NM_001086604]		379765	NM_001086604	creatine kinase, muscle
A_10_P139673	-2.10136	gpt2	Xenopus laevis glutamic pyruvate transaminase (alanine aminotransferase) 2 (gpt2), mRNA [NM_001092635]		444533	NM_001092635	glutamic pyruvate transaminase (alanine aminotransferase) 2
A_10_P006025	-2.10061	gpx3-b	Xenopus laevis glutathione peroxidase 3 (plasma) (gpx3-b), mRNA [NM_001092673]		444571	NM_001092673	glutathione peroxidase 3 (plasma)
A_10_P265062	-2.10049
A_10_P192008	-2.10016	MGC53823	Xenopus laevis Actin, alpha cardiac muscle 2-like (MGC53823), mRNA [NM_001086195]		379351	NM_001086195	Actin, alpha cardiac muscle 2-like
A_10_P264272	-2.09915
A_10_P002298	-2.09777	MGC53587	Xenopus laevis uncharacterized protein MGC53587 (MGC53587), mRNA [NM_001085951]		379107	NM_001085951	uncharacterized protein MGC53587
A_10_P016651	-2.09775		BP703296 Osada Taira anterior neuroectoderm (ANE) pCS105 cDNA library Xenopus laevis cDNA clone XL507o14ex 5', mRNA sequence [BP703296]			BP703296
A_10_P172998	-2.0947
A_10_P268322	-2.09392		Rep: Aldehyde dehydrogenase ALDH2b - Oryza sativa subsp. japonica (Rice), partial (3%) [TC466679]
A_10_P261292	-2.09297		Rep: Cbl-prov protein - Xenopus tropicalis (Western clawed frog) (Silurana tropicalis), partial (35%) [TC464737]
A_10_P059539	-2.09281		AGENCOURT_18791358 NICHD_XGC_Te2N Xenopus laevis cDNA clone IMAGE:7203852 5', mRNA sequence [CK800297]			CK800297
A_10_P027521	-2.09273	asur1a-a	Xenopus laevis putative aldosterone-induced RNA, clone asur1a [Y12717]		378606	Y12717	aldosterone-induced RNA, clone asur1a
A_10_P187028	-2.09262
A_10_P008171	-2.09241	rpl3l	Xenopus laevis ribosomal protein L3-like (rpl3l), mRNA [NM_001094561]		494722	NM_001094561	ribosomal protein L3-like
A_10_P107035	-2.09237		Rep: Xanthine dehydrogenase/oxidase [Includes: Xanthine dehydrogenase (EC 1.17.1.4) (XD); Xanthine oxidase (EC 1.17.3.2) (XO) (Xanthine oxidoreductase)]. - Xenopus tropicalis, partial (15%) [TC429049]
A_10_P008110	-2.09	sytl2	Xenopus laevis synaptotagmin-like 2 (sytl2), mRNA [NM_001094552]		494712	NM_001094552	synaptotagmin-like 2
A_10_P224248	-2.08972
A_10_P016559	-2.08923		BP699283 Osada Taira anterior neuroectoderm (ANE) pCS105 cDNA library Xenopus laevis cDNA clone XL487e02ex 5', mRNA sequence [BP699283]			BP699283
A_10_P187408	-2.08904	mta2	Xenopus laevis metastasis associated 1 family, member 2 (mta2), mRNA [NM_001090370]		399148	NM_001090370	metastasis associated 1 family, member 2
A_10_P149878	-2.08884	spry1-a	Xenopus laevis sprouty homolog 1, antagonist of FGF signaling (spry1-a), mRNA [NM_001137585]		100192368	NM_001137585	sprouty homolog 1, antagonist of FGF signaling
A_10_P011900	-2.08846
A_10_P017991	-2.08627
A_10_P176948	-2.08609		Rep: Fibronectin type-III domain-containing protein 3a. - Xenopus tropicalis, partial (15%) [TC436518]
A_10_P252752	-2.08607		Rep: Iron/zinc purple acid phosphatase-like protein precursor - Mus musculus (Mouse), partial (30%) [TC462304]
A_10_P162103	-2.0854		Rep: MGC115344 protein - Xenopus laevis (African clawed frog), partial (59%) [TC430840]
A_10_P024427	-2.08435		AGENCOURT_14150483 NICHD_XGC_Brn1 Xenopus laevis cDNA clone IMAGE:6951242 5', mRNA sequence [CD329465]			CD329465
A_10_P135368	-2.08428		AGENCOURT_26188158 Blumberg_Cho Xenopus laevis cDNA clone IMAGE:7296923 3', mRNA sequence [CO387467]			CO387467
A_10_P008974	-2.08385	LOC495485	Xenopus laevis uncharacterized LOC495485 (LOC495485), mRNA [NM_001095130]		495485	NM_001095130	uncharacterized LOC495485
A_10_P231618	-2.08375	sepsecs	Xenopus laevis Sep (O-phosphoserine) tRNA:Sec (selenocysteine) tRNA synthase (sepsecs), mRNA [NM_001099889]		100101304	NM_001099889	Sep (O-phosphoserine) tRNA:Sec (selenocysteine) tRNA synthase
A_10_P023880	-2.08369		Rep: Glycine-rich protein - Nicotiana tabacum (Common tobacco), partial (27%) [TC439616]
A_10_P253042	-2.08364
A_10_P006543	-2.08263	etnppl	Xenopus laevis ethanolamine-phosphate phospho-lyase (etnppl), mRNA [NM_001093168]		446472	NM_001093168	ethanolamine-phosphate phospho-lyase
A_10_P007553	-2.08143	hgd	Xenopus laevis homogentisate 1,2-dioxygenase (hgd), mRNA [NM_001094035]		447328	NM_001094035	homogentisate 1,2-dioxygenase
A_10_P002610	-2.08026	cbfa2t2	Xenopus laevis core-binding factor, runt domain, alpha subunit 2; translocated to, 2 (cbfa2t2), mRNA [NM_001086057]		379213	NM_001086057	core-binding factor, runt domain, alpha subunit 2; translocated to, 2
A_10_P179738	-2.07998	phc1	Xenopus laevis polyhomeotic homolog 1 (phc1), mRNA [NM_001096955]		779336	NM_001096955	polyhomeotic homolog 1
A_10_P125299	-2.07982	MGC81892	Xenopus laevis MGC81892 protein (MGC81892), mRNA [NM_001092597]		444495	NM_001092597	MGC81892 protein
A_10_P025087	-2.07959	senp7	Xenopus laevis SUMO1/sentrin specific peptidase 7 (senp7), mRNA [NM_001141957]		100216311	NM_001141957	SUMO1/sentrin specific peptidase 7
A_10_P034276	-2.07947	sds	Xenopus laevis serine dehydratase (sds), mRNA [NM_001097702]		100036931	NM_001097702	serine dehydratase
A_10_P007729	-2.07931	tgif2	Xenopus laevis TGFB-induced factor homeobox 2 (tgif2), mRNA [NM_001094168]		447461	NM_001094168	TGFB-induced factor homeobox 2
A_10_P022586	-2.07919
A_10_P268312	-2.07726		Rep: Homeobox-containing protein - Plasmodium yoelii yoelii, partial (6%) [TC466677]
A_10_P163582	-2.07632	gpx3-b	Xenopus laevis glutathione peroxidase 3 (plasma) (gpx3-b), mRNA [NM_001092673]		444571	NM_001092673	glutathione peroxidase 3 (plasma)
A_10_P003301	-2.07541	MGC64359	Xenopus laevis uncharacterized protein MGC64359 (MGC64359), mRNA [NM_001086305]		379464	NM_001086305	uncharacterized protein MGC64359
A_10_P022924	-2.07522
A_10_P024141	-2.07328		Rep: SON DNA-binding protein - Bos taurus (Bovine), partial (3%) [TC447345]
A_10_P273242	-2.07316	pi4ka	Xenopus laevis phosphatidylinositol 4-kinase, catalytic, alpha (pi4ka), mRNA [NM_001093416]		446720	NM_001093416	phosphatidylinositol 4-kinase, catalytic, alpha
A_10_P105705	-2.07087		BP693212 Osada Taira anterior neuroectoderm (ANE) pCS105 cDNA library Xenopus laevis cDNA clone XL406o07ex 5', mRNA sequence [BP693212]			BP693212
A_10_P094998	-2.06922		DC116640 Yamamoto [DC116640]			DC116640
A_10_P010025	-2.0675
A_10_P151488	-2.06682	mkl1	Xenopus laevis megakaryoblastic leukemia (translocation) 1 (mkl1), mRNA [NM_001088851]		398403	NM_001088851	megakaryoblastic leukemia (translocation) 1
A_10_P224553	-2.06629		Rep: Complement C5 precursor [Contains: Complement C5 beta chain; Complement C5 alpha chain; C5a anaphylatoxin; Complement C5 alpha' chain]. - Xenopus tropicalis, partial (7%) [TC453631]
A_10_P213918	-2.06624	upf2	Xenopus laevis UPF2 regulator of nonsense transcripts homolog (upf2), mRNA [NM_001096192]		734721	NM_001096192	UPF2 regulator of nonsense transcripts homolog
A_10_P020323	-2.06616		Rep: BCL2/adenovirus E1B 19kDa interacting protein 3 - Xenopus tropicalis (Western clawed frog) (Silurana tropicalis), partial (93%) [TC423688]
A_10_P194903	-2.06609
A_10_P194748	-2.06593	ece1	Xenopus laevis endothelin converting enzyme 1 (ece1), mRNA [NM_001086909]		380070	NM_001086909	endothelin converting enzyme 1
A_10_P213938	-2.06566	ogt	Xenopus laevis O-linked N-acetylglucosamine (GlcNAc) transferase (ogt), mRNA [NM_001094364]		447694	NM_001094364	O-linked N-acetylglucosamine (GlcNAc) transferase
A_10_P257617	-2.06433
A_10_P013865	-2.06402		Rep: RE1-silencing transcription factor A - Xenopus laevis (African clawed frog), complete [TC413878]
A_10_P027163	-2.06279	inhbb	Xenopus laevis inhibin, beta B (inhbb), mRNA [NM_001090586]		399280	NM_001090586	inhibin, beta B
A_10_P271187	-2.06258		Rep: alpha-2-macroglobulin-like 1 - Xenopus tropicalis, partial (21%) [TC467463]
A_10_P156543	-2.06244	cul4b	Xenopus laevis cullin 4B (cul4b), mRNA [NM_001096619]		735163	NM_001096619	cullin 4B
A_10_P006623	-2.06192	cyp27a1	Xenopus laevis cytochrome P450, family 27, subfamily A, polypeptide 1 (cyp27a1), mRNA [NM_001093629]		446987	NM_001093629	cytochrome P450, family 27, subfamily A, polypeptide 1
A_10_P166688	-2.06152		Rep: WD repeat and SOCS box-containing 1 - Xenopus tropicalis (Western clawed frog) (Silurana tropicalis), partial (38%) [TC441475]
A_10_P141623	-2.06102	znf131	Xenopus laevis zinc finger protein 131 (znf131), mRNA [NM_001096407]		734943	NM_001096407	zinc finger protein 131
A_10_P078305	-2.06076
A_10_P252997	-2.05886
A_10_P019951	-2.058	f9	Xenopus laevis coagulation factor 9 (f9), mRNA [NM_001098678]		100049721	NM_001098678	coagulation factor 9
A_10_P247733	-2.05781		Rep: Septin - Xenopus laevis (African clawed frog), partial (23%) [TC460879]
A_10_P241823	-2.05705		Rep: Breakpoint cluster region protein (EC 2.7.1.-). - Xenopus tropicalis, partial (28%) [TC459069]
A_10_P014784	-2.05573
A_10_P051284	-2.05527		AGENCOURT_11280288 Wellcome [CA984854]			CA984854
A_10_P008861	-2.05363		Xenopus laevis cDNA clone IMAGE:3398112 [BC084895]			BC084895
A_10_P002649	-2.05351	atp2a2	Xenopus laevis ATPase, Ca++ transporting, cardiac muscle, slow twitch 2 (atp2a2), mRNA [NM_001086935]		380096	NM_001086935	ATPase, Ca++ transporting, cardiac muscle, slow twitch 2
A_10_P182408	-2.05313		AGENCOURT_74347539 NICHD_XGC_limb_m Xenopus laevis cDNA clone IMAGE:8536266 5', mRNA sequence [EB475684]			EB475684
A_10_P024711	-2.05211		AGENCOURT_14390949 NICHD_XGC_Eye1 Xenopus laevis cDNA clone IMAGE:6948196 3', mRNA sequence [CD519894]			CD519894
A_10_P131306	-2.05178
A_10_P014915	-2.05118		Rep: PREDICTED: zinc finger protein 228 - Pan troglodytes, partial (24%) [TC452455]
A_10_P219188	-2.05098		Rep: Bapxr protein - Xenopus tropicalis (Western clawed frog) (Silurana tropicalis), partial (13%) [TC451834]
A_10_P039356	-2.0507	LOC100037180	Xenopus laevis uncharacterized LOC100037180 (LOC100037180), mRNA [NM_001097874]		100037180	NM_001097874	uncharacterized LOC100037180
A_10_P276407	-2.0498		Rep: Predicted protein - Chlamydomonas reinhardtii, partial (6%) [TC468793]
A_10_P004288	-2.0474	npffr1	Xenopus laevis neuropeptide FF receptor 1 (npffr1), mRNA [NM_001091082]		414500	NM_001091082	neuropeptide FF receptor 1
A_10_P170558	-2.04706	mknk2	Xenopus laevis MAP kinase interacting serine/threonine kinase 2 (mknk2), mRNA [NM_001090231]		399068	NM_001090231	MAP kinase interacting serine/threonine kinase 2
A_10_P008017	-2.04705	arrb1	Xenopus laevis arrestin, beta 1 (arrb1), mRNA [NM_001094402]		447732	NM_001094402	arrestin, beta 1
A_10_P270147	-2.04633		Rep: Transmembrane protein 2 - Homo sapiens (Human), partial (21%) [TC467194]
A_10_P193918	-2.04598		Rep: Alanine--glyoxylate aminotransferase 2, mitochondrial precursor (EC 2.6.1.44) ((R)-3-amino-2-methylpropionate--pyruvate transaminase) (EC 2.6.1.40) (AGT 2) (Beta-alanine-pyruvate aminotransferase) (Beta- ALAAT II) (D-AIBAT). - Xenopus tropicalis, partial (40%) [TC442689]
A_10_P275212	-2.04594		Rep: LOC100036640 protein - Xenopus tropicalis (Western clawed frog) (Silurana tropicalis), partial (25%) [TC468493]
A_10_P252067	-2.04541	junb	Xenopus laevis jun B proto-oncogene (junb), mRNA [NM_001097035]		779417	NM_001097035	jun B proto-oncogene
A_10_P073480	-2.04265		BP693588 Osada Taira anterior neuroectoderm (ANE) pCS105 cDNA library Xenopus laevis cDNA clone XL470p20ex 5', mRNA sequence [BP693588]			BP693588
A_10_P019773	-2.04239	sp2	Xenopus laevis Sp2 transcription factor (sp2), mRNA [NM_001096682]		735230	NM_001096682	Sp2 transcription factor
A_10_P221298	-2.04226		Rep: LOC100036652 protein - Xenopus tropicalis (Western clawed frog) (Silurana tropicalis), partial (27%) [TC452557]
A_10_P032731	-2.04169	mief1	Xenopus laevis mitochondrial elongation factor 1 (mief1), mRNA [NM_001095878]		734397	NM_001095878	mitochondrial elongation factor 1
A_10_P013453	-2.04088
A_10_P024290	-2.04019
A_10_P186363	-2.03984		Rep: Myomesin-1 (190 kDa titin-associated protein) (190 kDa connectin- associated protein). - Xenopus tropicalis, partial (53%) [TC439952]
A_10_P234488	-2.03893		Rep: Gastrula zinc finger protein XlCGF66.1 - Xenopus laevis (African clawed frog), partial (26%) [TC456779]
A_10_P003791	-2.03702	MGC68583	Xenopus laevis glucokinase regulator (MGC68583), mRNA [NM_001089807]		398839	NM_001089807	glucokinase regulator
A_10_P109619	-2.03664	MGC81086	Xenopus laevis MGC81086 protein (MGC81086), mRNA [NM_001091861]		443755	NM_001091861	MGC81086 protein
A_10_P193593	-2.03549
A_10_P010467	-2.03444		Rep: Cytochrome c oxidase subunit I - Bombina orientalis (Oriental fire-bellied toad), partial (32%) [TC459406]
A_10_P010249	-2.03197		AGENCOURT_73510243 NICHD_XGC_sple_PHA Xenopus laevis cDNA clone IMAGE:8460794 5', mRNA sequence [EB478716]			EB478716
A_10_P254782	-2.03068	chek1	Xenopus laevis checkpoint kinase 1 (chek1), mRNA [NM_001088570]		398191	NM_001088570	checkpoint kinase 1
A_10_P004298	-2.03061	tdh	Xenopus laevis L-threonine dehydrogenase (pseudogene) (tdh), mRNA [NM_001091166]		414592	NM_001091166	L-threonine dehydrogenase (pseudogene)
A_10_P020136	-2.03049		BX848107 NICHD_XGC_Kid1 Xenopus laevis cDNA clone IMAGp998J079303 ; IMAGE:4033254 5', mRNA sequence [BX848107]			BX848107
A_10_P146358	-2.02898		Rep: LOC100049134 protein - Xenopus laevis (African clawed frog), partial (13%) [TC424081]
A_10_P005385	-2.02835	ripk4-b	Xenopus laevis receptor-interacting serine-threonine kinase 4 (ripk4-b), mRNA [NM_001092178]		444073	NM_001092178	receptor-interacting serine-threonine kinase 4
A_10_P212748	-2.02793		Rep: Oligopeptide transport system permease protein OppB-like protein - Geobacillus thermodenitrificans (strain NG80-2), partial (6%) [TC449562]
A_10_P119791	-2.02773
A_10_P011768	-2.02724
A_10_P003367	-2.02716	fah	Xenopus laevis fumarylacetoacetate hydrolase (fumarylacetoacetase) (fah), mRNA [NM_001086989]		380150	NM_001086989	fumarylacetoacetate hydrolase (fumarylacetoacetase)
A_10_P225228	-2.02714		Rep: Cold shock-induced protein TIR2 precursor - Saccharomyces cerevisiae (Baker's yeast), partial (11%) [TC453825]
A_10_P148053	-2.02641		Rep: Response regulator, two-component system - Rhodococcus sp. (strain RHA1), partial (6%) [TC424987]
A_10_P010391	-2.02548
A_10_P156728	-2.02492	etv4	Xenopus laevis ets variant gene 4 (E1A enhancer binding protein, E1AF) (etv4), mRNA [NM_001090348]		399135	NM_001090348	ets variant gene 4 (E1A enhancer binding protein, E1AF)
A_10_P093654	-2.02441		AGENCOURT_87455315 NICHD_XGC_bone Xenopus laevis cDNA clone IMAGE:8740331 3', mRNA sequence [EE305305]			EE305305
A_10_P014075	-2.02322		BJ072460 NIBB Mochii normalized Xenopus tailbud library Xenopus laevis cDNA clone XL098k14 5', mRNA sequence [BJ072460]			BJ072460
A_10_P165603	-2.02295		Rep: Rogdi protein - Xenopus tropicalis (Western clawed frog) (Silurana tropicalis), partial (7%) [TC446364]
A_10_P011174	-2.02263
A_10_P236728	-2.02171
A_10_P011330	-2.02154
A_10_P127164	-2.02118	ndrg2	Xenopus laevis NDRG family member 2 (ndrg2), mRNA [NM_001086920]		380081	NM_001086920	NDRG family member 2
A_10_P109989	-2.02104		AGENCOURT_14141984 NICHD_XGC_Eye1 Xenopus laevis cDNA clone IMAGE:6948509 3', mRNA sequence [CD326206]			CD326206
A_10_P153593	-2.02098	MGC81384	Xenopus laevis uncharacterized protein MGC81384 (MGC81384), mRNA [NM_001091067]		414483	NM_001091067	uncharacterized protein MGC81384
A_10_P183923	-2.02082	MGC68638	Xenopus laevis uncharacterized protein MGC68638 (MGC68638), mRNA [NM_001089727]		398796	NM_001089727	uncharacterized protein MGC68638
A_10_P027033	-2.01908	ncib-a	Xenopus laevis non-classical class Ib gene mRNA sequence [L20726]		373762	L20726	non-classical class Ib
A_10_P120081	-2.01814		AGENCOURT_8095085 NICHD XGC Emb4 Xenopus laevis cDNA clone IMAGE:5542457 5', mRNA sequence [BQ737489]			BQ737489
A_10_P180863	-2.01694		Rep: Alanine aminotransferase 2 - Xenopus tropicalis (Western clawed frog) (Silurana tropicalis), partial (20%) [TC437943]
A_10_P015221	-2.01675		BJ623225 NIBB Mochii normalized Xenopus early gastrula library Xenopus laevis cDNA clone XL203n12 5', mRNA sequence [BJ623225]			BJ623225
A_10_P008009	-2.01542	gda	Xenopus laevis guanine deaminase (gda), mRNA [NM_001089605]		398728	NM_001089605	guanine deaminase
A_10_P277622	-2.01521		Rep: At2g01990 - Arabidopsis thaliana (Mouse-ear cress), partial (6%) [TC469110]
A_10_P000136	-2.01446	cat2	Xenopus laevis calcium transporter 2 (cat2), mRNA [NM_001088865]		398410	NM_001088865	calcium transporter 2
A_10_P024744	-2.01386
A_10_P187938	-2.01378	slc37a4	Xenopus laevis solute carrier family 37 (glucose-6-phosphate transporter), member 4 (slc37a4), mRNA [NM_001089935]		398908	NM_001089935	solute carrier family 37 (glucose-6-phosphate transporter), member 4
A_10_P187663	-2.01271	atp2a2	Xenopus laevis ATPase, Ca++ transporting, cardiac muscle, slow twitch 2 (atp2a2), mRNA [NM_001086935]		380096	NM_001086935	ATPase, Ca++ transporting, cardiac muscle, slow twitch 2
A_10_P193813	-2.01201		Rep: LOC613067 protein - Xenopus tropicalis (Western clawed frog) (Silurana tropicalis), partial (37%) [TC442662]
A_10_P081970	-2.01067	c3	Xenopus laevis complement component 3 (c3), mRNA [NM_001089232]		398666	NM_001089232	complement component 3
A_10_P127899	-2.01036	kansl1	Xenopus laevis KAT8 regulatory NSL complex subunit 1 (kansl1), mRNA [NM_001093989]		447282	NM_001093989	KAT8 regulatory NSL complex subunit 1
A_10_P185658	-2.00999	elovl1	Xenopus laevis ELOVL fatty acid elongase 1 (elovl1), mRNA [NM_001086902]		380063	NM_001086902	ELOVL fatty acid elongase 1
A_10_P086290	-2.00909		AGENCOURT_77727150 NICHD_XGC_limb Xenopus laevis cDNA clone IMAGE:8635145 5', mRNA sequence [EB731738]			EB731738
A_10_P084685	-2.00863	krt14	Xenopus laevis keratin 14 (krt14), mRNA [NM_001166441]		100310818	NM_001166441	keratin 14
A_10_P133065	-2.0083		GB
A_10_P174183	-2.00661		Rep: Iron-containing alcohol dehydrogenase - Alteromonas macleodii 'Deep ecotype', partial (5%) [TC435431]
A_10_P227588	-2.0064	uba1-b	Xenopus laevis ubiquitin-like modifier activating enzyme 1 (uba1-b), mRNA [NM_001086716]		379877	NM_001086716	ubiquitin-like modifier activating enzyme 1
A_10_P268517	-2.00634
A_10_P258312	-2.00235		Rep: Cytochrome P450 2U1 (EC 1.14.14.1). - Xenopus tropicalis, partial (27%) [TC463885]
A_10_P267127	-2.00233	palb2	Xenopus laevis hypothetical protein LOC733293, mRNA (cDNA clone IMAGE:5084548), partial cds [BC099000]		733293	BC099000	partner and localizer of BRCA2
A_10_P195613	-2.0017		Rep: Zinc finger protein 526 - Mus musculus (Mouse), partial (7%) [TC443279]
A_10_P210718	-2.00167		Rep: Homolog of Oncorhynchus mykiss "Plasminogen precursor (EC 3.4.21.7). - Takifugu rubripes, partial (29%) [TC448784]
