# Supplementary material for: Transcriptome profiling reveals male- and female-specific gene expression pattern and novel gene candidates for the control of sex determination and gonad development in Xenopus laevis
Source: Dev Genes Evol. 2019 Apr 10;229(2):53–72. doi: 10.1007/s00427-019-00630-y (PMC6500517; doi:10.1007/s00427-019-00630-y)
Supplement: Supplementary file 18 — (XLSX 34 kb) [file 427_2019_630_MOESM18_ESM.xlsx]

## Sheet: Arkusz1
Supplementary Table 18. Genes downregulated in ZW in relation to ZZ gonads at NF56.
ProbeName	Log FC ([F50] vs [F53])	GeneSymbol	Description	EnsemblID	EntrezGeneID	GenbankAccession	GeneName
A_10_P209828	-4.34531	myh8	Xenopus laevis cDNA clone IMAGE:6881110, partial cds [BC054974]		100381200	BC054974	myosin, heavy chain 8, skeletal muscle, perinatal
A_10_P110904	-4.30497	myh8	Xenopus laevis cDNA clone IMAGE:6881110, partial cds [BC054974]		100381200	BC054974	myosin, heavy chain 8, skeletal muscle, perinatal
A_10_P208573	-4.25626
A_10_P183943	-4.17536		Rep: Myosin heavy chain - Xenopus tropicalis (Western clawed frog) (Silurana tropicalis), partial (11%) [TC439066]
A_10_P263662	-4.14044
A_10_P247003	-4.04545		AGENCOURT_8510903 NICHD XGC Emb4 Xenopus laevis cDNA clone IMAGE:4684025 5', mRNA sequence [BQ733103]			BQ733103
A_10_P200613	-4.02205		Xenopus laevis cDNA clone IMAGE:4957472 [BC130094]			BC130094
A_10_P203508	-4.00125		Rep: Myosin heavy chain - Rana catesbeiana (Bull frog), partial (27%) [TC448274]
A_10_P101205	-3.99881		Rep: Titin - Oryctolagus cuniculus (Rabbit), partial (32%) [TC455723]
A_10_P254217	-3.95353
A_10_P023219	-3.93452		AGENCOURT_13746696 NICHD_XGC_Tad2 Xenopus laevis cDNA clone IMAGE:6931734 5', mRNA sequence [CB941796]			CB941796
A_10_P227463	-3.8219	myh4	Xenopus laevis similar to myosin, heavy polypeptide 4, skeletal muscle, mRNA (cDNA clone IMAGE:4681347), partial cds [BC041716]		399414	BC041716	similar to myosin, heavy polypeptide 4, skeletal muscle
A_10_P136153	-3.80797		AGENCOURT_11211358 NICHD_XGC_Tad2 Xenopus laevis cDNA clone IMAGE:6874381 5', mRNA sequence [CB199355]			CB199355
A_10_P244283	-3.70211		Rep: MYH4 protein - Xenopus laevis (African clawed frog), partial (9%) [TC459830]
A_10_P271417	-3.69426
A_10_P274517	-3.67958		Rep: Cytochrome b - Xenopus laevis (African clawed frog), partial (60%) [TC468318]
A_10_P109056	-3.59542	LOC733438	Xenopus laevis hypothetical protein LOC733438, mRNA (cDNA clone IMAGE:7208733), partial cds [BC110773]		733438	BC110773	uncharacterized LOC733438
A_10_P230028	-3.53789
A_10_P084685	-3.53568	krt14	Xenopus laevis keratin 14 (krt14), mRNA [NM_001166441]		100310818	NM_001166441	keratin 14
A_10_P171263	-3.50581	sh3glb2	Xenopus laevis SH3-domain GRB2-like endophilin B2 (sh3glb2), mRNA [NM_001093410]		446714	NM_001093410	SH3-domain GRB2-like endophilin B2
A_10_P276507	-3.48548
A_10_P160758	-3.42587
A_10_P000559	-3.41099	mybpc3	Xenopus laevis myosin binding protein C, cardiac (mybpc3), mRNA [NM_001088698]		398261	NM_001088698	myosin binding protein C, cardiac
A_10_P278417	-3.38261		Rep: MYH4 protein - Xenopus laevis (African clawed frog), partial (19%) [TC469296]
A_10_P183185	-3.3565	ccdc50	Xenopus laevis coiled-coil domain containing 50 (ccdc50), mRNA [NM_001097927]		100049085	NM_001097927	coiled-coil domain containing 50
A_10_P009035	-3.31594	clip3	Xenopus laevis CAP-GLY domain containing linker protein 3 (clip3), mRNA [NM_001095172]		495693	NM_001095172	CAP-GLY domain containing linker protein 3
A_10_P263502	-3.30287		AGENCOURT_77981295 NICHD_XGC_limb Xenopus laevis cDNA clone IMAGE:8636986 5', mRNA sequence [EB736658]			EB736658
A_10_P162433	-3.28841
A_10_P048306	-3.24062	cacng1	Xenopus laevis calcium channel, voltage-dependent, gamma subunit 1 (cacng1), mRNA [NM_001097706]		100036935	NM_001097706	calcium channel, voltage-dependent, gamma subunit 1
A_10_P130107	-3.22668
A_10_P262197	-3.21998
A_10_P211968	-3.20906		Rep: myosin, heavy polypeptide 7B, cardiac muscle, beta - Xenopus tropicalis, partial (16%) [TC449251]
A_10_P138513	-3.19675	myf6-b	Xenopus laevis myogenic factor 6 (herculin) (myf6-b), mRNA [NM_001095103]		495450	NM_001095103	myogenic factor 6 (herculin)
A_10_P144743	-3.16551	myl3-b	Xenopus laevis myosin, light chain 3, alkali; ventricular, skeletal, slow (myl3-b), mRNA [NM_001089148]		398606	NM_001089148	myosin, light chain 3, alkali; ventricular, skeletal, slow
A_10_P138508	-3.13431	krt15	Xenopus laevis keratin 15 (krt15), mRNA [NM_001096716]		779065	NM_001096716	keratin 15
A_10_P186363	-3.12079		Rep: Myomesin-1 (190 kDa titin-associated protein) (190 kDa connectin- associated protein). - Xenopus tropicalis, partial (53%) [TC439952]
A_10_P185018	-3.09545
A_10_P041946	-3.08413	art1	Xenopus laevis ADP-ribosyltransferase 1 (art1), mRNA [NM_001110739]		100126635	NM_001110739	ADP-ribosyltransferase 1
A_10_P008413	-3.08346	aspn	Xenopus laevis asporin (aspn), mRNA [NM_001094736]		495030	NM_001094736	asporin
A_10_P188833	-3.08038	pgam2	Xenopus laevis phosphoglycerate mutase 2 (muscle) (pgam2), mRNA [NM_001086617]		379778	NM_001086617	phosphoglycerate mutase 2 (muscle)
A_10_P135543	-3.06444		Rep: Myosin-13 (Myosin heavy chain, skeletal muscle, extraocular) (MyHC- eo). - Xenopus tropicalis, partial (10%) [TC461724]
A_10_P008275	-3.03084	ptpla	Xenopus laevis protein tyrosine phosphatase-like (proline instead of catalytic arginine), member A (ptpla), mRNA [NM_001094625]		494792	NM_001094625	protein tyrosine phosphatase-like (proline instead of catalytic arginine), member A
A_10_P190214	-3.0213		AGENCOURT_11244435 NICHD_XGC_Tad2 Xenopus laevis cDNA clone IMAGE:6872767 5', mRNA sequence [CB197861]			CB197861
A_10_P213188	-2.9831	atp2a2	Xenopus laevis ATPase, Ca++ transporting, cardiac muscle, slow twitch 2 (atp2a2), mRNA [NM_001086935]		380096	NM_001086935	ATPase, Ca++ transporting, cardiac muscle, slow twitch 2
A_10_P181948	-2.98132	tn3	Xenopus laevis titin novex-3, mRNA (cDNA clone IMAGE:5537366), partial cds [BC043885]		398465	BC043885	titin novex-3
A_10_P204703	-2.97939		Rep: Endoplasmic reticulum mannosyl-oligosaccharide 1,2-alpha-mannosidase (EC 3.2.1.113) (ER alpha-1,2-mannosidase) (Mannosidase alpha class 1B member 1) (Man9GlcNAc2-specific-processing alpha-mannosidase). - Xenopus tropicalis, partial (3%) [TC446621]
A_10_P063884	-2.9685		DC063277 Osada Taira anterior endomesoderm (AEM) pCS105 cDNA library Xenopus laevis cDNA clone xlk157h18 5', mRNA sequence [DC063277]			DC063277
A_10_P144268	-2.9327	ptpla	Xenopus laevis protein tyrosine phosphatase-like (proline instead of catalytic arginine), member A (ptpla), mRNA [NM_001094625]		494792	NM_001094625	protein tyrosine phosphatase-like (proline instead of catalytic arginine), member A
A_10_P193473	-2.89375	apobec2	Xenopus laevis apolipoprotein B mRNA editing enzyme, catalytic polypeptide-like 2 (apobec2), mRNA [NM_001092842]		444740	NM_001092842	apolipoprotein B mRNA editing enzyme, catalytic polypeptide-like 2
A_10_P188318	-2.88649
A_10_P013120	-2.87751		Rep: Zgc:165650 protein - Danio rerio (Zebrafish) (Brachydanio rerio), partial (5%) [TC441848]
A_10_P073990	-2.8683		AGENCOURT_18833212 NICHD_XGC_Te2N Xenopus laevis cDNA clone IMAGE:7203346 5', mRNA sequence [CK800517]			CK800517
A_10_P224428	-2.86537
A_10_P014374	-2.85521		BJ081018 NIBB Mochii normalized Xenopus tailbud library Xenopus laevis cDNA clone XL070c05 3', mRNA sequence [BJ081018]			BJ081018
A_10_P136703	-2.84878	krt14	Xenopus laevis keratin 14 (krt14), mRNA [NM_001166441]		100310818	NM_001166441	keratin 14
A_10_P133940	-2.84351		Rep: Myosin-13 (Myosin heavy chain, skeletal muscle, extraocular) (MyHC- eo). - Xenopus tropicalis, partial (14%) [TC443089]
A_10_P026247	-2.84328
A_10_P244023	-2.83991		Rep: Myosin-13 (Myosin heavy chain, skeletal muscle, extraocular) (MyHC- eo). - Xenopus tropicalis, partial (6%) [TC459740]
A_10_P012154	-2.83734		de71h01.y1 Kirschner embryo St10 14 Xenopus laevis cDNA clone IMAGE:3517296 5', mRNA sequence [BG347956]			BG347956
A_10_P249017	-2.82706		Rep: Synaptopodin 2-like protein. - Xenopus tropicalis, partial (4%) [TC461252]
A_10_P162168	-2.8246		Rep: Myosin heavy chain - Xenopus tropicalis (Western clawed frog) (Silurana tropicalis), partial (33%) [TC430868]
A_10_P182123	-2.81753	cav3.2	Xenopus laevis caveolin 3, gene 2 (cav3.2), mRNA [NM_001086705]		379866	NM_001086705	caveolin 3, gene 2
A_10_P038261	-2.78548	cox6a2	Xenopus laevis cytochrome c oxidase subunit VIa polypeptide 2 (cox6a2), mRNA [NM_001097819]		100037102	NM_001097819	cytochrome c oxidase subunit VIa polypeptide 2
A_10_P123054	-2.77894		Rep: UPF0078 membrane protein ECH_0027 - Ehrlichia chaffeensis (strain Arkansas), partial (7%) [TC467039]
A_10_P043011	-2.76985	klhl41	Xenopus laevis kelch-like family member 41 (klhl41), mRNA [NM_001088935]		398449	NM_001088935	kelch-like family member 41
A_10_P131026	-2.76617	krt5.5	Xenopus laevis keratin 5, gene 5 (krt5.5), mRNA [NM_001085584]		373584	NM_001085584	keratin 5, gene 5
A_10_P213838	-2.76207		Rep: Predicted protein - Ajellomyces capsulata (strain NAm1) (Histoplasma capsulatum), partial (11%) [TC449958]
A_10_P276832	-2.72676
A_10_P243958	-2.72627
A_10_P208448	-2.71609		Rep: Probable cation-transporting ATPase 13A3 (EC 3.6.3.-) (ATPase family homolog up-regulated in senescence cells 1). - Xenopus tropicalis, partial (3%) [TC447955]
A_10_P001964	-2.7114	LOC100158366	Xenopus laevis uncharacterized LOC100158366 (LOC100158366), mRNA [NM_001127811]		100158366	NM_001127811	uncharacterized LOC100158366
A_10_P140568	-2.70619	krt5.6	Xenopus laevis keratin 5, gene 6 (krt5.6), mRNA [NM_001097714]		100036944	NM_001097714	keratin 5, gene 6
A_10_P002415	-2.7042	chrnd	Xenopus laevis cholinergic receptor, nicotinic, delta (muscle) (chrnd), mRNA [NM_001101797]		444847	NM_001101797	cholinergic receptor, nicotinic, delta (muscle)
A_10_P143033	-2.68785	pdlim7-b	Xenopus laevis PDZ and LIM domain 7 (enigma) (pdlim7-b), mRNA [NM_001087265]		380426	NM_001087265	PDZ and LIM domain 7 (enigma)
A_10_P073740	-2.67817	rer1	AGENCOURT_10255967 NICHD XGC OO1 Xenopus laevis cDNA clone IMAGE:5078902 5', mRNA sequence [CA790828]		446675	CA790828	retention in endoplasmic reticulum sorting receptor 1
A_10_P085410	-2.66803		AGENCOURT_14235566 NICHD_XGC_Brn1 Xenopus laevis cDNA clone IMAGE:6956441 3', mRNA sequence [CD363015]			CD363015
A_10_P203193	-2.6656
A_10_P085455	-2.66473	pygb	Xenopus laevis hypothetical protein LOC100037229, mRNA (cDNA clone IMAGE:8541663), partial cds [BC129775]		100037229	BC129775	phosphorylase, glycogen; brain
A_10_P238823	-2.66352	krt5.5	Xenopus laevis keratin 5, gene 5 (krt5.5), mRNA [NM_001085584]		373584	NM_001085584	keratin 5, gene 5
A_10_P007915	-2.66175	fbp2	Xenopus laevis fructose-1,6-bisphosphatase 2 (fbp2), mRNA [NM_001174023]		100381096	NM_001174023	fructose-1,6-bisphosphatase 2
A_10_P108286	-2.65853		AGENCOURT_8671102 NICHD XGC Emb4 Xenopus laevis cDNA clone IMAGE:4681481 5', mRNA sequence [BQ885992]			BQ885992
A_10_P126254	-2.65366		AGENCOURT_11245358 NICHD_XGC_Tad2 Xenopus laevis cDNA clone IMAGE:6873404 5', mRNA sequence [CB198438]			CB198438
A_10_P024877	-2.62831		AGENCOURT_15200952 NICHD_XGC_Sp1 Xenopus laevis cDNA clone IMAGE:4965135 5', mRNA sequence [CF285070]			CF285070
A_10_P046466	-2.61774	ccdc50	Xenopus laevis coiled-coil domain containing 50 (ccdc50), mRNA [NM_001097927]		100049085	NM_001097927	coiled-coil domain containing 50
A_10_P110999	-2.61607		Rep: Amino acid ABC transporter, ATP-binding protein - Listeria monocytogenes FSL N1-017, partial (7%) [TC442754]
A_10_P035006	-2.61135	mbp	Xenopus laevis myelin basic protein (mbp), mRNA [NM_001090291]		399102	NM_001090291	myelin basic protein
A_10_P037831	-2.60933	MGC85441	Xenopus laevis MGC85441 protein (MGC85441), mRNA [NM_001093858]		447150	NM_001093858	MGC85441 protein
A_10_P240713	-2.59737		Rep: Glycosyl transferase-like protein - Leishmania major, partial (5%) [TC458723]
A_10_P263162	-2.59559		AGENCOURT_13748336 NICHD_XGC_Tad2 Xenopus laevis cDNA clone IMAGE:6931937 5', mRNA sequence [CB943167]			CB943167
A_10_P021356	-2.5835		AGENCOURT_10769309 Wellcome [CA973224]			CA973224
A_10_P218908	-2.58323		Rep: Synaptopodin 2-like protein. - Xenopus tropicalis, partial (15%) [TC451742]
A_10_P133090	-2.58075	atp2a2	Xenopus laevis ATPase, Ca++ transporting, cardiac muscle, slow twitch 2 (atp2a2), mRNA [NM_001086935]		380096	NM_001086935	ATPase, Ca++ transporting, cardiac muscle, slow twitch 2
A_10_P124659	-2.56677
A_10_P009779	-2.56604
A_10_P141883	-2.56442	murc	Xenopus laevis muscle-related coiled-coil protein (murc), mRNA [NM_001097894]		100037205	NM_001097894	muscle-related coiled-coil protein
A_10_P194558	-2.56067		Rep: Interleukin enhancer-binding factor 3 (Nuclear factor of activated T- cells 90 kDa) (NF-AT-90) (Double-stranded RNA-binding protein 76) (DRBP76) (Translational control protein 80) (TCP80) (Nuclear factor associated with dsRNA) (NFAR) (M-phase phosphoprote - Xenopus tropicalis, partial (3%) [TC442912]
A_10_P000084	-2.5535	krt5.5	Xenopus laevis keratin 5, gene 5 (krt5.5), mRNA [NM_001085584]		373584	NM_001085584	keratin 5, gene 5
A_10_P006342	-2.54817	actn3	Xenopus laevis actinin, alpha 3 (actn3), mRNA [NM_001093023]		446326	NM_001093023	actinin, alpha 3
A_10_P013388	-2.54381		BJ041930 NIBB Mochii normalized Xenopus neurula library Xenopus laevis cDNA clone XL050b06 5', mRNA sequence [BJ041930]			BJ041930
A_10_P174183	-2.52593		Rep: Iron-containing alcohol dehydrogenase - Alteromonas macleodii 'Deep ecotype', partial (5%) [TC435431]
A_10_P120286	-2.52527		Rep: MGC69138 protein - Xenopus laevis (African clawed frog), partial (58%) [TC431775]
A_10_P223598	-2.52257		Rep: Myomesin-2 (M-protein) (165 kDa titin-associated protein) (165 kDa connectin-associated protein). - Xenopus tropicalis, partial (19%) [TC442001]
A_10_P140423	-2.49776	ldb3	Xenopus laevis LIM domain binding 3 (ldb3), mRNA [NM_001086768]		379929	NM_001086768	LIM domain binding 3
A_10_P266107	-2.49116		Rep: Adenine nucleotide translocase - Xenopus laevis (African clawed frog), partial (33%) [TC466061]
A_10_P149893	-2.48741		Rep: Ppat protein - Xenopus laevis (African clawed frog), partial (27%) [TC425864]
A_10_P235058	-2.47643
A_10_P024609	-2.47475
A_10_P227803	-2.46883	MGC64484	Xenopus laevis uncharacterized protein MGC64484 (MGC64484), mRNA [NM_001097066]		780761	NM_001097066	uncharacterized protein MGC64484
A_10_P236098	-2.46735		Rep: Histidyl-tRNA synthetase (EC 6.1.1.21) (Histidine--tRNA ligase) (HisRS). - Xenopus tropicalis, partial (12%) [TC457296]
A_10_P011992	-2.46719		BJ642296 NIBB Mochii normalized Xenopus early gastrula library Xenopus laevis cDNA clone XL212p20 3', mRNA sequence [BJ642296]			BJ642296
A_10_P031451	-2.46572	LOC100037215	Xenopus laevis uncharacterized LOC100037215 (LOC100037215), mRNA [NM_001097904]		100037215	NM_001097904	uncharacterized LOC100037215
A_10_P168448	-2.4651		Rep: Actn3-prov protein - Xenopus laevis (African clawed frog), partial (14%) [TC433307]
A_10_P012530	-2.45549		dab85h03.x1 NICHD XGC Emb4 Xenopus laevis cDNA clone IMAGE:4203893 3' similar to TR:Q9YHD5 Q9YHD5 MYOSIN HEAVY CHAIN ;, mRNA sequence [BG579350]			BG579350
A_10_P043376	-2.44247	crybb3	Xenopus laevis crystallin, beta B3 (crybb3), mRNA [NM_001094257]		447550	NM_001094257	crystallin, beta B3
A_10_P045746	-2.43653	act3	Xenopus laevis Actin, alpha skeletal muscle 3-like (act3), mRNA [NM_001088897]		398426	NM_001088897	Actin, alpha skeletal muscle 3-like
A_10_P092069	-2.43455		AGENCOURT_90482024 NICHD_XGC_int_m Xenopus laevis cDNA clone IMAGE:8824009 3', mRNA sequence [EG575719]			EG575719
A_10_P144993	-2.4327	tnni2	Xenopus laevis troponin I type 2 (skeletal, fast) (tnni2), mRNA [NM_001086087]		379243	NM_001086087	troponin I type 2 (skeletal, fast)
A_10_P075458	-2.42813		AGENCOURT_89900537 NICHD_XGC_int_m Xenopus laevis cDNA clone IMAGE:8825477 5', mRNA sequence [EG571162]			EG571162
A_10_P131351	-2.42752	rpl3l	Xenopus laevis ribosomal protein L3-like (rpl3l), mRNA [NM_001094561]		494722	NM_001094561	ribosomal protein L3-like
A_10_P027211	-2.42688	chrne	Xenopus laevis cholinergic receptor, nicotinic, epsilon (muscle) (chrne), mRNA [NM_001087447]		386670	NM_001087447	cholinergic receptor, nicotinic, epsilon (muscle)
A_10_P085290	-2.42541		AGENCOURT_74297311 NICHD_XGC_limb_m Xenopus laevis cDNA clone IMAGE:8533416 5', mRNA sequence [EB473995]			EB473995
A_10_P036231	-2.42448	murc	Xenopus laevis muscle-related coiled-coil protein (murc), mRNA [NM_001097894]		100037205	NM_001097894	muscle-related coiled-coil protein
A_10_P214453	-2.42151
A_10_P241998	-2.41953		Rep: Erythrocyte protein band 4.1-like 4b - Mus musculus (Mouse), partial (5%) [TC459130]
A_10_P091264	-2.41909		AGENCOURT_73652177 NICHD_XGC_int_m Xenopus laevis cDNA clone IMAGE:8531149 5', mRNA sequence [EB465138]			EB465138
A_10_P200578	-2.41824		Rep: cytochrome P450, family 27, subfamily C, polypeptide 1 - Xenopus tropicalis, partial (18%) [TC445054]
A_10_P191458	-2.41562	atp2a2	Xenopus laevis ATPase, Ca++ transporting, cardiac muscle, slow twitch 2 (atp2a2), mRNA [NM_001086935]		380096	NM_001086935	ATPase, Ca++ transporting, cardiac muscle, slow twitch 2
A_10_P038126	-2.41243	capn3	Xenopus laevis calpain 3, (p94) (capn3), mRNA [NM_001105269]		100125665	NM_001105269	calpain 3, (p94)
A_10_P182623	-2.41128	mybpc3	Xenopus laevis myosin binding protein C, cardiac (mybpc3), mRNA [NM_001088698]		398261	NM_001088698	myosin binding protein C, cardiac
A_10_P229868	-2.41077	tnnc2	Xenopus laevis troponin C type 2 (fast) (tnnc2), mRNA [NM_001085939]		379095	NM_001085939	troponin C type 2 (fast)
A_10_P227758	-2.40137	casq1	Xenopus laevis calsequestrin 1 (fast-twitch, skeletal muscle) (casq1), mRNA [NM_001086758]		379919	NM_001086758	calsequestrin 1 (fast-twitch, skeletal muscle)
A_10_P202953	-2.39906	hhatl	Xenopus laevis hedgehog acyltransferase-like (hhatl), mRNA [NM_001086023]		379179	NM_001086023	hedgehog acyltransferase-like
A_10_P143773	-2.39858	MGC84250	Xenopus laevis MGC84250 protein (MGC84250), mRNA [NM_001094437]		447767	NM_001094437	MGC84250 protein
A_10_P036201	-2.39692	krt15	Xenopus laevis keratin 15 (krt15), mRNA [NM_001096716]		779065	NM_001096716	keratin 15
A_10_P181683	-2.39368	atp2a2	Xenopus laevis ATPase, Ca++ transporting, cardiac muscle, slow twitch 2 (atp2a2), mRNA [NM_001086935]		380096	NM_001086935	ATPase, Ca++ transporting, cardiac muscle, slow twitch 2
A_10_P016606	-2.39037		BP701172 Osada Taira anterior neuroectoderm (ANE) pCS105 cDNA library Xenopus laevis cDNA clone XL500k14ex 5', mRNA sequence [BP701172]			BP701172
A_10_P191503	-2.3899	mybph	Xenopus laevis myosin binding protein H (mybph), mRNA [NM_001089180]		398625	NM_001089180	myosin binding protein H
A_10_P178268	-2.38712	s100pbp	Xenopus laevis S100P binding protein (s100pbp), mRNA [NM_001096693]		735242	NM_001096693	S100P binding protein
A_10_P024812	-2.38578		AGENCOURT_15206137 NICHD_XGC_Sp1 Xenopus laevis cDNA clone IMAGE:5505830 5', mRNA sequence [CF283333]			CF283333
A_10_P014681	-2.38264
A_10_P015505	-2.38222
A_10_P231778	-2.36971		Rep: Leucine-rich repeat-containing protein 39 (Densin hlg). - Xenopus tropicalis, partial (88%) [TC455928]
A_10_P034321	-2.36098	LOC100036918	Xenopus laevis uncharacterized LOC100036918 (LOC100036918), mRNA [NM_001097692]		100036918	NM_001097692	uncharacterized LOC100036918
A_10_P013507	-2.35654		BJ046308 NIBB Mochii normalized Xenopus neurula library Xenopus laevis cDNA clone XL006p15 3', mRNA sequence [BJ046308]			BJ046308
A_10_P035681	-2.35525	MGC84250	Xenopus laevis MGC84250 protein (MGC84250), mRNA [NM_001094437]		447767	NM_001094437	MGC84250 protein
A_10_P238733	-2.35275		Rep: NADH-ubiquinone oxidoreductase chain 4 - Xenopus laevis (African clawed frog), partial (34%) [TC458120]
A_10_P181718	-2.34988	act3	Xenopus laevis Actin, alpha skeletal muscle 3-like (act3), mRNA [NM_001088897]		398426	NM_001088897	Actin, alpha skeletal muscle 3-like
A_10_P054949	-2.34974		za98a05.x50 Xenopus EST library Xenopus laevis cDNA clone za98a05 5', mRNA sequence [AW159343]			AW159343
A_10_P013443	-2.34966		BJ044722 NIBB Mochii normalized Xenopus neurula library Xenopus laevis cDNA clone XL001k14 3', mRNA sequence [BJ044722]			BJ044722
A_10_P240198	-2.34956
A_10_P187253	-2.34756	slc2a9-a	Xenopus laevis solute carrier family 2 (facilitated glucose transporter), member 9 (slc2a9-a), mRNA [NM_001127842]		100158398	NM_001127842	solute carrier family 2 (facilitated glucose transporter), member 9
A_10_P184568	-2.3475
A_10_P230293	-2.34573
A_10_P179313	-2.34263	gatm	Xenopus laevis glycine amidinotransferase (L-arginine:glycine amidinotransferase) (gatm), mRNA [NM_001086230]		379386	NM_001086230	glycine amidinotransferase (L-arginine:glycine amidinotransferase)
A_10_P008201	-2.33818	tnnc1	Xenopus laevis cardiac troponin C (tnnc1), mRNA [NM_001090295]		399104	NM_001090295	cardiac troponin C
A_10_P025690	-2.33275
A_10_P013900	-2.33219
A_10_P210518	-2.33207		bl12e09.w1 Blackshear [AW633817]			AW633817
A_10_P162078	-2.31831		Rep: Alpha-tropomyosin - Xenopus laevis (African clawed frog), complete [TC430829]
A_10_P000514	-2.31753	kcna7	Xenopus laevis potassium voltage-gated channel, shaker-related subfamily, member 7 (kcna7), mRNA [NM_001085636]		373638	NM_001085636	potassium voltage-gated channel, shaker-related subfamily, member 7
A_10_P142363	-2.31237	tnni1.2	Xenopus laevis troponin I type 1 (skeletal, slow), gene 2 (tnni1.2), mRNA [NM_001086312]		379471	NM_001086312	troponin I type 1 (skeletal, slow), gene 2
A_10_P042541	-2.31191	krt5.6	Xenopus laevis keratin 5, gene 6 (krt5.6), mRNA [NM_001097714]		100036944	NM_001097714	keratin 5, gene 6
A_10_P268957	-2.30784	myf5	Xenopus laevis myogenic factor 5 (myf5), mRNA [NM_001101779]		397960	NM_001101779	myogenic factor 5
A_10_P001817	-2.30774		BX846702 Wellcome CRC pcDNAI egg Xenopus laevis cDNA clone IMAGp998F158379 ; IMAGE:3431438 5', mRNA sequence [BX846702]			BX846702
A_10_P265027	-2.30712
A_10_P010038	-2.30677
A_10_P000149	-2.30518		AB092383 Xenopus laevis AGM region stage 46-52 Xenopus laevis cDNA clone No60 3', mRNA sequence [AB092383]			AB092383
A_10_P089515	-2.30222		dai30c07.y3 NICHD XGC Sp1 Xenopus laevis cDNA clone IMAGE:4963189 5', mRNA sequence [BI477119]			BI477119
A_10_P005152	-2.29558	smyd1	Xenopus laevis SET and MYND domain containing 1 (smyd1), mRNA [NM_001091994]		443889	NM_001091994	SET and MYND domain containing 1
A_10_P194903	-2.2949
A_10_P200213	-2.2881
A_10_P003483	-2.28768	vgll2	Xenopus laevis vestigial-like family member 2 (vgll2), mRNA [NM_001087358]		380521	NM_001087358	vestigial-like family member 2
A_10_P092014	-2.28564
A_10_P008850	-2.2856	klhl40	Xenopus laevis kelch-like family member 40 (klhl40), mRNA [NM_001096996]		779378	NM_001096996	kelch-like family member 40
A_10_P130956	-2.28035		Rep: Myosin, heavy polypeptide 2, skeletal muscle, adult - Xenopus tropicalis (Western clawed frog) (Silurana tropicalis), partial (10%) [TC437405]
A_10_P091514	-2.27678		AGENCOURT_86400603 NICHD_XGC_bone Xenopus laevis cDNA clone IMAGE:8741857 5', mRNA sequence [EE309737]			EE309737
A_10_P086755	-2.27642		AGENCOURT_78540163 NICHD_XGC_thy Xenopus laevis cDNA clone IMAGE:8546584 3', mRNA sequence [EB731555]			EB731555
A_10_P031416	-2.27471	csmd1	Xenopus laevis CUB and Sushi multiple domains 1 (csmd1), mRNA [NM_001114809]		100137671	NM_001114809	CUB and Sushi multiple domains 1
A_10_P044621	-2.27359	asph	Xenopus laevis aspartate beta-hydroxylase (asph), mRNA [NM_001114837]		100137711	NM_001114837	aspartate beta-hydroxylase
A_10_P032666	-2.26739	myl1	Xenopus laevis myosin, light chain 1, alkali; skeletal, fast (myl1), mRNA [NM_001086783]		379944	NM_001086783	myosin, light chain 1, alkali; skeletal, fast
A_10_P076775	-2.26737		AGENCOURT_10497628 NICHD XGC OO1 Xenopus laevis cDNA clone IMAGE:6643147 5', mRNA sequence [BU916269]			BU916269
A_10_P012059	-2.26589
A_10_P254612	-2.26408	apobec2	Xenopus laevis apolipoprotein B mRNA editing enzyme, catalytic polypeptide-like 2 (apobec2), mRNA [NM_001092842]		444740	NM_001092842	apolipoprotein B mRNA editing enzyme, catalytic polypeptide-like 2
A_10_P068137	-2.26003		AGENCOURT_11348073 NICHD_XGC_Tad2 Xenopus laevis cDNA clone IMAGE:6881534 5', mRNA sequence [CB208689]			CB208689
A_10_P271337	-2.25736	tnnc2	Xenopus laevis troponin C type 2 (fast) (tnnc2), mRNA [NM_001085939]		379095	NM_001085939	troponin C type 2 (fast)
A_10_P002890	-2.25549	chrna1-a	Xenopus laevis cholinergic receptor, nicotinic, alpha 1 (muscle) (chrna1-a), mRNA [NM_001086132]		379288	NM_001086132	cholinergic receptor, nicotinic, alpha 1 (muscle)
A_10_P009703	-2.25481		Rep: LOC100036996 protein - Xenopus laevis (African clawed frog), partial (5%) [TC469277]
A_10_P191993	-2.25043		Rep: Crisp2 protein - Xenopus tropicalis (Western clawed frog) (Silurana tropicalis), partial (74%) [TC441977]
A_10_P237533	-2.24565
A_10_P163763	-2.23615	tnni2	Xenopus laevis troponin I type 2 (skeletal, fast) (tnni2), mRNA [NM_001086087]		379243	NM_001086087	troponin I type 2 (skeletal, fast)
A_10_P192018	-2.2351		Rep: Myomesin-2 (M-protein) (165 kDa titin-associated protein) (165 kDa connectin-associated protein). - Xenopus tropicalis, partial (19%) [TC442001]
A_10_P189743	-2.23174	atp2a2	Xenopus laevis ATPase, Ca++ transporting, cardiac muscle, slow twitch 2 (atp2a2), mRNA [NM_001086935]		380096	NM_001086935	ATPase, Ca++ transporting, cardiac muscle, slow twitch 2
A_10_P070367	-2.22831		AGENCOURT_26181122 Blumberg_Cho Xenopus laevis cDNA clone IMAGE:7300090 5', mRNA sequence [CO389206]			CO389206
A_10_P033081	-2.22646	pgam2	Xenopus laevis phosphoglycerate mutase 2 (muscle) (pgam2), mRNA [NM_001086617]		379778	NM_001086617	phosphoglycerate mutase 2 (muscle)
A_10_P019967	-2.22203	LOC100158311	Xenopus laevis hypothetical protein LOC100158311, mRNA (cDNA clone IMAGE:4032569), partial cds [BC160745]		100158311	BC160745	uncharacterized LOC100158311
A_10_P066962	-2.21879	cyp-7	AGENCOURT_10123593 NICHD_XGC_Kid1 Xenopus laevis cDNA clone IMAGE:4030852 5', mRNA sequence [BU903448]		379952	BU903448	CYcloPhilin (18.4 kD) (cyp-7)
A_10_P239453	-2.21878
A_10_P195803	-2.2177	atp2a2	Xenopus laevis ATPase, Ca++ transporting, cardiac muscle, slow twitch 2 (atp2a2), mRNA [NM_001086935]		380096	NM_001086935	ATPase, Ca++ transporting, cardiac muscle, slow twitch 2
A_10_P030711	-2.21704	tnnc2	Xenopus laevis troponin C type 2 (fast) (tnnc2), mRNA [NM_001085939]		379095	NM_001085939	troponin C type 2 (fast)
A_10_P175548	-2.21612		Rep: Kelch-like protein 31 (Kelch repeat and BTB domain-containing protein 1) (Kelch-like protein KLHL) (BTB and kelch domain-containing protein 6). - Xenopus tropicalis, partial (54%) [TC435978]
A_10_P076750	-2.21378		XLTCLO81 Cornea-lens transdifferentiation library Xenopus laevis cDNA clone L081 5', mRNA sequence [DV034123]			DV034123
A_10_P240748	-2.21315	atp2a2	Xenopus laevis ATPase, Ca++ transporting, cardiac muscle, slow twitch 2 (atp2a2), mRNA [NM_001086935]		380096	NM_001086935	ATPase, Ca++ transporting, cardiac muscle, slow twitch 2
A_10_P188993	-2.21161	atp2a2	Xenopus laevis ATPase, Ca++ transporting, cardiac muscle, slow twitch 2 (atp2a2), mRNA [NM_001086935]		380096	NM_001086935	ATPase, Ca++ transporting, cardiac muscle, slow twitch 2
A_10_P010545	-2.20736
A_10_P206828	-2.20599		Rep: AAA ATPase containing von Willebrand factor type A (VWA) domain-like protein precursor - Mycobacterium sp. (strain MCS), partial (13%) [TC447361]
A_10_P217853	-2.19939
A_10_P096343	-2.19848	LOC100036820	Xenopus laevis uncharacterized LOC100036820 (LOC100036820), mRNA [NM_001097110]		100036820	NM_001097110	uncharacterized LOC100036820
A_10_P003391	-2.19603	mybph	Xenopus laevis myosin binding protein H (mybph), mRNA [NM_001089180]		398625	NM_001089180	myosin binding protein H
A_10_P025318	-2.19575
A_10_P180103	-2.19277		Rep: Anosmin-1 precursor - Homo sapiens (Human), partial (3%) [TC437670]
A_10_P003614	-2.19217	trim72	Xenopus laevis tripartite motif containing 72, E3 ubiquitin protein ligase (trim72), mRNA [NM_001086453]		379612	NM_001086453	tripartite motif containing 72, E3 ubiquitin protein ligase
A_10_P154658	-2.1884	suv39h1	Xenopus laevis suppressor of variegation 3-9 homolog 1 (suv39h1), mRNA [NM_001091423]		431943	NM_001091423	suppressor of variegation 3-9 homolog 1
A_10_P187083	-2.18549	MGC53335	Xenopus laevis uncharacterized protein MGC53335 (MGC53335), mRNA [NM_001085989]		379145	NM_001085989	uncharacterized protein MGC53335
A_10_P203078	-2.18262	atp2a2	Xenopus laevis ATPase, Ca++ transporting, cardiac muscle, slow twitch 2 (atp2a2), mRNA [NM_001086935]		380096	NM_001086935	ATPase, Ca++ transporting, cardiac muscle, slow twitch 2
A_10_P000519	-2.18115	smpx	Xenopus laevis small muscle protein, X-linked (smpx), mRNA [NM_001086252]		379408	NM_001086252	small muscle protein, X-linked
A_10_P043181	-2.18039	hspb1	Xenopus laevis heat shock 27kDa protein 1 (hspb1), mRNA [NM_001093816]		447107	NM_001093816	heat shock 27kDa protein 1
A_10_P270457	-2.18033		Rep: Zinc-uptake regulator, Zur - Oceanicola batsensis HTCC2597, partial (9%) [TC467284]
A_10_P011989	-2.17803		Rep: 3-hydroxymethyl-3-methylglutaryl-Coenzyme A lyase-like 1 isoform b - Xenopus tropicalis, partial (10%) [TC469408]
A_10_P216698	-2.17364		Rep: AAA ATPase containing von Willebrand factor type A (VWA) domain-like protein precursor - Mycobacterium sp. (strain MCS), partial (13%) [TC450972]
A_10_P239390	-2.17361		Rep: Parvalbumin - Xenopus tropicalis (Western clawed frog) (Silurana tropicalis), complete [TC434241]
A_10_P266687	-2.17306		Rep: Glycine amidinotransferase - Xenopus laevis (African clawed frog), partial (18%) [TC466219]
A_10_P217738	-2.17208	slc16a3-b	Xenopus laevis solute carrier family 16 (monocarboxylate transporter), member 3 (slc16a3-b), mRNA [NM_001092618]		444516	NM_001092618	solute carrier family 16 (monocarboxylate transporter), member 3
A_10_P172918	-2.17077	ldb3	Xenopus laevis LIM domain binding 3 (ldb3), mRNA [NM_001086768]		379929	NM_001086768	LIM domain binding 3
A_10_P083120	-2.17068	LOC100505439	Xenopus laevis uncharacterized LOC100505439 (LOC100505439), mRNA [NM_001197275]		100505439	NM_001197275	uncharacterized LOC100505439
A_10_P006209	-2.16986	apobec2	Xenopus laevis apolipoprotein B mRNA editing enzyme, catalytic polypeptide-like 2 (apobec2), mRNA [NM_001092842]		444740	NM_001092842	apolipoprotein B mRNA editing enzyme, catalytic polypeptide-like 2
A_10_P056457	-2.16978	LOC496139	AGENCOURT_22007525 NICHD_XGC_Te2N Xenopus laevis cDNA clone IMAGE:7202795 3', mRNA sequence [CN321386]		496139	CN321386	uncharacterized LOC496139
A_10_P072925	-2.16963		Rep: LOC494706 protein - Xenopus laevis (African clawed frog), partial (73%) [TC425286]
A_10_P234173	-2.16623	atp2a2	Xenopus laevis ATPase, Ca++ transporting, cardiac muscle, slow twitch 2 (atp2a2), mRNA [NM_001086935]		380096	NM_001086935	ATPase, Ca++ transporting, cardiac muscle, slow twitch 2
A_10_P040096	-2.16322	myf6-a	Xenopus laevis myogenic factor 6 (herculin) (myf6-a), mRNA [NM_001088008]		397858	NM_001088008	myogenic factor 6 (herculin)
A_10_P231258	-2.16263		Rep: Tenascin precursor - Gallus gallus (Chicken), partial (5%) [TC455783]
A_10_P005839	-2.16222	myod1-b	Xenopus laevis myogenic differentiation 1 (myod1-b), mRNA [NM_001087823]		397758	NM_001087823	myogenic differentiation 1
A_10_P003334	-2.1617	pdlim7-b	Xenopus laevis PDZ and LIM domain 7 (enigma) (pdlim7-b), mRNA [NM_001087265]		380426	NM_001087265	PDZ and LIM domain 7 (enigma)
A_10_P239343	-2.15855		Rep: Uncharacterized protein ENSP00000359458 - Homo sapiens (Human), partial (18%) [TC458315]
A_10_P218977	-2.15786	myh6	Xenopus laevis myosin, heavy chain 6, cardiac muscle, alpha (myh6), mRNA [NM_001091601]		432141	NM_001091601	myosin, heavy chain 6, cardiac muscle, alpha
A_10_P016311	-2.15665		BP688059 Osada Taira anterior neuroectoderm (ANE) pCS105 cDNA library Xenopus laevis cDNA clone XL456d24ex 5', mRNA sequence [BP688059]			BP688059
A_10_P187053	-2.15611	atp2a2	Xenopus laevis ATPase, Ca++ transporting, cardiac muscle, slow twitch 2 (atp2a2), mRNA [NM_001086935]		380096	NM_001086935	ATPase, Ca++ transporting, cardiac muscle, slow twitch 2
A_10_P260847	-2.15109		Rep: SJCHGC01974 protein - Schistosoma japonicum (Blood fluke), partial (26%) [TC464613]
A_10_P111911	-2.1491
A_10_P038231	-2.14772	act2	Xenopus laevis actin, alpha sarcomeric/cardiac (act2), mRNA [NM_001096757]		779129	NM_001096757	actin, alpha sarcomeric/cardiac
A_10_P031051	-2.14495	tnnt3	Xenopus laevis troponin T type 3 (skeletal, fast) (tnnt3), mRNA [NM_001086934]		380095	NM_001086934	troponin T type 3 (skeletal, fast)
A_10_P242523	-2.14312
A_10_P089040	-2.14208		BP702918 Osada Taira anterior neuroectoderm (ANE) pCS105 cDNA library Xenopus laevis cDNA clone XL506k12ex 5', mRNA sequence [BP702918]			BP702918
A_10_P271892	-2.13898	MGC53003	Xenopus laevis Parvalbumin beta-like (MGC53003), mRNA [NM_001085934]		379090	NM_001085934	Parvalbumin beta-like
A_10_P153748	-2.13812		Rep: Fast troponin I - Xenopus laevis (African clawed frog), complete [TC427479]
A_10_P023315	-2.13731	anxa2-a	AGENCOURT_13766826 NICHD_XGC_Tad2 Xenopus laevis cDNA clone IMAGE:6931342 5', mRNA sequence [CB944480]		397754	CB944480	annexin A2
A_10_P193593	-2.13528
A_10_P133435	-2.13475	tpm1	Xenopus laevis tropomyosin 1 (alpha) (tpm1), mRNA [NM_001135076]		100189579	NM_001135076	tropomyosin 1 (alpha)
A_10_P265857	-2.13414	atp2a2	Xenopus laevis ATPase, Ca++ transporting, cardiac muscle, slow twitch 2 (atp2a2), mRNA [NM_001086935]		380096	NM_001086935	ATPase, Ca++ transporting, cardiac muscle, slow twitch 2
A_10_P205653	-2.13318	atp2a2	Xenopus laevis ATPase, Ca++ transporting, cardiac muscle, slow twitch 2 (atp2a2), mRNA [NM_001086935]		380096	NM_001086935	ATPase, Ca++ transporting, cardiac muscle, slow twitch 2
A_10_P251602	-2.12988		Rep: ATP synthase F0 subunit 6 - Xenopus tropicalis (Western clawed frog) (Silurana tropicalis), partial (58%) [TC462005]
A_10_P008171	-2.12925	rpl3l	Xenopus laevis ribosomal protein L3-like (rpl3l), mRNA [NM_001094561]		494722	NM_001094561	ribosomal protein L3-like
A_10_P279022	-2.12858		Rep: Myosin-Vb. - Xenopus tropicalis, partial (22%) [TC469433]
A_10_P227733	-2.12218	myl1	Xenopus laevis myosin, light chain 1, alkali; skeletal, fast (myl1), mRNA [NM_001086783]		379944	NM_001086783	myosin, light chain 1, alkali; skeletal, fast
A_10_P057257	-2.12075		AGENCOURT_10338360 NICHD XGC Ov1 Xenopus laevis cDNA clone IMAGE:6316040 5', mRNA sequence [BU899435]			BU899435
A_10_P159298	-2.11958	atp2a2	Xenopus laevis ATPase, Ca++ transporting, cardiac muscle, slow twitch 2 (atp2a2), mRNA [NM_001086935]		380096	NM_001086935	ATPase, Ca++ transporting, cardiac muscle, slow twitch 2
A_10_P178928	-2.11896	ighv3-74	Xenopus laevis hypothetical protein LOC398774, mRNA (cDNA clone IMAGE:4173253), partial cds [BC060338]		398774	BC060338	immunoglobulin heavy variable 3-74
A_10_P226938	-2.1184
A_10_P187663	-2.11823	atp2a2	Xenopus laevis ATPase, Ca++ transporting, cardiac muscle, slow twitch 2 (atp2a2), mRNA [NM_001086935]		380096	NM_001086935	ATPase, Ca++ transporting, cardiac muscle, slow twitch 2
A_10_P168408	-2.11439	ckm	Xenopus laevis creatine kinase, muscle (ckm), mRNA [NM_001086604]		379765	NM_001086604	creatine kinase, muscle
A_10_P008271	-2.11401	otos-a	Xenopus laevis otospiralin (otos-a), mRNA [NM_001171639]		494788	NM_001171639	otospiralin
A_10_P199588	-2.11052	MGC53335	Xenopus laevis uncharacterized protein MGC53335 (MGC53335), mRNA [NM_001085989]		379145	NM_001085989	uncharacterized protein MGC53335
A_10_P088675	-2.10863		AGENCOURT_10748530 Wellcome [CA973940]			CA973940
A_10_P089195	-2.10762		AGENCOURT_86341997 NICHD_XGC_bone Xenopus laevis cDNA clone IMAGE:8739444 5', mRNA sequence [EE317197]			EE317197
A_10_P145718	-2.10694	myl1	Xenopus laevis myosin, light chain 1, alkali; skeletal, fast (myl1), mRNA [NM_001086783]		379944	NM_001086783	myosin, light chain 1, alkali; skeletal, fast
A_10_P200743	-2.10593		Rep: Calsequestrin 1. - Xenopus tropicalis, partial (19%) [TC445117]
A_10_P204988	-2.1057	atp2a2	Xenopus laevis ATPase, Ca++ transporting, cardiac muscle, slow twitch 2 (atp2a2), mRNA [NM_001086935]		380096	NM_001086935	ATPase, Ca++ transporting, cardiac muscle, slow twitch 2
A_10_P003139	-2.10511	casq1	Xenopus laevis calsequestrin 1 (fast-twitch, skeletal muscle) (casq1), mRNA [NM_001086758]		379919	NM_001086758	calsequestrin 1 (fast-twitch, skeletal muscle)
A_10_P003042	-2.10173	sypl2	Xenopus laevis synaptophysin-like 2 (sypl2), mRNA [NM_001086184]		379340	NM_001086184	synaptophysin-like 2
A_10_P171148	-2.10122		Rep: Protein FAM46C. - Xenopus tropicalis, partial (41%) [TC434338]
A_10_P085885	-2.10022		AGENCOURT_13844685 NICHD_XGC_Tad2 Xenopus laevis cDNA clone IMAGE:6933802 5', mRNA sequence [CB942083]			CB942083
A_10_P209843	-2.0995		Rep: HEAT-like repeat-containing protein isoform 1 - Xenopus tropicalis, partial (27%) [TC448449]
A_10_P220468	-2.09857	tnnc2	Xenopus laevis troponin C type 2 (fast) (tnnc2), mRNA [NM_001085939]		379095	NM_001085939	troponin C type 2 (fast)
A_10_P258267	-2.09501		Rep: WD repeat protein 49. - Xenopus tropicalis, partial (3%) [TC463875]
A_10_P144848	-2.09316	tnnt3	Xenopus laevis troponin T type 3 (skeletal, fast) (tnnt3), mRNA [NM_001086934]		380095	NM_001086934	troponin T type 3 (skeletal, fast)
A_10_P003181	-2.0927	gatm	Xenopus laevis glycine amidinotransferase (L-arginine:glycine amidinotransferase) (gatm), mRNA [NM_001086230]		379386	NM_001086230	glycine amidinotransferase (L-arginine:glycine amidinotransferase)
A_10_P209758	-2.09242		Rep: DEAD-box ATP-dependent RNA helicase 58, chloroplast precursor - Oryza sativa subsp. japonica (Rice), partial (5%) [TC448454]
A_10_P236278	-2.09195
A_10_P226698	-2.09149
A_10_P109899	-2.09065	kcnj2	Xenopus laevis potassium inwardly-rectifying channel Kir2.1 mRNA, partial cds [EF570139]		100049783	EF570139	potassium inwardly-rectifying channel, subfamily J, member 2
A_10_P044101	-2.09051	otos-b	Xenopus laevis otospiralin (otos-b), mRNA [NM_001093798]		447088	NM_001093798	otospiralin
A_10_P206543	-2.09002
A_10_P002488	-2.0898	gja3	Xenopus laevis gap junction protein, alpha 3, 46kDa (gja3), mRNA [NM_001086015]		379171	NM_001086015	gap junction protein, alpha 3, 46kDa
A_10_P009082	-2.08774	gde1	Xenopus laevis glycerophosphodiester phosphodiesterase 1 (gde1), mRNA [NM_001095204]		495935	NM_001095204	glycerophosphodiester phosphodiesterase 1
A_10_P196039	-2.0871	acta1	Xenopus laevis actin, alpha 1, skeletal muscle (acta1), mRNA [NM_001091751]		432314	NM_001091751	actin, alpha 1, skeletal muscle
A_10_P032146	-2.08659	pou5f3.2	Xenopus laevis POU class 5 homeobox 3, gene 2 (pou5f3.2), mRNA [NM_001086363]		379522	NM_001086363	POU class 5 homeobox 3, gene 2
A_10_P220153	-2.08433		Rep: Sulfate adenylyltransferase subunit 1 / adenylylsulfate kinase - Magnetococcus sp. (strain MC-1), partial (3%) [TC452150]
A_10_P187708	-2.08374	MGC53003	Xenopus laevis Parvalbumin beta-like (MGC53003), mRNA [NM_001085934]		379090	NM_001085934	Parvalbumin beta-like
A_10_P268892	-2.08284		Rep: Ckm-prov protein - Xenopus laevis (African clawed frog), partial (21%) [TC466834]
A_10_P123804	-2.0825
A_10_P169918	-2.08211	acta1	Xenopus laevis actin, alpha 1, skeletal muscle (acta1), mRNA [NM_001091751]		432314	NM_001091751	actin, alpha 1, skeletal muscle
A_10_P017580	-2.08034		NISC_mp06a12.x1 NICHD XGC Sp1 Xenopus laevis cDNA clone IMAGE:4968479 3', mRNA sequence [BQ399883]			BQ399883
A_10_P011518	-2.07928
A_10_P020502	-2.07889
A_10_P199646	-2.07833	MGC80184	Xenopus laevis uncharacterized protein MGC80184 (MGC80184), mRNA [NM_001091685]		432236	NM_001091685	uncharacterized protein MGC80184
A_10_P100290	-2.07717	act2	Xenopus laevis actin, alpha sarcomeric/cardiac (act2), mRNA [NM_001096757]		779129	NM_001096757	actin, alpha sarcomeric/cardiac
A_10_P027226	-2.076	nodal3.1	Xenopus laevis nodal homolog 3, gene 1 (nodal3.1), mRNA [NM_001085790]		378537	NM_001085790	nodal homolog 3, gene 1
A_10_P190068	-2.07548	mylpf	Xenopus laevis myosin light chain, phosphorylatable, fast skeletal muscle (mylpf), mRNA [NM_001090540]		399251	NM_001090540	myosin light chain, phosphorylatable, fast skeletal muscle
A_10_P040391	-2.07407	slc25a4	Xenopus laevis solute carrier family 25 (mitochondrial carrier; adenine nucleotide translocator), member 4 (slc25a4), mRNA [NM_001091666]		432212	NM_001091666	solute carrier family 25 (mitochondrial carrier; adenine nucleotide translocator), member 4
A_10_P163138	-2.07308		Rep: Myogenic factor 5 - Xenopus laevis (African clawed frog), partial (24%) [TC431242]
A_10_P108941	-2.07172		AGENCOURT_10765171 Wellcome [CA971189]			CA971189
A_10_P202853	-2.07109	act3	Xenopus laevis Actin, alpha skeletal muscle 3-like (act3), mRNA [NM_001088897]		398426	NM_001088897	Actin, alpha skeletal muscle 3-like
A_10_P249312	-2.06867	tnni2	Xenopus laevis troponin I type 2 (skeletal, fast) (tnni2), mRNA [NM_001086087]		379243	NM_001086087	troponin I type 2 (skeletal, fast)
A_10_P020322	-2.0674	tnni2	Xenopus laevis troponin I type 2 (skeletal, fast) (tnni2), mRNA [NM_001086087]		379243	NM_001086087	troponin I type 2 (skeletal, fast)
A_10_P244868	-2.06434		Rep: RNA-binding protein XlhnRNPL - Xenopus laevis (African clawed frog), partial (68%) [TC460022]
A_10_P007792	-2.06286		Xenopus laevis cDNA clone IMAGE:6863435 [BC081097]			BC081097
A_10_P021533	-2.06129
A_10_P084025	-2.05919		AGENCOURT_89901273 NICHD_XGC_int_m Xenopus laevis cDNA clone IMAGE:8822029 5', mRNA sequence [EG565909]			EG565909
A_10_P204363	-2.05863		Rep: Calsequestrin - Xenopus laevis (African clawed frog), partial (70%) [TC446492]
A_10_P178968	-2.05819		Rep: Tonic myosin heavy chain - Rana pipiens (Northern leopard frog), partial (87%) [TC437243]
A_10_P157223	-2.0581	MGC53335	Xenopus laevis uncharacterized protein MGC53335 (MGC53335), mRNA [NM_001085989]		379145	NM_001085989	uncharacterized protein MGC53335
A_10_P189998	-2.05758	act2	Xenopus laevis actin, alpha sarcomeric/cardiac (act2), mRNA [NM_001096757]		779129	NM_001096757	actin, alpha sarcomeric/cardiac
A_10_P204553	-2.05633		Rep: Predicted protein - Neurospora crassa, partial (6%) [TC440360]
A_10_P008919	-2.05278	myf6-b	Xenopus laevis myogenic factor 6 (herculin) (myf6-b), mRNA [NM_001095103]		495450	NM_001095103	myogenic factor 6 (herculin)
A_10_P005313	-2.05252	sh3bgr	Xenopus laevis SH3 domain binding glutamate-rich protein (sh3bgr), mRNA [NM_001092128]		444023	NM_001092128	SH3 domain binding glutamate-rich protein
A_10_P034391	-2.04777	faah.1	Xenopus laevis fatty acid amide hydrolase, gene 1 (faah.1), mRNA [NM_001097731]		100036968	NM_001097731	fatty acid amide hydrolase, gene 1
A_10_P094433	-2.0474		DC115221 Yamamoto [DC115221]			DC115221
A_10_P262452	-2.0459	LOC100158366	Xenopus laevis uncharacterized LOC100158366 (LOC100158366), mRNA [NM_001127811]		100158366	NM_001127811	uncharacterized LOC100158366
A_10_P023235	-2.04588	crygb	AGENCOURT_13746359 NICHD_XGC_Tad2 Xenopus laevis cDNA clone IMAGE:6930923 5', mRNA sequence [CB942295]		380328	CB942295	crystallin, gamma B
A_10_P271877	-2.04565	klhl40	Xenopus laevis kelch-like family member 40 (klhl40), mRNA [NM_001096996]		779378	NM_001096996	kelch-like family member 40
A_10_P222988	-2.04295	tnnt3	Xenopus laevis troponin T type 3 (skeletal, fast) (tnnt3), mRNA [NM_001086934]		380095	NM_001086934	troponin T type 3 (skeletal, fast)
A_10_P004853	-2.04173	acta1	Xenopus laevis actin, alpha 1, skeletal muscle (acta1), mRNA [NM_001091751]		432314	NM_001091751	actin, alpha 1, skeletal muscle
A_10_P043771	-2.03934	LOC100036820	Xenopus laevis uncharacterized LOC100036820 (LOC100036820), mRNA [NM_001097110]		100036820	NM_001097110	uncharacterized LOC100036820
A_10_P151058	-2.03931
A_10_P219464	-2.03836	ckm	Xenopus laevis creatine kinase, muscle (ckm), mRNA [NM_001086604]		379765	NM_001086604	creatine kinase, muscle
A_10_P131271	-2.0347
A_10_P046533	-2.03123	lefty-b	Xenopus laevis left-right determination factor (lefty-b), mRNA [NM_001088574]		398193	NM_001088574	left-right determination factor
A_10_P186058	-2.02911
A_10_P011176	-2.02793
A_10_P011347	-2.02724
A_10_P126539	-2.02653
A_10_P038561	-2.01873	myl2	Xenopus laevis myosin, light chain 2, regulatory, cardiac, slow (myl2), mRNA [NM_001093839]		447131	NM_001093839	myosin, light chain 2, regulatory, cardiac, slow
A_10_P086280	-2.01819		AGENCOURT_77745411 NICHD_XGC_skin_m Xenopus laevis cDNA clone IMAGE:8644523 5', mRNA sequence [EB731823]			EB731823
A_10_P148923	-2.01744	myod1-a	Xenopus laevis myogenic differentiation 1 (myod1-a), mRNA [NM_001085897]		379053	NM_001085897	myogenic differentiation 1
A_10_P142358	-2.01734	ttc29	Xenopus laevis tetratricopeptide repeat domain 29 (ttc29), mRNA [NM_001096364]		734899	NM_001096364	tetratricopeptide repeat domain 29
A_10_P010676	-2.01642
A_10_P062634	-2.01555		Rep: Predicted protein - Monosiga brevicollis MX1, partial (4%) [TC453582]
A_10_P226849	-2.01305		Rep: Pvalb protein - Xenopus tropicalis (Western clawed frog) (Silurana tropicalis), complete [TC440164]
A_10_P166728	-2.01207
A_10_P239488	-2.00985	atp12a-b	Xenopus laevis ATPase, H+/K+ transporting, nongastric, alpha polypeptide (atp12a-b), mRNA [NM_001086127]		379283	NM_001086127	ATPase, H+/K+ transporting, nongastric, alpha polypeptide
A_10_P131226	-2.00881
A_10_P274157	-2.00727		Rep: Ryanodine receptor type 1 - Rattus norvegicus (Rat), partial (5%) [TC468235]
A_10_P031161	-2.00695	ighv3-74	Xenopus laevis hypothetical protein LOC398774, mRNA (cDNA clone IMAGE:4173253), partial cds [BC060338]		398774	BC060338	immunoglobulin heavy variable 3-74
A_10_P171488	-2.00626		Rep: Parvalbumin - Xenopus tropicalis (Western clawed frog) (Silurana tropicalis), complete [TC434460]
A_10_P086605	-2.00361	LOC100036824	Xenopus laevis uncharacterized LOC100036824 (LOC100036824), mRNA [NM_001097114]		100036824	NM_001097114	uncharacterized LOC100036824
A_10_P030476	-2.00283	MGC53003	Xenopus laevis Parvalbumin beta-like (MGC53003), mRNA [NM_001085934]		379090	NM_001085934	Parvalbumin beta-like
A_10_P035656	-2.00094	tnnc2	Xenopus laevis fast skeletal troponin C beta (tnnc2), mRNA [NM_001085929]		379085	NM_001085929	fast skeletal troponin C beta
