# Supplementary material for: Transcriptome profiling reveals male- and female-specific gene expression pattern and novel gene candidates for the control of sex determination and gonad development in Xenopus laevis
Source: Dev Genes Evol. 2019 Apr 10;229(2):53–72. doi: 10.1007/s00427-019-00630-y (PMC6500517; doi:10.1007/s00427-019-00630-y)
Supplement: Supplementary file 19 — (XLSX 58 kb) [file 427_2019_630_MOESM19_ESM.xlsx]

## Sheet: Arkusz1
Supplementary Table 19. Genes upregulated in ZW in relation to ZZ gonads at NF62.
ProbeName	Log FC ([F50] vs [F53])	GeneSymbol	Description	EnsemblID	EntrezGeneID	GenbankAccession	GeneName
A_10_P007765	5.65808	ccna1	Xenopus laevis cyclin A1 (ccna1), mRNA [NM_001094201]		447494	NM_001094201	cyclin A1
A_10_P125889	5.40203	ccna1	Xenopus laevis cyclin A1 (ccna1), mRNA [NM_001094201]		447494	NM_001094201	cyclin A1
A_10_P009488	5.326	alox12b	Xenopus laevis arachidonate 12-lipoxygenase, 12R type (alox12b), mRNA [NM_001095796]		734312	NM_001095796	arachidonate 12-lipoxygenase, 12R type
A_10_P143848	5.2065	ccnb1	Xenopus laevis cyclin B1 (ccnb1), mRNA [NM_001088520]		398163	NM_001088520	cyclin B1
A_10_P197223	5.14533	grhpr.2	Xenopus laevis glyoxylate reductase/hydroxypyruvate reductase, gene 2 (grhpr.2), mRNA [NM_001089027]		398508	NM_001089027	glyoxylate reductase/hydroxypyruvate reductase, gene 2
A_10_P034821	5.10457	grhpr.2	Xenopus laevis glyoxylate reductase/hydroxypyruvate reductase, gene 2 (grhpr.2), mRNA [NM_001089027]		398508	NM_001089027	glyoxylate reductase/hydroxypyruvate reductase, gene 2
A_10_P041061	5.10036	hist1h2aa	Xenopus laevis histone cluster 1, H2aa (hist1h2aa), mRNA [NM_001092621]		444519	NM_001092621	histone cluster 1, H2aa
A_10_P065204	5.02084	grhpr.2	Xenopus laevis glyoxylate reductase/hydroxypyruvate reductase, gene 2 (grhpr.2), mRNA [NM_001089027]		398508	NM_001089027	glyoxylate reductase/hydroxypyruvate reductase, gene 2
A_10_P031501	5.01604	gp37	Xenopus laevis gp37 protein (gp37), mRNA [NM_001087917]		397807	NM_001087917	gp37 protein
A_10_P030797	4.81963	gp37	Xenopus laevis gp37 protein (gp37), mRNA [NM_001087917]		397807	NM_001087917	gp37 protein
A_10_P142053	4.7999	LOC397885	Xenopus laevis cyclin A1 (LOC397885), mRNA [NM_001088046]		397885	NM_001088046	cyclin A1
A_10_P228373	4.79181	42Sp50	Xenopus laevis Elongation factor 1-alpha (42Sp50), mRNA [NM_001101761]		397889	NM_001101761	Elongation factor 1-alpha
A_10_P021343	4.79049		Rep: betacellulin, epidermal growth factor family member - Danio rerio, partial (10%) [TC433489]
A_10_P054054	4.78469		DC037751 Osada Taira anterior endomesoderm (AEM) pCS105 cDNA library Xenopus laevis cDNA clone xlk106k07 5', mRNA sequence [DC037751]			DC037751
A_10_P005911	4.71314	LOC397885	Xenopus laevis cyclin A1 (LOC397885), mRNA [NM_001088046]		397885	NM_001088046	cyclin A1
A_10_P000713	4.69318	LOC398162	Xenopus laevis cyclin B5 (LOC398162), mRNA [NM_001088519]		398162	NM_001088519	cyclin B5
A_10_P037711	4.67472	LOC733268	Xenopus laevis uncharacterized LOC733268 (LOC733268), mRNA [NM_001095621]		733268	NM_001095621	uncharacterized LOC733268
A_10_P144508	4.65267	hbz	Xenopus laevis hemoglobin, zeta (hbz), mRNA [NM_001092169]		444064	NM_001092169	hemoglobin, zeta
A_10_P037086	4.6405	MGC115507	Xenopus laevis uncharacterized protein MGC115507 (MGC115507), mRNA [NM_001096057]		734581	NM_001096057	uncharacterized protein MGC115507
A_10_P046771	4.56216	eef1a1o	Xenopus laevis eukaryotic translation elongation factor 1 alpha 1, oocyte form (eef1a1o), mRNA [NM_001088052]		397890	NM_001088052	eukaryotic translation elongation factor 1 alpha 1, oocyte form
A_10_P004397	4.52898	tuba1a-a	Xenopus laevis tubulin, alpha 1a (tuba1a-a), mRNA [NM_001091468]		431994	NM_001091468	tubulin, alpha 1a
A_10_P004564	4.4866	kif20b	Xenopus laevis kinesin family member 20B (kif20b), mRNA [NM_001091348]		431858	NM_001091348	kinesin family member 20B
A_10_P015233	4.46161		BJ624120 NIBB Mochii normalized Xenopus early gastrula library Xenopus laevis cDNA clone XL207f02 5', mRNA sequence [BJ624120]			BJ624120
A_10_P002146	4.45592	tbpl2	Xenopus laevis TATA box binding protein like 2 (tbpl2), mRNA [NM_001087452]		387333	NM_001087452	TATA box binding protein like 2
A_10_P020344	4.43542		BX850233 Wellcome CRC pSK St 10 5 Xenopus laevis cDNA clone IMAGp998K198353 ; IMAGE:3421578 5', mRNA sequence [BX850233]			BX850233
A_10_P004677	4.42326	ccnb1	Xenopus laevis cyclin B1 (ccnb1), mRNA [NM_001088520]		398163	NM_001088520	cyclin B1
A_10_P137603	4.37614	npm2	Xenopus laevis nucleophosmin/nucleoplasmin 2 (npm2), mRNA [NM_001087558]		394336	NM_001087558	nucleophosmin/nucleoplasmin 2
A_10_P183443	4.37079		Rep: Proteasome 26S subunit, non-ATPase, 13 - Danio rerio (Zebrafish) (Brachydanio rerio), partial (6%) [TC432973]
A_10_P078660	4.36582	rnf138	Xenopus laevis ring finger protein 138, E3 ubiquitin protein ligase (rnf138), mRNA [NM_001096505]		735045	NM_001096505	ring finger protein 138, E3 ubiquitin protein ligase
A_10_P031553	4.35034	zp4-a	Xenopus laevis zona pellucida glycoprotein 4 (zp4-a), mRNA [NM_001087599]		394364	NM_001087599	zona pellucida glycoprotein 4
A_10_P041582	4.32354	kpna7	Xenopus laevis karyopherin alpha 7 (importin alpha 8) (kpna7), mRNA [NM_001088273]		398026	NM_001088273	karyopherin alpha 7 (importin alpha 8)
A_10_P004355	4.3077	pou5f3.3	Xenopus laevis POU class 5 homeobox 3, gene 3 (pou5f3.3), mRNA [NM_001088114]		397936	NM_001088114	POU class 5 homeobox 3, gene 3
A_10_P027280	4.29775	zpd	Xenopus laevis zona pellucida protein D (zpd), mRNA [NM_001087962]		397832	NM_001087962	zona pellucida protein D
A_10_P020788	4.29559	LOC100036800	Xenopus laevis uncharacterized LOC100036800 (LOC100036800), mRNA [NM_001097093]		100036800	NM_001097093	uncharacterized LOC100036800
A_10_P114181	4.21533	hist1h2aa	Xenopus laevis histone cluster 1, H2aa (hist1h2aa), mRNA [NM_001092621]		444519	NM_001092621	histone cluster 1, H2aa
A_10_P038707	4.19905	fbxo43	Xenopus laevis F-box protein 43 (fbxo43), mRNA [NM_001099868]		100101275	NM_001099868	F-box protein 43
A_10_P027108	4.17787	h1foo	Xenopus laevis H1 histone family, member O, oocyte-specific (h1foo), mRNA [NM_001088066]		397900	NM_001088066	H1 histone family, member O, oocyte-specific
A_10_P027361	4.17758	vegt-a	Xenopus laevis vegt protein (vegt-a), mRNA [NM_001088196]		397986	NM_001088196	vegt protein
A_10_P216113	4.14996		Rep: Chromosome 5 SCAF14773, whole genome shotgun sequence - Tetraodon nigroviridis (Green puffer), partial (6%) [TC450765]
A_10_P000266	4.1349	zfp36l2.1	Xenopus laevis zinc finger protein 36, C3H type-like 2, gene 1 (zfp36l2.1), mRNA [NM_001088419]		398104	NM_001088419	zinc finger protein 36, C3H type-like 2, gene 1
A_10_P042711	4.09855	rnf138	Xenopus laevis ring finger protein 138, E3 ubiquitin protein ligase (rnf138), mRNA [NM_001096505]		735045	NM_001096505	ring finger protein 138, E3 ubiquitin protein ligase
A_10_P032636	4.09648	LOC100101274	Xenopus laevis uncharacterized LOC100101274 (LOC100101274), mRNA [NM_001099867]		100101274	NM_001099867	uncharacterized LOC100101274
A_10_P032511	4.0817	cldn6.1	Xenopus laevis claudin 6, gene 1 (cldn6.1), mRNA [NM_001093287]		446591	NM_001093287	claudin 6, gene 1
A_10_P021677	4.0573		AGENCOURT_11280061 Wellcome [CA982834]			CA982834
A_10_P043336	4.04593	zfp36l2.2	Xenopus laevis zinc finger protein 36, C3H type-like 2, gene 2 (zfp36l2.2), mRNA [NM_001114797]		100137650	NM_001114797	zinc finger protein 36, C3H type-like 2, gene 2
A_10_P048881	4.04299	npm2	Xenopus laevis nucleophosmin/nucleoplasmin 2 (npm2), mRNA [NM_001087558]		394336	NM_001087558	nucleophosmin/nucleoplasmin 2
A_10_P037981	4.03105	birc5.1-b	Xenopus laevis baculoviral IAP repeat-containing 5, gene 1 (birc5.1-b), mRNA [NM_001088881]		398418	NM_001088881	baculoviral IAP repeat-containing 5, gene 1
A_10_P212898	4.01802
A_10_P136878	4.00519	LOC733268	Xenopus laevis uncharacterized LOC733268 (LOC733268), mRNA [NM_001095621]		733268	NM_001095621	uncharacterized LOC733268
A_10_P043001	4.0041	btg4-b	Xenopus laevis B-cell translocation gene 4 (btg4-b), mRNA [NM_001088080]		397913	NM_001088080	B-cell translocation gene 4
A_10_P007733	3.98739	wee1-a	Xenopus laevis wee1 homolog (wee1-a), mRNA [NM_001088315]		398049	NM_001088315	wee1 homolog
A_10_P142415	3.97818	tuba3d	Xenopus laevis tubulin, alpha 3d (tuba3d), mRNA [NM_001088106]		397931	NM_001088106	tubulin, alpha 3d
A_10_P078810	3.90011	LOC100137619	Xenopus laevis uncharacterized LOC100137619 (LOC100137619), mRNA [NM_001114773]		100137619	NM_001114773	uncharacterized LOC100137619
A_10_P004380	3.88589	MGC81160	Xenopus laevis uncharacterized protein MGC81160 (MGC81160), mRNA [NM_001091371]		431886	NM_001091371	uncharacterized protein MGC81160
A_10_P051714	3.82519	btg4-b	Xenopus laevis B-cell translocation gene 4 (btg4-b), mRNA [NM_001088080]		397913	NM_001088080	B-cell translocation gene 4
A_10_P009339	3.82463	pcnxl4	Xenopus laevis pecanex-like 4 (pcnxl4), mRNA [NM_001089192]		398632	NM_001089192	pecanex-like 4
A_10_P133445	3.82407	pabpn1l-a	Xenopus laevis poly(A) binding protein, nuclear 1-like (cytoplasmic) (pabpn1l-a), mRNA [NM_001089036]		398516	NM_001089036	poly(A) binding protein, nuclear 1-like (cytoplasmic)
A_10_P179338	3.80972		Rep: Npm-A protein - Xenopus laevis (African clawed frog), partial (80%) [TC436270]
A_10_P027104	3.80623	42Sp43	Xenopus laevis P43 5S RNA-binding protein (42Sp43), mRNA [NM_001087803]		397745	NM_001087803	P43 5S RNA-binding protein
A_10_P038461	3.782	LOC398389	Xenopus laevis survivin (LOC398389), mRNA [NM_001088825]		398389	NM_001088825	survivin
A_10_P052174	3.7702	LOC733441	Xenopus laevis cDNA clone IMAGE:5079033, partial cds [BC073098]		733441	BC073098	uncharacterized LOC733441
A_10_P204168	3.75344		Rep: Poly [ADP-ribose] polymerase 14 (EC 2.4.2.30) (PARP-14) (B aggressive lymphoma protein 2). - Canis familiaris, partial (5%) [TC446417]
A_10_P002114	3.73484	cdca9	Xenopus laevis cell division cycle associated 9 (cdca9), mRNA [NM_001092946]		444883	NM_001092946	cell division cycle associated 9
A_10_P010568	3.72578	hist1h2am	Xenopus laevis histone cluster 1, H2am (hist1h2am), mRNA [NM_001086437]		379596	NM_001086437	histone cluster 1, H2am
A_10_P032466	3.70895	LOC100137619	Xenopus laevis uncharacterized LOC100137619 (LOC100137619), mRNA [NM_001114773]		100137619	NM_001114773	uncharacterized LOC100137619
A_10_P002027	3.70236	velo1	Xenopus laevis velo1 protein (velo1), mRNA [NM_001089216]		398655	NM_001089216	velo1 protein
A_10_P047406	3.6979	MGC115216	Xenopus laevis uncharacterized protein MGC115216 (MGC115216), mRNA [NM_001096007]		734527	NM_001096007	uncharacterized protein MGC115216
A_10_P027547	3.67548	tuba3d	Xenopus laevis tubulin, alpha 3d (tuba3d), mRNA [NM_001088106]		397931	NM_001088106	tubulin, alpha 3d
A_10_P005353	3.64943	birc5.1-a	Xenopus laevis baculoviral IAP repeat-containing 5, gene 1 (birc5.1-a), mRNA [NM_001087631]		394382	NM_001087631	baculoviral IAP repeat-containing 5, gene 1
A_10_P248353	3.64873		Rep: Mixed lineage leukemia-like protein - Aulostomus chinensis (Chinese trumpetfish), partial (5%) [TC461051]
A_10_P034497	3.63442	kpna2	Xenopus laevis importin alpha 1b (kpna2), mRNA [NM_001088275]		398027	NM_001088275	importin alpha 1b
A_10_P151068	3.6236	spdyc-a	Xenopus laevis speedy/RINGO cell cycle regulator family member C (spdyc-a), mRNA [NM_001088245]		398012	NM_001088245	speedy/RINGO cell cycle regulator family member C
A_10_P061329	3.6169	zpy1	Xenopus laevis egg envelope glycoprotein (ZPY1) mRNA, partial cds [AY937405]		734156	AY937405	egg envelope glycoprotein
A_10_P019806	3.6165		BX844523 NICHD_XGC_Emb1 Xenopus laevis cDNA clone IMAGp998L188305 ; IMAGE:3403169 5', mRNA sequence [BX844523]			BX844523
A_10_P101080	3.58109		AGENCOURT_10767496 Wellcome [CA973742]			CA973742
A_10_P005979	3.56716	acot12	Xenopus laevis acyl-CoA thioesterase 12 (acot12), mRNA [NM_001092637]		444535	NM_001092637	acyl-CoA thioesterase 12
A_10_P224043	3.56689		Rep: Zygote arrest 1 - Oncorhynchus mykiss (Rainbow trout) (Salmo gairdneri), partial (10%) [TC453466]
A_10_P087140	3.5583		AGENCOURT_11240440 Wellcome [CA982545]			CA982545
A_10_P021705	3.54834		Rep: Zgc:110113 - Danio rerio (Zebrafish) (Brachydanio rerio), partial (43%) [TC438318]
A_10_P214143	3.51706		Rep: LOC513014 protein - Bos taurus (Bovine), partial (51%) [TC450053]
A_10_P137163	3.51385		AGENCOURT_10748084 Wellcome [CA974568]			CA974568
A_10_P143713	3.51318	spdyc-b	Xenopus laevis speedy/RINGO cell cycle regulator family member C (spdyc-b), mRNA [NM_001088507]		398152	NM_001088507	speedy/RINGO cell cycle regulator family member C
A_10_P021388	3.51043		Rep: XSurvivin1B - Xenopus laevis (African clawed frog), complete [TC423892]
A_10_P040691	3.50319	rdd1	Xenopus laevis riddle 1 (rdd1), mRNA [NM_001088995]		398488	NM_001088995	riddle 1
A_10_P005529	3.49693	becn1	Xenopus laevis beclin 1, autophagy related (becn1), mRNA [NM_001092282]		444178	NM_001092282	beclin 1, autophagy related
A_10_P010543	3.49233		Rep: MGC82602 protein - Xenopus laevis (African clawed frog), complete [TC440065]
A_10_P002070	3.4881	pabpn1l-b	Xenopus laevis poly(A) binding protein, nuclear 1-like (cytoplasmic) (pabpn1l-b), mRNA [NM_001090949]		403372	NM_001090949	poly(A) binding protein, nuclear 1-like (cytoplasmic)
A_10_P048511	3.48678	foxh1	Xenopus laevis forkhead activin signal transducer 1, mRNA (cDNA clone MGC:179863 IMAGE:5073282), complete cds [BC160705]		398070	BC160705	forkhead box H1
A_10_P149968	3.43753		Rep: Uncharacterized protein At5g27300.1 - Arabidopsis thaliana (Mouse-ear cress), partial (7%) [TC436390]
A_10_P040806	3.4354	MGC115264	Xenopus laevis uncharacterized protein MGC115264 (MGC115264), mRNA [NM_001095931]		734450	NM_001095931	uncharacterized protein MGC115264
A_10_P009533	3.42356	gdf1	Xenopus laevis growth differentiation factor 1 (gdf1), mRNA [NM_001095591]		677862	NM_001095591	growth differentiation factor 1
A_10_P026001	3.39053		Rep: Synaptonemal complex central element protein 2 - Mus musculus (Mouse), partial (42%) [TC425939]
A_10_P020247	3.38443		Rep: Uncharacterized protein ENSP00000344616 - Homo sapiens (Human), partial (40%) [TC435775]
A_10_P217508	3.38231		Rep: Factor in the germline alpha - Xenopus tropicalis (Western clawed frog) (Silurana tropicalis), complete [TC451258]
A_10_P031016	3.37801	foxr1	Xenopus laevis forkhead box R1 (foxr1), mRNA [NM_001095653]		733406	NM_001095653	forkhead box R1
A_10_P009600	3.37365	ppp1r3c.2	Xenopus laevis protein phosphatase 1, regulatory subunit 3C (ppp1r3c.2), mRNA [NM_001095855]		734374	NM_001095855	protein phosphatase 1, regulatory subunit 3C
A_10_P134230	3.37144		DC058782 Osada Taira anterior endomesoderm (AEM) pCS105 cDNA library Xenopus laevis cDNA clone xlk73d23 5', mRNA sequence [DC058782]			DC058782
A_10_P224748	3.36521	MGC68601	Xenopus laevis uncharacterized protein MGC68601 (MGC68601), mRNA [NM_001089899]		398888	NM_001089899	uncharacterized protein MGC68601
A_10_P183185	3.33982	ccdc50	Xenopus laevis coiled-coil domain containing 50 (ccdc50), mRNA [NM_001097927]		100049085	NM_001097927	coiled-coil domain containing 50
A_10_P045136	3.33743	dand5	Xenopus laevis DAN domain family member 5, BMP antagonist (dand5), mRNA [NM_001098726]		594864	NM_001098726	DAN domain family member 5, BMP antagonist
A_10_P030786	3.31295	MGC82602	Xenopus laevis MGC82602 protein (MGC82602), mRNA [NM_001092139]		444034	NM_001092139	MGC82602 protein
A_10_P035136	3.30995	paaf1	Xenopus laevis proteasomal ATPase-associated factor 1 (paaf1), mRNA [NM_001088327]		398057	NM_001088327	proteasomal ATPase-associated factor 1
A_10_P035791	3.30933	MGC130877	Xenopus laevis uncharacterized protein MGC130877 (MGC130877), mRNA [NM_001096358]		734893	NM_001096358	uncharacterized protein MGC130877
A_10_P009507	3.30888	LOC398398	Xenopus laevis aquaporin (LOC398398), mRNA [NM_001088841]		398398	NM_001088841	aquaporin
A_10_P205438	3.30309		Rep: MGC68601 protein - Xenopus laevis (African clawed frog), partial (71%) [TC453687]
A_10_P000761	3.30173	MGC69520	Xenopus laevis Novel 7 transmembrane receptor (rhodopsin family) protein (MGC69520), mRNA [NM_001091214]		414643	NM_001091214	Novel 7 transmembrane receptor (rhodopsin family) protein
A_10_P043716	3.29695	LOC100192369	Xenopus laevis sperm-specific nuclear basic protein 1 (LOC100192369), mRNA [NM_001137586]		100192369	NM_001137586	sperm-specific nuclear basic protein 1
A_10_P243628	3.2911
A_10_P047006	3.2904	MGC68601	Xenopus laevis uncharacterized protein MGC68601 (MGC68601), mRNA [NM_001089899]		398888	NM_001089899	uncharacterized protein MGC68601
A_10_P005962	3.27907	slc16a3-b	Xenopus laevis solute carrier family 16 (monocarboxylate transporter), member 3 (slc16a3-b), mRNA [NM_001092618]		444516	NM_001092618	solute carrier family 16 (monocarboxylate transporter), member 3
A_10_P139548	3.27797	cndp1	Xenopus laevis carnosine dipeptidase 1 (metallopeptidase M20 family) (cndp1), mRNA [NM_001089952]		398917	NM_001089952	carnosine dipeptidase 1 (metallopeptidase M20 family)
A_10_P219798	3.26887
A_10_P063864	3.2579		AGENCOURT_10338456 NICHD XGC Ov1 Xenopus laevis cDNA clone IMAGE:6316048 5', mRNA sequence [BU899441]			BU899441
A_10_P027470	3.2513	LOC397882	Xenopus laevis egg cortical granule lectin (LOC397882), mRNA [NM_001088042]		397882	NM_001088042	egg cortical granule lectin
A_10_P234728	3.24264	ccnb2	Xenopus laevis cyclin B2 (ccnb2), mRNA [NM_001087799]		397743	NM_001087799	cyclin B2
A_10_P207383	3.23271	ccna1	Xenopus laevis cyclin A1 (ccna1), mRNA [NM_001094201]		447494	NM_001094201	cyclin A1
A_10_P001618	3.21108		AGENCOURT_10764430 Wellcome [CA971901]			CA971901
A_10_P041271	3.20552	pabpn1l-a	Xenopus laevis poly(A) binding protein, nuclear 1-like (cytoplasmic) (pabpn1l-a), mRNA [NM_001089036]		398516	NM_001089036	poly(A) binding protein, nuclear 1-like (cytoplasmic)
A_10_P048351	3.2023	xlzpc	Xenopus laevis zona pellucida C glycoprotein (xlzpc), mRNA [NM_001088188]		397980	NM_001088188	zona pellucida C glycoprotein
A_10_P052224	3.19795	LOC100158305	Xenopus laevis hypothetical protein LOC100158305, mRNA (cDNA clone IMAGE:8330854), partial cds [BC160735]		100158305	BC160735	uncharacterized LOC100158305
A_10_P027352	3.19274	LOC398190	Xenopus laevis polyprotein, serine proteases and ovochymase regions (LOC398190), mRNA [NM_001088568]		398190	NM_001088568	polyprotein, serine proteases and ovochymase regions
A_10_P064339	3.18755	med1	Xenopus laevis hypothetical protein LOC443618, mRNA (cDNA clone IMAGE:5074625), partial cds [BC073063]		443618	BC073063	mediator complex subunit 1
A_10_P001929	3.18674	otx1	Xenopus laevis orthodenticle homeobox 1 (otx1), mRNA [NM_001087540]		394326	NM_001087540	orthodenticle homeobox 1
A_10_P266662	3.18605	ccnb2	Xenopus laevis cyclin B2 (ccnb2), mRNA [NM_001087799]		397743	NM_001087799	cyclin B2
A_10_P031881	3.18234	LOC100036829	Xenopus laevis glucose-dependent insulinotropic polypeptide (LOC100036829), mRNA [NM_001097117]		100036829	NM_001097117	glucose-dependent insulinotropic polypeptide
A_10_P002055	3.18215	sall4	Xenopus laevis spalt-like transcription factor 4 (sall4), mRNA [NM_001089254]		398679	NM_001089254	spalt-like transcription factor 4
A_10_P021497	3.17917	btg4-a	Xenopus laevis B-cell translocation gene 4 (btg4-a), mRNA [NM_001087554]		394334	NM_001087554	B-cell translocation gene 4
A_10_P031706	3.17375	sirt3.2	Xenopus laevis sirtuin (silent mating type information regulation 2 homolog) 3, gene 2 (sirt3.2), mRNA [NM_001096098]		734623	NM_001096098	sirtuin (silent mating type information regulation 2 homolog) 3, gene 2
A_10_P135298	3.16545	tuba3d	Xenopus laevis tubulin, alpha 3d (tuba3d), mRNA [NM_001088106]		397931	NM_001088106	tubulin, alpha 3d
A_10_P143173	3.16501	MGC81120	Xenopus laevis uncharacterized protein MGC81120 (MGC81120), mRNA [NM_001091225]		414655	NM_001091225	uncharacterized protein MGC81120
A_10_P159073	3.16399		Rep: MGC69520 protein (Novel 7 transmembrane receptor (Rhodopsin family) protein) - Xenopus tropicalis (Western clawed frog) (Silurana tropicalis), partial (60%) [TC429633]
A_10_P009569	3.16373	polr3g	Xenopus laevis polymerase (RNA) III (DNA directed) polypeptide G (32kD) (polr3g), mRNA [NM_001096527]		735067	NM_001096527	polymerase (RNA) III (DNA directed) polypeptide G (32kD)
A_10_P000259	3.15079	szl	Xenopus laevis secreted Xwnt8 inhibitor sizzled (szl), mRNA [NM_001088279]		398029	NM_001088279	secreted Xwnt8 inhibitor sizzled
A_10_P009472	3.14547	xsox-11	Xenopus laevis xsox-11 protein (xsox-11), mRNA [NM_001173404]		398329	NM_001173404	xsox-11 protein
A_10_P048861	3.14513	btg4-a	Xenopus laevis B-cell translocation gene 4 (btg4-a), mRNA [NM_001087554]		394334	NM_001087554	B-cell translocation gene 4
A_10_P044841	3.13869	rcc1-b	Xenopus laevis regulator of chromosome condensation 1 (rcc1-b), mRNA [NM_001091915]		443810	NM_001091915	regulator of chromosome condensation 1
A_10_P039386	3.12597	MGC81152	Xenopus laevis uncharacterized protein MGC81152 (MGC81152), mRNA [NM_001091256]		414690	NM_001091256	uncharacterized protein MGC81152
A_10_P115966	3.10726		Rep: ABC transporter permease protein - Azorhizobium caulinodans (strain ATCC 43989 / DSM 5975 / ORS 571), partial (5%) [TC433699]
A_10_P065459	3.08951		AGENCOURT_10255949 NICHD XGC OO1 Xenopus laevis cDNA clone IMAGE:5078877 5', mRNA sequence [CA790803]			CA790803
A_10_P068327	3.07638	gad1.2	Xenopus laevis hypothetical protein LOC100137647, mRNA (cDNA clone IMAGE:8328787), partial cds [BC157450]		100137647	BC157450	glutamate decarboxylase 1 (brain, 67kDa), gene 2
A_10_P146266	3.07616	LOC397885	Xenopus laevis cyclin A1 (LOC397885), mRNA [NM_001088046]		397885	NM_001088046	cyclin A1
A_10_P008369	3.07535	fam115a	Xenopus laevis family with sequence similarity 115, member A (fam115a), mRNA [NM_001094696]		494989	NM_001094696	family with sequence similarity 115, member A
A_10_P046686	3.06213	MGC86346	Xenopus laevis MGC86346 protein (MGC86346), mRNA [NM_001093975]		447268	NM_001093975	MGC86346 protein
A_10_P000586	3.03193	rdd3	Xenopus laevis Riddle 3 (rdd3), mRNA [NM_001135062]		100189559	NM_001135062	Riddle 3
A_10_P009603	3.02948	depdc7-b	Xenopus laevis DEP domain containing 7 (depdc7-b), mRNA [NM_001095856]		734375	NM_001095856	DEP domain containing 7
A_10_P004104	3.02268	MGC81120	Xenopus laevis uncharacterized protein MGC81120 (MGC81120), mRNA [NM_001091225]		414655	NM_001091225	uncharacterized protein MGC81120
A_10_P027502	3.02048	sox3	Xenopus laevis SRY (sex determining region Y)-box 3 (sox3), mRNA [NM_001090679]		399335	NM_001090679	SRY (sex determining region Y)-box 3
A_10_P008870	3.01655	mycl1-a	Xenopus laevis v-myc myelocytomatosis viral oncogene homolog 1, lung carcinoma derived (mycl1-a), mRNA [NM_001087871]		397783	NM_001087871	v-myc myelocytomatosis viral oncogene homolog 1, lung carcinoma derived
A_10_P019782	3.01283		Rep: Gp43 - Xenopus laevis (African clawed frog), partial (76%) [TC424902]
A_10_P204848	3.00808	grhpr.2	Xenopus laevis glyoxylate reductase/hydroxypyruvate reductase, gene 2 (grhpr.2), mRNA [NM_001089027]		398508	NM_001089027	glyoxylate reductase/hydroxypyruvate reductase, gene 2
A_10_P076150	3.00291	rad9b	Xenopus laevis hypothetical LOC496251, mRNA (cDNA clone IMAGE:7205994), partial cds [BC088725]		496251	BC088725	RAD9 homolog B
A_10_P163688	2.97943	d7	Xenopus laevis D7 protein (d7), mRNA [NM_001088048]		397887	NM_001088048	D7 protein
A_10_P047496	2.97807	degs2	Xenopus laevis delta(4)-desaturase, sphingolipid 2 (degs2), mRNA [NM_001093631]		446989	NM_001093631	delta(4)-desaturase, sphingolipid 2
A_10_P001336	2.97765
A_10_P006426	2.97028	wee2	Xenopus laevis WEE1 homolog 2 (wee2), mRNA [NM_001088255]		398017	NM_001088255	WEE1 homolog 2
A_10_P020201	2.9636		BX848834 Soares NXEG Xenopus laevis cDNA clone IMAGp998K148087 ; IMAGE:3301765 5', mRNA sequence [BX848834]			BX848834
A_10_P141753	2.96176	oat	Xenopus laevis ornithine aminotransferase (oat), mRNA [NM_001086593]		379754	NM_001086593	ornithine aminotransferase
A_10_P004835	2.94801	rrm2.1	Xenopus laevis ribonucleotide reductase M2, gene 1 (rrm2.1), mRNA [NM_001091920]		443815	NM_001091920	ribonucleotide reductase M2, gene 1
A_10_P019907	2.94285		BX845836 NICHD_XGC_Emb1 Xenopus laevis cDNA clone IMAGp998L248302 ; IMAGE:3402023 5', mRNA sequence [BX845836]			BX845836
A_10_P172573	2.94273	foxh1	Xenopus laevis forkhead activin signal transducer 1, mRNA (cDNA clone MGC:179863 IMAGE:5073282), complete cds [BC160705]		398070	BC160705	forkhead box H1
A_10_P026976	2.93969	ccnb2	Xenopus laevis cyclin B2 (ccnb2), mRNA [NM_001087799]		397743	NM_001087799	cyclin B2
A_10_P133385	2.93859	pif1	Xenopus laevis PIF1 5'-to-3' DNA helicase (pif1), mRNA [NM_001096061]		734585	NM_001096061	PIF1 5'-to-3' DNA helicase
A_10_P195963	2.93802
A_10_P203688	2.93772	LOC733440	Xenopus laevis uncharacterized LOC733440 (LOC733440), mRNA [NM_001095663]		733440	NM_001095663	uncharacterized LOC733440
A_10_P060249	2.93503	LOC398356	AGENCOURT_10301640 NICHD XGC Emb1 Xenopus laevis cDNA clone IMAGE:5156759 5', mRNA sequence [CA790397]		398356	CA790397	bHLH-WRPW transcription factor ESR-5
A_10_P131651	2.93398	eef1a-o1	Xenopus laevis elongation factor 1 alpha, oocyte form (eef1a-o1), mRNA [NM_001086133]		379289	NM_001086133	elongation factor 1 alpha, oocyte form
A_10_P232613	2.91782		Rep: LOC100037197 protein - Xenopus laevis (African clawed frog), partial (76%) [TC456188]
A_10_P021329	2.91633		Rep: Transcription factor E2F5 - Homo sapiens (Human), partial (14%) [TC454115]
A_10_P162298	2.9106	zp2	Xenopus laevis zona pellucida glycoprotein 2 (sperm receptor) (zp2), mRNA [NM_001088389]		398089	NM_001088389	zona pellucida glycoprotein 2 (sperm receptor)
A_10_P033921	2.90796	pld6	Xenopus laevis phospholipase D family, member 6 (pld6), mRNA [NM_001097789]		100037063	NM_001097789	phospholipase D family, member 6
A_10_P224448	2.89577
A_10_P005051	2.89383	xlzpc	Xenopus laevis zona pellucida C glycoprotein (xlzpc), mRNA [NM_001088188]		397980	NM_001088188	zona pellucida C glycoprotein
A_10_P112306	2.89084	LOC733182	Xenopus laevis hypothetical protein LOC733182, mRNA (cDNA clone IMAGE:6638942), partial cds [BC092114]		733182	BC092114	uncharacterized LOC733182
A_10_P032296	2.89076	dppa2	Xenopus laevis developmental pluripotency-associated 2 (dppa2), mRNA [NM_001096099]		734624	NM_001096099	developmental pluripotency-associated 2
A_10_P009336	2.88396	gramd3	Xenopus laevis GRAM domain containing 3 (gramd3), mRNA [NM_001095481]		496327	NM_001095481	GRAM domain containing 3
A_10_P044481	2.87497	birc7-b	Xenopus laevis baculoviral IAP repeat containing 7 (birc7-b), mRNA [NM_001114800]		100137653	NM_001114800	baculoviral IAP repeat containing 7
A_10_P148528	2.87345	LOC398356	AGENCOURT_10301640 NICHD XGC Emb1 Xenopus laevis cDNA clone IMAGE:5156759 5', mRNA sequence [CA790397]		398356	CA790397	bHLH-WRPW transcription factor ESR-5
A_10_P183983	2.87015		Rep: Conserved domain protein - Geobacter sulfurreducens, partial (9%) [TC439080]
A_10_P020586	2.86629		BX852971 Xenopus laevis unfertilized egg cDNA library Xenopus laevis cDNA clone IMAGp998A249021 ; IMAGE:3744287 5', mRNA sequence [BX852971]			BX852971
A_10_P056732	2.86212	dppa2	Xenopus laevis developmental pluripotency-associated 2 (dppa2), mRNA [NM_001096099]		734624	NM_001096099	developmental pluripotency-associated 2
A_10_P205908	2.85901	foxh1	Xenopus laevis forkhead activin signal transducer 1, mRNA (cDNA clone MGC:179863 IMAGE:5073282), complete cds [BC160705]		398070	BC160705	forkhead box H1
A_10_P001261	2.84988		Rep: MGC82296 protein - Xenopus laevis (African clawed frog), partial (52%) [TC447009]
A_10_P142673	2.84674		Rep: Beta-1 adrenergic receptor - Xenopus laevis (African clawed frog), complete [TC421118]
A_10_P205123	2.84653		Rep: T-lymphoma invasion and metastasis-inducing protein 1 (TIAM-1 protein). - Gallus gallus, partial (29%) [TC446756]
A_10_P004066	2.84532	LOC397866	Xenopus laevis connexin 38 (LOC397866), mRNA [NM_001088018]		397866	NM_001088018	connexin 38
A_10_P000661	2.83887	spdyc-b	Xenopus laevis speedy/RINGO cell cycle regulator family member C (spdyc-b), mRNA [NM_001088507]		398152	NM_001088507	speedy/RINGO cell cycle regulator family member C
A_10_P004221	2.83443	slc6a14.2	Xenopus laevis solute carrier family 6 (amino acid transporter), member 14, gene 2 (slc6a14.2), mRNA [NM_001091185]		414614	NM_001091185	solute carrier family 6 (amino acid transporter), member 14, gene 2
A_10_P037461	2.82351	cldn4L2	Xenopus laevis claudin4L2 (cldn4L2), mRNA [NM_001088861]		398408	NM_001088861	claudin4L2
A_10_P052904	2.81479		AGENCOURT_11281723 Wellcome [CA982091]			CA982091
A_10_P148878	2.81198		Rep: Proteasome 26S subunit, non-ATPase, 13 - Danio rerio (Zebrafish) (Brachydanio rerio), partial (4%) [TC438912]
A_10_P040631	2.8005	LOC100137643	Xenopus laevis uncharacterized LOC100137643 (LOC100137643), mRNA [NM_001114792]		100137643	NM_001114792	uncharacterized LOC100137643
A_10_P158887	2.79524	cdt1	Xenopus laevis chromatin licensing and DNA replication factor 1 (cdt1), mRNA [NM_001088269]		398024	NM_001088269	chromatin licensing and DNA replication factor 1
A_10_P206928	2.79286	cndp1	Xenopus laevis carnosine dipeptidase 1 (metallopeptidase M20 family) (cndp1), mRNA [NM_001089952]		398917	NM_001089952	carnosine dipeptidase 1 (metallopeptidase M20 family)
A_10_P060169	2.79273	pigv	Xenopus laevis hypothetical protein MGC115490, mRNA (cDNA clone MGC:115490 IMAGE:6868311), complete cds [BC097783]		735121	BC097783	phosphatidylinositol glycan anchor biosynthesis, class V
A_10_P055562	2.79242		DC041945 Osada Taira anterior endomesoderm (AEM) pCS105 cDNA library Xenopus laevis cDNA clone xlk119o17 5', mRNA sequence [DC041945]			DC041945
A_10_P248552	2.78864	LOC397885	Xenopus laevis cyclin A1 (LOC397885), mRNA [NM_001088046]		397885	NM_001088046	cyclin A1
A_10_P004932	2.77301	jakmip1	Xenopus laevis janus kinase and microtubule interacting protein 1 (jakmip1), mRNA [NM_001091623]		432163	NM_001091623	janus kinase and microtubule interacting protein 1
A_10_P174943	2.77277	gp37	Xenopus laevis gp37 protein (gp37), mRNA [NM_001087917]		397807	NM_001087917	gp37 protein
A_10_P001276	2.7706	ankrd37	Xenopus laevis ankyrin repeat domain 37 (ankrd37), mRNA [NM_001098697]		100049758	NM_001098697	ankyrin repeat domain 37
A_10_P133045	2.77043	eef1a-o1	Xenopus laevis elongation factor 1 alpha, oocyte form (eef1a-o1), mRNA [NM_001086133]		379289	NM_001086133	elongation factor 1 alpha, oocyte form
A_10_P196358	2.76959
A_10_P147023	2.76374	MGC80262	Xenopus laevis uncharacterized protein MGC80262 (MGC80262), mRNA [NM_001091737]		432300	NM_001091737	uncharacterized protein MGC80262
A_10_P067887	2.75307		BX844612 Wellcome CRC pRN3 St10 5 Xenopus laevis cDNA clone IMAGp998F178492 ; IMAGE:3474832 5', mRNA sequence [BX844612]			BX844612
A_10_P234808	2.75225	slbp2	Xenopus laevis oocyte-specific histone mRNA stem-loop binding protein (slbp2), mRNA [NM_001088393]		398091	NM_001088393	oocyte-specific histone mRNA stem-loop binding protein
A_10_P115676	2.75064	LOC100037197	Xenopus laevis uncharacterized LOC100037197 (LOC100037197), mRNA [NM_001097888]		100037197	NM_001097888	uncharacterized LOC100037197
A_10_P261017	2.74761	MGC80262	Xenopus laevis uncharacterized protein MGC80262 (MGC80262), mRNA [NM_001091737]		432300	NM_001091737	uncharacterized protein MGC80262
A_10_P038791	2.74605	MGC130940	Xenopus laevis uncharacterized protein MGC130940 (MGC130940), mRNA [NM_001096238]		734770	NM_001096238	uncharacterized protein MGC130940
A_10_P207363	2.74533		Rep: ABC transporter permease protein - Azorhizobium caulinodans (strain ATCC 43989 / DSM 5975 / ORS 571), partial (5%) [TC433699]
A_10_P004084	2.73764	MGC81075	Xenopus laevis uncharacterized protein MGC81075 (MGC81075), mRNA [NM_001091230]		414660	NM_001091230	uncharacterized protein MGC81075
A_10_P196103	2.73327	mycl	Xenopus laevis v-myc avian myelocytomatosis viral oncogene lung carcinoma derived homolog (mycl), mRNA [NM_001085991]		379147	NM_001085991	v-myc avian myelocytomatosis viral oncogene lung carcinoma derived homolog
A_10_P071485	2.73309		AGENCOURT_11279388 Wellcome [CA980959]			CA980959
A_10_P200998	2.73075	cdc42se2-b	Xenopus laevis CDC42 small effector 2 (cdc42se2-b), mRNA [NM_001093929]		447222	NM_001093929	CDC42 small effector 2
A_10_P000308	2.72859	slbp2	Xenopus laevis oocyte-specific histone mRNA stem-loop binding protein (slbp2), mRNA [NM_001088393]		398091	NM_001088393	oocyte-specific histone mRNA stem-loop binding protein
A_10_P042281	2.7138	zic2-b	Xenopus laevis Zic family member 2 (zic2-b), mRNA [NM_001085959]		379115	NM_001085959	Zic family member 2
A_10_P046151	2.70856	ccdc172	Xenopus laevis coiled-coil domain-containing protein 172 (ccdc172), mRNA [NM_001096311]		734845	NM_001096311	coiled-coil domain-containing protein 172
A_10_P002955	2.69392	oat	Xenopus laevis ornithine aminotransferase (oat), mRNA [NM_001086593]		379754	NM_001086593	ornithine aminotransferase
A_10_P044746	2.69192	LOC733261	Xenopus laevis uncharacterized LOC733261 (LOC733261), mRNA [NM_001099861]		733261	NM_001099861	uncharacterized LOC733261
A_10_P264547	2.67188		Rep: LigA - Methylobacterium sp. 4-46, partial (6%) [TC465623]
A_10_P000277	2.66173	LOC398096	Xenopus laevis geminin L (LOC398096), mRNA [NM_001088403]		398096	NM_001088403	geminin L
A_10_P005044	2.66096	depdc1	Xenopus laevis DEP domain containing 1 (depdc1), mRNA [NM_001091944]		443839	NM_001091944	DEP domain containing 1
A_10_P017378	2.66089		NISC_mn04e01.y1 NICHD XGC Ov1 Xenopus laevis cDNA clone IMAGE:5048929 5', mRNA sequence [BQ384023]			BQ384023
A_10_P204708	2.66038	eef1a-o1	Xenopus laevis elongation factor 1 alpha, oocyte form (eef1a-o1), mRNA [NM_001086133]		379289	NM_001086133	elongation factor 1 alpha, oocyte form
A_10_P035187	2.65639	cyp26a1	Xenopus laevis cytochrome P450, family 26, subfamily A, polypeptide 1 (cyp26a1), mRNA [NM_001095469]		496314	NM_001095469	cytochrome P450, family 26, subfamily A, polypeptide 1
A_10_P063614	2.65242		Rep: Bone morphogenetic protein 15 precursor (BMP-15) (Growth/differentiation factor 9B) (GDF-9B). - Xenopus tropicalis, partial (55%) [TC445617]
A_10_P034975	2.65216		Rep: RPA-interacting protein B - Xenopus laevis (African clawed frog), partial (83%) [TC440218]
A_10_P045526	2.65157	parpbp	Xenopus laevis PARP1 binding protein (parpbp), mRNA [NM_001096441]		734977	NM_001096441	PARP1 binding protein
A_10_P000118	2.64515	ripply2.1	Xenopus laevis ripply transcriptional repressor 2 (ripply2.1), mRNA [NM_001088755]		398303	NM_001088755	ripply transcriptional repressor 2
A_10_P232483	2.64484	pcbd1	Xenopus laevis pterin-4 alpha-carbinolamine dehydratase/dimerization cofactor of hepatocyte nuclear factor 1 alpha (pcbd1), mRNA [NM_001088142]		397951	NM_001088142	pterin-4 alpha-carbinolamine dehydratase/dimerization cofactor of hepatocyte nuclear factor 1 alpha
A_10_P040166	2.64183	rab11fip4l	Xenopus laevis RAB11 family interacting protein 4 (class II) like (rab11fip4l), mRNA [NM_001096583]		735126	NM_001096583	RAB11 family interacting protein 4 (class II) like
A_10_P033251	2.63258	cdk5r2	Xenopus laevis cyclin-dependent kinase 5, regulatory subunit 2 (p39) (cdk5r2), mRNA [NM_001095906]		734425	NM_001095906	cyclin-dependent kinase 5, regulatory subunit 2 (p39)
A_10_P001246	2.6286		AGENCOURT_11281639 Wellcome [CA981145]			CA981145
A_10_P179823	2.62368	sirt3.2	Xenopus laevis sirtuin (silent mating type information regulation 2 homolog) 3, gene 2 (sirt3.2), mRNA [NM_001096098]		734623	NM_001096098	sirtuin (silent mating type information regulation 2 homolog) 3, gene 2
A_10_P152478	2.62186	pcbd1	Xenopus laevis pterin-4 alpha-carbinolamine dehydratase/dimerization cofactor of hepatocyte nuclear factor 1 alpha (pcbd1), mRNA [NM_001088142]		397951	NM_001088142	pterin-4 alpha-carbinolamine dehydratase/dimerization cofactor of hepatocyte nuclear factor 1 alpha
A_10_P241703	2.61791	rrm2b	Xenopus laevis ribonucleotide reductase M2 B (TP53 inducible) (rrm2b), mRNA [NM_001085900]		379056	NM_001085900	ribonucleotide reductase M2 B (TP53 inducible)
A_10_P082660	2.61143		AGENCOURT_10180945 NICHD XGC Ov1 Xenopus laevis cDNA clone IMAGE:6318983 5', mRNA sequence [BU901944]			BU901944
A_10_P056497	2.60656		bl41b02.w1 Blackshear [AW635969]			AW635969
A_10_P001369	2.60545
A_10_P254407	2.59979
A_10_P200613	2.59958		Xenopus laevis cDNA clone IMAGE:4957472 [BC130094]			BC130094
A_10_P031191	2.59728	tipin	Xenopus laevis timeless interacting protein (tipin), mRNA [NM_001092152]		444047	NM_001092152	timeless interacting protein
A_10_P219138	2.59692
A_10_P003797	2.59539	MGC68639	Xenopus laevis uncharacterized protein MGC68639 (MGC68639), mRNA [NM_001089707]		398785	NM_001089707	uncharacterized protein MGC68639
A_10_P033306	2.58865	cdt1	Xenopus laevis chromatin licensing and DNA replication factor 1 (cdt1), mRNA [NM_001088269]		398024	NM_001088269	chromatin licensing and DNA replication factor 1
A_10_P148733	2.58696		Rep: LOC494706 protein - Xenopus laevis (African clawed frog), partial (73%) [TC425286]
A_10_P259677	2.58671
A_10_P192513	2.57985		Rep: Transcription initiation factor TFIID subunit 4B (Transcription initiation factor TFIID 105 kDa subunit) (TAFII-105) (TAFII105). - Gallus gallus, partial (4%) [TC442140]
A_10_P009505	2.57726	d7	Xenopus laevis D7 protein (d7), mRNA [NM_001088048]		397887	NM_001088048	D7 protein
A_10_P232783	2.5742		AGENCOURT_70312711 NICHD_XGC_Ov1 Xenopus laevis cDNA clone IMAGE:8330274 5', mRNA sequence [DY568607]			DY568607
A_10_P172348	2.5711	LOC398156	Xenopus laevis securin (LOC398156), mRNA [NM_001088514]		398156	NM_001088514	securin
A_10_P002359	2.56908	cdc20	Xenopus laevis cell division cycle 20 homolog (cdc20), mRNA [NM_001085974]		379130	NM_001085974	cell division cycle 20 homolog
A_10_P041866	2.56728	LOC100037197	Xenopus laevis uncharacterized LOC100037197 (LOC100037197), mRNA [NM_001097888]		100037197	NM_001097888	uncharacterized LOC100037197
A_10_P052259	2.56403	LOC494681	Xenopus laevis hypothetical LOC494681, mRNA (cDNA clone IMAGE:6864805), partial cds [BC082671]		494681	BC082671	uncharacterized LOC494681
A_10_P100665	2.56264	pmel-b	Xenopus laevis premelanosome protein (pmel-b), mRNA [NM_001204093]		445868	NM_001204093	premelanosome protein
A_10_P005389	2.55653	hbox10	Xenopus laevis homeobox-containing protein 10 (hbox10), mRNA [NM_001087690]		394419	NM_001087690	homeobox-containing protein 10
A_10_P001243	2.55513		Rep: Histone H2A.x - Xenopus laevis (African clawed frog), partial (91%) [TC452566]
A_10_P051524	2.55402		AGENCOURT_10764836 Wellcome [CA972881]			CA972881
A_10_P002794	2.55383	rbm24-b	Xenopus laevis RNA binding motif protein 24 (rbm24-b), mRNA [NM_001086109]		379265	NM_001086109	RNA binding motif protein 24
A_10_P151190	2.55099	plk1	Xenopus laevis polo-like kinase 1 (plk1), mRNA [NM_001087319]		380481	NM_001087319	polo-like kinase 1
A_10_P047556	2.55062	MGC81444	Xenopus laevis uncharacterized protein MGC81444 (MGC81444), mRNA [NM_001091187]		414616	NM_001091187	uncharacterized protein MGC81444
A_10_P009444	2.55	mcm3	Xenopus laevis minichromosome maintenance complex component 3 (mcm3), mRNA [NM_001087943]		397821	NM_001087943	minichromosome maintenance complex component 3
A_10_P136893	2.5487
A_10_P084955	2.54475	LOC100126627	Xenopus laevis hypothetical protein LOC100126627, mRNA (cDNA clone IMAGE:8533789), partial cds [BC153770]		100126627	BC153770	uncharacterized LOC100126627
A_10_P238838	2.54464	ccnb1.2	Xenopus laevis cyclin B1 (ccnb1.2), mRNA [NM_001087797]		397742	NM_001087797	cyclin B1
A_10_P049196	2.54197	elavl2-a	Xenopus laevis ELAV like neuron-specific RNA binding protein 2 (elavl2-a), mRNA [NM_001087566]		394342	NM_001087566	ELAV like neuron-specific RNA binding protein 2
A_10_P001692	2.53697		cm37d06.w1 Blackshear [AW644099]			AW644099
A_10_P003351	2.53563	adh4	Xenopus laevis alcohol dehydrogenase class IV (adh4), mRNA [NM_001086329]		379488	NM_001086329	alcohol dehydrogenase class IV
A_10_P007943	2.53536	fam161a	Xenopus laevis family with sequence similarity 161, member A (fam161a), mRNA [NM_001094135]		447428	NM_001094135	family with sequence similarity 161, member A
A_10_P164533	2.53355	eef1a-o1	Xenopus laevis elongation factor 1 alpha, oocyte form (eef1a-o1), mRNA [NM_001086133]		379289	NM_001086133	elongation factor 1 alpha, oocyte form
A_10_P215498	2.53299		Rep: Si:dkeyp-114g9.1 - Danio rerio (Zebrafish) (Brachydanio rerio), partial (43%) [TC450548]
A_10_P146288	2.53045		Rep: PREDICTED: zinc finger protein 225 isoform 2 - Pan troglodytes, partial (13%) [TC424032]
A_10_P006452	2.5302	tmem171	Xenopus laevis transmembrane protein 171 (tmem171), mRNA [NM_001093105]		446409	NM_001093105	transmembrane protein 171
A_10_P222483	2.52673		Rep: LOC100037197 protein - Xenopus laevis (African clawed frog), partial (53%) [TC452960]
A_10_P004761	2.52636	slc30a2	Xenopus laevis solute carrier family 30 (zinc transporter), member 2 (slc30a2), mRNA [NM_001091884]		443779	NM_001091884	solute carrier family 30 (zinc transporter), member 2
A_10_P101455	2.51809	rpain-b	Xenopus laevis RPA interacting protein (rpain-b), mRNA [NM_001095437]		496256	NM_001095437	RPA interacting protein
A_10_P047351	2.51737	caprin2	Xenopus laevis caprin family member 2 (caprin2), mRNA [NM_001127871]		100158434	NM_001127871	caprin family member 2
A_10_P209298	2.51545	top1.2	Xenopus laevis topoisomerase (DNA) I, gene 2 (top1.2), mRNA [NM_001096068]		734592	NM_001096068	topoisomerase (DNA) I, gene 2
A_10_P206963	2.51175	cdc20	Xenopus laevis cell division cycle 20 homolog (cdc20), mRNA [NM_001085974]		379130	NM_001085974	cell division cycle 20 homolog
A_10_P007153	2.50933	spon2	Xenopus laevis spondin 2, extracellular matrix protein (spon2), mRNA [NM_001093601]		446905	NM_001093601	spondin 2, extracellular matrix protein
A_10_P204428	2.50589	MGC81444	Xenopus laevis uncharacterized protein MGC81444 (MGC81444), mRNA [NM_001091187]		414616	NM_001091187	uncharacterized protein MGC81444
A_10_P143728	2.50327	upk1b	Xenopus laevis uroplakin 1B (upk1b), mRNA [NM_001092882]		444780	NM_001092882	uroplakin 1B
A_10_P212808	2.50326	pcnxl4	Xenopus laevis pecanex-like 4 (pcnxl4), mRNA [NM_001089192]		398632	NM_001089192	pecanex-like 4
A_10_P000591	2.50232	birc7-a	Xenopus laevis baculoviral IAP repeat containing 7 (birc7-a), mRNA [NM_001088821]		398387	NM_001088821	baculoviral IAP repeat containing 7
A_10_P157933	2.50231	LOC100158277	Xenopus laevis uncharacterized LOC100158277 (LOC100158277), mRNA [NM_001127734]		100158277	NM_001127734	uncharacterized LOC100158277
A_10_P006651	2.48731	MGC80343	Xenopus laevis MGC80343 protein (MGC80343), mRNA [NM_001093240]		446544	NM_001093240	MGC80343 protein
A_10_P001268	2.48648	LOC398156	Xenopus laevis securin (LOC398156), mRNA [NM_001088514]		398156	NM_001088514	securin
A_10_P009279	2.47578	hormad1	Xenopus laevis HORMA domain containing 1 (hormad1), mRNA [NM_001095425]		496240	NM_001095425	HORMA domain containing 1
A_10_P037662	2.47514	gmnn	Xenopus laevis geminin, DNA replication inhibitor (gmnn), mRNA [NM_001090747]		399373	NM_001090747	geminin, DNA replication inhibitor
A_10_P001264	2.47425	LOC494706	Xenopus laevis uncharacterized LOC494706 (LOC494706), mRNA [NM_001094546]		494706	NM_001094546	uncharacterized LOC494706
A_10_P199063	2.47216		Rep: fer-1-like 4 (C. elegans) (FER1L4) on chromosome 20 - Xenopus tropicalis, partial (4%) [TC444514]
A_10_P047761	2.47086	tubg1	Xenopus laevis tubulin, gamma 1 (tubg1), mRNA [NM_001090573]		399272	NM_001090573	tubulin, gamma 1
A_10_P000136	2.46668	cat2	Xenopus laevis calcium transporter 2 (cat2), mRNA [NM_001088865]		398410	NM_001088865	calcium transporter 2
A_10_P004483	2.46559	vegt-b	Xenopus laevis vegt protein (vegt-b), mRNA [NM_001088202]		397990	NM_001088202	vegt protein
A_10_P223048	2.46049		Rep: Uncharacterized protein C21orf45 (FAPP1-associated protein 1). - Canis familiaris, partial (15%) [TC445639]
A_10_P000329	2.46036	szl	Xenopus laevis sizzled (szl), mRNA [NM_001088521]		398164	NM_001088521	sizzled
A_10_P039941	2.45986	tdrd5	Xenopus laevis tudor domain containing 5 (tdrd5), mRNA [NM_001097130]		100036842	NM_001097130	tudor domain containing 5
A_10_P072795	2.4568	LOC443566	Xenopus laevis shisa, mRNA (cDNA clone MGC:179754 IMAGE:4033346), complete cds [BC160672]		443566	BC160672	shisa
A_10_P051009	2.45621	LOC495122	Xenopus laevis hypothetical LOC495122, mRNA (cDNA clone IMAGE:6864234), partial cds [BC084308]		495122	BC084308	uncharacterized LOC495122
A_10_P005187	2.45471	socs1-a	Xenopus laevis suppressor of cytokine signaling 1 (socs1-a), mRNA [NM_001092026]		443921	NM_001092026	suppressor of cytokine signaling 1
A_10_P224873	2.45464
A_10_P004912	2.4539	MGC80262	Xenopus laevis uncharacterized protein MGC80262 (MGC80262), mRNA [NM_001091737]		432300	NM_001091737	uncharacterized protein MGC80262
A_10_P005872	2.45185	tdrd12	Xenopus laevis tudor domain containing 12 (tdrd12), mRNA [NM_001092550]		444448	NM_001092550	tudor domain containing 12
A_10_P006284	2.44842	aurka-b	Xenopus laevis p46XlEg22 (aurka-b), mRNA [NM_001088803]		398349	NM_001088803	p46XlEg22
A_10_P156668	2.4465	rrm2.2	Xenopus laevis ribonucleotide reductase M2, gene 2 (rrm2.2), mRNA [NM_001087303]		380465	NM_001087303	ribonucleotide reductase M2, gene 2
A_10_P051489	2.44465		BX854779 Xenopus laevis unfertilized egg cDNA library Xenopus laevis cDNA clone IMAGp998K099022 ; IMAGE:3744896 5', mRNA sequence [BX854779]			BX854779
A_10_P137138	2.44383	velo1	Xenopus laevis velo1 protein (velo1), mRNA [NM_001089216]		398655	NM_001089216	velo1 protein
A_10_P006409	2.44046	spire1	Xenopus laevis spire-type actin nucleation factor 1 (spire1), mRNA [NM_001093074]		446378	NM_001093074	spire-type actin nucleation factor 1
A_10_P074025	2.43809		AGENCOURT_19144261 NICHD_XGC_Te2 Xenopus laevis cDNA clone IMAGE:7209922 5', mRNA sequence [CK805853]			CK805853
A_10_P217738	2.43769	slc16a3-b	Xenopus laevis solute carrier family 16 (monocarboxylate transporter), member 3 (slc16a3-b), mRNA [NM_001092618]		444516	NM_001092618	solute carrier family 16 (monocarboxylate transporter), member 3
A_10_P037371	2.43655	racgap1.2	Xenopus laevis Rac GTPase activating protein 1 (racgap1.2), mRNA [NM_001092956]		445828	NM_001092956	Rac GTPase activating protein 1
A_10_P002892	2.43598	eef1a-o1	Xenopus laevis elongation factor 1 alpha, oocyte form (eef1a-o1), mRNA [NM_001086133]		379289	NM_001086133	elongation factor 1 alpha, oocyte form
A_10_P038046	2.43365	cldn6.2	Xenopus laevis claudin 6, gene 2 (cldn6.2), mRNA [NM_001088863]		398409	NM_001088863	claudin 6, gene 2
A_10_P149058	2.43311	mycl	Xenopus laevis v-myc avian myelocytomatosis viral oncogene lung carcinoma derived homolog (mycl), mRNA [NM_001085991]		379147	NM_001085991	v-myc avian myelocytomatosis viral oncogene lung carcinoma derived homolog
A_10_P277152	2.42712		Rep: ES1 protein homolog, mitochondrial precursor - Mus musculus (Mouse), partial (52%) [TC468977]
A_10_P005436	2.42481	upk3a	Xenopus laevis uroplakin 3A (upk3a), mRNA [NM_001089627]		398743	NM_001089627	uroplakin 3A
A_10_P236413	2.42156		Rep: tRNA/rRNA methyltransferase - Frankia sp. (strain CcI3), partial (6%) [TC457402]
A_10_P141158	2.41888	upk1b	Xenopus laevis uroplakin 1B (upk1b), mRNA [NM_001093265]		446569	NM_001093265	uroplakin 1B
A_10_P058252	2.41807	cla	Xenopus laevis transmembrane tight junction protein claudin (cla), mRNA [NM_001088604]		398209	NM_001088604	transmembrane tight junction protein claudin
A_10_P263902	2.41802
A_10_P038126	2.41181	capn3	Xenopus laevis calpain 3, (p94) (capn3), mRNA [NM_001105269]		100125665	NM_001105269	calpain 3, (p94)
A_10_P076775	2.41151		AGENCOURT_10497628 NICHD XGC OO1 Xenopus laevis cDNA clone IMAGE:6643147 5', mRNA sequence [BU916269]			BU916269
A_10_P008731	2.40489	wnt11b	Xenopus laevis wingless-type MMTV integration site family, member 11B (wnt11b), mRNA [NM_001090858]		399441	NM_001090858	wingless-type MMTV integration site family, member 11B
A_10_P174478	2.40434	slc16a3-b	Xenopus laevis solute carrier family 16 (monocarboxylate transporter), member 3 (slc16a3-b), mRNA [NM_001092618]		444516	NM_001092618	solute carrier family 16 (monocarboxylate transporter), member 3
A_10_P140378	2.40026	MGC68639	Xenopus laevis uncharacterized protein MGC68639 (MGC68639), mRNA [NM_001089707]		398785	NM_001089707	uncharacterized protein MGC68639
A_10_P132101	2.39958		Rep: Novel trypsin family protein - Xenopus tropicalis (Western clawed frog) (Silurana tropicalis), partial (36%) [TC454763]
A_10_P140438	2.3971	sal-3-a	Xenopus laevis mRNA for Xsal-3' long form, partial cds [AB030828]		373554	AB030828	sal-3' long form
A_10_P033321	2.39546	reep6	Xenopus laevis receptor accessory protein 6 (reep6), mRNA [NM_001094689]		494868	NM_001094689	receptor accessory protein 6
A_10_P140323	2.39215	frrs1	Xenopus laevis ferric-chelate reductase 1 (frrs1), mRNA [NM_001091659]		432203	NM_001091659	ferric-chelate reductase 1
A_10_P052134	2.39211	brdt	Xenopus laevis hypothetical protein LOC398944, mRNA (cDNA clone IMAGE:4030975), partial cds [BC060452]		398944	BC060452	bromodomain, testis-specific
A_10_P072925	2.39163		Rep: LOC494706 protein - Xenopus laevis (African clawed frog), partial (73%) [TC425286]
A_10_P200838	2.38685		Rep: Homolog of Brachydanio rerio "PMesogenin (Mesogenin 1) (Basic helix-loop-helix transcription factor). - Takifugu rubripes, partial (3%) [TC445152]
A_10_P003596	2.38488	ccnf	Xenopus laevis cyclin F (ccnf), mRNA [NM_001086432]		379591	NM_001086432	cyclin F
A_10_P048532	2.3846	gmnn	AGENCOURT_10221070 NICHD XGC Ov1 Xenopus laevis cDNA clone IMAGE:6318008 5', mRNA sequence [BU901116]		399373	BU901116	geminin, DNA replication inhibitor
A_10_P127944	2.38429	cdk7	Xenopus laevis cyclin-dependent kinase 7 (cdk7), mRNA [NM_001090892]		399461	NM_001090892	cyclin-dependent kinase 7
A_10_P035771	2.38361	MGC115657	Xenopus laevis uncharacterized protein MGC115657 (MGC115657), mRNA [NM_001096130]		734656	NM_001096130	uncharacterized protein MGC115657
A_10_P040001	2.38137	elavl2-a	Xenopus laevis ELAV like neuron-specific RNA binding protein 2 (elavl2-a), mRNA [NM_001087566]		394342	NM_001087566	ELAV like neuron-specific RNA binding protein 2
A_10_P264312	2.38054		Rep: Ras-interacting protein 1 (Rain). - Xenopus tropicalis, partial (5%) [TC465565]
A_10_P133900	2.37853	birc7-a	Xenopus laevis baculoviral IAP repeat containing 7 (birc7-a), mRNA [NM_001088821]		398387	NM_001088821	baculoviral IAP repeat containing 7
A_10_P267702	2.3732	spice1	Xenopus laevis spindle and centriole associated protein 1 (spice1), mRNA [NM_001093122]		446426	NM_001093122	spindle and centriole associated protein 1
A_10_P045291	2.37108	hes2	Xenopus laevis hes family bHLH transcription factor 2 (hes2), mRNA [NM_001122882]		495039	NM_001122882	hes family bHLH transcription factor 2
A_10_P000377	2.37048	six3-a	Xenopus laevis SIX homeobox 3 (six3-a), mRNA [NM_001085702]		373739	NM_001085702	SIX homeobox 3
A_10_P021444	2.36717	rpain-b	Xenopus laevis RPA interacting protein (rpain-b), mRNA [NM_001095437]		496256	NM_001095437	RPA interacting protein
A_10_P005327	2.36669	dtl	Xenopus laevis denticleless E3 ubiquitin protein ligase homolog (dtl), mRNA [NM_001092140]		444035	NM_001092140	denticleless E3 ubiquitin protein ligase homolog
A_10_P143133	2.36413	dscc1	Xenopus laevis DNA replication and sister chromatid cohesion 1 (dscc1), mRNA [NM_001092607]		444505	NM_001092607	DNA replication and sister chromatid cohesion 1
A_10_P133905	2.36386	LOC398398	Xenopus laevis aquaporin (LOC398398), mRNA [NM_001088841]		398398	NM_001088841	aquaporin
A_10_P000388	2.36068	ddx25	Xenopus laevis DEAD (Asp-Glu-Ala-Asp) box helicase 25 (ddx25), mRNA [NM_001088548]		398180	NM_001088548	DEAD (Asp-Glu-Ala-Asp) box helicase 25
A_10_P243603	2.35974		Rep: MGC88874 protein - Xenopus tropicalis (Western clawed frog) (Silurana tropicalis), complete [TC459626]
A_10_P175038	2.35826	gmnn	Xenopus laevis geminin, DNA replication inhibitor (gmnn), mRNA [NM_001090747]		399373	NM_001090747	geminin, DNA replication inhibitor
A_10_P036821	2.35536	stk35	Xenopus laevis serine/threonine kinase 35 (stk35), mRNA [NM_001096023]		734544	NM_001096023	serine/threonine kinase 35
A_10_P040911	2.35389	cep85	Xenopus laevis centrosomal protein 85kDa (cep85), mRNA [NM_001096480]		735019	NM_001096480	centrosomal protein 85kDa
A_10_P004290	2.35203	trim7	Xenopus laevis tripartite motif containing 7 (trim7), mRNA [NM_001087987]		397847	NM_001087987	tripartite motif containing 7
A_10_P016998	2.34982		BP720522 Osada Taira anterior neuroectoderm (ANE) pCS105 cDNA library Xenopus laevis cDNA clone XL446h16ex 3', mRNA sequence [BP720522]			BP720522
A_10_P000751	2.34966	fut1	Xenopus laevis fucosyltransferase 1 (galactoside 2-alpha-L-fucosyltransferase, H blood group) (fut1), mRNA [NM_001089236]		398668	NM_001089236	fucosyltransferase 1 (galactoside 2-alpha-L-fucosyltransferase, H blood group)
A_10_P002917	2.3496	b4galnt1	Xenopus laevis beta-1,4-N-acetyl-galactosaminyl transferase 1 (b4galnt1), mRNA [NM_001086143]		379299	NM_001086143	beta-1,4-N-acetyl-galactosaminyl transferase 1
A_10_P072315	2.34931	LOC733221	Xenopus laevis hypothetical protein LOC733221, mRNA (cDNA clone IMAGE:6642911), partial cds [BC094095]		733221	BC094095	uncharacterized LOC733221
A_10_P007265	2.3481	apba2	Xenopus laevis amyloid beta (A4) precursor protein-binding, family A, member 2 (apba2), mRNA [NM_001093697]		447055	NM_001093697	amyloid beta (A4) precursor protein-binding, family A, member 2
A_10_P027388	2.34752	lmnb3	Xenopus laevis lamin B3 (lmnb3), mRNA [NM_001088076]		397910	NM_001088076	lamin B3
A_10_P048436	2.347	rpain-a	Xenopus laevis RPA interacting protein (rpain-a), mRNA [NM_001088239]		398009	NM_001088239	RPA interacting protein
A_10_P170868	2.34496		Rep: At4g01220 - Arabidopsis thaliana (Mouse-ear cress), partial (7%) [TC434224]
A_10_P001314	2.34466	top1.2	Xenopus laevis topoisomerase (DNA) I, gene 2 (top1.2), mRNA [NM_001096068]		734592	NM_001096068	topoisomerase (DNA) I, gene 2
A_10_P169763	2.34195	cdc6	Xenopus laevis cell division cycle 6 (cdc6), mRNA [NM_001090971]		403388	NM_001090971	cell division cycle 6
A_10_P232453	2.34054		Rep: Septum site-determining protein MinC - Hahella chejuensis (strain KCTC 2396), partial (7%) [TC456134]
A_10_P159308	2.34044	caprin2	Xenopus laevis caprin family member 2 (caprin2), mRNA [NM_001127871]		100158434	NM_001127871	caprin family member 2
A_10_P051704	2.33912		BX843651 Wellcome CRC pSK egg Xenopus laevis cDNA clone IMAGp998K108241 ; IMAGE:3378561 5', mRNA sequence [BX843651]			BX843651
A_10_P068022	2.33818		AGENCOURT_10164196 NICHD_XGC_Kid1 Xenopus laevis cDNA clone IMAGE:4033261 5', mRNA sequence [BU905511]			BU905511
A_10_P041126	2.33714	pif1	Xenopus laevis PIF1 5'-to-3' DNA helicase (pif1), mRNA [NM_001096061]		734585	NM_001096061	PIF1 5'-to-3' DNA helicase
A_10_P016286	2.33649
A_10_P033451	2.3359	LOC100137678	Xenopus laevis uncharacterized LOC100137678 (LOC100137678), mRNA [NM_001114813]		100137678	NM_001114813	uncharacterized LOC100137678
A_10_P038296	2.33254	ccnb1	Xenopus laevis cyclin B1 (ccnb1), mRNA [NM_001086727]		379888	NM_001086727	cyclin B1
A_10_P142913	2.33061	gtf3a	Xenopus laevis general transcription factor 3A (gtf3a), mRNA [NM_001087859]		397777	NM_001087859	general transcription factor 3A
A_10_P020011	2.32992		BX846876 Cho Li treated gastrula Xenopus laevis cDNA clone IMAGp998O229029 ; IMAGE:3747693 5', mRNA sequence [BX846876]			BX846876
A_10_P184653	2.32991
A_10_P074150	2.32776	ankrd49	Xenopus laevis ankyrin repeat domain 49 (ankrd49), mRNA [NM_001173996]		100380951	NM_001173996	ankyrin repeat domain 49
A_10_P003750	2.32609	MGC68500	Xenopus laevis uncharacterized protein MGC68500 (MGC68500), mRNA [NM_001089749]		398807	NM_001089749	uncharacterized protein MGC68500
A_10_P160758	2.31748
A_10_P003392	2.31682	MGC64589	Xenopus laevis hypothetical protein MGC64589, mRNA (cDNA clone MGC:64589 IMAGE:6880953), complete cds [BC054316]		398638	BC054316	uncharacterized protein MGC64589
A_10_P167368	2.31523		Rep: Ankyrin repeat and MYND domain-containing protein 2. - Xenopus tropicalis, partial (23%) [TC432876]
A_10_P046641	2.31407	phc2	Xenopus laevis polyhomeotic homolog 2 (phc2), mRNA [NM_001096010]		734530	NM_001096010	polyhomeotic homolog 2
A_10_P002409	2.31352	mycl	Xenopus laevis v-myc avian myelocytomatosis viral oncogene lung carcinoma derived homolog (mycl), mRNA [NM_001085991]		379147	NM_001085991	v-myc avian myelocytomatosis viral oncogene lung carcinoma derived homolog
A_10_P162028	2.31325
A_10_P065229	2.31222	cldn6.1	Xenopus laevis claudin 6, gene 1 (cldn6.1), mRNA [NM_001093287]		446591	NM_001093287	claudin 6, gene 1
A_10_P005592	2.30689	dctpp1	Xenopus laevis dCTP pyrophosphatase 1 (dctpp1), mRNA [NM_001092337]		444233	NM_001092337	dCTP pyrophosphatase 1
A_10_P006428	2.30578	calhm2	Xenopus laevis calcium homeostasis modulator 2 (calhm2), mRNA [NM_001093087]		446391	NM_001093087	calcium homeostasis modulator 2
A_10_P177578	2.30264
A_10_P047526	2.30175	zp2	Xenopus laevis zona pellucida glycoprotein 2 (sperm receptor) (zp2), mRNA [NM_001088389]		398089	NM_001088389	zona pellucida glycoprotein 2 (sperm receptor)
A_10_P051084	2.29953	tyw3	Xenopus laevis tRNA-yW synthesizing protein 3 homolog (tyw3), mRNA [NM_001094384]		447714	NM_001094384	tRNA-yW synthesizing protein 3 homolog
A_10_P000284	2.29527	e2f3	Xenopus laevis E2F transcription factor 3 (e2f3), mRNA [NM_001088517]		398159	NM_001088517	E2F transcription factor 3
A_10_P027389	2.29174	mos	Xenopus laevis v-mos Moloney murine sarcoma viral oncogene homolog (mos), mRNA [NM_001088094]		397924	NM_001088094	v-mos Moloney murine sarcoma viral oncogene homolog
A_10_P034696	2.2915	ccnb1.2	Xenopus laevis cyclin B1 (ccnb1.2), mRNA [NM_001087797]		397742	NM_001087797	cyclin B1
A_10_P019739	2.29093		Rep: Crossover junction endonuclease EME1 - Mus musculus (Mouse), partial (16%) [TC429179]
A_10_P142078	2.2903	MGC130877	Xenopus laevis uncharacterized protein MGC130877 (MGC130877), mRNA [NM_001096358]		734893	NM_001096358	uncharacterized protein MGC130877
A_10_P172588	2.29007	ccne1	Xenopus laevis cyclin E1 (ccne1), mRNA [NM_001087977]		397841	NM_001087977	cyclin E1
A_10_P017760	2.28971
A_10_P034286	2.28747	fabp4	Xenopus laevis fatty acid binding protein 4, adipocyte (fabp4), mRNA [NM_001095783]		734299	NM_001095783	fatty acid binding protein 4, adipocyte
A_10_P147748	2.28568	ccnb1	Xenopus laevis cyclin B1 (ccnb1), mRNA [NM_001086727]		379888	NM_001086727	cyclin B1
A_10_P140723	2.28059	xcdc6	Xenopus laevis Cdc6-related protein (xcdc6), mRNA [NM_001088375]		398082	NM_001088375	Cdc6-related protein
A_10_P015240	2.27906	nkiras1	Xenopus laevis NFKB inhibitor interacting Ras-like 1 (nkiras1), mRNA [NM_001097082]		100036787	NM_001097082	NFKB inhibitor interacting Ras-like 1
A_10_P218793	2.27862		Rep: F-box/LRR-repeat protein 4 (F-box and leucine-rich repeat protein 4) (F-box protein FBL4/FBL5). - Xenopus tropicalis, partial (3%) [TC451689]
A_10_P004553	2.27677	sass6	Xenopus laevis spindle assembly 6 homolog (sass6), mRNA [NM_001091349]		431859	NM_001091349	spindle assembly 6 homolog
A_10_P204743	2.27624		Rep: Uncharacterized protein C1orf168 - Homo sapiens (Human), partial (6%) [TC446633]
A_10_P165078	2.27452		BP706055 Osada Taira anterior neuroectoderm (ANE) pCS105 cDNA library Xenopus laevis cDNA clone XL516l08ex 5', mRNA sequence [BP706055]			BP706055
A_10_P008180	2.27299	LOC494726	Xenopus laevis uncharacterized LOC494726 (LOC494726), mRNA [NM_001094565]		494726	NM_001094565	uncharacterized LOC494726
A_10_P155243	2.27198
A_10_P033076	2.27168	tfpt	Xenopus laevis TCF3 (E2A) fusion partner (in childhood Leukemia) (tfpt), mRNA [NM_001092966]		445858	NM_001092966	TCF3 (E2A) fusion partner (in childhood Leukemia)
A_10_P010212	2.26988		Rep: LOC398657 protein - Xenopus laevis (African clawed frog), complete [TC420500]
A_10_P050919	2.26873	rab11fip4l	Xenopus laevis RAB11 family interacting protein 4 (class II) like (rab11fip4l), mRNA [NM_001096583]		735126	NM_001096583	RAB11 family interacting protein 4 (class II) like
A_10_P016832	2.26647		DC091062 Yamamoto [DC091062]			DC091062
A_10_P002156	2.26368	pcsk4	Xenopus laevis proprotein convertase subtilisin/kexin type 4 (pcsk4), mRNA [NM_001095554]		497630	NM_001095554	proprotein convertase subtilisin/kexin type 4
A_10_P000016	2.26063	zic2-a	Xenopus laevis Zic family member 2 (zic2-a), mRNA [NM_001087724]		397704	NM_001087724	Zic family member 2
A_10_P140233	2.2601	exd2	Xenopus laevis exonuclease 3'-5' domain containing 2 (exd2), mRNA [NM_001089745]		398805	NM_001089745	exonuclease 3'-5' domain containing 2
A_10_P193233	2.25871	spice1	Xenopus laevis spindle and centriole associated protein 1 (spice1), mRNA [NM_001093122]		446426	NM_001093122	spindle and centriole associated protein 1
A_10_P003648	2.25764	lhx8	Xenopus laevis LIM homeobox 8 (lhx8), mRNA [NM_001086489]		379649	NM_001086489	LIM homeobox 8
A_10_P253207	2.25641	calhm2	Xenopus laevis calcium homeostasis modulator 2 (calhm2), mRNA [NM_001093087]		446391	NM_001093087	calcium homeostasis modulator 2
A_10_P021673	2.24895
A_10_P005134	2.24856	pgat	Xenopus laevis Primordial germ cell-associated transcript protein (pgat), mRNA [NM_001087463]		394273	NM_001087463	Primordial germ cell-associated transcript protein
A_10_P078380	2.2475	il17b	Xenopus laevis hypothetical LOC495500, mRNA (cDNA clone IMAGE:3400933), partial cds [BC085035]		495500	BC085035	interleukin 17B
A_10_P007323	2.24003	tpgs2	Xenopus laevis tubulin polyglutamylase complex subunit 2 (tpgs2), mRNA [NM_001093848]		447140	NM_001093848	tubulin polyglutamylase complex subunit 2
A_10_P161058	2.23988		AGENCOURT_11303081 NICHD XGC Emb1 Xenopus laevis cDNA clone IMAGE:6865085 5', mRNA sequence [CA988166]			CA988166
A_10_P015282	2.23403		BJ627306 NIBB Mochii normalized Xenopus early gastrula library Xenopus laevis cDNA clone XL217k11 5', mRNA sequence [BJ627306]			BJ627306
A_10_P217753	2.23351
A_10_P162798	2.22894		Rep: Predicted protein - Nematostella vectensis (Starlet sea anemone), partial (75%) [TC431097]
A_10_P027135	2.22773	patl2	Xenopus laevis protein associated with topoisomerase II homolog 2 (patl2), mRNA [NM_001091842]		443730	NM_001091842	protein associated with topoisomerase II homolog 2
A_10_P024584	2.22756	crygc	Xenopus laevis crystallin, gamma C (crygc), mRNA [NM_001092676]		444574	NM_001092676	crystallin, gamma C
A_10_P199053	2.22747	LOC100127312	Xenopus laevis uncharacterized LOC100127312 (LOC100127312), mRNA [NM_001168380]		100127312	NM_001168380	uncharacterized LOC100127312
A_10_P002010	2.22586	cdc6	Xenopus laevis cell division cycle 6 (cdc6), mRNA [NM_001090971]		403388	NM_001090971	cell division cycle 6
A_10_P033586	2.22584	MGC81526	Xenopus laevis MGC81526 protein (MGC81526), mRNA [NM_001093266]		446570	NM_001093266	MGC81526 protein
A_10_P020374	2.22353		BX850577 Soares NXEG Xenopus laevis cDNA clone IMAGp998H038089 ; IMAGE:3302450 5', mRNA sequence [BX850577]			BX850577
A_10_P142668	2.22148	MGC115657	Xenopus laevis uncharacterized protein MGC115657 (MGC115657), mRNA [NM_001096130]		734656	NM_001096130	uncharacterized protein MGC115657
A_10_P123904	2.21755	socs1-a	Xenopus laevis suppressor of cytokine signaling 1 (socs1-a), mRNA [NM_001092026]		443921	NM_001092026	suppressor of cytokine signaling 1
A_10_P006499	2.21637	mreg	Xenopus laevis melanoregulin (mreg), mRNA [NM_001096570]		735112	NM_001096570	melanoregulin
A_10_P046656	2.21588	gpr143	Xenopus laevis G protein-coupled receptor 143 (gpr143), mRNA [NM_001096842]		779220	NM_001096842	G protein-coupled receptor 143
A_10_P055822	2.21411		AGENCOURT_10301978 NICHD XGC OO1 Xenopus laevis cDNA clone IMAGE:5080028 5', mRNA sequence [CA985939]			CA985939
A_10_P052469	2.21358		Rep: Zinc finger protein 639 - Xenopus tropicalis (Western clawed frog) (Silurana tropicalis), partial (78%) [TC443293]
A_10_P009035	2.21119	clip3	Xenopus laevis CAP-GLY domain containing linker protein 3 (clip3), mRNA [NM_001095172]		495693	NM_001095172	CAP-GLY domain containing linker protein 3
A_10_P112531	2.2073		Rep: Rhomboid, veinlet-like 7 - Xenopus tropicalis (Western clawed frog) (Silurana tropicalis), partial (10%) [TC437253]
A_10_P009372	2.20717	hdhd3	Xenopus laevis haloacid dehalogenase-like hydrolase domain containing 3 (hdhd3), mRNA [NM_001095511]		496361	NM_001095511	haloacid dehalogenase-like hydrolase domain containing 3
A_10_P210018	2.20598	LOC100037197	Xenopus laevis uncharacterized LOC100037197 (LOC100037197), mRNA [NM_001097888]		100037197	NM_001097888	uncharacterized LOC100037197
A_10_P030336	2.20182	tfap2c	Xenopus laevis transcription factor AP-2 gamma (activating enhancer binding protein 2 gamma) (tfap2c), mRNA [NM_001089717]		398790	NM_001089717	transcription factor AP-2 gamma (activating enhancer binding protein 2 gamma)
A_10_P280567	2.20179		Rep: MGC114697 protein - Xenopus laevis (African clawed frog), partial (4%) [TC429197]
A_10_P005368	2.19996	hbz	Xenopus laevis hemoglobin, zeta (hbz), mRNA [NM_001092169]		444064	NM_001092169	hemoglobin, zeta
A_10_P022166	2.19516	ahsg	Xenopus laevis alpha-2-HS-glycoprotein (ahsg), mRNA [NM_001096140]		734666	NM_001096140	alpha-2-HS-glycoprotein
A_10_P053859	2.19135	ybx2-b	Xenopus laevis Y box binding protein 2 (ybx2-b), mRNA [NM_001087698]		394429	NM_001087698	Y box binding protein 2
A_10_P176853	2.19091	tfap2c	Xenopus laevis transcription factor AP-2 gamma (activating enhancer binding protein 2 gamma) (tfap2c), mRNA [NM_001089717]		398790	NM_001089717	transcription factor AP-2 gamma (activating enhancer binding protein 2 gamma)
A_10_P191268	2.19072	mal2	Xenopus laevis mal, T-cell differentiation protein 2 (mal2), mRNA [NM_001092386]		444282	NM_001092386	mal, T-cell differentiation protein 2
A_10_P171148	2.18889		Rep: Protein FAM46C. - Xenopus tropicalis, partial (41%) [TC434338]
A_10_P003247	2.18623	ctbs	Xenopus laevis chitobiase, di-N-acetyl- (ctbs), mRNA [NM_001086262]		379420	NM_001086262	chitobiase, di-N-acetyl-
A_10_P183673	2.18484	lap3	Xenopus laevis leucine aminopeptidase 3 (lap3), mRNA [NM_001091222]		414652	NM_001091222	leucine aminopeptidase 3
A_10_P006495	2.1847	znf484	Xenopus laevis zinc finger protein 484 (znf484), mRNA [NM_001093137]		446441	NM_001093137	zinc finger protein 484
A_10_P173858	2.18331	oat	Xenopus laevis ornithine aminotransferase (oat), mRNA [NM_001086593]		379754	NM_001086593	ornithine aminotransferase
A_10_P139183	2.18138	mcm10	Xenopus laevis minichromosome maintenance complex component 10 (mcm10), mRNA [NM_001088578]		398196	NM_001088578	minichromosome maintenance complex component 10
A_10_P045041	2.17945	cdc25a	Xenopus laevis cell division cycle 25A (cdc25a), mRNA [NM_001096204]		734734	NM_001096204	cell division cycle 25A
A_10_P003595	2.17788	bcdin3d	Xenopus laevis BCDIN3 domain containing (bcdin3d), mRNA [NM_001086431]		379590	NM_001086431	BCDIN3 domain containing
A_10_P039546	2.17459	LOC100158277	Xenopus laevis uncharacterized LOC100158277 (LOC100158277), mRNA [NM_001127734]		100158277	NM_001127734	uncharacterized LOC100158277
A_10_P004844	2.17442	rrs1	Xenopus laevis RRS1 ribosome biogenesis regulator homolog (rrs1), mRNA [NM_001091602]		432142	NM_001091602	RRS1 ribosome biogenesis regulator homolog
A_10_P034901	2.16792	dnaaf3	Xenopus laevis dynein assembly factor 3, axonemal (dnaaf3), mRNA [NM_001096370]		734905	NM_001096370	dynein assembly factor 3, axonemal
A_10_P004149	2.1678	acat1	Xenopus laevis acetyl-CoA acetyltransferase 1 (acat1), mRNA [NM_001091210]		414639	NM_001091210	acetyl-CoA acetyltransferase 1
A_10_P163263	2.16648		Rep: Ribosomal protein L7Ae - Meladema coriacea, partial (7%) [TC431292]
A_10_P003212	2.16276	cldn7	Xenopus laevis claudin 7 (cldn7), mRNA [NM_001086240]		379396	NM_001086240	claudin 7
A_10_P031031	2.16227	irx1-b	Xenopus laevis iroquois homeobox 1 (irx1-b), mRNA [NM_001096688]		735237	NM_001096688	iroquois homeobox 1
A_10_P071160	2.16132
A_10_P002494	2.16127	capn13	Xenopus laevis calpain 13 (capn13), mRNA [NM_001086019]		379175	NM_001086019	calpain 13
A_10_P016474	2.15986		BP695201 Osada Taira anterior neuroectoderm (ANE) pCS105 cDNA library Xenopus laevis cDNA clone XL476m18ex 5', mRNA sequence [BP695201]			BP695201
A_10_P003183	2.15968	rrm2.2	Xenopus laevis ribonucleotide reductase M2, gene 2 (rrm2.2), mRNA [NM_001087303]		380465	NM_001087303	ribonucleotide reductase M2, gene 2
A_10_P042306	2.15609	ag1-b	Xenopus laevis anterior gradient 1 (ag1-b), mRNA [NM_001088200]		397989	NM_001088200	anterior gradient 1
A_10_P163163	2.15595		Rep: Uncharacterized protein C14orf119 homolog - Mus musculus (Mouse), partial (75%) [TC431247]
A_10_P047156	2.15512	rpain-a	Xenopus laevis RPA interacting protein (rpain-a), mRNA [NM_001088239]		398009	NM_001088239	RPA interacting protein
A_10_P039186	2.15349	cenpt	Xenopus laevis centromere protein T (cenpt), mRNA [NM_001127760]		100158304	NM_001127760	centromere protein T
A_10_P026124	2.15159
A_10_P271417	2.15035
A_10_P007613	2.148	ogdhl	Xenopus laevis oxoglutarate dehydrogenase-like (ogdhl), mRNA [NM_001094077]		447370	NM_001094077	oxoglutarate dehydrogenase-like
A_10_P270682	2.14663	krtcap3	Xenopus laevis keratinocyte associated protein 3 (krtcap3), mRNA [NM_001095622]		733277	NM_001095622	keratinocyte associated protein 3
A_10_P039221	2.14483	lrrc69	Xenopus laevis leucine rich repeat containing 69 (lrrc69), mRNA [NM_001095336]		496073	NM_001095336	leucine rich repeat containing 69
A_10_P007551	2.14303	pabpc1l-a	Xenopus laevis poly(A) binding protein, cytoplasmic 1-like (pabpc1l-a), mRNA [NM_001088625]		398221	NM_001088625	poly(A) binding protein, cytoplasmic 1-like
A_10_P163183	2.14196	rad51-a	Xenopus laevis RAD51 recombinase (rad51-a), mRNA [NM_001087767]		397726	NM_001087767	RAD51 recombinase
A_10_P035181	2.13992	ssx2ip-b	Xenopus laevis afadin- and alpha-actinin-binding protein B (ssx2ip-b), mRNA [NM_001091403]		431921	NM_001091403	afadin- and alpha-actinin-binding protein B
A_10_P020431	2.13784		BX851264 Xenopus laevis oocyte Xenopus laevis cDNA clone IMAGp998H119025 ; IMAGE:3745978 5', mRNA sequence [BX851264]			BX851264
A_10_P186838	2.13546	nudt6	Xenopus laevis nudix (nucleoside diphosphate linked moiety X)-type motif 6 (nudt6), mRNA [NM_001087069]		380230	NM_001087069	nudix (nucleoside diphosphate linked moiety X)-type motif 6
A_10_P034356	2.1343	MGC53710	Xenopus laevis Rho-related GTP-binding protein Rho6-like (MGC53710), mRNA [NM_001086155]		379311	NM_001086155	Rho-related GTP-binding protein Rho6-like
A_10_P011640	2.13354		Rep: Novel zinc finger C-x8-C-x5-C-x3-H type (And similar) protein - Xenopus tropicalis (Western clawed frog) (Silurana tropicalis), partial (6%) [TC453150]
A_10_P110814	2.13337	serinc2	Xenopus laevis hypothetical protein LOC432116, mRNA (cDNA clone IMAGE:5078910), partial cds [BC072375]		432116	BC072375	serine incorporator 2
A_10_P013111	2.12892
A_10_P111516	2.12624	fam83d	Xenopus laevis Protein FAM83D-B, mRNA (cDNA clone IMAGE:4175387), partial cds [BC129056]		495259	BC129056	family with sequence similarity 83, member D
A_10_P004929	2.12395	znf217	Xenopus laevis zinc finger protein 217 (znf217), mRNA [NM_001088819]		398381	NM_001088819	zinc finger protein 217
A_10_P026002	2.12369		AGENCOURT_19149559 NICHD_XGC_Te2 Xenopus laevis cDNA clone IMAGE:7207942 5', mRNA sequence [CK803973]			CK803973
A_10_P148677	2.12297	cdk7	Xenopus laevis cyclin-dependent kinase 7 (cdk7), mRNA [NM_001090892]		399461	NM_001090892	cyclin-dependent kinase 7
A_10_P004793	2.12013	gpnmb	Xenopus laevis glycoprotein (transmembrane) nmb (gpnmb), mRNA [NM_001095618]		733250	NM_001095618	glycoprotein (transmembrane) nmb
A_10_P002498	2.11969	tyrp1	Xenopus laevis tyrosinase-related protein 1 (tyrp1), mRNA [NM_001087023]		380184	NM_001087023	tyrosinase-related protein 1
A_10_P041841	2.11969	recql4	Xenopus laevis RecQ protein-like 4 (recql4), mRNA [NM_001095713]		734225	NM_001095713	RecQ protein-like 4
A_10_P036701	2.11836	rhof	Xenopus laevis ras homolog family member F (in filopodia) (rhof), mRNA [NM_001095157]		495677	NM_001095157	ras homolog family member F (in filopodia)
A_10_P030401	2.11739	LOC496222	Xenopus laevis uncharacterized LOC496222 (LOC496222), mRNA [NM_001095409]		496222	NM_001095409	uncharacterized LOC496222
A_10_P004914	2.11651	frrs1	Xenopus laevis ferric-chelate reductase 1 (frrs1), mRNA [NM_001091659]		432203	NM_001091659	ferric-chelate reductase 1
A_10_P021323	2.11624		AGENCOURT_10765481 Wellcome [CA972639]			CA972639
A_10_P007973	2.11584	LOC494638	Xenopus laevis uncharacterized LOC494638 (LOC494638), mRNA [NM_001094486]		494638	NM_001094486	uncharacterized LOC494638
A_10_P218048	2.11559		Rep: LOC495342 protein - Xenopus laevis (African clawed frog), partial (44%) [TC451438]
A_10_P003462	2.1145	gnb3-b	Xenopus laevis guanine nucleotide binding protein (G protein), beta polypeptide 3 (gnb3-b), mRNA [NM_001086983]		380144	NM_001086983	guanine nucleotide binding protein (G protein), beta polypeptide 3
A_10_P026967	2.11377	irf6.2	Xenopus laevis interferon regulatory factor 6, gene 2 (irf6.2), mRNA [NM_001087746]		397715	NM_001087746	interferon regulatory factor 6, gene 2
A_10_P027344	2.11137	xcdc6	Xenopus laevis Cdc6-related protein (xcdc6), mRNA [NM_001088375]		398082	NM_001088375	Cdc6-related protein
A_10_P030888	2.10615	ccne1	Xenopus laevis cyclin E1 (ccne1), mRNA [NM_001087977]		397841	NM_001087977	cyclin E1
A_10_P006940	2.10461	orc6	Xenopus laevis origin recognition complex, subunit 6 (orc6), mRNA [NM_001093443]		446747	NM_001093443	origin recognition complex, subunit 6
A_10_P148308	2.10382		Rep: zinc finger protein 27 - Rattus norvegicus, partial (49%) [TC425106]
A_10_P058317	2.10376		BX843422 NICHD_XGC_OO1 Xenopus laevis cDNA clone IMAGp998K1111210 ; IMAGE:5078530 5', mRNA sequence [BX843422]			BX843422
A_10_P009788	2.10364
A_10_P069162	2.10331		Rep: Isoform 2 of Q9BXT6 - Homo sapiens (Human), partial (23%) [TC454986]
A_10_P140573	2.09944	znf577	Xenopus laevis zinc finger protein 577 (znf577), mRNA [NM_001091622]		432162	NM_001091622	zinc finger protein 577
A_10_P030186	2.09844	gramd1c	Xenopus laevis GRAM domain containing 1C (gramd1c), mRNA [NM_001091428]		431948	NM_001091428	GRAM domain containing 1C
A_10_P000318	2.09741	chek1	Xenopus laevis Chk1 checkpoint kinase mRNA, complete cds [AF117816]		398191	AF117816	checkpoint kinase 1
A_10_P136854	2.09617	LOC100127312	Xenopus laevis uncharacterized LOC100127312 (LOC100127312), mRNA [NM_001168380]		100127312	NM_001168380	uncharacterized LOC100127312
A_10_P007262	2.09508	zfyve28	Xenopus laevis zinc finger, FYVE domain containing 28 (zfyve28), mRNA [NM_001093695]		447053	NM_001093695	zinc finger, FYVE domain containing 28
A_10_P279097	2.09412	rrm2.2	Xenopus laevis ribonucleotide reductase M2, gene 2 (rrm2.2), mRNA [NM_001087303]		380465	NM_001087303	ribonucleotide reductase M2, gene 2
A_10_P071715	2.09272	lhx8	Xenopus laevis LIM homeobox 8 (lhx8), mRNA [NM_001086489]		379649	NM_001086489	LIM homeobox 8
A_10_P077680	2.09073		AGENCOURT_11031087 NICHD XGC OO1 Xenopus laevis cDNA clone IMAGE:6859022 5', mRNA sequence [CA787693]			CA787693
A_10_P021285	2.0907
A_10_P177608	2.08928		Rep: NO145 protein - Xenopus laevis (African clawed frog), partial (21%) [TC436752]
A_10_P237103	2.08807
A_10_P060894	2.08745	timm8b-b	Xenopus laevis translocase of inner mitochondrial membrane 8 homolog B (timm8b-b), mRNA [NM_001097112]		100036822	NM_001097112	translocase of inner mitochondrial membrane 8 homolog B
A_10_P142728	2.08687	rrm2.2	Xenopus laevis ribonucleotide reductase M2, gene 2 (rrm2.2), mRNA [NM_001087303]		380465	NM_001087303	ribonucleotide reductase M2, gene 2
A_10_P045981	2.08636	oat	Xenopus laevis ornithine aminotransferase (gyrate atrophy) (oat), mRNA [NM_001093221]		446525	NM_001093221	ornithine aminotransferase (gyrate atrophy)
A_10_P053509	2.08611
A_10_P252937	2.08487	zswim4	Xenopus laevis zinc finger, SWIM-type containing 4 (zswim4), mRNA [NM_001096962]		779343	NM_001096962	zinc finger, SWIM-type containing 4
A_10_P240158	2.08298		Rep: DEP domain-containing protein 1B (HBxAg-transactivated protein 8). - Xenopus tropicalis, partial (58%) [TC458572]
A_10_P008464	2.08216	edc3	Xenopus laevis enhancer of mRNA decapping 3 (edc3), mRNA [NM_001094765]		495065	NM_001094765	enhancer of mRNA decapping 3
A_10_P000126	2.08112	lgals3	Xenopus laevis lectin, galactoside-binding, soluble, 3 (lgals3), mRNA [NM_001086174]		379330	NM_001086174	lectin, galactoside-binding, soluble, 3
A_10_P027202	2.07926	cpeb1-a	Xenopus laevis cytoplasmic polyadenylation element binding protein 1 (cpeb1-a), mRNA [NM_001090603]		399289	NM_001090603	cytoplasmic polyadenylation element binding protein 1
A_10_P218803	2.07862	gng4	Xenopus laevis guanine nucleotide binding protein (G protein), gamma 4 (gng4), mRNA [NM_001093293]		446597	NM_001093293	guanine nucleotide binding protein (G protein), gamma 4
A_10_P251212	2.07709		Rep: MGC157229 protein - Bos taurus (Bovine), partial (11%) [TC428407]
A_10_P006431	2.07699	cdc20	Xenopus laevis cell division cycle 20 (cdc20), mRNA [NM_001088307]		398044	NM_001088307	cell division cycle 20
A_10_P001305	2.07472	poc1b	Xenopus laevis POC1 centriolar protein B (poc1b), mRNA [NM_001095999]		734519	NM_001095999	POC1 centriolar protein B
A_10_P266857	2.07462	gpt2	Xenopus laevis glutamic pyruvate transaminase (alanine aminotransferase) 2 (gpt2), mRNA [NM_001092635]		444533	NM_001092635	glutamic pyruvate transaminase (alanine aminotransferase) 2
A_10_P053184	2.07386	ube2s.2	DC015034 Osada Taira anterior endomesoderm (AEM) pCS105 cDNA library Xenopus laevis cDNA clone rxlk139g08 3', mRNA sequence [DC015034]		403383	DC015034	ubiquitin-conjugating enzyme E2S, gene 2
A_10_P107306	2.07322		AGENCOURT_18790959 NICHD_XGC_Te2N Xenopus laevis cDNA clone IMAGE:7202783 5', mRNA sequence [CK799088]			CK799088
A_10_P277872	2.07305		Rep: Uncharacterized protein C8orf42 - Homo sapiens (Human), partial (12%) [TC469170]
A_10_P027374	2.07198	nasp	Xenopus laevis nuclear autoantigenic sperm protein (histone-binding) (nasp), mRNA [NM_001088068]		397901	NM_001088068	nuclear autoantigenic sperm protein (histone-binding)
A_10_P034101	2.0714	cenpl	Xenopus laevis centromere protein L (cenpl), mRNA [NM_001097027]		779409	NM_001097027	centromere protein L
A_10_P027136	2.06998	ybx2-b	Xenopus laevis Y box binding protein 2 (ybx2-b), mRNA [NM_001087698]		394429	NM_001087698	Y box binding protein 2
A_10_P020067	2.06934		BX847450 Wellcome CRC pSK egg Xenopus laevis cDNA clone IMAGp998M228239 ; IMAGE:3377853 5', mRNA sequence [BX847450]			BX847450
A_10_P008894	2.06906	donson	Xenopus laevis downstream neighbor of SON (donson), mRNA [NM_001095087]		495432	NM_001095087	downstream neighbor of SON
A_10_P175153	2.0666		Rep: Progestin and adipoQ receptor family member VI - Xenopus tropicalis (Western clawed frog) (Silurana tropicalis), partial (67%) [TC435819]
A_10_P004348	2.06593	tmem45b	Xenopus laevis transmembrane protein 45B (tmem45b), mRNA [NM_001091376]		431891	NM_001091376	transmembrane protein 45B
A_10_P006973	2.06397	med18	Xenopus laevis mediator complex subunit 18 (med18), mRNA [NM_001093464]		446768	NM_001093464	mediator complex subunit 18
A_10_P210278	2.06341	dtl	Xenopus laevis denticleless E3 ubiquitin protein ligase homolog (dtl), mRNA [NM_001092140]		444035	NM_001092140	denticleless E3 ubiquitin protein ligase homolog
A_10_P026961	2.06283	dnmt1	Xenopus laevis DNA (cytosine-5-)-methyltransferase 1 (dnmt1), mRNA [NM_001090552]		399257	NM_001090552	DNA (cytosine-5-)-methyltransferase 1
A_10_P240463	2.06151
A_10_P036996	2.05989	LOC100127249	Xenopus laevis uncharacterized LOC100127249 (LOC100127249), mRNA [NM_001112829]		100127249	NM_001112829	uncharacterized LOC100127249
A_10_P004565	2.05759	tmem30b	Xenopus laevis transmembrane protein 30B (tmem30b), mRNA [NM_001091426]		431946	NM_001091426	transmembrane protein 30B
A_10_P263732	2.05742	armc1	Xenopus laevis armadillo repeat containing 1 (armc1), mRNA [NM_001093093]		446397	NM_001093093	armadillo repeat containing 1
A_10_P006819	2.05414	zfand2a	Xenopus laevis zinc finger, AN1-type domain 2A (zfand2a), mRNA [NM_001093364]		446668	NM_001093364	zinc finger, AN1-type domain 2A
A_10_P219753	2.05275	fancf	Xenopus laevis Fanconi anemia, complementation group F (fancf), mRNA [NM_001092982]		446262	NM_001092982	Fanconi anemia, complementation group F
A_10_P096163	2.05103		AGENCOURT_70114237 NICHD_XGC_Ov1 Xenopus laevis cDNA clone IMAGE:8330010 5', mRNA sequence [DY549883]			DY549883
A_10_P146078	2.05033	sycp3	Xenopus laevis synaptonemal complex protein 3 (sycp3), mRNA [NM_001114830]		100137700	NM_001114830	synaptonemal complex protein 3
A_10_P068897	2.04916	LOC443659	Xenopus laevis cDNA clone MGC:161103 IMAGE:6937383, complete cds [BC133239]		443659	BC133239	uncharacterized LOC443659
A_10_P123464	2.04881
A_10_P001337	2.04712		AGENCOURT_14146288 NICHD_XGC_Eye1 Xenopus laevis cDNA clone IMAGE:6947548 5', mRNA sequence [CD254167]			CD254167
A_10_P016784	2.04699	pus3	Xenopus laevis pseudouridylate synthase 3 (pus3), mRNA [NM_001099900]		100101318	NM_001099900	pseudouridylate synthase 3
A_10_P217763	2.04659
A_10_P007921	2.04526	nme5	Xenopus laevis NME/NM23 family member 5 (nme5), mRNA [NM_001094325]		447618	NM_001094325	NME/NM23 family member 5
A_10_P052789	2.04524	c18orf21	Xenopus laevis cDNA clone IMAGE:8547234 [BC129512]		733307	BC129512	chromosome 18 open reading frame 21
A_10_P118251	2.04504	espl1	Xenopus laevis hypothetical protein LOC431925, mRNA (cDNA clone IMAGE:6859187), partial cds [BC070872]		431925	BC070872	extra spindle pole bodies homolog 1
A_10_P035971	2.04436	npm2	Xenopus laevis nucleophosmin/nucleoplasmin 2 (npm2), mRNA [NM_001087558]		394336	NM_001087558	nucleophosmin/nucleoplasmin 2
A_10_P228238	2.04432	dnaaf2	Xenopus laevis dynein, axonemal, assembly factor 2 (dnaaf2), mRNA [NM_001127771]		100158322	NM_001127771	dynein, axonemal, assembly factor 2
A_10_P084600	2.04316	lct.2	Xenopus laevis hypothetical protein LOC100127291, mRNA (cDNA clone IMAGE:8529811), partial cds [BC155889]		100127291	BC155889	lactase, gene 2
A_10_P015164	2.04186		BP697808 Osada Taira anterior neuroectoderm (ANE) pCS105 cDNA library Xenopus laevis cDNA clone XL482m18ex 5', mRNA sequence [BP697808]			BP697808
A_10_P020757	2.04069		BX854779 Xenopus laevis unfertilized egg cDNA library Xenopus laevis cDNA clone IMAGp998K099022 ; IMAGE:3744896 5', mRNA sequence [BX854779]			BX854779
A_10_P035426	2.04016	nup35	Xenopus laevis nucleoporin 35kDa (nup35), mRNA [NM_001086287]		379446	NM_001086287	nucleoporin 35kDa
A_10_P004101	2.03865	chordc1	Xenopus laevis cysteine and histidine-rich domain (CHORD) containing 1 (chordc1), mRNA [NM_001091121]		414542	NM_001091121	cysteine and histidine-rich domain (CHORD) containing 1
A_10_P093054	2.0372		bl52f10.w1 Blackshear [AW636960]			AW636960
A_10_P243688	2.03697	coa7-b	Xenopus laevis hcp beta-lactamase-like protein C1orf163 homolog B (coa7-b), mRNA [NM_001095751]		734267	NM_001095751	hcp beta-lactamase-like protein C1orf163 homolog B
A_10_P214958	2.03116		Rep: Protein QN1 homolog - Homo sapiens (Human), partial (14%) [TC450648]
A_10_P002934	2.02979	spsb1	Xenopus laevis splA/ryanodine receptor domain and SOCS box containing 1 (spsb1), mRNA [NM_001086733]		379894	NM_001086733	splA/ryanodine receptor domain and SOCS box containing 1
A_10_P006682	2.0284	upk1b	Xenopus laevis uroplakin 1B (upk1b), mRNA [NM_001093265]		446569	NM_001093265	uroplakin 1B
A_10_P051354	2.02805	tmem37	Xenopus laevis cDNA clone IMAGE:5156961, partial cds [BC072940]		100380994	BC072940	transmembrane protein 37
A_10_P233403	2.02738	cyp26a1	Xenopus laevis cytochrome P450, family 26, subfamily A, polypeptide 1 (cyp26a1), mRNA [NM_001095469]		496314	NM_001095469	cytochrome P450, family 26, subfamily A, polypeptide 1
A_10_P144913	2.0253	lgals3	Xenopus laevis lectin, galactoside-binding, soluble, 3 (lgals3), mRNA [NM_001086174]		379330	NM_001086174	lectin, galactoside-binding, soluble, 3
A_10_P004522	2.02323	asap2	Xenopus laevis ArfGAP with SH3 domain, ankyrin repeat and PH domain 2 (asap2), mRNA [NM_001091442]		431962	NM_001091442	ArfGAP with SH3 domain, ankyrin repeat and PH domain 2
A_10_P052099	2.02256	dph3	Xenopus laevis diphthamide biosynthesis 3 (dph3), mRNA [NM_001171724]		496356	NM_001171724	diphthamide biosynthesis 3
A_10_P027403	2.02235	cdk7	Xenopus laevis cyclin-dependent kinase 7 (cdk7), mRNA [NM_001090892]		399461	NM_001090892	cyclin-dependent kinase 7
A_10_P016354	2.02231		BP690070 Osada Taira anterior neuroectoderm (ANE) pCS105 cDNA library Xenopus laevis cDNA clone XL460g11ex 5', mRNA sequence [BP690070]			BP690070
A_10_P000010	2.02021	vldlr	Xenopus laevis very low density lipoprotein receptor (vldlr), mRNA [NM_001090699]		399346	NM_001090699	very low density lipoprotein receptor
A_10_P072720	2.0201	fabp4	Xenopus laevis fatty acid binding protein 4, adipocyte (fabp4), mRNA [NM_001095783]		734299	NM_001095783	fatty acid binding protein 4, adipocyte
A_10_P008208	2.01686	pcbd1	Xenopus laevis pterin-4 alpha-carbinolamine dehydratase/dimerization cofactor of hepatocyte nuclear factor 1 alpha (pcbd1), mRNA [NM_001088142]		397951	NM_001088142	pterin-4 alpha-carbinolamine dehydratase/dimerization cofactor of hepatocyte nuclear factor 1 alpha
A_10_P003593	2.01667	MGC69169	Xenopus laevis uncharacterized protein MGC69169 (MGC69169), mRNA [NM_001086430]		379589	NM_001086430	uncharacterized protein MGC69169
A_10_P200958	2.01626		Rep: RIM-binding protein 2 (RIM-BP2). - Xenopus tropicalis, partial (10%) [TC445197]
A_10_P009515	2.01483	wrap73	Xenopus laevis WD repeat containing, antisense to TP73 (wrap73), mRNA [NM_001096522]		735062	NM_001096522	WD repeat containing, antisense to TP73
A_10_P034386	2.0123	arhgap18	Xenopus laevis Rho GTPase activating protein 18 (arhgap18), mRNA [NM_001097908]		100037223	NM_001097908	Rho GTPase activating protein 18
A_10_P053954	2.01146		AGENCOURT_10490354 NICHD XGC Emb1 Xenopus laevis cDNA clone IMAGE:6636257 5', mRNA sequence [BU910450]			BU910450
A_10_P044966	2.01085	spats2	Xenopus laevis spermatogenesis associated, serine-rich 2 (spats2), mRNA [NM_001093446]		446750	NM_001093446	spermatogenesis associated, serine-rich 2
A_10_P037496	2.00988	npm3	Xenopus laevis nucleophosmin/nucleoplasmin 3 (npm3), mRNA [NM_001093806]		447096	NM_001093806	nucleophosmin/nucleoplasmin 3
A_10_P045896	2.00966	foxi2-b	Xenopus laevis forkhead box I2 (foxi2-b), mRNA [NM_001094638]		494806	NM_001094638	forkhead box I2
A_10_P002609	2.00553		Xenopus laevis, Similar to PAX interacting (with transcription-activation domain) protein 1, clone IMAGE:5571170, mRNA [BC044003]			BC044003
A_10_P160028	2.00529	MGC80034	Xenopus laevis MGC80034 protein (MGC80034), mRNA [NM_001094139]		447432	NM_001094139	MGC80034 protein
A_10_P142348	2.00525		Rep: MGC53710 protein - Xenopus laevis (African clawed frog), complete [TC419873]
A_10_P008941	2.00436		Rep: Ubiquitin carrier protein - Xenopus laevis (African clawed frog), complete [TC425998]
A_10_P276382	2.00374		Rep: Predicted protein - Neurospora crassa, partial (4%) [TC468789]
A_10_P237798	2.00314		Rep: Homolog of Homo sapiens "Coiled-coil domain containing protein 9 - Takifugu rubripes, partial (75%) [TC457826]
A_10_P049939	2.00163	eif1	Xenopus laevis eukaryotic translation initiation factor 1 (eif1), mRNA [NM_001085933]		379089	NM_001085933	eukaryotic translation initiation factor 1
A_10_P034766	2.00111	dbf4b	Xenopus laevis DBF4 zinc finger B (dbf4b), mRNA [NM_001089271]		398696	NM_001089271	DBF4 zinc finger B
