# Supplementary material for: Transcriptome profiling reveals male- and female-specific gene expression pattern and novel gene candidates for the control of sex determination and gonad development in Xenopus laevis
Source: Dev Genes Evol. 2019 Apr 10;229(2):53–72. doi: 10.1007/s00427-019-00630-y (PMC6500517; doi:10.1007/s00427-019-00630-y)
Supplement: Supplementary file 20 — (XLSX 182 kb) [file 427_2019_630_MOESM20_ESM.xlsx]

## Sheet: Arkusz1
Supplementary Table 20. Genes downregulated in ZW in relation to ZZ gonads at NF62.
ProbeName	Log FC ([F50] vs [F53])	GeneSymbol	Description	EnsemblID	EntrezGeneID	GenbankAccession	GeneName
A_10_P077615	-8.36828	MGC116439	Xenopus laevis uncharacterized protein MGC116439 (MGC116439), mRNA [NM_001096144]		734670	NM_001096144	uncharacterized protein MGC116439
A_10_P135771	-8.14186	amy2b	Xenopus laevis amylase, alpha 2B (pancreatic) (amy2b), mRNA [NM_001086441]		379600	NM_001086441	amylase, alpha 2B (pancreatic)
A_10_P045961	-7.894	prss3	Xenopus laevis protease, serine, 3 (prss3), mRNA [NM_001093803]		447093	NM_001093803	protease, serine, 3
A_10_P189333	-7.87611	cpb1	Xenopus laevis carboxypeptidase B1 (tissue) (cpb1), mRNA [NM_001095031]		495368	NM_001095031	carboxypeptidase B1 (tissue)
A_10_P068202	-7.686	MGC85357	Xenopus laevis MGC85357 protein (MGC85357), mRNA [NM_001093832]		447123	NM_001093832	MGC85357 protein
A_10_P020251	-7.57603	MGC82834	Xenopus laevis MGC82834 protein (MGC82834), mRNA [NM_001092460]		444358	NM_001092460	MGC82834 protein
A_10_P067527	-7.46113	ctrc	Xenopus laevis chymotrypsin C (caldecrin) (ctrc), mRNA [NM_001091989]		443884	NM_001091989	chymotrypsin C (caldecrin)
A_10_P007346	-7.42776	MGC85508	Xenopus laevis MGC85508 protein (MGC85508), mRNA [NM_001093874]		447166	NM_001093874	MGC85508 protein
A_10_P142978	-7.39121	cpa1	Xenopus laevis carboxypeptidase A1 (pancreatic) (cpa1), mRNA [NM_001095030]		495367	NM_001095030	carboxypeptidase A1 (pancreatic)
A_10_P049320	-7.38794	prss1	AGENCOURT_86400268 NICHD_XGC_bone Xenopus laevis cDNA clone IMAGE:8741027 5', mRNA sequence [EE321221]		397853	EE321221	protease, serine, 1
A_10_P035305	-7.27541	MGC116497	Xenopus laevis uncharacterized protein MGC116497 (MGC116497), mRNA [NM_001096158]		734687	NM_001096158	uncharacterized protein MGC116497
A_10_P126054	-7.02921	MGC64344	Xenopus laevis Trypsin (MGC64344), mRNA [NM_001086301]		379460	NM_001086301	Trypsin
A_10_P003357	-6.91823	cel	Xenopus laevis carboxyl ester lipase (cel), mRNA [NM_001087384]		380547	NM_001087384	carboxyl ester lipase
A_10_P144323	-6.68479	LOC397802	Xenopus laevis DNase I (LOC397802), mRNA [NM_001087907]		397802	NM_001087907	DNase I
A_10_P046091	-6.66955	cela2a	Xenopus laevis chymotrypsin-like elastase family, member 2A (cela2a), mRNA [NM_001087392]		380555	NM_001087392	chymotrypsin-like elastase family, member 2A
A_10_P197198	-6.66339
A_10_P005289	-6.60877	cela1	Xenopus laevis chymotrypsin-like elastase family, member 1 (cela1), mRNA [NM_001088753]		398300	NM_001088753	chymotrypsin-like elastase family, member 1
A_10_P224633	-6.59585		Rep: Trypsin precursor - Xenopus laevis (African clawed frog), partial (59%) [TC453650]
A_10_P003323	-6.42694	cel	Xenopus laevis carboxyl ester lipase (cel), mRNA [NM_001086315]		379474	NM_001086315	carboxyl ester lipase
A_10_P008807	-6.40583	cpa1	Xenopus laevis carboxypeptidase A1 (pancreatic) (cpa1), mRNA [NM_001095030]		495367	NM_001095030	carboxypeptidase A1 (pancreatic)
A_10_P008808	-6.33254	cpb1	Xenopus laevis carboxypeptidase B1 (tissue) (cpb1), mRNA [NM_001095031]		495368	NM_001095031	carboxypeptidase B1 (tissue)
A_10_P032156	-6.31276	pnlip	Xenopus laevis pancreatic lipase (pnlip), mRNA [NM_001097678]		100036900	NM_001097678	pancreatic lipase
A_10_P142958	-6.23469	pnlip	Xenopus laevis pancreatic lipase (pnlip), mRNA [NM_001097678]		100036900	NM_001097678	pancreatic lipase
A_10_P007316	-6.22862	MGC85357	Xenopus laevis MGC85357 protein (MGC85357), mRNA [NM_001093832]		447123	NM_001093832	MGC85357 protein
A_10_P044946	-6.18733	MGC64462	Xenopus laevis uncharacterized protein MGC64462 (MGC64462), mRNA [NM_001086326]		379485	NM_001086326	uncharacterized protein MGC64462
A_10_P003602	-6.18376	amy2b	Xenopus laevis amylase, alpha 2B (pancreatic) (amy2b), mRNA [NM_001086441]		379600	NM_001086441	amylase, alpha 2B (pancreatic)
A_10_P037096	-6.13989	MGC116439	Xenopus laevis uncharacterized protein MGC116439 (MGC116439), mRNA [NM_001096144]		734670	NM_001096144	uncharacterized protein MGC116439
A_10_P167898	-6.12271		Rep: Pancreatic secretory trypsin inhibitor - Monodelphis domestica (Short-tailed gray opossum), partial (76%) [TC433086]
A_10_P019891	-5.95158		AGENCOURT_86341113 NICHD_XGC_panc Xenopus laevis cDNA clone IMAGE:8735801 5', mRNA sequence [EE302363]			EE302363
A_10_P045211	-5.89986	ctrc	Xenopus laevis chymotrypsin C (caldecrin) (ctrc), mRNA [NM_001091989]		443884	NM_001091989	chymotrypsin C (caldecrin)
A_10_P045261	-5.88583	amy2a	Xenopus laevis amylase, alpha 2A (pancreatic) (amy2a), mRNA [NM_001096169]		734698	NM_001096169	amylase, alpha 2A (pancreatic)
A_10_P046096	-5.8692	dnase1	Xenopus laevis deoxyribonuclease I (dnase1), mRNA [NM_001087589]		394359	NM_001087589	deoxyribonuclease I
A_10_P143678	-5.86349	MGC64526	Xenopus laevis uncharacterized protein MGC64526 (MGC64526), mRNA [NM_001086455]		379614	NM_001086455	uncharacterized protein MGC64526
A_10_P003267	-5.76373	MGC64575	Xenopus laevis uncharacterized protein MGC64575 (MGC64575), mRNA [NM_001086279]		379437	NM_001086279	uncharacterized protein MGC64575
A_10_P033996	-5.76217	LOC733324	Xenopus laevis uncharacterized LOC733324 (LOC733324), mRNA [NM_001095635]		733324	NM_001095635	uncharacterized LOC733324
A_10_P031751	-5.76058	pglyrp1	Xenopus laevis peptidoglycan recognition protein 1 (pglyrp1), mRNA [NM_001095302]		496035	NM_001095302	peptidoglycan recognition protein 1
A_10_P216418	-5.65727		Rep: MGC80117 protein - Xenopus laevis (African clawed frog), partial (56%) [TC450864]
A_10_P034056	-5.3398	MGC64344	Xenopus laevis Trypsin (MGC64344), mRNA [NM_001086301]		379460	NM_001086301	Trypsin
A_10_P170143	-5.27082
A_10_P005748	-5.21421	ctrb2	Xenopus laevis chymotrypsinogen B2 (ctrb2), mRNA [NM_001092462]		444360	NM_001092462	chymotrypsinogen B2
A_10_P126994	-5.16759	prss2	Xenopus laevis protease, serine, 2 (trypsin 2) (prss2), mRNA [NM_001095641]		733345	NM_001095641	protease, serine, 2 (trypsin 2)
A_10_P005810	-5.07752	MGC82963	Xenopus laevis MGC82963 protein (MGC82963), mRNA [NM_001092506]		444404	NM_001092506	MGC82963 protein
A_10_P039226	-5.0707	endou-d	Xenopus laevis Poly(U)-specific endoribonuclease-D (endou-d), mRNA [NM_001110753]		100126655	NM_001110753	Poly(U)-specific endoribonuclease-D
A_10_P199103	-5.04256	cela3b	Xenopus laevis chymotrypsin-like elastase family, member 3B (cela3b), mRNA [NM_001093671]		447029	NM_001093671	chymotrypsin-like elastase family, member 3B
A_10_P003616	-4.93963	MGC64526	Xenopus laevis uncharacterized protein MGC64526 (MGC64526), mRNA [NM_001086455]		379614	NM_001086455	uncharacterized protein MGC64526
A_10_P160748	-4.9114		Rep: LOC495368 protein - Xenopus laevis (African clawed frog), complete [TC430313]
A_10_P023352	-4.88612		AGENCOURT_13322435 NICHD_XGC_Tad2 Xenopus laevis cDNA clone IMAGE:6875350 3', mRNA sequence [CB984270]			CB984270
A_10_P091539	-4.83812		AGENCOURT_86351754 NICHD_XGC_panc Xenopus laevis cDNA clone IMAGE:8735397 5', mRNA sequence [EE312989]			EE312989
A_10_P003609	-4.83335	ctrb1	Xenopus laevis chymotrypsinogen B1 (ctrb1), mRNA [NM_001086448]		379607	NM_001086448	chymotrypsinogen B1
A_10_P246988	-4.72735
A_10_P026704	-4.66911		Xenopus laevis cDNA clone MGC:181775 IMAGE:8737092, complete cds [BC153811]			BC153811
A_10_P193683	-4.64629		Rep: Hatching gland-like XheI protein - Xenopus laevis (African clawed frog), partial (23%) [TC442619]
A_10_P008268	-4.64129	aqp12a	Xenopus laevis aquaporin 12A (aqp12a), mRNA [NM_001094650]		494822	NM_001094650	aquaporin 12A
A_10_P107551	-4.62246		Rep: Gastric intrinsic factor precursor (Intrinsic factor) (IF) (INF). - Xenopus tropicalis, partial (44%) [TC433576]
A_10_P075960	-4.57257	klk1	Xenopus laevis hypothetical LOC495211, mRNA (cDNA clone IMAGE:5515199), partial cds [BC084612]		495211	BC084612	kallikrein 1
A_10_P007222	-4.56292	cela3b	Xenopus laevis chymotrypsin-like elastase family, member 3B (cela3b), mRNA [NM_001093671]		447029	NM_001093671	chymotrypsin-like elastase family, member 3B
A_10_P255522	-4.55989
A_10_P213198	-4.50231		AGENCOURT_19147985 NICHD_XGC_Te2 Xenopus laevis cDNA clone IMAGE:7211276 5', mRNA sequence [CK805196]			CK805196
A_10_P024877	-4.48789		AGENCOURT_15200952 NICHD_XGC_Sp1 Xenopus laevis cDNA clone IMAGE:4965135 5', mRNA sequence [CF285070]			CF285070
A_10_P033426	-4.47916	LOC495520	Xenopus laevis uncharacterized LOC495520 (LOC495520), mRNA [NM_001095153]		495520	NM_001095153	uncharacterized LOC495520
A_10_P144263	-4.46211	aqp12a	Xenopus laevis aquaporin 12A (aqp12a), mRNA [NM_001094650]		494822	NM_001094650	aquaporin 12A
A_10_P258127	-4.45756	cel	Xenopus laevis carboxyl ester lipase (bile salt-stimulated lipase) (cel), mRNA [NM_001093667]		447025	NM_001093667	carboxyl ester lipase (bile salt-stimulated lipase)
A_10_P067977	-4.44191		AGENCOURT_90754785 NICHD_XGC_int_m Xenopus laevis cDNA clone IMAGE:8822419 5', mRNA sequence [EG582338]			EG582338
A_10_P043571	-4.4364	ctrl	Xenopus laevis chymotrypsin-like (ctrl), mRNA [NM_001086336]		379495	NM_001086336	chymotrypsin-like
A_10_P278187	-4.41097		Rep: Spondin-1 precursor (F-spondin) (Vascular smooth muscle cell growth- promoting factor). - Xenopus tropicalis, partial (4%) [TC469245]
A_10_P014681	-4.3989
A_10_P269462	-4.39874		Rep: Predicted protein - Monosiga brevicollis MX1, partial (5%) [TC467007]
A_10_P013637	-4.38849		BJ050974 NIBB Mochii normalized Xenopus neurula library Xenopus laevis cDNA clone XL027e05 3', mRNA sequence [BJ050974]			BJ050974
A_10_P069542	-4.37566	pp11	Xenopus laevis PP11 mRNA for placental protein 11 precursor, partial cds [AB098554]		398619	AB098554	placental protein 11 precursor
A_10_P248763	-4.36128		Rep: Predicted protein - Physcomitrella patens subsp. patens, partial (23%) [TC461160]
A_10_P051119	-4.35674	MGC80644	Xenopus laevis MGC80644 protein (MGC80644), mRNA [NM_001092274]		444170	NM_001092274	MGC80644 protein
A_10_P040321	-4.33324	gcg	Xenopus laevis glucagon (gcg), mRNA [NM_001085673]		373686	NM_001085673	glucagon
A_10_P169638	-4.3166		Rep: Polyprotein - Oryza sativa subsp. indica (Rice), partial (8%) [TC433761]
A_10_P244363	-4.30235
A_10_P257177	-4.2689		Rep: Polysaccharide biosynthesis protein CapD - Polaromonas naphthalenivorans (strain CJ2), partial (3%) [TC463556]
A_10_P005295	-4.26692	MGC82534	Xenopus laevis MGC82534 protein (MGC82534), mRNA [NM_001092116]		444011	NM_001092116	MGC82534 protein
A_10_P010749	-4.25989
A_10_P248668	-4.2454	ebf2-a	Xenopus laevis early B-cell factor 2 (ebf2-a), mRNA [NM_001085677]		373695	NM_001085677	early B-cell factor 2
A_10_P019682	-4.2379		BX843182 NICHD_XGC_Emb1 Xenopus laevis cDNA clone IMAGp998B198304 ; IMAGE:3402546 5', mRNA sequence [BX843182]			BX843182
A_10_P042491	-4.2095	cuzd1	Xenopus laevis CUB and zona pellucida-like domains 1 (cuzd1), mRNA [NM_001112838]		100127260	NM_001112838	CUB and zona pellucida-like domains 1
A_10_P122169	-4.18827	prss3	Xenopus laevis protease, serine, 3 (prss3), mRNA [NM_001093803]		447093	NM_001093803	protease, serine, 3
A_10_P236353	-4.17806		Rep: Predicted protein - Nematostella vectensis (Starlet sea anemone), partial (6%) [TC457378]
A_10_P003329	-4.17364	gcg2	Xenopus laevis proglucagon II (gcg2), mRNA [NM_001086318]		379477	NM_001086318	proglucagon II
A_10_P008355	-4.16614	LOC494861	Xenopus laevis uncharacterized LOC494861 (LOC494861), mRNA [NM_001094685]		494861	NM_001094685	uncharacterized LOC494861
A_10_P247103	-4.15781
A_10_P090834	-4.14249		BP677231 Osada Taira anterior neuroectoderm (ANE) pCS105 cDNA library Xenopus laevis cDNA clone XL426d16ex 5', mRNA sequence [BP677231]			BP677231
A_10_P151123	-4.11417		Rep: Pinopsin - Gallus gallus (Chicken), partial (5%) [TC426378]
A_10_P005517	-4.11287	MGC80644	Xenopus laevis MGC80644 protein (MGC80644), mRNA [NM_001092274]		444170	NM_001092274	MGC80644 protein
A_10_P272102	-4.10991
A_10_P014594	-4.10308		BJ086196 NIBB Mochii normalized Xenopus tailbud library Xenopus laevis cDNA clone XL052f01 3', mRNA sequence [BJ086196]			BJ086196
A_10_P068137	-4.09615		AGENCOURT_11348073 NICHD_XGC_Tad2 Xenopus laevis cDNA clone IMAGE:6881534 5', mRNA sequence [CB208689]			CB208689
A_10_P023186	-4.06095
A_10_P020358	-4.05261		BX850408 Xenopus laevis unfertilized egg cDNA library Xenopus laevis cDNA clone IMAGp998B219018 ; IMAGE:3743156 5', mRNA sequence [BX850408]			BX850408
A_10_P013507	-4.04946		BJ046308 NIBB Mochii normalized Xenopus neurula library Xenopus laevis cDNA clone XL006p15 3', mRNA sequence [BJ046308]			BJ046308
A_10_P075910	-4.04603	serpini2	Xenopus laevis hypothetical LOC495389, mRNA (cDNA clone IMAGE:6939993), partial cds [BC084858]		495389	BC084858	serpin peptidase inhibitor, clade I (pancpin), member 2
A_10_P013613	-4.03973		BJ050057 NIBB Mochii normalized Xenopus neurula library Xenopus laevis cDNA clone XL023b18 3', mRNA sequence [BJ050057]			BJ050057
A_10_P055747	-4.02773	ctrb2	AGENCOURT_87402062 NICHD_XGC_panc Xenopus laevis cDNA clone IMAGE:8735571 3', mRNA sequence [EE307045]		444360	EE307045	chymotrypsinogen B2
A_10_P018158	-4.01289		AGENCOURT_8094900 NICHD XGC Emb4 Xenopus laevis cDNA clone IMAGE:5542230 5', mRNA sequence [BQ736348]			BQ736348
A_10_P242673	-3.9904		Rep: Lectin, mannose-binding, 1 - Xenopus tropicalis (Western clawed frog) (Silurana tropicalis), partial (30%) [TC459354]
A_10_P036121	-3.97648	astl	Xenopus laevis astacin-like metallo-endopeptidase (M12 family) (astl), mRNA [NM_001099877]		100101287	NM_001099877	astacin-like metallo-endopeptidase (M12 family)
A_10_P012413	-3.97093		dae04h09.y1 NICHD XGC Lu1 Xenopus laevis cDNA clone IMAGE:4633217 5', mRNA sequence [BG515405]			BG515405
A_10_P019668	-3.952		Rep: Ubiquitin specific peptidase 13 - Xenopus tropicalis (Western clawed frog) (Silurana tropicalis), partial (14%) [TC445999]
A_10_P015431	-3.95186		DC089701 Yamamoto [DC089701]			DC089701
A_10_P238153	-3.93423	cuzd1	Xenopus laevis CUB and zona pellucida-like domains 1 (cuzd1), mRNA [NM_001112838]		100127260	NM_001112838	CUB and zona pellucida-like domains 1
A_10_P136228	-3.91809	ctrb2	AGENCOURT_87402062 NICHD_XGC_panc Xenopus laevis cDNA clone IMAGE:8735571 3', mRNA sequence [EE307045]		444360	EE307045	chymotrypsinogen B2
A_10_P143593	-3.91699	ctsh	Xenopus laevis cathepsin H (ctsh), mRNA [NM_001097718]		100036949	NM_001097718	cathepsin H
A_10_P010292	-3.89519
A_10_P196133	-3.89453		Rep: MGC69071 protein - Xenopus laevis (African clawed frog), partial (51%) [TC443462]
A_10_P087515	-3.89309		AGENCOURT_90754724 NICHD_XGC_int_m Xenopus laevis cDNA clone IMAGE:8822244 5', mRNA sequence [EG567232]			EG567232
A_10_P026838	-3.89267	cnfn	AGENCOURT_39734576 NICHD_XGC_Te2N Xenopus laevis cDNA clone IMAGE:7765109 3', mRNA sequence [CX133479]		734849	CX133479	cornifelin
A_10_P167573	-3.88887
A_10_P105625	-3.87637		AGENCOURT_14146958 NICHD_XGC_Eye1 Xenopus laevis cDNA clone IMAGE:6947983 5', mRNA sequence [CD327101]			CD327101
A_10_P105125	-3.87081		DC117816 Yamamoto [DC117816]			DC117816
A_10_P003313	-3.86291	MGC64394	Xenopus laevis uncharacterized protein MGC64394 (MGC64394), mRNA [NM_001086308]		379467	NM_001086308	uncharacterized protein MGC64394
A_10_P007875	-3.84556	mycbp2	Xenopus laevis MYC binding protein 2, E3 ubiquitin protein ligase (mycbp2), mRNA [NM_001094294]		447587	NM_001094294	MYC binding protein 2, E3 ubiquitin protein ligase
A_10_P031416	-3.82874	csmd1	Xenopus laevis CUB and Sushi multiple domains 1 (csmd1), mRNA [NM_001114809]		100137671	NM_001114809	CUB and Sushi multiple domains 1
A_10_P063054	-3.82854	amer2	Xenopus laevis hypothetical protein LOC432119, mRNA (cDNA clone IMAGE:4755405), partial cds [BC072359]		432119	BC072359	APC membrane recruitment protein 2
A_10_P030501	-3.82735	prss2	Xenopus laevis protease, serine, 2 (trypsin 2) (prss2), mRNA [NM_001095641]		733345	NM_001095641	protease, serine, 2 (trypsin 2)
A_10_P041196	-3.82319	LOC100049750	Xenopus laevis uncharacterized LOC100049750 (LOC100049750), mRNA [NM_001098690]		100049750	NM_001098690	uncharacterized LOC100049750
A_10_P025984	-3.8138		AGENCOURT_19149250 NICHD_XGC_Te2 Xenopus laevis cDNA clone IMAGE:7207779 5', mRNA sequence [CK803843]			CK803843
A_10_P233773	-3.80761		AGENCOURT_74347452 NICHD_XGC_limb_m Xenopus laevis cDNA clone IMAGE:8536215 5', mRNA sequence [EB479929]			EB479929
A_10_P219448	-3.78896
A_10_P072195	-3.78153		AGENCOURT_19149250 NICHD_XGC_Te2 Xenopus laevis cDNA clone IMAGE:7207779 5', mRNA sequence [CK803843]			CK803843
A_10_P023500	-3.77754
A_10_P258582	-3.76475		Rep: Mucin - Xenopus tropicalis, partial (10%) [TC463960]
A_10_P107311	-3.76121		AGENCOURT_19149477 NICHD_XGC_Te2 Xenopus laevis cDNA clone IMAGE:7207913 5', mRNA sequence [CK803704]			CK803704
A_10_P070232	-3.72703	ptf1a	Xenopus laevis pancreas specific transcription factor, 1a (ptf1a), mRNA [NM_001174020]		100381084	NM_001174020	pancreas specific transcription factor, 1a
A_10_P014374	-3.69958		BJ081018 NIBB Mochii normalized Xenopus tailbud library Xenopus laevis cDNA clone XL070c05 3', mRNA sequence [BJ081018]			BJ081018
A_10_P196838	-3.68461		Rep: Tripartite motif protein 25 (Zinc finger protein 147) (Estrogen- responsive finger protein) (Efp) (RING finger protein 147). - Xenopus tropicalis, partial (24%) [TC443726]
A_10_P213653	-3.68161		Rep: Predicted protein - Physcomitrella patens subsp. patens, partial (15%) [TC449900]
A_10_P023194	-3.68121
A_10_P126624	-3.67619		AGENCOURT_87327735 NICHD_XGC_bone Xenopus laevis cDNA clone IMAGE:8739753 3', mRNA sequence [EE311519]			EE311519
A_10_P026380	-3.67135
A_10_P002059	-3.66863	pdia2	Xenopus laevis protein disulfide isomerase family A, member 2 (pdia2), mRNA [NM_001090179]		399040	NM_001090179	protein disulfide isomerase family A, member 2
A_10_P025626	-3.66378		AGENCOURT_18792743 NICHD_XGC_Te2N Xenopus laevis cDNA clone IMAGE:7204736 5', mRNA sequence [CK797954]			CK797954
A_10_P013685	-3.66264		BJ052519 NIBB Mochii normalized Xenopus neurula library Xenopus laevis cDNA clone XL041m04 3', mRNA sequence [BJ052519]			BJ052519
A_10_P027077	-3.65527	ins-a	Xenopus laevis insulin (ins-a), mRNA [NM_001085882]		378696	NM_001085882	insulin
A_10_P006932	-3.64344	pura	Xenopus laevis purine-rich element binding protein A (pura), mRNA [NM_001093440]		446744	NM_001093440	purine-rich element binding protein A
A_10_P072355	-3.64293
A_10_P211578	-3.62496		Rep: Ela3b-prov protein - Xenopus laevis (African clawed frog), partial (45%) [TC449102]
A_10_P174193	-3.62309		Rep: Chloroplast light harvesting protein isoform 5 - Karlodinium micrum (Dinoflagellate), partial (33%) [TC435436]
A_10_P015534	-3.62225		BJ634603 NIBB Mochii normalized Xenopus early gastrula library Xenopus laevis cDNA clone XL183h18 3', mRNA sequence [BJ634603]			BJ634603
A_10_P156243	-3.61782		Rep: zinc finger CCCH-type containing 12C - Gallus gallus, partial (25%) [TC428480]
A_10_P142518	-3.61768	mycbp2	Xenopus laevis MYC binding protein 2, E3 ubiquitin protein ligase (mycbp2), mRNA [NM_001094294]		447587	NM_001094294	MYC binding protein 2, E3 ubiquitin protein ligase
A_10_P195948	-3.59931		Rep: Pdgfb protein - Xenopus laevis (African clawed frog), complete [TC443395]
A_10_P015586	-3.59626		BJ636033 NIBB Mochii normalized Xenopus early gastrula library Xenopus laevis cDNA clone XL189b11 3', mRNA sequence [BJ636033]			BJ636033
A_10_P015500	-3.58745
A_10_P013737	-3.57787
A_10_P191993	-3.56885		Rep: Crisp2 protein - Xenopus tropicalis (Western clawed frog) (Silurana tropicalis), partial (74%) [TC441977]
A_10_P235438	-3.55992
A_10_P027163	-3.55652	inhbb	Xenopus laevis inhibin, beta B (inhbb), mRNA [NM_001090586]		399280	NM_001090586	inhibin, beta B
A_10_P163298	-3.55012
A_10_P041916	-3.54869	smad4.1	Xenopus laevis SMAD family member 4, gene 1 (smad4.1), mRNA [NM_001097067]		780764	NM_001097067	SMAD family member 4, gene 1
A_10_P165163	-3.54815
A_10_P273747	-3.54782		Rep: Elongation factor 1-alpha - Semibalanus balanoides (northern acorn barnacle), partial (84%) [TC468139]
A_10_P109799	-3.54743	sostdc1-b	Xenopus laevis cDNA clone IMAGE:6875302, partial cds [BC078598]		100381044	BC078598	sclerostin domain containing 1
A_10_P003744	-3.54463	MGC68522	Xenopus laevis uncharacterized protein MGC68522 (MGC68522), mRNA [NM_001086574]		379735	NM_001086574	uncharacterized protein MGC68522
A_10_P084630	-3.5397		AGENCOURT_81608235 NICHD_XGC_limb_m Xenopus laevis cDNA clone IMAGE:8532374 3', mRNA sequence [EC276674]			EC276674
A_10_P052899	-3.53386
A_10_P097173	-3.53328		DC050104 Osada Taira anterior endomesoderm (AEM) pCS105 cDNA library Xenopus laevis cDNA clone xlk144o22 5', mRNA sequence [DC050104]			DC050104
A_10_P082075	-3.52886		df57g07.x1 Xenopus laevis unfertilized egg cDNA library Xenopus laevis cDNA clone XENOPUS_SOURCE_ID:xlnneg002p13 3' similar to SW:MTRP_HUMAN Q15012 GOLGI 4-TRANSMEMBRANE SPANNING TRANSPORTER MTP ;, mRNA sequence [BE678921]			BE678921
A_10_P018265	-3.52611
A_10_P150983	-3.51669
A_10_P257532	-3.51235
A_10_P012558	-3.51154		dab76d05.x1 NICHD XGC Emb4 Xenopus laevis cDNA clone IMAGE:4202936 3', mRNA sequence [BG579744]			BG579744
A_10_P070172	-3.50953	sostdc1-a	Xenopus laevis sclerostin domain containing 1 (sostdc1-a), mRNA [NM_001087448]		386733	NM_001087448	sclerostin domain containing 1
A_10_P135918	-3.509		AGENCOURT_90753507 NICHD_XGC_int_m Xenopus laevis cDNA clone IMAGE:8820748 5', mRNA sequence [EG578435]			EG578435
A_10_P175853	-3.50778		Rep: DNA polymerase alpha catalytic subunit - Xenopus laevis (African clawed frog), partial (7%) [TC436086]
A_10_P058507	-3.50085		BJ083452 NIBB Mochii normalized Xenopus tailbud library Xenopus laevis cDNA clone XL085d14 3', mRNA sequence [BJ083452]			BJ083452
A_10_P003999	-3.49799	MGC68452	Xenopus laevis uncharacterized protein MGC68452 (MGC68452), mRNA [NM_001090149]		399023	NM_001090149	uncharacterized protein MGC68452
A_10_P012230	-3.49659
A_10_P131306	-3.49441
A_10_P011224	-3.48504
A_10_P033446	-3.48378	prf1	Xenopus laevis perforin 1 (pore forming protein) (prf1), mRNA [NM_001094912]		495232	NM_001094912	perforin 1 (pore forming protein)
A_10_P192133	-3.4814	MGC80644	Xenopus laevis MGC80644 protein (MGC80644), mRNA [NM_001092274]		444170	NM_001092274	MGC80644 protein
A_10_P262522	-3.47486
A_10_P024623	-3.46727		AGENCOURT_14237001 NICHD_XGC_Brn1 Xenopus laevis cDNA clone IMAGE:6956902 5', mRNA sequence [CD362310]			CD362310
A_10_P009281	-3.46461	tnfaip6	Xenopus laevis tumor necrosis factor, alpha-induced protein 6 (tnfaip6), mRNA [NM_001095445]		496285	NM_001095445	tumor necrosis factor, alpha-induced protein 6
A_10_P015851	-3.46172		BJ643085 NIBB Mochii normalized Xenopus early gastrula library Xenopus laevis cDNA clone XL215m07 3', mRNA sequence [BJ643085]			BJ643085
A_10_P010934	-3.4513
A_10_P122229	-3.4494
A_10_P211148	-3.44431
A_10_P011211	-3.44289
A_10_P010222	-3.44074
A_10_P273837	-3.43943	MGC154328	Xenopus laevis uncharacterized protein MGC154328 (MGC154328), mRNA [NM_001096839]		779217	NM_001096839	uncharacterized protein MGC154328
A_10_P017282	-3.43744		BP738400 Osada Taira anterior neuroectoderm (ANE) pCS105 cDNA library Xenopus laevis cDNA clone XL516f03ex 3', mRNA sequence [BP738400]			BP738400
A_10_P186858	-3.43296	lhx1	Xenopus laevis LIM homeobox 1 (lhx1), mRNA [NM_001090659]		399323	NM_001090659	LIM homeobox 1
A_10_P057472	-3.42068		AGENCOURT_10463613 NICHD XGC OO1 Xenopus laevis cDNA clone IMAGE:6637702 5', mRNA sequence [BU911662]			BU911662
A_10_P012299	-3.4168		dab10d09.x1 NICHD XGC Sp1 Xenopus laevis cDNA clone IMAGE:4174120 3', mRNA sequence [BG486024]			BG486024
A_10_P024561	-3.41185	hint2	AGENCOURT_14239657 NICHD_XGC_Eye1 Xenopus laevis cDNA clone IMAGE:6957467 3', mRNA sequence [CD361266]		414507	CD361266	histidine triad nucleotide binding protein 2
A_10_P013169	-3.40822		dac70a09.x1 RIKEN Xenopus egg Xenopus laevis cDNA clone IMAGE:4435121 3', mRNA sequence [BI448854]			BI448854
A_10_P054444	-3.4		za39h02.x1 Xenopus EST library Xenopus laevis cDNA clone za39h02 5', mRNA sequence [AW158321]			AW158321
A_10_P172668	-3.39964		Rep: Glutathione peroxidase famly protein - Roseobacter sp. AzwK-3b, partial (7%) [TC434874]
(+)E1A_r60_a107	-3.39621
A_10_P245438	-3.39523
A_10_P010201	-3.39187
A_10_P058087	-3.38933		zb06d11.x50 Xenopus EST library Xenopus laevis cDNA clone zb06d11 5', mRNA sequence [AW159742]			AW159742
A_10_P080045	-3.38376		XLTCP098 Cornea-lens transdifferentiation library Xenopus laevis cDNA clone P098 5', mRNA sequence [DV034357]			DV034357
A_10_P235968	-3.38303		AGENCOURT_15596553 NICHD_XGC_Eye1 Xenopus laevis cDNA clone IMAGE:7019774 5', mRNA sequence [CF548346]			CF548346
A_10_P251662	-3.38275		Rep: Trypsin precursor - Xenopus laevis (African clawed frog), partial (30%) [TC462019]
A_10_P037471	-3.37564	LOC100036929	Xenopus laevis uncharacterized LOC100036929 (LOC100036929), mRNA [NM_001097700]		100036929	NM_001097700	uncharacterized LOC100036929
A_10_P171563	-3.3687	meis3-a	Xenopus laevis Meis homeobox 3 (meis3-a), mRNA [NM_001088397]		398093	NM_001088397	Meis homeobox 3
A_10_P233848	-3.36794		Rep: Guanylate cyclase soluble subunit alpha-2 (EC 4.6.1.2) (GCS-alpha-2). - Xenopus tropicalis, partial (3%) [TC456571]
A_10_P143978	-3.36756	atp4b	Xenopus laevis ATPase, H+/K+ exchanging, beta polypeptide (atp4b), mRNA [NM_001086300]		379459	NM_001086300	ATPase, H+/K+ exchanging, beta polypeptide
A_10_P025323	-3.3638
A_10_P057707	-3.35923		DC135483 Yamamoto [DC135483]			DC135483
A_10_P186003	-3.35904		Rep: Si:dkey-145p14.5 protein - Danio rerio (Zebrafish) (Brachydanio rerio), partial (18%) [TC439835]
A_10_P011400	-3.35868
A_10_P022974	-3.35162
A_10_P251177	-3.34712		Rep: MGC83946 protein - Xenopus laevis (African clawed frog), complete [TC461883]
A_10_P013460	-3.3455		BJ045207 NIBB Mochii normalized Xenopus neurula library Xenopus laevis cDNA clone XL003g14 3', mRNA sequence [BJ045207]			BJ045207
A_10_P008405	-3.34478	slc12a5	Xenopus laevis cDNA clone IMAGE:6946797, containing frame-shift errors [BC084113]		100380948	BC084113	solute carrier family 12 (potassium/chloride transporter), member 5
A_10_P058987	-3.3363		AGENCOURT_26186102 Blumberg_Cho Xenopus laevis cDNA clone IMAGE:7297087 5', mRNA sequence [CO384583]			CO384583
A_10_P040781	-3.33382	MGC154328	Xenopus laevis uncharacterized protein MGC154328 (MGC154328), mRNA [NM_001096839]		779217	NM_001096839	uncharacterized protein MGC154328
A_10_P002894	-3.31808	g6pc	Xenopus laevis glucose-6-phosphatase, catalytic subunit (g6pc), mRNA [NM_001086134]		379290	NM_001086134	glucose-6-phosphatase, catalytic subunit
A_10_P011322	-3.31452
A_10_P026868	-3.30811		AGENCOURT_39737597 NICHD_XGC_Te2N Xenopus laevis cDNA clone IMAGE:7764290 5', mRNA sequence [CX134273]			CX134273
A_10_P016829	-3.30408		BP710041 Osada Taira anterior neuroectoderm (ANE) pCS105 cDNA library Xenopus laevis cDNA clone XL409a18ex 5', mRNA sequence [BP710041]			BP710041
A_10_P076380	-3.30238		AGENCOURT_18788858 NICHD_XGC_Te2N Xenopus laevis cDNA clone IMAGE:7206445 5', mRNA sequence [CK798642]			CK798642
A_10_P026484	-3.30192
A_10_P065299	-3.29546		AGENCOURT_10125055 NICHD_XGC_Kid1 Xenopus laevis cDNA clone IMAGE:4030643 5', mRNA sequence [BU903278]			BU903278
A_10_P051104	-3.29514	cela3a	Xenopus laevis hypothetical protein LOC443664, mRNA (cDNA clone IMAGE:5507018), partial cds [BC073562]		443664	BC073562	chymotrypsin-like elastase family, member 3A
A_10_P097133	-3.29087		DC061354 Osada Taira anterior endomesoderm (AEM) pCS105 cDNA library Xenopus laevis cDNA clone xlk80d21 5', mRNA sequence [DC061354]			DC061354
A_10_P015303	-3.28913		BJ628734 NIBB Mochii normalized Xenopus early gastrula library Xenopus laevis cDNA clone XL158g08 3', mRNA sequence [BJ628734]			BJ628734
A_10_P001839	-3.28684		BX852719 Harland stage 19-23 Xenopus laevis cDNA clone IMAGp998A107823 ; IMAGE:3200145 5', mRNA sequence [BX852719]			BX852719
A_10_P011584	-3.28631		BJ091131 NIBB Mochii normalized Xenopus tailbud library Xenopus laevis cDNA clone XL094d17 3', mRNA sequence [BJ091131]			BJ091131
A_10_P026419	-3.28205
A_10_P125654	-3.27836
A_10_P005818	-3.27759	MGC82982	Xenopus laevis MGC82982 protein (MGC82982), mRNA [NM_001092513]		444411	NM_001092513	MGC82982 protein
A_10_P232523	-3.27507		Rep: Transmembrane channel-like protein 6 (Epidermodysplasia verruciformis protein 1) (Protein LAK-4). - Danio rerio, partial (5%) [TC456161]
A_10_P012843	-3.27229		dac37f10.x1 NICHD XGC He1 Xenopus laevis cDNA clone IMAGE:4409250 3', mRNA sequence [BG885208]			BG885208
A_10_P021554	-3.26681		AGENCOURT_11279096 Wellcome [CA981383]			CA981383
A_10_P015015	-3.26496		DC009181 Osada Taira anterior endomesoderm (AEM) pCS105 cDNA library Xenopus laevis cDNA clone rxlk120k15 3', mRNA sequence [DC009181]			DC009181
A_10_P268962	-3.26009		Rep: xin actin-binding repeat containing 1 - Xenopus tropicalis, partial (10%) [TC466856]
A_10_P091494	-3.25637		AGENCOURT_87455378 NICHD_XGC_bone Xenopus laevis cDNA clone IMAGE:8740388 3', mRNA sequence [EE313479]			EE313479
A_10_P051749	-3.25155		BX849138 NICHD_XGC_Li1 Xenopus laevis cDNA clone IMAGp998A158291 ; IMAGE:3397526 5', mRNA sequence [BX849138]			BX849138
A_10_P025536	-3.24756
A_10_P010733	-3.24693
A_10_P131096	-3.24463
A_10_P120889	-3.24376
A_10_P013530	-3.23681		BJ047000 NIBB Mochii normalized Xenopus neurula library Xenopus laevis cDNA clone XL015c17 3', mRNA sequence [BJ047000]			BJ047000
A_10_P095343	-3.23372		AGENCOURT_15567983 NICHD_XGC_Kid1 Xenopus laevis cDNA clone IMAGE:7008819 5', mRNA sequence [CF547576]			CF547576
A_10_P221833	-3.2335		Rep: Protein Wnt - Xenopus laevis (African clawed frog), partial (33%) [TC452733]
A_10_P031078	-3.23227	six6	Xenopus laevis SIX homeobox 6 (six6), mRNA [NM_001088464]		398128	NM_001088464	SIX homeobox 6
A_10_P188763	-3.23134
A_10_P057408	-3.22952
A_10_P121564	-3.2216		AGENCOURT_15213907 NICHD_XGC_Emb4 Xenopus laevis cDNA clone IMAGE:4970405 5', mRNA sequence [CF289266]			CF289266
A_10_P236718	-3.21853
A_10_P067362	-3.21852	igf1	Xenopus laevis insulin-like growth factor 1 (somatomedin C) (igf1), mRNA [NM_001163393]		378699	NM_001163393	insulin-like growth factor 1 (somatomedin C)
A_10_P186713	-3.21791		Rep: TNF receptor-associated factor 2 (Tumor necrosis factor type 2 receptor-associated protein 3). - Xenopus tropicalis, partial (7%) [TC440063]
A_10_P000532	-3.21495	myl4	Xenopus laevis myosin, light chain 4, alkali; atrial, embryonic (myl4), mRNA [NM_001085756]		373844	NM_001085756	myosin, light chain 4, alkali; atrial, embryonic
A_10_P007998	-3.21032	tyw3	Xenopus laevis tRNA-yW synthesizing protein 3 homolog (tyw3), mRNA [NM_001094384]		447714	NM_001094384	tRNA-yW synthesizing protein 3 homolog
A_10_P002043	-3.20705	sst	Xenopus laevis somatostatin (sst), mRNA [NM_001089250]		398676	NM_001089250	somatostatin
A_10_P107416	-3.20583		AGENCOURT_39735169 NICHD_XGC_Te2N Xenopus laevis cDNA clone IMAGE:7765147 3', mRNA sequence [CX133321]			CX133321
A_10_P013151	-3.20461		dac72g02.x1 RIKEN Xenopus egg Xenopus laevis cDNA clone IMAGE:4435755 3', mRNA sequence [BI448195]			BI448195
A_10_P096483	-3.20353		DC044705 Osada Taira anterior endomesoderm (AEM) pCS105 cDNA library Xenopus laevis cDNA clone xlk128f05 5', mRNA sequence [DC044705]			DC044705
A_10_P251892	-3.2028		Rep: MGC69416 protein - Xenopus tropicalis (Western clawed frog) (Silurana tropicalis), partial (12%) [TC462074]
A_10_P084850	-3.20156		AGENCOURT_13318414 NICHD_XGC_Tad1 Xenopus laevis cDNA clone IMAGE:6878924 3', mRNA sequence [CB560168]			CB560168
A_10_P068372	-3.18881		AGENCOURT_11282597 NICHD XGC Emb1 Xenopus laevis cDNA clone IMAGE:6864352 5', mRNA sequence [CA987659]			CA987659
A_10_P017333	-3.1877		BP741008 Osada Taira anterior neuroectoderm (ANE) pCS105 cDNA library Xenopus laevis cDNA clone XL496j02ex 3', mRNA sequence [BP741008]			BP741008
A_10_P016415	-3.18506	LOC100127246	Xenopus laevis purinergic receptor P2Y, G-protein coupled, 11-like (LOC100127246), mRNA [NM_001112827]		100127246	NM_001112827	purinergic receptor P2Y, G-protein coupled, 11-like
A_10_P023403	-3.18407		Rep: Lectin, mannose-binding, 1 - Xenopus tropicalis (Western clawed frog) (Silurana tropicalis), partial (36%) [TC441772]
A_10_P270732	-3.18089
A_10_P010205	-3.17354
A_10_P025492	-3.17264
A_10_P233463	-3.16759
A_10_P208088	-3.16735		Rep: WD repeat protein SAZD (Transducin beta-like 3 protein). - Xenopus tropicalis, partial (8%) [TC447907]
A_10_P010448	-3.16733
A_10_P000461	-3.16601	nkx2-1	Xenopus laevis NK2 homeobox 1 (nkx2-1), mRNA [NM_001085624]		373626	NM_001085624	NK2 homeobox 1
A_10_P002342	-3.16139	c6.2	Xenopus laevis complement component 6, gene 2 (c6.2), mRNA [NM_001085970]		379126	NM_001085970	complement component 6, gene 2
A_10_P036587	-3.15752	LOC100037107	Xenopus laevis uncharacterized LOC100037107 (LOC100037107), mRNA [NM_001097821]		100037107	NM_001097821	uncharacterized LOC100037107
A_10_P012779	-3.15641
A_10_P001373	-3.15556
A_10_P026456	-3.15261
A_10_P020373	-3.15226		BX850563 NICHD_XGC_Eye1 Xenopus laevis cDNA clone IMAGp998E0810591 ; IMAGE:4743535 5', mRNA sequence [BX850563]			BX850563
A_10_P025009	-3.14936		AGENCOURT_15211115 NICHD_XGC_Emb4 Xenopus laevis cDNA clone IMAGE:4970907 5', mRNA sequence [CF289671]			CF289671
A_10_P222263	-3.14011		Rep: Notch ligand X-Delta-2 - Xenopus laevis (African clawed frog), partial (24%) [TC452886]
A_10_P067607	-3.13733	npm3	AGENCOURT_10230384 NICHD XGC Ov1 Xenopus laevis cDNA clone IMAGE:6316141 5', mRNA sequence [BU899520]		447096	BU899520	nucleophosmin/nucleoplasmin 3
A_10_P150323	-3.13601	astl	Xenopus laevis astacin-like metallo-endopeptidase (M12 family) (astl), mRNA [NM_001099877]		100101287	NM_001099877	astacin-like metallo-endopeptidase (M12 family)
A_10_P207133	-3.1335		Rep: TSC22 domain family protein 2 (TSC22-related-inducible leucine zipper protein 4). - Xenopus tropicalis, partial (25%) [TC447580]
A_10_P091904	-3.13325		AGENCOURT_90011715 NICHD_XGC_int_m Xenopus laevis cDNA clone IMAGE:8821156 5', mRNA sequence [EG569723]			EG569723
A_10_P250732	-3.13227		Rep: AGAP007071-PA - Anopheles gambiae str. PEST, partial (3%) [TC461752]
A_10_P052544	-3.13161		AGENCOURT_73758957 NICHD_XGC_sple_PHA Xenopus laevis cDNA clone IMAGE:8464772 3', mRNA sequence [EB477886]			EB477886
A_10_P015135	-3.13039		BJ617956 NIBB Mochii normalized Xenopus early gastrula library Xenopus laevis cDNA clone XL183a24 5', mRNA sequence [BJ617956]			BJ617956
A_10_P020223	-3.12978		BX849034 NICHD_XGC_Emb1 Xenopus laevis cDNA clone IMAGp998F0814210 ; IMAGE:6635720 5', mRNA sequence [BX849034]			BX849034
A_10_P245963	-3.12731		Rep: LOC779512 protein - Xenopus tropicalis (Western clawed frog) (Silurana tropicalis), partial (6%) [TC460359]
A_10_P013505	-3.1208		BJ046282 NIBB Mochii normalized Xenopus neurula library Xenopus laevis cDNA clone XL006o03 3', mRNA sequence [BJ046282]			BJ046282
A_10_P025653	-3.11772		AGENCOURT_18788256 NICHD_XGC_Te2N Xenopus laevis cDNA clone IMAGE:7205173 5', mRNA sequence [CK798209]			CK798209
A_10_P108266	-3.11691		BJ085182 NIBB Mochii normalized Xenopus tailbud library Xenopus laevis cDNA clone XL105b24 3', mRNA sequence [BJ085182]			BJ085182
A_10_P015983	-3.11628
A_10_P012304	-3.11564
A_10_P022838	-3.11367
A_10_P153768	-3.11364		Rep: Sf3a2-prov protein - Xenopus laevis (African clawed frog), partial (46%) [TC427033]
A_10_P021374	-3.11357	rnf7	AGENCOURT_10764119 Wellcome [CA973402]		414491	CA973402	ring finger protein 7
A_10_P011725	-3.11133
A_10_P003210	-3.11098	pck1	Xenopus laevis phosphoenolpyruvate carboxykinase 1, cytosolic (pck1), mRNA [NM_001086683]		379844	NM_001086683	phosphoenolpyruvate carboxykinase 1, cytosolic
A_10_P001806	-3.10995
A_10_P015940	-3.10811		dai44g09.x1 NICHD XGC Sp1 Xenopus laevis cDNA clone IMAGE:4964561 3' similar to TR:Q9ULG9 Q9ULG9 KIAA1251 PROTEIN ;, mRNA sequence [BM179429]			BM179429
A_10_P161363	-3.10796
A_10_P272467	-3.10477
A_10_P106120	-3.10056		NISC_mo07e12.x1 Soares NXEG Xenopus laevis cDNA clone IMAGE:5162614 3', mRNA sequence [BQ398437]			BQ398437
A_10_P243908	-3.0995
A_10_P074630	-3.0978	telo2	Xenopus laevis Telomere length regulation protein TEL2 homolog, mRNA (cDNA clone IMAGE:5156087), partial cds [BC073072]		443621	BC073072	telomere maintenance 2
A_10_P000060	-3.09641	zic5	Xenopus laevis Zic family member 5 (zic5), mRNA [NM_001085657]		373661	NM_001085657	Zic family member 5
A_10_P117921	-3.09312		BJ637446 NIBB Mochii normalized Xenopus early gastrula library Xenopus laevis cDNA clone XL194g23 3', mRNA sequence [BJ637446]			BJ637446
A_10_P020308	-3.09311		BX849887 NICHD_XGC_Li1 Xenopus laevis cDNA clone IMAGp998K1811318 ; IMAGE:5129993 5', mRNA sequence [BX849887]			BX849887
A_10_P024045	-3.08969
A_10_P269982	-3.08705		Rep: Homolog of Homo sapiens "Histone 2, H2be - Takifugu rubripes, partial (8%) [TC467146]
A_10_P108721	-3.08704	fcgr1a	Xenopus laevis hypothetical protein LOC779023, mRNA (cDNA clone IMAGE:5511380), partial cds [BC078058]		779023	BC078058	Fc fragment of IgG, high affinity Ia, receptor (CD64)
A_10_P093964	-3.08416		AGENCOURT_10207231 NICHD XGC Ov1 Xenopus laevis cDNA clone IMAGE:6317797 5', mRNA sequence [BU900926]			BU900926
A_10_P124424	-3.08373		NISC_mo06d06.x1 Soares NXEG Xenopus laevis cDNA clone IMAGE:5162531 3', mRNA sequence [BQ398310]			BQ398310
A_10_P010886	-3.08257		BX853255 NICHD_XGC_Lu1 Xenopus laevis cDNA clone IMAGp998J199325 ; IMAGE:4056690 5', mRNA sequence [BX853255]			BX853255
A_10_P267097	-3.08066
A_10_P037301	-3.07896	dhh-b	Xenopus laevis desert hedgehog (dhh-b), mRNA [NM_001085792]		378539	NM_001085792	desert hedgehog
A_10_P018070	-3.07347		AGENCOURT_8150163 NICHD XGC Emb4 Xenopus laevis cDNA clone IMAGE:5571574 5', mRNA sequence [BQ734942]			BQ734942
A_10_P085250	-3.07244		AGENCOURT_89911475 NICHD_XGC_int_m Xenopus laevis cDNA clone IMAGE:8824591 5', mRNA sequence [EG583930]			EG583930
A_10_P048671	-3.07194	muc19	Xenopus laevis mucin B.1 consensus repeat mRNA [M83821]		378670	M83821	mucin 19, oligomeric
A_10_P068227	-3.0662		AGENCOURT_11247159 NICHD_XGC_Tad2 Xenopus laevis cDNA clone IMAGE:6874784 5', mRNA sequence [CB199736]			CB199736
A_10_P009419	-3.06529		Xenopus laevis cDNA clone IMAGE:5514994 [BC089168]			BC089168
A_10_P039216	-3.06413	xenu1a-a	Xenopus laevis glutamate receptor subunit U1a-like (xenu1a-a), mRNA [NM_001085760]		378489	NM_001085760	glutamate receptor subunit U1a-like
A_10_P097068	-3.06281		DC052343 Osada Taira anterior endomesoderm (AEM) pCS105 cDNA library Xenopus laevis cDNA clone xlk151p17 5', mRNA sequence [DC052343]			DC052343
A_10_P268837	-3.06202		Rep: Clta protein - Xenopus laevis (African clawed frog), partial (72%) [TC466821]
A_10_P035236	-3.06167	LOC100037184	Xenopus laevis uncharacterized LOC100037184 (LOC100037184), mRNA [NM_001097876]		100037184	NM_001097876	uncharacterized LOC100037184
A_10_P015388	-3.05513		BJ630546 NIBB Mochii normalized Xenopus early gastrula library Xenopus laevis cDNA clone XL165l03 3', mRNA sequence [BJ630546]			BJ630546
A_10_P026473	-3.05314		AGENCOURT_26179357 Blumberg_Cho Xenopus laevis cDNA clone IMAGE:7299571 5', mRNA sequence [CO388592]			CO388592
A_10_P244398	-3.05289	gas6	Xenopus laevis growth arrest-specific 6 (gas6), mRNA [NM_001089688]		398776	NM_001089688	growth arrest-specific 6
A_10_P024981	-3.04965
A_10_P077635	-3.04913		AGENCOURT_11347963 NICHD_XGC_Tad1 Xenopus laevis cDNA clone IMAGE:6879966 5', mRNA sequence [CB207554]			CB207554
A_10_P015894	-3.04759		BJ644164 NIBB Mochii normalized Xenopus early gastrula library Xenopus laevis cDNA clone XL219l07 3', mRNA sequence [BJ644164]			BJ644164
A_10_P000607	-3.04544	tbx1-a	Xenopus laevis T-box 1 (tbx1-a), mRNA [NM_001090445]		399188	NM_001090445	T-box 1
A_10_P020007	-3.04488		BX846824 NICHD_XGC_Sp1 Xenopus laevis cDNA clone IMAGp998H129478 ; IMAGE:4175291 5', mRNA sequence [BX846824]			BX846824
A_10_P021650	-3.04344	dynll2	AGENCOURT_11240488 Wellcome [CA982548]		496257	CA982548	dynein, light chain, LC8-type 2
A_10_P011722	-3.04269		BX848780 NICHD_XGC_Lu1 Xenopus laevis cDNA clone IMAGp998I079327 ; IMAGE:4057422 5', mRNA sequence [BX848780]			BX848780
A_10_P209128	-3.04134		Rep: MGC80200 protein - Xenopus laevis (African clawed frog), partial (3%) [TC448215]
A_10_P014727	-3.03677		BJ089363 NIBB Mochii normalized Xenopus tailbud library Xenopus laevis cDNA clone XL098e23 3', mRNA sequence [BJ089363]			BJ089363
A_10_P025347	-3.03669
A_10_P046876	-3.03652	ctsh	Xenopus laevis cathepsin H (ctsh), mRNA [NM_001097718]		100036949	NM_001097718	cathepsin H
A_10_P024711	-3.03547		AGENCOURT_14390949 NICHD_XGC_Eye1 Xenopus laevis cDNA clone IMAGE:6948196 3', mRNA sequence [CD519894]			CD519894
A_10_P007566	-3.03528	h2-ea	Xenopus laevis major histocompatibility complex, class II, DR alpha (h2-ea), mRNA [NM_001096778]		779152	NM_001096778	major histocompatibility complex, class II, DR alpha
A_10_P002723	-3.03476	uncx	Xenopus laevis UNC homeobox (uncx), mRNA [NM_001087173]		380334	NM_001087173	UNC homeobox
A_10_P247538	-3.03284
A_10_P011578	-3.03204
A_10_P055029	-3.03091		za99d10.x50 Xenopus EST library Xenopus laevis cDNA clone za99d10 5', mRNA sequence [AW159453]			AW159453
A_10_P023209	-3.02663
A_10_P010791	-3.02237		BJ091745 NIBB Mochii normalized Xenopus tailbud library Xenopus laevis cDNA clone XL101f20 3', mRNA sequence [BJ091745]			BJ091745
A_10_P015787	-3.01994		BJ641144 NIBB Mochii normalized Xenopus early gastrula library Xenopus laevis cDNA clone XL209b12 3', mRNA sequence [BJ641144]			BJ641144
A_10_P021686	-3.01923		AGENCOURT_11279903 Wellcome [CA982874]			CA982874
A_10_P084780	-3.01731		AGENCOURT_73529486 NICHD_XGC_sple_PHA Xenopus laevis cDNA clone IMAGE:8463686 3', mRNA sequence [EB472160]			EB472160
A_10_P151684	-3.01506	LOC100158288	Xenopus laevis uncharacterized LOC100158288 (LOC100158288), mRNA [NM_001127745]		100158288	NM_001127745	uncharacterized LOC100158288
A_10_P244743	-3.00693	post.2	Xenopus laevis posterior protein, gene 2 (post.2), mRNA [NM_001101781]		397964	NM_001101781	posterior protein, gene 2
A_10_P012697	-2.99453		daf62a09.x1 NICHD XGC Eye1 Xenopus laevis cDNA clone IMAGE:4743064 3', mRNA sequence [BG811343]			BG811343
A_10_P197058	-2.99442
A_10_P013769	-2.99434		BJ055556 NIBB Mochii normalized Xenopus neurula library Xenopus laevis cDNA clone XL009p19 3', mRNA sequence [BJ055556]			BJ055556
A_10_P138013	-2.99433	tra	Xenopus laevis clone D8 T-cell receptor alpha mRNA, partial cds [AF440809]		398386	AF440809	T cell receptor alpha locus
A_10_P024855	-2.99332		AGENCOURT_15207017 NICHD_XGC_Sp1 Xenopus laevis cDNA clone IMAGE:5506990 5', mRNA sequence [CF284427]			CF284427
A_10_P043211	-2.99295	LOC100036877	Xenopus laevis uncharacterized LOC100036877 (LOC100036877), mRNA [NM_001097658]		100036877	NM_001097658	uncharacterized LOC100036877
A_10_P013992	-2.99293		BJ068590 NIBB Mochii normalized Xenopus tailbud library Xenopus laevis cDNA clone XL107c11 5', mRNA sequence [BJ068590]			BJ068590
A_10_P083635	-2.99274		AGENCOURT_71292013 NICHD_XGC_Ov1 Xenopus laevis cDNA clone IMAGE:8328878 3', mRNA sequence [DY574847]			DY574847
A_10_P248378	-2.99171		Rep: ORF2 - Platemys spixii, partial (12%) [TC461057]
A_10_P136013	-2.98886		Xenopus laevis brain-derived neurotrophic factor (BDNF) mRNA, exon 5 and 5' UTR, alternatively spliced [EU363498]			EU363498
A_10_P022586	-2.98791
A_10_P017663	-2.98781
A_10_P099551	-2.98727		DC120397 Yamamoto [DC120397]			DC120397
A_10_P019897	-2.98486		BX845723 NICHD_XGC_Sp1 Xenopus laevis cDNA clone IMAGp998F1510938 ; IMAGE:4964366 5', mRNA sequence [BX845723]			BX845723
A_10_P259938	-2.98097
A_10_P026127	-2.97996		Rep: Extracellular superoxide dismutase [Cu-Zn] precursor (EC 1.15.1.1) (EC-SOD). - Xenopus tropicalis, partial (94%) [TC433887]
A_10_P280292	-2.97805		Rep: ATP-citrate synthase (EC 2.3.3.8) (ATP-citrate (pro-S-)-lyase) (Citrate cleavage enzyme). - Xenopus tropicalis, partial (3%) [TC469744]
A_10_P075468	-2.97708		AGENCOURT_78603703 NICHD_XGC_limb Xenopus laevis cDNA clone IMAGE:8637811 5', mRNA sequence [EB731074]			EB731074
A_10_P016895	-2.97525
A_10_P210138	-2.97262
A_10_P014353	-2.97235		BJ080566 NIBB Mochii normalized Xenopus tailbud library Xenopus laevis cDNA clone XL068e12 3', mRNA sequence [BJ080566]			BJ080566
A_10_P018262	-2.9711
A_10_P081705	-2.96709		da06a10.x1 Xenopus laevis oocyte Xenopus laevis cDNA clone XENOPUS_SOURCE_ID:xlnoc002e19 3', mRNA sequence [AW198764]			AW198764
A_10_P043087	-2.9668	LOC495373	Xenopus laevis uncharacterized LOC495373 (LOC495373), mRNA [NM_001095035]		495373	NM_001095035	uncharacterized LOC495373
A_10_P189078	-2.96638	tfcp2l1-a	Xenopus laevis transcription factor CP2-like 1 (tfcp2l1-a), mRNA [NM_001086908]		380069	NM_001086908	transcription factor CP2-like 1
A_10_P221008	-2.95862	LOC495248	Xenopus laevis uncharacterized LOC495248 (LOC495248), mRNA [NM_001094926]		495248	NM_001094926	uncharacterized LOC495248
A_10_P091359	-2.95792		AGENCOURT_82913635 NICHD_XGC_tail_m Xenopus laevis cDNA clone IMAGE:8542768 3', mRNA sequence [EE297174]			EE297174
A_10_P098906	-2.95571		DC119588 Yamamoto [DC119588]			DC119588
A_10_P015032	-2.95442		BJ100234 NIBB Mochii normalized Xenopus early gastrula library Xenopus laevis cDNA clone XL173o20 3', mRNA sequence [BJ100234]			BJ100234
A_10_P016731	-2.95191		BP705989 Osada Taira anterior neuroectoderm (ANE) pCS105 cDNA library Xenopus laevis cDNA clone XL516i06ex 5', mRNA sequence [BP705989]			BP705989
A_10_P011293	-2.94513
A_10_P161033	-2.94257
A_10_P235103	-2.94114	astl	Xenopus laevis astacin-like metallo-endopeptidase (M12 family) (astl), mRNA [NM_001099877]		100101287	NM_001099877	astacin-like metallo-endopeptidase (M12 family)
A_10_P126489	-2.94081		AGENCOURT_81584664 NICHD_XGC_tail_m Xenopus laevis cDNA clone IMAGE:8542153 3', mRNA sequence [EC275485]			EC275485
A_10_P017527	-2.94053		NISC_mo08b09.x1 Soares NXEG Xenopus laevis cDNA clone IMAGE:5162465 3', mRNA sequence [BQ398490]			BQ398490
A_10_P025208	-2.93798		AGENCOURT_15594782 NICHD_XGC_Eye1 Xenopus laevis cDNA clone IMAGE:7020116 5', mRNA sequence [CF548039]			CF548039
A_10_P246918	-2.93603
A_10_P090015	-2.93559		X.laevis immunoglobulin heavy chain variable region (VDJ) [X61333]			X61333
A_10_P111321	-2.93198		Rep: Polyprotein - Oryza sativa subsp. japonica (Rice), partial (10%) [TC440381]
A_10_P038896	-2.92979	mboat1	Xenopus laevis membrane bound O-acyltransferase domain containing 1 (mboat1), mRNA [NM_001097001]		779383	NM_001097001	membrane bound O-acyltransferase domain containing 1
A_10_P070107	-2.92922		AGENCOURT_72766386 NICHD_XGC_sple_PHA Xenopus laevis cDNA clone IMAGE:8463109 3', mRNA sequence [EB471693]			EB471693
A_10_P015013	-2.92876		BJ098976 NIBB Mochii normalized Xenopus early gastrula library Xenopus laevis cDNA clone XL148l03 3', mRNA sequence [BJ098976]			BJ098976
A_10_P010588	-2.92717
A_10_P014660	-2.92695
A_10_P085805	-2.92683		AGENCOURT_78534024 NICHD_XGC_thy Xenopus laevis cDNA clone IMAGE:8549053 3', mRNA sequence [EB738513]			EB738513
A_10_P004008	-2.92652	hoxd10	Xenopus laevis homeobox D10 (hoxd10), mRNA [NM_001090166]		399032	NM_001090166	homeobox D10
A_10_P207868	-2.9258
A_10_P017023	-2.9246		BP721576 Osada Taira anterior neuroectoderm (ANE) pCS105 cDNA library Xenopus laevis cDNA clone XL404b07ex 3', mRNA sequence [BP721576]			BP721576
A_10_P014970	-2.92406		BJ097551 NIBB Mochii normalized Xenopus early gastrula library Xenopus laevis cDNA clone XL142c09 3', mRNA sequence [BJ097551]			BJ097551
A_10_P115251	-2.92372
A_10_P026070	-2.92365
A_10_P018347	-2.92246
A_10_P129982	-2.9216		AGENCOURT_31519028 NICHD_XGC_Te2 Xenopus laevis cDNA clone IMAGE:7391189 3', mRNA sequence [CV116099]			CV116099
A_10_P275297	-2.91742		Rep: LOC733175 protein - Xenopus laevis (African clawed frog), partial (3%) [TC468511]
A_10_P098851	-2.91741		DC067000 Yamamoto [DC067000]			DC067000
A_10_P000189	-2.91613	gcm2	Xenopus laevis glial cells missing homolog 2 (gcm2), mRNA [NM_001095543]		496398	NM_001095543	glial cells missing homolog 2
A_10_P276997	-2.9161		Rep: ORF2 - Platemys spixii, partial (8%) [TC468937]
A_10_P171388	-2.91507		Rep: CCR4-NOT transcription complex subunit 10-A - Xenopus laevis (African clawed frog), partial (13%) [TC434428]
A_10_P196498	-2.91487		AGENCOURT_22003057 NICHD_XGC_Te2 Xenopus laevis cDNA clone IMAGE:7208084 3', mRNA sequence [CN328259]			CN328259
A_10_P046996	-2.90989	xp8	Xenopus laevis Xp8 protein (xp8), mRNA [NM_001088204]		397991	NM_001088204	Xp8 protein
A_10_P010094	-2.90977
A_10_P090769	-2.90885		AGENCOURT_73529377 NICHD_XGC_sple_PHA Xenopus laevis cDNA clone IMAGE:8463545 3', mRNA sequence [EB481227]			EB481227
A_10_P010091	-2.90634
A_10_P036116	-2.90495	dcaf15	Xenopus laevis DDB1 and CUL4 associated factor 15 (dcaf15), mRNA [NM_001097806]		100037083	NM_001097806	DDB1 and CUL4 associated factor 15
A_10_P275692	-2.90433
A_10_P049639	-2.90395		daa36a05.y1 NICHD XGC Lu1 Xenopus laevis cDNA clone IMAGE:4058025 5', mRNA sequence [BG234030]			BG234030
A_10_P013412	-2.90189		BJ043552 NIBB Mochii normalized Xenopus neurula library Xenopus laevis cDNA clone XL010d19 3', mRNA sequence [BJ043552]			BJ043552
A_10_P075363	-2.90034		AGENCOURT_89900498 NICHD_XGC_int_m Xenopus laevis cDNA clone IMAGE:8825439 5', mRNA sequence [EG574564]			EG574564
A_10_P185808	-2.89692	aqp1	Xenopus laevis aquaporin 1 (Colton blood group) (aqp1), mRNA [NM_001091922]		443817	NM_001091922	aquaporin 1 (Colton blood group)
A_10_P022761	-2.89653
A_10_P135243	-2.89636
A_10_P120909	-2.88943		BJ096386 NIBB Mochii normalized Xenopus early gastrula library Xenopus laevis cDNA clone XL153m04 5', mRNA sequence [BJ096386]			BJ096386
A_10_P134428	-2.88884		AGENCOURT_13042526 NICHD_XGC_Te1 Xenopus laevis cDNA clone IMAGE:6897968 5', mRNA sequence [CB592071]			CB592071
A_10_P007471	-2.88875	susd2	Xenopus laevis sushi domain containing 2 (susd2), mRNA [NM_001093978]		447271	NM_001093978	sushi domain containing 2
A_10_P055707	-2.88633		Xenopus laevis cDNA clone IMAGE:4964101 [BC160697]			BC160697
A_10_P016145	-2.88455		Rep: COG1215: Glycosyltransferases, probably involved in cell wall biogenesis - Nostoc punctiforme PCC 73102, partial (4%) [TC433013]
A_10_P026687	-2.88338		AI10C08P Xenla_13LiCl Xenopus laevis cDNA clone AGL_10C08 3' similar to gene epid39 weak similarity to Signal transducer and activator of transcription 2, mRNA sequence [CV523393]			CV523393
A_10_P001379	-2.88243		BX847146 Cho Li treated gastrula Xenopus laevis cDNA clone IMAGp998H189037 ; IMAGE:3750593 5', mRNA sequence [BX847146]			BX847146
A_10_P229393	-2.88181	gatm	Xenopus laevis glycine amidinotransferase (L-arginine:glycine amidinotransferase) (gatm), mRNA [NM_001086230]		379386	NM_001086230	glycine amidinotransferase (L-arginine:glycine amidinotransferase)
A_10_P022414	-2.88045
A_10_P008292	-2.87605	gzmh	Xenopus laevis granzyme H (cathepsin G-like 2, protein h-CCPX) (gzmh), mRNA [NM_001094634]		494802	NM_001094634	granzyme H (cathepsin G-like 2, protein h-CCPX)
A_10_P022468	-2.87555		AGENCOURT_13346945 NICHD_XGC_Tad1 Xenopus laevis cDNA clone IMAGE:6879540 3', mRNA sequence [CB560634]			CB560634
A_10_P089510	-2.86808	LOC733382	Xenopus laevis hypothetical protein LOC733382, mRNA (cDNA clone IMAGE:7020422), partial cds [BC106608]		733382	BC106608	uncharacterized LOC733382
A_10_P024767	-2.86787		AGENCOURT_15188868 NICHD_XGC_Sp1 Xenopus laevis cDNA clone IMAGE:5511943 5', mRNA sequence [CF271030]			CF271030
A_10_P049121	-2.86735		BX853355 NICHD_XGC_Lu1 Xenopus laevis cDNA clone IMAGp998I229330 ; IMAGE:4058589 5', mRNA sequence [BX853355]			BX853355
A_10_P258067	-2.86705
A_10_P127739	-2.86686
A_10_P036201	-2.86458	krt15	Xenopus laevis keratin 15 (krt15), mRNA [NM_001096716]		779065	NM_001096716	keratin 15
A_10_P230308	-2.86417
A_10_P025324	-2.86313
A_10_P007635	-2.86297	gp9	Xenopus laevis glycoprotein IX (platelet) (gp9), mRNA [NM_001094099]		447392	NM_001094099	glycoprotein IX (platelet)
A_10_P181818	-2.86291		Rep: Slit1 protein - Xenopus laevis (African clawed frog), partial (14%) [TC438329]
A_10_P127109	-2.86288		AGENCOURT_14143214 NICHD_XGC_Brn1 Xenopus laevis cDNA clone IMAGE:6952105 5', mRNA sequence [CD255591]			CD255591
A_10_P044186	-2.8613	MGC132236	Xenopus laevis uncharacterized protein MGC132236 (MGC132236), mRNA [NM_001096345]		734879	NM_001096345	uncharacterized protein MGC132236
A_10_P017588	-2.86055
A_10_P120944	-2.85895
A_10_P100320	-2.85725		AGENCOURT_54839593 NICHD_XGC_Emb10 Xenopus laevis cDNA clone IMAGE:7982400 5', mRNA sequence [DR725776]			DR725776
A_10_P091489	-2.85571		AGENCOURT_87456663 NICHD_XGC_panc Xenopus laevis cDNA clone IMAGE:8734761 3', mRNA sequence [EE307305]			EE307305
A_10_P100780	-2.85274		AGENCOURT_8118883 NICHD XGC Emb4 Xenopus laevis cDNA clone IMAGE:5572727 5', mRNA sequence [BQ733221]			BQ733221
A_10_P179078	-2.8521
A_10_P039431	-2.85125	lgals1	Xenopus laevis lectin, galactoside-binding, soluble, 1 (lgals1), mRNA [NM_001086275]		379433	NM_001086275	lectin, galactoside-binding, soluble, 1
A_10_P202143	-2.85056
A_10_P016960	-2.85054		BP717862 Osada Taira anterior neuroectoderm (ANE) pCS105 cDNA library Xenopus laevis cDNA clone XL437m03ex 3', mRNA sequence [BP717862]			BP717862
A_10_P165043	-2.85026		Rep: Intracellular septation protein A - Congregibacter litoralis KT71, partial (6%) [TC431966]
A_10_P026191	-2.8499		AGENCOURT_22007374 NICHD_XGC_Te2N Xenopus laevis cDNA clone IMAGE:7201898 3', mRNA sequence [CN320850]			CN320850
A_10_P005743	-2.8481	arhgef3.1	Xenopus laevis Rho guanine nucleotide exchange factor (GEF) 3, gene 1 (arhgef3.1), mRNA [NM_001092456]		444354	NM_001092456	Rho guanine nucleotide exchange factor (GEF) 3, gene 1
A_10_P235998	-2.84796
A_10_P126739	-2.84722
A_10_P086955	-2.84658
CUST_4_PI429993341	-2.84534
A_10_P025893	-2.84527		AGENCOURT_18791477 NICHD_XGC_Te2N Xenopus laevis cDNA clone IMAGE:7203808 5', mRNA sequence [CK800288]			CK800288
A_10_P027055	-2.84344	shh	Xenopus laevis morphogen (sonic hedgehog) mRNA, complete cds [L39213]		398047	L39213	sonic hedgehog
A_10_P017865	-2.84334
A_10_P166533	-2.84167		Rep: 3-hydroxyanthranilate 3,4-dioxygenase - Xenopus laevis (African clawed frog), partial (11%) [TC432567]
A_10_P045281	-2.84144	pax6-a	Xenopus laevis paired box 6 (pax6-a), mRNA [NM_001085944]		379100	NM_001085944	paired box 6
A_10_P040851	-2.84137	sult1c3	Xenopus laevis sulfotransferase family, cytosolic, 1C, member 3 (sult1c3), mRNA [NM_001096608]		735152	NM_001096608	sulfotransferase family, cytosolic, 1C, member 3
A_10_P013620	-2.84121
A_10_P133060	-2.83915
A_10_P018212	-2.83894		AGENCOURT_8115985 NICHD XGC Emb4 Xenopus laevis cDNA clone IMAGE:5571928 5', mRNA sequence [BQ737163]			BQ737163
A_10_P004067	-2.83633	nrp2	Xenopus laevis neuropilin 2 (nrp2), mRNA [NM_001091238]		414668	NM_001091238	neuropilin 2
A_10_P014573	-2.83601
A_10_P061719	-2.83438		AGENCOURT_77729051 NICHD_XGC_limb Xenopus laevis cDNA clone IMAGE:8638749 5', mRNA sequence [EB736952]			EB736952
A_10_P032436	-2.83398	hoxc5	Xenopus laevis homeobox C5 (hoxc5), mRNA [NM_001085822]		378579	NM_001085822	homeobox C5
A_10_P085005	-2.83347		AGENCOURT_74347471 NICHD_XGC_limb_m Xenopus laevis cDNA clone IMAGE:8536067 5', mRNA sequence [EB464876]			EB464876
A_10_P222693	-2.83328		Rep: Integrin beta 5 subunit - Rattus sp, partial (7%) [TC453032]
A_10_P015121	-2.83268
A_10_P018170	-2.83165	nat16	Xenopus laevis N-acetyltransferase 16 (GCN5-related, putative) (nat16), mRNA [NM_001127854]		100158414	NM_001127854	N-acetyltransferase 16 (GCN5-related, putative)
A_10_P014724	-2.82944		BJ089319 NIBB Mochii normalized Xenopus tailbud library Xenopus laevis cDNA clone XL098c11 3', mRNA sequence [BJ089319]			BJ089319
A_10_P089935	-2.82563		AGENCOURT_87455639 NICHD_XGC_bone Xenopus laevis cDNA clone IMAGE:8739361 3', mRNA sequence [EE323388]			EE323388
A_10_P270287	-2.82402
A_10_P010466	-2.82389
A_10_P022628	-2.82346
A_10_P104110	-2.81798		BJ048556 NIBB Mochii normalized Xenopus neurula library Xenopus laevis cDNA clone XL020d15 3', mRNA sequence [BJ048556]			BJ048556
A_10_P035206	-2.81786	kcne1	Xenopus laevis potassium voltage-gated channel, Isk-related family, member 1 (kcne1), mRNA [NM_001088879]		398417	NM_001088879	potassium voltage-gated channel, Isk-related family, member 1
A_10_P011111	-2.81687	csmd1	Xenopus laevis CUB and Sushi multiple domains 1 (csmd1), mRNA [NM_001114809]		100137671	NM_001114809	CUB and Sushi multiple domains 1
A_10_P255707	-2.81634		Rep: Sox10 protein - Danio rerio (Zebrafish) (Brachydanio rerio), partial (8%) [TC463139]
A_10_P015752	-2.81574		BJ640347 NIBB Mochii normalized Xenopus early gastrula library Xenopus laevis cDNA clone XL205n08 3', mRNA sequence [BJ640347]			BJ640347
A_10_P006071	-2.81493	atp1b2	Xenopus laevis ATPase, Na+/K+ transporting, beta 2 polypeptide (atp1b2), mRNA [NM_001092728]		444626	NM_001092728	ATPase, Na+/K+ transporting, beta 2 polypeptide
A_10_P010182	-2.81392
A_10_P144748	-2.81343		Rep: Haloacid dehalogenase-like hydrolase domain-containing protein 3 - Xenopus laevis (African clawed frog), complete [TC422478]
A_10_P026337	-2.8127
A_10_P162628	-2.81215		Rep: Uncharacterized protein ENSP00000359458 - Homo sapiens (Human), partial (8%) [TC431042]
A_10_P009834	-2.80988
A_10_P215083	-2.80716
A_10_P015744	-2.80631
A_10_P016315	-2.80508		Rep: Phospholipid/glycerol acyltransferase - Burkholderia phytofirmans PsJN, partial (8%) [TC428138]
A_10_P235008	-2.80505		Rep: Alpha1-microglobulin/bikunin precursor - Xenopus laevis (African clawed frog), partial (19%) [TC456944]
A_10_P014233	-2.80497
A_10_P131381	-2.80343		AGENCOURT_86413455 NICHD_XGC_panc Xenopus laevis cDNA clone IMAGE:8738369 5', mRNA sequence [EE304431]			EE304431
A_10_P085550	-2.8033	LOC100037231	Xenopus laevis uncharacterized LOC100037231 (LOC100037231), mRNA [NM_001097911]		100037231	NM_001097911	uncharacterized LOC100037231
A_10_P016196	-2.80247		dc06c03.x1 Wellcome CRC pSK animal cap Xenopus laevis cDNA clone IMAGE:3381700 3', mRNA sequence [BF049223]			BF049223
A_10_P080415	-2.80024		AGENCOURT_55799092 NICHD_XGC_FaB Xenopus laevis cDNA clone IMAGE:8073817 5', mRNA sequence [DT079660]			DT079660
A_10_P067347	-2.79949	ighcv-a	X.laevis immunoglobulin heavy chain variable region (VDJ) [X61344]		373800	X61344	immunoglobulin heavy chain variable region (VDJ)
A_10_P158493	-2.79887		Rep: Rho-prov protein - Xenopus laevis (African clawed frog), partial (23%) [TC429389]
A_10_P014052	-2.79878		BJ071626 NIBB Mochii normalized Xenopus tailbud library Xenopus laevis cDNA clone XL094p18 5', mRNA sequence [BJ071626]			BJ071626
A_10_P012648	-2.79646
A_10_P015711	-2.7954
A_10_P070447	-2.79497		dc06c03.x1 Wellcome CRC pSK animal cap Xenopus laevis cDNA clone IMAGE:3381700 3', mRNA sequence [BF049223]			BF049223
A_10_P098016	-2.79306		DC062443 Osada Taira anterior endomesoderm (AEM) pCS105 cDNA library Xenopus laevis cDNA clone xlk154l17 5', mRNA sequence [DC062443]			DC062443
A_10_P121149	-2.7921
A_10_P083200	-2.7912
A_10_P209218	-2.79091		Rep: Zgc:162946 protein - Danio rerio (Zebrafish) (Brachydanio rerio), partial (6%) [TC448246]
A_10_P129217	-2.78925	sox9-a	Xenopus laevis SRY (sex determining region Y)-box 9 (sox9-a), mRNA [NM_001090807]		399405	NM_001090807	SRY (sex determining region Y)-box 9
A_10_P014823	-2.78575		DC015743 Osada Taira anterior endomesoderm (AEM) pCS105 cDNA library Xenopus laevis cDNA clone rxlk141k02 3', mRNA sequence [DC015743]			DC015743
A_10_P013130	-2.78489
A_10_P280877	-2.78256		Rep: Predicted protein - Nematostella vectensis (Starlet sea anemone), partial (4%) [TC469874]
A_10_P263102	-2.7822		Rep: Uncharacterized protein ENSP00000295251 - Homo sapiens (Human), partial (66%) [TC465230]
A_10_P047936	-2.7812	hoxd13	Xenopus laevis homeobox D13 (hoxd13), mRNA [NM_001090481]		399207	NM_001090481	homeobox D13
A_10_P026995	-2.78056	wnt3a	Xenopus laevis wingless-type MMTV integration site family, member 3A (wnt3a), mRNA [NM_001085874]		378679	NM_001085874	wingless-type MMTV integration site family, member 3A
A_10_P024079	-2.7804
A_10_P008965	-2.78036		Xenopus laevis cDNA clone IMAGE:4174239 [BC085060]			BC085060
A_10_P021669	-2.78026
A_10_P087110	-2.77986		AGENCOURT_22004220 NICHD_XGC_Te2 Xenopus laevis cDNA clone IMAGE:7208397 3', mRNA sequence [CN319504]			CN319504
A_10_P036011	-2.77877	epgn	Xenopus laevis epithelial mitogen (epgn), mRNA [NM_001097861]		100037165	NM_001097861	epithelial mitogen
A_10_P015865	-2.77856		BJ643441 NIBB Mochii normalized Xenopus early gastrula library Xenopus laevis cDNA clone XL217b02 3', mRNA sequence [BJ643441]			BJ643441
A_10_P024293	-2.77845		AGENCOURT_14164479 NICHD_XGC_Brn1 Xenopus laevis cDNA clone IMAGE:6951624 3', mRNA sequence [CD327313]			CD327313
A_10_P002038	-2.77842	mmp16	Xenopus laevis matrix metallopeptidase 16 (membrane-inserted) (mmp16), mRNA [NM_001091793]		443562	NM_001091793	matrix metallopeptidase 16 (membrane-inserted)
A_10_P012099	-2.77831
A_10_P279027	-2.77594		Rep: fer-1-like 4 (C. elegans) (FER1L4) on chromosome 20 - Xenopus tropicalis, partial (8%) [TC469434]
A_10_P176613	-2.77436
A_10_P023496	-2.77395		AGENCOURT_14214472 NICHD_XGC_Eye1 Xenopus laevis cDNA clone IMAGE:6946841 5', mRNA sequence [CD252922]			CD252922
A_10_P198458	-2.77247
A_10_P023568	-2.7692		AGENCOURT_14158305 NICHD_XGC_Eye1 Xenopus laevis cDNA clone IMAGE:6947521 5', mRNA sequence [CD253881]			CD253881
A_10_P022588	-2.76855
A_10_P024549	-2.76732		AGENCOURT_14239141 NICHD_XGC_Eye1 Xenopus laevis cDNA clone IMAGE:6957723 5', mRNA sequence [CD361035]			CD361035
A_10_P012546	-2.76576
A_10_P062564	-2.76458		AGENCOURT_81584702 NICHD_XGC_tail_m Xenopus laevis cDNA clone IMAGE:8541857 3', mRNA sequence [EC277746]			EC277746
A_10_P193038	-2.76396		BJ628980 NIBB Mochii normalized Xenopus early gastrula library Xenopus laevis cDNA clone XL159g07 3', mRNA sequence [BJ628980]			BJ628980
A_10_P264612	-2.76301
A_10_P249190	-2.76272	LOC446267	Xenopus laevis hypothetical protein LOC446267, mRNA (cDNA clone IMAGE:5542041), partial cds [BC079725]		446267	BC079725	uncharacterized LOC446267
A_10_P003525	-2.76056	nkx2-5-b	Xenopus laevis NK2 homeobox 5 (nkx2-5-b), mRNA [NM_001086721]		379882	NM_001086721	NK2 homeobox 5
A_10_P020660	-2.76056		Rep: MGC154673 protein - Xenopus laevis (African clawed frog), partial (98%) [TC455792]
A_10_P202543	-2.76018		Rep: Presequence protease, mitochondrial precursor (EC 3.4.24.-) (hPreP) (Pitrilysin metalloproteinase 1) (Metalloprotease 1) (hMP1). - Xenopus tropicalis, partial (3%) [TC445787]
A_10_P206018	-2.75968
A_10_P137013	-2.75957	col3a1	Xenopus laevis collagen, type III, alpha 1 (Ehlers-Danlos syndrome type IV, autosomal dominant) (col3a1), mRNA [NM_001090075]		398983	NM_001090075	collagen, type III, alpha 1 (Ehlers-Danlos syndrome type IV, autosomal dominant)
A_10_P017858	-2.75844		Rep: Collagen alpha-2(XI) chain precursor. - Xenopus tropicalis, partial (24%) [TC456329]
A_10_P016129	-2.75831		XLTCH082 Cornea-lens transdifferentiation library Xenopus laevis cDNA 5', mRNA sequence [BM928998]			BM928998
A_10_P011681	-2.75686
A_10_P023858	-2.755	arl6ip1	AGENCOURT_14157766 NICHD_XGC_Brn1 Xenopus laevis cDNA clone IMAGE:6954052 5', mRNA sequence [CD256692]		734263	CD256692	ADP-ribosylation factor-like 6 interacting protein 1
A_10_P247083	-2.75482
A_10_P266137	-2.75432		Rep: Freeze tolerance-associated protein FR47 - Rana sylvatica (Wood frog), partial (9%) [TC466068]
A_10_P280532	-2.75393		Rep: THUMP domain-containing protein 3. - Xenopus tropicalis, partial (13%) [TC469798]
A_10_P246288	-2.7537
A_10_P023556	-2.75296
A_10_P023113	-2.75295
A_10_P088970	-2.75286		BJ079437 NIBB Mochii normalized Xenopus tailbud library Xenopus laevis cDNA clone XL072g07 3', mRNA sequence [BJ079437]			BJ079437
A_10_P014440	-2.75273		BJ082814 NIBB Mochii normalized Xenopus tailbud library Xenopus laevis cDNA clone XL083c02 3', mRNA sequence [BJ082814]			BJ082814
A_10_P023872	-2.75194
A_10_P013947	-2.75082		BJ066705 NIBB Mochii normalized Xenopus tailbud library Xenopus laevis cDNA clone XL086p12 5', mRNA sequence [BJ066705]			BJ066705
A_10_P020764	-2.75027		BX854872 Soares NXEG Xenopus laevis cDNA clone IMAGp998I048088 ; IMAGE:3302091 5', mRNA sequence [BX854872]			BX854872
A_10_P205093	-2.74998	LOC446267	Xenopus laevis hypothetical protein LOC446267, mRNA (cDNA clone IMAGE:5542041), partial cds [BC079725]		446267	BC079725	uncharacterized LOC446267
A_10_P150028	-2.74804
A_10_P143748	-2.74791	crabp2	Xenopus laevis cellular retinoic acid binding protein 2 (crabp2), mRNA [NM_001085780]		378522	NM_001085780	cellular retinoic acid binding protein 2
A_10_P133710	-2.74728
A_10_P065979	-2.74644	csmd1-A	X.laevis mRNA for integumentary mucin B.1 [Y08296]		373745	Y08296	CUB and Sushi multiple domains 1/integumentary mucin B.1
A_10_P273682	-2.74493
A_10_P001426	-2.74482		Rep: NLP/P60 precursor - Chromohalobacter salexigens (strain DSM 3043 / ATCC BAA-138 / NCIMB13768), partial (6%) [TC457963]
A_10_P153838	-2.7445
A_10_P004288	-2.7422	npffr1	Xenopus laevis neuropeptide FF receptor 1 (npffr1), mRNA [NM_001091082]		414500	NM_001091082	neuropeptide FF receptor 1
A_10_P200213	-2.74102
A_10_P071630	-2.73955
A_10_P122234	-2.73946
A_10_P005708	-2.73938	ppp1r3c.1	Xenopus laevis protein phosphatase 1, regulatory (inhibitor) subunit 3C, gene 1 (ppp1r3c.1), mRNA [NM_001092433]		444329	NM_001092433	protein phosphatase 1, regulatory (inhibitor) subunit 3C, gene 1
A_10_P206693	-2.73913		AGENCOURT_10301910 NICHD XGC OO1 Xenopus laevis cDNA clone IMAGE:5079928 5', mRNA sequence [CA985896]			CA985896
A_10_P019648	-2.73721		BX842748 Soares NXEG Xenopus laevis cDNA clone IMAGp998D2310554 ; IMAGE:4678630 5', mRNA sequence [BX842748]			BX842748
A_10_P016884	-2.73709
A_10_P256022	-2.73658
A_10_P024922	-2.73485		AGENCOURT_15182262 NICHD_XGC_Emb4 Xenopus laevis cDNA clone IMAGE:5513894 5', mRNA sequence [CF286648]			CF286648
A_10_P012132	-2.73466
A_10_P015563	-2.73399		BJ635419 NIBB Mochii normalized Xenopus early gastrula library Xenopus laevis cDNA clone XL186l22 3', mRNA sequence [BJ635419]			BJ635419
A_10_P012154	-2.7319		de71h01.y1 Kirschner embryo St10 14 Xenopus laevis cDNA clone IMAGE:3517296 5', mRNA sequence [BG347956]			BG347956
A_10_P120984	-2.73174		AGENCOURT_55958409 NICHD_XGC_FaB Xenopus laevis cDNA clone IMAGE:8069849 3', mRNA sequence [DT068733]			DT068733
A_10_P011110	-2.73094		AGENCOURT_15208844 NICHD_XGC_Sp1 Xenopus laevis cDNA clone IMAGE:5506660 5', mRNA sequence [CF283539]			CF283539
A_10_P173848	-2.72903		Rep: Protein translocase subunit secE/sec61 gamma - Shewanella loihica (strain BAA-1088 / PV-4), partial (11%) [TC435275]
A_10_P116556	-2.72865	wnt8b	Xenopus laevis wingless-type MMTV integration site family, member 8B (wnt8b), mRNA [NM_001090285]		399098	NM_001090285	wingless-type MMTV integration site family, member 8B
A_10_P012788	-2.72859		daf66c02.y1 NICHD XGC Eye1 Xenopus laevis cDNA clone IMAGE:4743530 5', mRNA sequence [BG814347]			BG814347
A_10_P023170	-2.72849
A_10_P219173	-2.72584		Rep: Zinc finger CCHC-type and RNA-binding motif-containing protein 1 - Xenopus laevis (African clawed frog), partial (46%) [TC451828]
A_10_P171008	-2.72478		Rep: DNA2-like helicase (EC 3.6.1.-) (DNA replication ATP-dependent helicase-like homolog). - Xenopus tropicalis, partial (4%) [TC434286]
A_10_P024142	-2.72422		AGENCOURT_14164256 NICHD_XGC_Eye1 Xenopus laevis cDNA clone IMAGE:6949632 5', mRNA sequence [CD325910]			CD325910
A_10_P275167	-2.72335
A_10_P184698	-2.72078
A_10_P024182	-2.72061		AGENCOURT_14146996 NICHD_XGC_Eye1 Xenopus laevis cDNA clone IMAGE:6947793 3', mRNA sequence [CD326197]			CD326197
A_10_P013798	-2.71921		BJ056568 NIBB Mochii normalized Xenopus neurula library Xenopus laevis cDNA clone XL032e06 3', mRNA sequence [BJ056568]			BJ056568
A_10_P010712	-2.71894
A_10_P150498	-2.7176
A_10_P013152	-2.71724		dac73a12.x1 RIKEN Xenopus egg Xenopus laevis cDNA clone IMAGE:4435510 3' similar to TR:Q9UQL0 Q9UQL0 UBIQUITIN-CONJUGATING ENZYME 1 ISOFORM. [1] ;, mRNA sequence [BI448211]			BI448211
A_10_P009671	-2.71694	LOC100505429	Xenopus laevis uncharacterized LOC100505429 (LOC100505429), mRNA [NM_001197267]		100505429	NM_001197267	uncharacterized LOC100505429
A_10_P231273	-2.71612		Rep: Alanine racemase - Mycobacterium smegmatis, partial (5%) [TC455782]
A_10_P119381	-2.71413
A_10_P228283	-2.71388
A_10_P139638	-2.71329	nes	Xenopus laevis nestin (nes), mRNA [NM_001087857]		397776	NM_001087857	nestin
A_10_P024773	-2.71327		Rep: Galectin-1 - Xenopus laevis (African clawed frog), complete [TC426005]
A_10_P169073	-2.71317		Rep: Cyclin-dependent kinase inhibitor-related protein. - Xenopus tropicalis, partial (97%) [TC433526]
A_10_P004852	-2.7123	aqp1	Xenopus laevis aquaporin 1 (Colton blood group) (aqp1), mRNA [NM_001091922]		443817	NM_001091922	aquaporin 1 (Colton blood group)
A_10_P015645	-2.71186		BJ637509 NIBB Mochii normalized Xenopus early gastrula library Xenopus laevis cDNA clone XL194k21 3', mRNA sequence [BJ637509]			BJ637509
A_10_P018030	-2.71157
A_10_P015803	-2.71142
A_10_P015237	-2.71121		Rep: SET-binding protein (SEB). - Xenopus tropicalis, partial (19%) [TC427268]
A_10_P006833	-2.7094	unc93a	Xenopus laevis unc-93 homolog A (unc93a), mRNA [NM_001093376]		446680	NM_001093376	unc-93 homolog A
A_10_P145138	-2.70764	LOC100137691	Xenopus laevis uncharacterized LOC100137691 (LOC100137691), mRNA [NM_001114822]		100137691	NM_001114822	uncharacterized LOC100137691
A_10_P255392	-2.70535
A_10_P095928	-2.7033		BP712297 Osada Taira anterior neuroectoderm (ANE) pCS105 cDNA library Xenopus laevis cDNA clone XL417k02ex 3', mRNA sequence [BP712297]			BP712297
A_10_P022883	-2.70319	MGC64484	AGENCOURT_13329674 NICHD_XGC_Tad2 Xenopus laevis cDNA clone IMAGE:6875166 3', mRNA sequence [CB564203]		780761	CB564203	uncharacterized protein MGC64484
A_10_P031991	-2.70301	pmm2	Xenopus laevis phosphomannomutase 2 (pmm2), mRNA [NM_001092472]		444370	NM_001092472	phosphomannomutase 2
A_10_P016348	-2.70021		BP689745 Osada Taira anterior neuroectoderm (ANE) pCS105 cDNA library Xenopus laevis cDNA clone XL405g22ex 5', mRNA sequence [BP689745]			BP689745
A_10_P083315	-2.69908		da30b11.x1 Xenla 13LiCl Xenopus laevis cDNA clone IMAGE:2942589 3', mRNA sequence [AW460663]			AW460663
A_10_P142553	-2.69853	xnr5-6	Xenopus laevis Xnr5-6 protein (xnr5-6), mRNA [NM_001095675]		734175	NM_001095675	Xnr5-6 protein
A_10_P203743	-2.69808		AGENCOURT_13845920 NICHD_XGC_Tad2 Xenopus laevis cDNA clone IMAGE:6933258 5', mRNA sequence [CB942955]			CB942955
A_10_P023255	-2.69649		AGENCOURT_13842813 NICHD_XGC_Tad2 Xenopus laevis cDNA clone IMAGE:6935317 5', mRNA sequence [CB942838]			CB942838
A_10_P019923	-2.69609		BX846026 Cho Li treated gastrula Xenopus laevis cDNA clone IMAGp998K029029 ; IMAGE:3747577 5', mRNA sequence [BX846026]			BX846026
A_10_P000674	-2.69515	foxf1-a	Xenopus laevis forkhead box F1 (foxf1-a), mRNA [NM_001090793]		399398	NM_001090793	forkhead box F1
A_10_P116391	-2.6944		daj88e02.y1 NICHD XGC Li1 Xenopus laevis cDNA clone IMAGE:5129954 5' similar to TR:Q9UJ16 Q9UJ16 DJ15D12.2 ;, mRNA sequence [BM191590]			BM191590
A_10_P001208	-2.6913
A_10_P153888	-2.69089		Rep: MGC85168 protein - Xenopus laevis (African clawed frog), partial (46%) [TC427521]
A_10_P009801	-2.69081		db84h01.x1 Wellcome CRC pSK animal cap Xenopus laevis cDNA clone IMAGE:3379729 3', mRNA sequence [BE191945]			BE191945
A_10_P135043	-2.69075	rpl6	AGENCOURT_10239926 NICHD XGC Ov1 Xenopus laevis cDNA clone IMAGE:6316698 5', mRNA sequence [BU899970]		444819	BU899970	ribosomal protein L6
A_10_P141468	-2.69003	dpysl4	Xenopus laevis dihydropyrimidinase-like 4 (dpysl4), mRNA [NM_001086033]		379189	NM_001086033	dihydropyrimidinase-like 4
A_10_P088650	-2.68998		BJ080463 NIBB Mochii normalized Xenopus tailbud library Xenopus laevis cDNA clone XL075l23 3', mRNA sequence [BJ080463]			BJ080463
A_10_P011815	-2.68943	sepsecs	Xenopus laevis Sep (O-phosphoserine) tRNA:Sec (selenocysteine) tRNA synthase (sepsecs), mRNA [NM_001099889]		100101304	NM_001099889	Sep (O-phosphoserine) tRNA:Sec (selenocysteine) tRNA synthase
A_10_P014726	-2.68928		BJ089341 NIBB Mochii normalized Xenopus tailbud library Xenopus laevis cDNA clone XL098d15 3', mRNA sequence [BJ089341]			BJ089341
A_10_P267842	-2.68906
A_10_P081265	-2.68879		AGENCOURT_12918163 NICHD_XGC_Te1 Xenopus laevis cDNA clone IMAGE:6898788 5', mRNA sequence [CB592135]			CB592135
A_10_P253954	-2.68666	gm2a	Xenopus laevis GM2 ganglioside activator (gm2a), mRNA [NM_001096779]		779153	NM_001096779	GM2 ganglioside activator
A_10_P013638	-2.68545		BJ051020 NIBB Mochii normalized Xenopus neurula library Xenopus laevis cDNA clone XL027g22 3', mRNA sequence [BJ051020]			BJ051020
A_10_P230373	-2.68499
A_10_P017653	-2.68494
A_10_P024781	-2.68451		Rep: Ubiquilin-2 (Protein linking IAP with cytoskeleton 2) (PLIC-2) (hPLIC- 2) (Ubiquitin-like product Chap1/Dsk2) (DSK2 homolog) (Chap1). - Canis familiaris, partial (5%) [TC458520]
A_10_P013034	-2.6845
A_10_P023624	-2.68427	ctnnbip1-a	AGENCOURT_14163836 NICHD_XGC_Eye1 Xenopus laevis cDNA clone IMAGE:6944760 5', mRNA sequence [CD254262]		399114	CD254262	catenin, beta interacting protein 1
A_10_P143233	-2.68292	LOC100037142	Xenopus laevis uncharacterized LOC100037142 (LOC100037142), mRNA [NM_001097847]		100037142	NM_001097847	uncharacterized LOC100037142
A_10_P251277	-2.68244
A_10_P262212	-2.6824		Rep: Vcell division cycle 73, Paf1/RNA polymerase II complex component, homolog (S. cerevisiae) - Rattus norvegicus, partial (17%) [TC464989]
A_10_P012439	-2.68219		df49d01.x1 Wellcome CRC pRN3 head Xenopus laevis cDNA clone IMAGE:3581617 3', mRNA sequence [BG552243]			BG552243
A_10_P012962	-2.68219		dah94b09.x1 NICHD XGC Emb4 Xenopus laevis cDNA clone IMAGE:4957408 3', mRNA sequence [BI315126]			BI315126
A_10_P005481	-2.682	ptprn	Xenopus laevis protein tyrosine phosphatase, receptor type, N (ptprn), mRNA [NM_001092243]		444138	NM_001092243	protein tyrosine phosphatase, receptor type, N
A_10_P109894	-2.68174	tpo	Xenopus laevis thyroid peroxidase (TPO) mRNA, partial cds [EF558850]		100049788	EF558850	thyroid peroxidase
A_10_P154903	-2.6816		Rep: Probable cation-transporting ATPase 13A3 (EC 3.6.3.-) (ATPase family homolog up-regulated in senescence cells 1). - Xenopus tropicalis, partial (3%) [TC427960]
A_10_P129762	-2.68158
A_10_P031041	-2.68102	MGC116491	Xenopus laevis uncharacterized protein MGC116491 (MGC116491), mRNA [NM_001096155]		734684	NM_001096155	uncharacterized protein MGC116491
A_10_P026158	-2.68053
A_10_P011472	-2.67915		dab05e05.x1 NICHD XGC Sp1 Xenopus laevis cDNA clone IMAGE:4173417 3', mRNA sequence [BG022545]			BG022545
A_10_P021579	-2.67803
A_10_P191483	-2.67779	zic3	Xenopus laevis Zic family member 3 (zic3), mRNA [NM_001087619]		394375	NM_001087619	Zic family member 3
A_10_P253082	-2.6773
A_10_P026063	-2.67512		AGENCOURT_19151987 NICHD_XGC_Te2 Xenopus laevis cDNA clone IMAGE:7211670 5', mRNA sequence [CK805011]			CK805011
A_10_P005211	-2.67452	stk32a	Xenopus laevis serine/threonine kinase 32A (stk32a), mRNA [NM_001092047]		443942	NM_001092047	serine/threonine kinase 32A
A_10_P101140	-2.67378		daa33b03.x1 NICHD XGC Lu1 Xenopus laevis cDNA clone IMAGE:4058044 3', mRNA sequence [BG264604]			BG264604
A_10_P069187	-2.67335		AGENCOURT_13967870 NICHD_XGC_Tad2 Xenopus laevis cDNA clone IMAGE:6936125 5', mRNA sequence [CD811210]			CD811210
A_10_P007077	-2.67322	MGC80746	Xenopus laevis MGC80746 protein (MGC80746), mRNA [NM_001093548]		446852	NM_001093548	MGC80746 protein
A_10_P188543	-2.6717
A_10_P129202	-2.67147
A_10_P156663	-2.66931		Rep: LOC496347 protein - Xenopus laevis (African clawed frog), partial (14%) [TC428669]
A_10_P247593	-2.66921		Rep: MGC79993 protein - Xenopus laevis (African clawed frog), partial (21%) [TC460836]
A_10_P012417	-2.66891
A_10_P075950	-2.66848	LOC495182	Xenopus laevis hypothetical LOC495182, mRNA (cDNA clone IMAGE:6958979), partial cds [BC084401]		495182	BC084401	uncharacterized LOC495182
A_10_P013248	-2.667
A_10_P023136	-2.6666
A_10_P245108	-2.66644		Rep: Zinc finger protein 572. - Canis familiaris, partial (21%) [TC460094]
A_10_P154008	-2.66592		Rep: SC35-like splicing factor SCL30, 30 kD - Arabidopsis thaliana (Mouse-ear cress), partial (11%) [TC427566]
A_10_P013388	-2.66555		BJ041930 NIBB Mochii normalized Xenopus neurula library Xenopus laevis cDNA clone XL050b06 5', mRNA sequence [BJ041930]			BJ041930
A_10_P014699	-2.66489		BJ088686 NIBB Mochii normalized Xenopus tailbud library Xenopus laevis cDNA clone XL093m09 3', mRNA sequence [BJ088686]			BJ088686
A_10_P232368	-2.66297
A_10_P027076	-2.66279	ins-b	Xenopus laevis insulin (ins-b), mRNA [NM_001085881]		378695	NM_001085881	insulin
A_10_P253612	-2.6622
A_10_P212208	-2.66152		Rep: Chromosome 2 SCAF14619, whole genome shotgun sequence - Tetraodon nigroviridis (Green puffer), partial (7%) [TC449347]
A_10_P000386	-2.66131	adcyap1	Xenopus laevis adenylate cyclase activating polypeptide 1 (pituitary) (adcyap1), mRNA [NM_001088478]		398136	NM_001088478	adenylate cyclase activating polypeptide 1 (pituitary)
A_10_P015045	-2.66031		BJ611945 NIBB Mochii normalized Xenopus early gastrula library Xenopus laevis cDNA clone XL156o23 5', mRNA sequence [BJ611945]			BJ611945
A_10_P274982	-2.65735		Rep: Cartilage oligomeric matrix protein precursor (COMP). - Xenopus tropicalis, partial (4%) [TC468432]
A_10_P256377	-2.65708
A_10_P010018	-2.65646
A_10_P210778	-2.65333	pepd	Xenopus laevis cDNA clone IMAGE:4963467, partial cds [BC072968]		734463	BC072968	peptidase D
A_10_P125209	-2.65319
A_10_P018173	-2.65277
A_10_P021397	-2.65233		AGENCOURT_10768095 Wellcome [CA973568]			CA973568
A_10_P105330	-2.65175		daj83g03.x1 NICHD XGC Li1 Xenopus laevis cDNA clone IMAGE:5129645 3' similar to TR:Q91884 Q91884 RING FINGER PROTEIN. ;, mRNA sequence [BM180952]			BM180952
A_10_P254942	-2.65104		Rep: Predicted protein - Coprinopsis cinerea okayama7#130, partial (6%) [TC462931]
A_10_P262762	-2.65025		Rep: Beta-lactamase IMP-1 precursor - Serratia marcescens, partial (8%) [TC465142]
A_10_P098561	-2.64893		DC096693 Yamamoto [DC096693]			DC096693
A_10_P023280	-2.64838
A_10_P145363	-2.64821		Rep: Vesicular integral-membrane protein VIP36 precursor (GP36b glycoprotein) (Lectin, mannose-binding 2). - Xenopus tropicalis, partial (86%) [TC423198]
A_10_P069637	-2.64788		AGENCOURT_14149877 NICHD_XGC_Eye1 Xenopus laevis cDNA clone IMAGE:6948243 5', mRNA sequence [CD326344]			CD326344
A_10_P013813	-2.64577
A_10_P001199	-2.64546		da09b07.x1 Xenopus laevis oocyte Xenopus laevis cDNA clone XENOPUS_SOURCE_ID:xlnoc003a14 3', mRNA sequence [AW198958]			AW198958
A_10_P232633	-2.64504	fbn3	Xenopus laevis fibrillin mRNA, partial cds [DQ310728]		734223	DQ310728	fibrillin 3
A_10_P211603	-2.645
A_10_P000025	-2.64411	xepsin	Xenopus laevis epidermis specific serine protease (xepsin), mRNA [NM_001087895]		397795	NM_001087895	epidermis specific serine protease
A_10_P042421	-2.64362	thbs4	Xenopus laevis thrombospondin 4 (thbs4), mRNA [NM_001093627]		446985	NM_001093627	thrombospondin 4
A_10_P198768	-2.6413	dner-b	Xenopus laevis delta [BC094199]		733218	BC094199	delta/notch-like EGF repeat containing
A_10_P112561	-2.64014
A_10_P120196	-2.64	apobec2	Xenopus laevis apolipoprotein B mRNA editing enzyme, catalytic polypeptide-like 2 (apobec2), mRNA [NM_001092842]		444740	NM_001092842	apolipoprotein B mRNA editing enzyme, catalytic polypeptide-like 2
A_10_P021630	-2.639		AGENCOURT_11285891 Wellcome [CA982364]			CA982364
A_10_P201993	-2.63888
A_10_P132494	-2.63782	slc22a7	Xenopus laevis solute carrier family 22 (organic anion transporter), member 7 (slc22a7), mRNA [NM_001092498]		444396	NM_001092498	solute carrier family 22 (organic anion transporter), member 7
A_10_P044051	-2.63772	MGC85532	Xenopus laevis MGC85532 protein (MGC85532), mRNA [NM_001094326]		447619	NM_001094326	MGC85532 protein
A_10_P179603	-2.63746		Rep: LIM domain transcription factor LMO4-A - Xenopus laevis (African clawed frog), complete [TC437480]
A_10_P011319	-2.63641
A_10_P059829	-2.63633		BJ079020 NIBB Mochii normalized Xenopus tailbud library Xenopus laevis cDNA clone XL066o02 3', mRNA sequence [BJ079020]			BJ079020
CUST_13_PI429993341	-2.63633
A_10_P013640	-2.63541		BJ051191 NIBB Mochii normalized Xenopus neurula library Xenopus laevis cDNA clone XL031a13 3', mRNA sequence [BJ051191]			BJ051191
A_10_P053524	-2.63499
A_10_P023006	-2.63443	hba2	AGENCOURT_13321005 NICHD_XGC_Tad2 Xenopus laevis cDNA clone IMAGE:6881475 3', mRNA sequence [CB565560]		379435	CB565560	hemoglobin, alpha 2
A_10_P240713	-2.63443		Rep: Glycosyl transferase-like protein - Leishmania major, partial (5%) [TC458723]
A_10_P012186	-2.63426		BX853774 NICHD_XGC_Sp1 Xenopus laevis cDNA clone IMAGp998O069476 ; IMAGE:4174685 5', mRNA sequence [BX853774]			BX853774
A_10_P012767	-2.63411
A_10_P005507	-2.63407	ctsl	Xenopus laevis cathepsin L (ctsl), mRNA [NM_001092267]		444163	NM_001092267	cathepsin L
A_10_P002371	-2.63227	myoz2	Xenopus laevis myozenin 2 (myoz2), mRNA [NM_001086904]		380065	NM_001086904	myozenin 2
A_10_P011769	-2.6314		AGENCOURT_81584794 NICHD_XGC_tail_m Xenopus laevis cDNA clone IMAGE:8542050 3', mRNA sequence [EC275672]			EC275672
A_10_P187998	-2.6311
A_10_P069657	-2.63069	cryba1	Xenopus laevis crystallin, beta A1 (cryba1), mRNA [NM_001094493]		494645	NM_001094493	crystallin, beta A1
A_10_P133070	-2.6293
A_10_P274117	-2.62912	ccs	Xenopus laevis copper chaperone for superoxide dismutase (ccs), mRNA [NM_001093342]		446646	NM_001093342	copper chaperone for superoxide dismutase
A_10_P073265	-2.62874
A_10_P198993	-2.62868		Rep: MGC131162 protein - Xenopus laevis (African clawed frog), partial (91%) [TC444492]
A_10_P001177	-2.62787		da20d07.x2 normalized Xenopus laevis gastrula Xenopus laevis cDNA clone XENOPUS_SOURCE_ID:xlnga002n14 3', mRNA sequence [AW164900]			AW164900
A_10_P014824	-2.62698		BJ091734 NIBB Mochii normalized Xenopus tailbud library Xenopus laevis cDNA clone XL101c24 3', mRNA sequence [BJ091734]			BJ091734
A_10_P137788	-2.62685		GB
A_10_P011236	-2.62676
A_10_P105705	-2.62676		BP693212 Osada Taira anterior neuroectoderm (ANE) pCS105 cDNA library Xenopus laevis cDNA clone XL406o07ex 5', mRNA sequence [BP693212]			BP693212
A_10_P247603	-2.62629		Rep: Asr1213 protein - Anabaena sp. (strain PCC 7120), partial (19%) [TC460839]
A_10_P009563	-2.62621	thrap3	Xenopus laevis thyroid hormone receptor-associated protein 3 (thrap3), mRNA [NM_001197266]		100505427	NM_001197266	thyroid hormone receptor-associated protein 3
A_10_P026279	-2.62524
A_10_P211168	-2.62357		Rep: LOC398510 protein - Xenopus laevis (African clawed frog), partial (43%) [TC448939]
A_10_P011407	-2.62289
A_10_P241108	-2.62288		Rep: Uncharacterized protein MJ0544 - Methanococcus jannaschii, partial (7%) [TC458855]
CUST_14_PI429993341	-2.62269
A_10_P269802	-2.62268
A_10_P057662	-2.6224		za39a11.x1 Xenopus EST library Xenopus laevis cDNA clone za39a11 5', mRNA sequence [AW158255]			AW158255
A_10_P171823	-2.62227
A_10_P048941	-2.62206		AE6M18 Xenla_13 Xenopus laevis cDNA clone 546_6M18 5' similar to gene endo08, mRNA sequence [CV523311]			CV523311
A_10_P136028	-2.62169	LOC100158288	Xenopus laevis uncharacterized LOC100158288 (LOC100158288), mRNA [NM_001127745]		100158288	NM_001127745	uncharacterized LOC100158288
A_10_P004680	-2.6214	c6.1	Xenopus laevis complement component 6, gene 1 (c6.1), mRNA [NM_001091779]		432346	NM_001091779	complement component 6, gene 1
A_10_P213873	-2.62084	LOC733243	Xenopus laevis type I TM-receptor XFL1.5 mRNA, partial cds [AY293304]		733243	AY293304	type I TM-receptor XFL1.5
A_10_P002906	-2.62028	pcdhga2	Xenopus laevis protocadherin gamma subfamily A, 2 (pcdhga2), mRNA [NM_001086138]		379294	NM_001086138	protocadherin gamma subfamily A, 2
A_10_P024485	-2.62023
A_10_P213063	-2.61893		Rep: Integrase - Streptomyces phage TG1, partial (4%) [TC449684]
A_10_P084810	-2.61875		AGENCOURT_90760473 NICHD_XGC_int_m Xenopus laevis cDNA clone IMAGE:8822389 3', mRNA sequence [EG586527]			EG586527
A_10_P013544	-2.6178		BJ047397 NIBB Mochii normalized Xenopus neurula library Xenopus laevis cDNA clone XL016h04 3', mRNA sequence [BJ047397]			BJ047397
A_10_P247148	-2.61676		Rep: Expressed protein - Oryza sativa subsp. japonica (Rice), partial (4%) [TC460706]
A_10_P093269	-2.61572		DC125338 Yamamoto [DC125338]			DC125338
A_10_P091529	-2.61498		AGENCOURT_86343291 NICHD_XGC_bone Xenopus laevis cDNA clone IMAGE:8741113 5', mRNA sequence [EE312260]			EE312260
A_10_P025822	-2.61484
A_10_P255612	-2.61413	cyp17a1	Xenopus laevis cytochrome P450, family 17, subfamily A, polypeptide 1 (cyp17a1), mRNA [NM_001097071]		100036774	NM_001097071	cytochrome P450, family 17, subfamily A, polypeptide 1
A_10_P002023	-2.6139	hcsta	Xenopus laevis hematopoietic cell signal transducer A (hcsta), mRNA [NM_001085728]		373804	NM_001085728	hematopoietic cell signal transducer A
A_10_P277102	-2.61319		DC131431 Yamamoto [DC131431]			DC131431
A_10_P024211	-2.61213		AGENCOURT_14147642 NICHD_XGC_Eye1 Xenopus laevis cDNA clone IMAGE:6947928 3', mRNA sequence [CD326486]			CD326486
A_10_P075548	-2.61177	v2rd-1	Xenopus laevis xV2R D-1 mRNA for vomeronasal receptor D-1, partial cds [AB125672]		446257	AB125672	vomeronasal receptor D-1
A_10_P275797	-2.6117
A_10_P022829	-2.6117		AGENCOURT_13351817 NICHD_XGC_Tad2 Xenopus laevis cDNA clone IMAGE:6874649 3', mRNA sequence [CB563822]			CB563822
A_10_P084765	-2.61169		AGENCOURT_74347434 NICHD_XGC_limb_m Xenopus laevis cDNA clone IMAGE:8536315 5', mRNA sequence [EB484022]			EB484022
A_10_P019884	-2.61111		BX845533 NICHD_XGC_Li1 Xenopus laevis cDNA clone IMAGp998A1011318 ; IMAGE:5129745 5', mRNA sequence [BX845533]			BX845533
A_10_P015055	-2.61101
A_10_P114446	-2.6108		DC095955 Yamamoto [DC095955]			DC095955
A_10_P024625	-2.60986
A_10_P085590	-2.60973		AGENCOURT_74311846 NICHD_XGC_limb_m Xenopus laevis cDNA clone IMAGE:8534605 5', mRNA sequence [EB472364]			EB472364
A_10_P012351	-2.60879		dac17d10.x2 NICHD XGC He1 Xenopus laevis cDNA clone IMAGE:4407234 3', mRNA sequence [BG513689]			BG513689
A_10_P119836	-2.60708	MGC78893	Xenopus laevis RAC-beta serine/threonine-protein kinase B (MGC78893), mRNA [NM_001091632]		432172	NM_001091632	RAC-beta serine/threonine-protein kinase B
A_10_P135338	-2.60674
A_10_P258567	-2.60539		Rep: Predicted protein - Nematostella vectensis (Starlet sea anemone), partial (8%) [TC463964]
A_10_P136933	-2.60495	LOC100301951	Xenopus laevis uncharacterized LOC100301951 (LOC100301951), mRNA [NM_001161386]		100301951	NM_001161386	uncharacterized LOC100301951
A_10_P012689	-2.60347		daf37c07.x1 NICHD XGC Brn1 Xenopus laevis cDNA clone IMAGE:4740493 3', mRNA sequence [BG811294]			BG811294
A_10_P139583	-2.60302	aqp1	Xenopus laevis aquaporin 1 (Colton blood group) (aqp1), mRNA [NM_001091922]		443817	NM_001091922	aquaporin 1 (Colton blood group)
A_10_P015527	-2.60281		BJ634467 NIBB Mochii normalized Xenopus early gastrula library Xenopus laevis cDNA clone XL182p07 3', mRNA sequence [BJ634467]			BJ634467
A_10_P132692	-2.60068
A_10_P024429	-2.60006
A_10_P224068	-2.59992
A_10_P051279	-2.59957		AGENCOURT_14236513 NICHD_XGC_Brn1 Xenopus laevis cDNA clone IMAGE:6954751 5', mRNA sequence [CD302637]			CD302637
A_10_P161243	-2.59901		AE6M18 Xenla_13 Xenopus laevis cDNA clone 546_6M18 5' similar to gene endo08, mRNA sequence [CV523311]			CV523311
A_10_P072015	-2.5986		dc52f08.y1 NICHD XGC Emb3 Xenopus laevis cDNA clone IMAGE:3400839 5' similar to SW:AACS_CHICK P20111 ALPHA-ACTININ, SKELETAL MUSCLE ISOFORM ;, mRNA sequence [BG037549]			BG037549
A_10_P024872	-2.59777		AGENCOURT_15200991 NICHD_XGC_Sp1 Xenopus laevis cDNA clone IMAGE:4965257 5', mRNA sequence [CF284954]			CF284954
A_10_P016061	-2.59772		dai45a03.y1 NICHD XGC Sp1 Xenopus laevis cDNA clone IMAGE:4964620 5', mRNA sequence [BM261189]			BM261189
A_10_P242208	-2.59741		Rep: Protein phosphatase 1 regulatory subunit 12A (Myosin phosphatase- targeting subunit 1) (Myosin phosphatase target subunit 1) (Protein phosphatase myosin-binding subunit). - Xenopus tropicalis, partial (6%) [TC459200]
A_10_P268507	-2.59601		Rep: Chromosome undetermined scaffold_6, whole genome shotgun sequence - Paramecium tetraurelia, partial (10%) [TC466732]
A_10_P227953	-2.59596
A_10_P014889	-2.59521		BJ092826 NIBB Mochii normalized Xenopus tailbud library Xenopus laevis cDNA clone XL057i03 3', mRNA sequence [BJ092826]			BJ092826
A_10_P001217	-2.59459
A_10_P204299	-2.59437		Rep: CECR1 - Xenopus laevis (African clawed frog), partial (37%) [TC446463]
A_10_P125064	-2.59415	fmo5	Xenopus laevis flavin containing monooxygenase 5 (fmo5), mRNA [NM_001089758]		398813	NM_001089758	flavin containing monooxygenase 5
A_10_P273607	-2.59248		Rep: Orf2 - Yersinia enterocolitica, partial (8%) [TC468099]
A_10_P011664	-2.59126
A_10_P036146	-2.59057	MGC154789	Xenopus laevis uncharacterized protein MGC154789 (MGC154789), mRNA [NM_001096964]		779345	NM_001096964	uncharacterized protein MGC154789
A_10_P023116	-2.58941
A_10_P052634	-2.58773
A_10_P080650	-2.58763		AGENCOURT_55721333 NICHD_XGC_FaB Xenopus laevis cDNA clone IMAGE:8071280 5', mRNA sequence [DT067652]			DT067652
A_10_P003181	-2.58743	gatm	Xenopus laevis glycine amidinotransferase (L-arginine:glycine amidinotransferase) (gatm), mRNA [NM_001086230]		379386	NM_001086230	glycine amidinotransferase (L-arginine:glycine amidinotransferase)
A_10_P064729	-2.58492		AGENCOURT_86401738 NICHD_XGC_bone Xenopus laevis cDNA clone IMAGE:8742585 5', mRNA sequence [EE310689]			EE310689
A_10_P015489	-2.58386
A_10_P156443	-2.58376		Rep: Amidohydrolase precursor - Acidobacteria bacterium (strain Ellin345), partial (5%) [TC428568]
A_10_P026103	-2.5828
A_10_P042891	-2.5815	gbx2.1	Xenopus laevis gastrulation brain homeobox 2, gene 1 (gbx2.1), mRNA [NM_001090431]		399181	NM_001090431	gastrulation brain homeobox 2, gene 1
A_10_P026883	-2.58001		AGENCOURT_39735602 NICHD_XGC_Te2N Xenopus laevis cDNA clone IMAGE:7765582 3', mRNA sequence [CX134550]			CX134550
A_10_P119991	-2.57959		AGENCOURT_13324715 NICHD_XGC_Tad1 Xenopus laevis cDNA clone IMAGE:6880612 3', mRNA sequence [CB562030]			CB562030
A_10_P014174	-2.57919
A_10_P267787	-2.57886	dpysl4	Xenopus laevis dihydropyrimidinase-like 4 (dpysl4), mRNA [NM_001086033]		379189	NM_001086033	dihydropyrimidinase-like 4
A_10_P013259	-2.57678		BJ031375 NIBB Mochii normalized Xenopus neurula library Xenopus laevis cDNA clone XL006p15 5', mRNA sequence [BJ031375]			BJ031375
A_10_P258532	-2.57655		Rep: Transmembrane protein 150 precursor. - Xenopus tropicalis, partial (7%) [TC463915]
A_10_P014991	-2.57582		BJ098391 NIBB Mochii normalized Xenopus early gastrula library Xenopus laevis cDNA clone XL146g09 3', mRNA sequence [BJ098391]			BJ098391
A_10_P154363	-2.57571		Rep: Speckle-type POZ protein-like - Xenopus laevis (African clawed frog), complete [TC427742]
A_10_P015689	-2.57505		BJ638977 NIBB Mochii normalized Xenopus early gastrula library Xenopus laevis cDNA clone XL200h19 3', mRNA sequence [BJ638977]			BJ638977
A_10_P236508	-2.57479
A_10_P116601	-2.57307	cfh	Xenopus laevis complement factor H (cfh), mRNA [NM_001086215]		379371	NM_001086215	complement factor H
A_10_P012663	-2.57304		daf39d10.x1 NICHD XGC Brn1 Xenopus laevis cDNA clone IMAGE:4740907 3', mRNA sequence [BG811062]			BG811062
A_10_P065794	-2.57274	trkb-A	Xenopus laevis neurotrophin receptor B xTrkB-beta (xTrkB) mRNA, partial cds [U39672]		378552	U39672	neurotrophin receptor B xTrkB-beta
A_10_P174658	-2.56941		Rep: Epidermis specific serine protease - Xenopus laevis (African clawed frog), complete [TC428399]
A_10_P278042	-2.56919	bhmt	Xenopus laevis betaine--homocysteine S-methyltransferase (bhmt), mRNA [NM_001094947]		495275	NM_001094947	betaine--homocysteine S-methyltransferase
A_10_P210803	-2.56802
A_10_P133420	-2.56794		AGENCOURT_11382168 NICHD_XGC_Tad1 Xenopus laevis cDNA clone IMAGE:6877610 5', mRNA sequence [CB180257]			CB180257
A_10_P201648	-2.56724
A_10_P047306	-2.56714	cdkn2b	Xenopus laevis cyclin-dependent kinase inhibitor 2B (p15, inhibits CDK4) (cdkn2b), mRNA [NM_001096861]		779240	NM_001096861	cyclin-dependent kinase inhibitor 2B (p15, inhibits CDK4)
A_10_P010163	-2.56534
A_10_P022660	-2.56493
A_10_P002103	-2.56271	mmp7	Xenopus laevis matrix metallopeptidase 7 (matrilysin, uterine) (mmp7), mRNA [NM_001086213]		379369	NM_001086213	matrix metallopeptidase 7 (matrilysin, uterine)
A_10_P020427	-2.56254		BX851196 NICHD_XGC_Sp1 Xenopus laevis cDNA clone IMAGp998G1210937 ; IMAGE:4964003 5', mRNA sequence [BX851196]			BX851196
A_10_P080850	-2.562		AGENCOURT_14146423 NICHD_XGC_Eye1 Xenopus laevis cDNA clone IMAGE:6947456 5', mRNA sequence [CD254182]			CD254182
A_10_P052769	-2.56144		BX852684 NICHD_XGC_Sp1 Xenopus laevis cDNA clone IMAGp998D219478 ; IMAGE:4175204 5', mRNA sequence [BX852684]			BX852684
A_10_P177378	-2.56102		Rep: Homeobox protein Hox-A11 (Hox-1I). - Canis familiaris, partial (26%) [TC436661]
A_10_P011763	-2.56032
A_10_P018116	-2.55938		AGENCOURT_8149173 NICHD XGC Emb4 Xenopus laevis cDNA clone IMAGE:5570480 5', mRNA sequence [BQ735701]			BQ735701
A_10_P022972	-2.55888
A_10_P024566	-2.55871		AGENCOURT_14238288 NICHD_XGC_Eye1 Xenopus laevis cDNA clone IMAGE:6957236 3', mRNA sequence [CD361315]			CD361315
A_10_P259187	-2.5581		Rep: START domain containing 13 - Xenopus tropicalis (Western clawed frog) (Silurana tropicalis), partial (13%) [TC464135]
A_10_P007690	-2.55802	hoxd13	Xenopus laevis Hoxd13 protein, mRNA (cDNA clone MGC:86545 IMAGE:3399571), complete cds [BC080434]		399207	BC080434	homeobox D13
A_10_P112016	-2.55793		DC083089 Yamamoto [DC083089]			DC083089
A_10_P015321	-2.55716		BJ629352 NIBB Mochii normalized Xenopus early gastrula library Xenopus laevis cDNA clone XL161c03 3', mRNA sequence [BJ629352]			BJ629352
A_10_P018260	-2.5568
A_10_P023148	-2.55679	MGC81333	AGENCOURT_12978935 NICHD_XGC_Tad2 Xenopus laevis cDNA clone IMAGE:6873658 3', mRNA sequence [CB756253]		414485	CB756253	uncharacterized protein MGC81333
A_10_P021696	-2.5565
A_10_P063469	-2.55612		BX853386 NICHD_XGC_Eye1 Xenopus laevis cDNA clone IMAGp998H0210622 ; IMAGE:4757041 5', mRNA sequence [BX853386]			BX853386
A_10_P178348	-2.55586
A_10_P021632	-2.55513		AGENCOURT_11285651 Wellcome [CA982371]			CA982371
A_10_P271797	-2.55487
A_10_P187598	-2.55477		Xenopus laevis cDNA clone IMAGE:4174239 [BC085060]			BC085060
A_10_P153863	-2.55447		Rep: B-cell receptor CD22 precursor (Leu-14) (B-lymphocyte cell adhesion molecule) (BL-CAM) (Siglec-2). - Xenopus tropicalis, partial (39%) [TC427515]
A_10_P072705	-2.55413		DC075531 Yamamoto [DC075531]			DC075531
A_10_P062574	-2.55392		BX848213 NICHD_XGC_Brn1 Xenopus laevis cDNA clone IMAGp998O0110582 ; IMAGE:4740312 5', mRNA sequence [BX848213]			BX848213
A_10_P026429	-2.55328
A_10_P011480	-2.55313		Rep: N-acetyltransferase - Pyrobaculum aerophilum, partial (10%) [TC467898]
A_10_P011549	-2.55305
A_10_P136498	-2.55279		AGENCOURT_19151996 NICHD_XGC_Te2 Xenopus laevis cDNA clone IMAGE:7211503 5', mRNA sequence [CK804706]			CK804706
A_10_P000773	-2.55261
A_10_P239423	-2.55246
A_10_P277577	-2.55162		Rep: K1324_HUMAN Isoform 2 of Q6UXG2 - Homo sapiens (Human) - Xenopus tropicalis, partial (26%) [TC469097]
A_10_P014478	-2.55133
A_10_P050269	-2.55129		AGENCOURT_15208844 NICHD_XGC_Sp1 Xenopus laevis cDNA clone IMAGE:5506660 5', mRNA sequence [CF283539]			CF283539
A_10_P137128	-2.55125		AGENCOURT_13327964 NICHD_XGC_Tad2 Xenopus laevis cDNA clone IMAGE:6875333 3', mRNA sequence [CB565039]			CB565039
A_10_P209533	-2.55059		Rep: MGC84669 protein - Xenopus laevis (African clawed frog), partial (73%) [TC448374]
A_10_P184918	-2.55046		Rep: NADH dehydrogenase subunit 4L - Mesobuthus martensii (Manchurian scorpion) (Buthus martensii), partial (20%) [TC439415]
A_10_P016345	-2.55008		BP689431 Osada Taira anterior neuroectoderm (ANE) pCS105 cDNA library Xenopus laevis cDNA clone XL459h09ex 5', mRNA sequence [BP689431]			BP689431
A_10_P186779	-2.54984	post.2	Xenopus laevis posterior protein, gene 2 (post.2), mRNA [NM_001101781]		397964	NM_001101781	posterior protein, gene 2
A_10_P008078	-2.54931	uts2r	Xenopus laevis urotensin 2 receptor (uts2r), mRNA [NM_001094444]		447774	NM_001094444	urotensin 2 receptor
A_10_P179728	-2.5478
A_10_P018257	-2.54735
A_10_P178258	-2.54723		Rep: ADP-ribosylation factor-like protein 13B (ADP-ribosylation factor-like protein 2-like 1) (ARL2-like protein 1). - Canis familiaris, partial (25%) [TC436999]
A_10_P017066	-2.54688		BP724747 Osada Taira anterior neuroectoderm (ANE) pCS105 cDNA library Xenopus laevis cDNA clone XL460h21ex 3', mRNA sequence [BP724747]			BP724747
A_10_P008639	-2.54611	bhmt	Xenopus laevis betaine--homocysteine S-methyltransferase (bhmt), mRNA [NM_001094947]		495275	NM_001094947	betaine--homocysteine S-methyltransferase
A_10_P231073	-2.54579
A_10_P014258	-2.54505
A_10_P022884	-2.54433		AGENCOURT_13329673 NICHD_XGC_Tad2 Xenopus laevis cDNA clone IMAGE:6875118 3', mRNA sequence [CB564209]			CB564209
A_10_P000475	-2.54418	tcf7l2	Xenopus laevis transcription factor 7-like 2 (T-cell specific, HMG-box) (tcf7l2), mRNA [NM_001090397]		399164	NM_001090397	transcription factor 7-like 2 (T-cell specific, HMG-box)
A_10_P011780	-2.54393		Rep: MGC81567 protein - Xenopus laevis (African clawed frog), partial (17%) [TC466776]
A_10_P005541	-2.5438	sac3d1	Xenopus laevis SAC3 domain containing 1 (sac3d1), mRNA [NM_001092292]		444188	NM_001092292	SAC3 domain containing 1
A_10_P010286	-2.54299
A_10_P237503	-2.54177		Rep: Predicted protein - Physcomitrella patens subsp. patens, partial (9%) [TC457737]
A_10_P000795	-2.5415
A_10_P087425	-2.54146		Rep: Methionine aminopeptidase, type I - Pseudomonas syringae pv. phaseolicola (strain 1448A / Race 6), partial (5%) [TC451684]
A_10_P122269	-2.54121	meis3-a	Xenopus laevis Meis homeobox 3 (meis3-a), mRNA [NM_001088397]		398093	NM_001088397	Meis homeobox 3
A_10_P020111	-2.54047		Rep: AraC-type DNA-binding domain-containing protein - Plesiocystis pacifica SIR-1, partial (5%) [TC448607]
A_10_P009774	-2.53955
A_10_P015223	-2.53943		BJ623303 NIBB Mochii normalized Xenopus early gastrula library Xenopus laevis cDNA clone XL204c14 5', mRNA sequence [BJ623303]			BJ623303
A_10_P193483	-2.53825		Rep: LOC784495 protein - Bos taurus (Bovine), partial (8%) [TC442543]
A_10_P002666	-2.53779	cadm3	Xenopus laevis cell adhesion molecule 3 (cadm3), mRNA [NM_001086999]		380160	NM_001086999	cell adhesion molecule 3
A_10_P017139	-2.5362
A_10_P020733	-2.53605
A_10_P020634	-2.53579		BX853448 NICHD_XGC_Emb4 Xenopus laevis cDNA clone IMAGp998M0710922 ; IMAGE:4957230 5', mRNA sequence [BX853448]			BX853448
A_10_P025449	-2.53551
A_10_P010711	-2.53522
A_10_P142303	-2.5351	ambp	Xenopus laevis alpha-1-microglobulin/bikunin precursor (ambp), mRNA [NM_001087351]		380514	NM_001087351	alpha-1-microglobulin/bikunin precursor
A_10_P264052	-2.53336		Rep: NADPH dehydrogenase subunit 4 - Synechococcus sp. (strain PCC 7942) (Anacystis nidulans R2), partial (4%) [TC465488]
A_10_P022612	-2.53244
A_10_P214363	-2.53222		Rep: Alpha/beta hydrolase domain protein - Myxococcus xanthus (strain DK 1622), partial (7%) [TC450174]
A_10_P001980	-2.53207	sfrp5-a	Xenopus laevis secreted frizzled-related protein 5 (sfrp5-a), mRNA [NM_001090477]		399205	NM_001090477	secreted frizzled-related protein 5
A_10_P109486	-2.53118		DC046174 Osada Taira anterior endomesoderm (AEM) pCS105 cDNA library Xenopus laevis cDNA clone xlk132n18 5', mRNA sequence [DC046174]			DC046174
A_10_P196388	-2.53083		Rep: Hyaluronan synthase 1 - Xenopus laevis (African clawed frog), partial (11%) [TC443571]
A_10_P019841	-2.53083		BX844996 NICHD_XGC_Sp1 Xenopus laevis cDNA clone IMAGp998P2310937 ; IMAGE:4964230 5', mRNA sequence [BX844996]			BX844996
A_10_P241913	-2.53059
A_10_P020137	-2.53059		Rep: Twinkle protein, mitochondrial precursor (EC 3.6.1.-) (T7 gp4-like protein with intramitochondrial nucleoid localization) (T7-like mitochondrial DNA helicase) (Progressive external ophthalmoplegia 1 protein). - Xenopus tropicalis, partial (40%) [TC461959]
A_10_P090699	-2.53048		BP674216 Osada Taira anterior neuroectoderm (ANE) pCS105 cDNA library Xenopus laevis cDNA clone XL416b15ex 5', mRNA sequence [BP674216]			BP674216
A_10_P221743	-2.52991		Rep: Phosphatidylinositol-4-phosphate 5-kinase type-1 beta (EC 2.7.1.68) (Phosphatidylinositol-4-phosphate 5-kinase type I beta) (PtdIns(4)P-5- kinase beta) (PIP5KIbeta) (Type I phosphatidylinositol-4-phosphate 5- kinase beta) (Protein STM-7). - Xenopus tropicalis, partial (5%) [TC452707]
A_10_P024956	-2.52883
A_10_P018250	-2.52867
A_10_P268262	-2.52863
A_10_P066644	-2.52831		daa34b04.y1 NICHD XGC Lu1 Xenopus laevis cDNA clone IMAGE:4058047 5', mRNA sequence [BG233257]			BG233257
A_10_P066164	-2.52808	gad2	Xenopus laevis cDNA clone IMAGE:4757149, partial cds [BC160780]		100381107	BC160780	glutamate decarboxylase 2 (pancreatic islets and brain, 65kDa)
A_10_P013753	-2.52786
A_10_P196163	-2.52747		Rep: Chromosome 3 SCAF14593, whole genome shotgun sequence - Tetraodon nigroviridis (Green puffer), partial (10%) [TC443470]
A_10_P024400	-2.52743		AGENCOURT_14147905 NICHD_XGC_Brn1 Xenopus laevis cDNA clone IMAGE:6951232 3', mRNA sequence [CD329013]			CD329013
A_10_P155498	-2.52709		Rep: Angiotensin-converting enzyme, somatic isoform precursor (EC 3.4.15.1) (Dipeptidyl carboxypeptidase I) (Kininase II) (CD143 antigen) [Contains: Angiotensin-converting enzyme, somatic isoform, soluble form]. - Xenopus tropicalis, partial (14%) [TC428201]
A_10_P040276	-2.52685	wnt7b	Xenopus laevis wingless-type MMTV integration site family, member 7B (wnt7b), mRNA [NM_001090733]		399364	NM_001090733	wingless-type MMTV integration site family, member 7B
A_10_P054714	-2.52659		za48a11.x1 Xenopus EST library Xenopus laevis cDNA clone za48a11 5', mRNA sequence [AW158847]			AW158847
A_10_P262457	-2.52546		Rep: Predicted protein - Pichia stipitis (Yeast), partial (8%) [TC465060]
A_10_P024166	-2.52519
A_10_P016865	-2.52497		DC031391 Osada Taira anterior endomesoderm (AEM) pCS105 cDNA library Xenopus laevis cDNA clone rxlk162j19 3', mRNA sequence [DC031391]			DC031391
A_10_P015598	-2.52428		BJ636523 NIBB Mochii normalized Xenopus early gastrula library Xenopus laevis cDNA clone XL191a03 3', mRNA sequence [BJ636523]			BJ636523
A_10_P152513	-2.52398		Rep: Predicted protein - Botryotinia fuckeliana (strain B05.10) (Noble rot fungus) (Botrytiscinerea), partial (20%) [TC426943]
A_10_P087195	-2.5239		BJ616067 NIBB Mochii normalized Xenopus early gastrula library Xenopus laevis cDNA clone XL175i15 5', mRNA sequence [BJ616067]			BJ616067
A_10_P096638	-2.52314		DC033838 Osada Taira anterior endomesoderm (AEM) pCS105 cDNA library Xenopus laevis cDNA clone xlk54f14 5', mRNA sequence [DC033838]			DC033838
A_10_P049081	-2.52274		AGENCOURT_18833401 NICHD_XGC_Te2N Xenopus laevis cDNA clone IMAGE:7203693 5', mRNA sequence [CK800512]			CK800512
A_10_P065524	-2.52272		AGENCOURT_10509416 NICHD XGC Emb1 Xenopus laevis cDNA clone IMAGE:6633914 5', mRNA sequence [BU908469]			BU908469
A_10_P205708	-2.52243		Rep: Potassium-transporting ATPase C chain - Acinetobacter sp. (strain ADP1), partial (10%) [TC446960]
A_10_P174023	-2.52192		Rep: LOC100049723 protein - Xenopus laevis (African clawed frog), partial (38%) [TC435654]
A_10_P238398	-2.52064
A_10_P040376	-2.51943	admp2	Xenopus laevis antidorsalizing morphogenetic protein 2 (admp2), mRNA [NM_001097118]		100036830	NM_001097118	antidorsalizing morphogenetic protein 2
A_10_P016640	-2.51932		BP702766 Osada Taira anterior neuroectoderm (ANE) pCS105 cDNA library Xenopus laevis cDNA clone XL506c14ex 5', mRNA sequence [BP702766]			BP702766
A_10_P271302	-2.51862
A_10_P252307	-2.51798		AGENCOURT_10125428 NICHD_XGC_Kid1 Xenopus laevis cDNA clone IMAGE:4031171 5', mRNA sequence [BU903719]			BU903719
A_10_P007803	-2.51772	tfap2b	Xenopus laevis transcription factor AP-2 beta (activating enhancer binding protein 2 beta) (tfap2b), mRNA [NM_001094232]		447525	NM_001094232	transcription factor AP-2 beta (activating enhancer binding protein 2 beta)
A_10_P157728	-2.5173		Rep: Plant integral membrane protein TIGR01569 containing protein, expressed - Oryza sativa subsp. japonica (Rice), partial (10%) [TC429089]
A_10_P016183	-2.51696	foxi4.1	Xenopus laevis forkhead box I4, gene 1 (foxi4.1), mRNA [NM_001097651]		446212	NM_001097651	forkhead box I4, gene 1
A_10_P143403	-2.51484	ctsl	Xenopus laevis cathepsin L (ctsl), mRNA [NM_001092267]		444163	NM_001092267	cathepsin L
A_10_P160448	-2.51458		Rep: Truncated carbamoylphosphate synthase small subunitt - Carsonella ruddii (strain PV), partial (12%) [TC430200]
A_10_P260307	-2.5139		Rep: TonB-like protein - Burkholderia vietnamiensis (strain G4 / LMG 22486) (Burkholderiacepacia (strain R1808)), partial (11%) [TC464456]
A_10_P025813	-2.51302
A_10_P112436	-2.51165
A_10_P046901	-2.51162	scnn1g	Xenopus laevis sodium channel, nonvoltage-gated 1, gamma (scnn1g), mRNA [NM_001096984]		779366	NM_001096984	sodium channel, nonvoltage-gated 1, gamma
A_10_P237248	-2.51143	LOC100101336	Xenopus laevis uncharacterized LOC100101336 (LOC100101336), mRNA [NM_001099913]		100101336	NM_001099913	uncharacterized LOC100101336
A_10_P203733	-2.51115		Rep: Polysaccharide biosynthesis protein - Parabacteroides distasonis (strain ATCC 8503 / DSM 20701 / NCTC11152), partial (4%) [TC446248]
A_10_P022486	-2.51112		AGENCOURT_13350238 NICHD_XGC_Tad1 Xenopus laevis cDNA clone IMAGE:6879206 3', mRNA sequence [CB560764]			CB560764
A_10_P122204	-2.5106
A_10_P059257	-2.50975		AGENCOURT_18790866 NICHD_XGC_Te2N Xenopus laevis cDNA clone IMAGE:7202828 5', mRNA sequence [CK799174]			CK799174
A_10_P012035	-2.50939		Rep: Serologically defined colon cancer antigen 3 - Xenopus tropicalis (Western clawed frog) (Silurana tropicalis), partial (11%) [TC455107]
A_10_P017495	-2.50892		NISC_mn27b08.x1 NICHD XGC Ov1 Xenopus laevis cDNA clone IMAGE:5074526 3', mRNA sequence [BQ388026]			BQ388026
A_10_P026880	-2.50886		AGENCOURT_39737338 NICHD_XGC_Te2N Xenopus laevis cDNA clone IMAGE:7764226 5', mRNA sequence [CX134502]			CX134502
A_10_P188118	-2.50843		Rep: Zonadhesin precursor. - Xenopus tropicalis, partial (28%) [TC440614]
A_10_P057827	-2.50836		za48c11.x1 Xenopus EST library Xenopus laevis cDNA clone za48c11 5', mRNA sequence [AW158862]			AW158862
A_10_P001593	-2.5082		Rep: Protein inhibitor of activated STAT1 - Xenopus laevis (African clawed frog), partial (23%) [TC443119]
A_10_P012386	-2.50781		dae01a12.x1 NICHD XGC Lu1 Xenopus laevis cDNA clone IMAGE:4632862 3' similar to SW:RS2_BOVIN O18789 40S RIBOSOMAL PROTEIN S2 ;, mRNA sequence [BG514446]			BG514446
A_10_P024776	-2.50722		AGENCOURT_15190474 NICHD_XGC_Sp1 Xenopus laevis cDNA clone IMAGE:5511467 5', mRNA sequence [CF271348]			CF271348
A_10_P014490	-2.50669		BJ083741 NIBB Mochii normalized Xenopus tailbud library Xenopus laevis cDNA clone XL086b08 3', mRNA sequence [BJ083741]			BJ083741
A_10_P217288	-2.50669
A_10_P014791	-2.5065
A_10_P244068	-2.50581
A_10_P237163	-2.50522
A_10_P168428	-2.504		Rep: Polycomb group RING finger protein 6 (RING finger protein 134) (Mel18 and Bmi1-like RING finger). - Xenopus tropicalis, partial (15%) [TC433298]
A_10_P184498	-2.50277		Rep: F-box/WD repeat protein 7 (F-box and WD-40 domain protein 7) (F-box protein FBX30) (hCdc4) (Archipelago homolog) (hAgo) (SEL-10). - Xenopus tropicalis, partial (47%) [TC439272]
A_10_P090979	-2.50262		Xenopus laevis cDNA clone IMAGE:5156129 [BC083028]			BC083028
A_10_P001933	-2.50176	sox9-a	Xenopus laevis SRY (sex determining region Y)-box 9 (sox9-a), mRNA [NM_001090807]		399405	NM_001090807	SRY (sex determining region Y)-box 9
A_10_P120799	-2.50137		BJ095895 NIBB Mochii normalized Xenopus early gastrula library Xenopus laevis cDNA clone XL151o08 5', mRNA sequence [BJ095895]			BJ095895
A_10_P147618	-2.5008		Rep: Hydrogenase-4 component E - Methanosarcina mazei (Methanosarcina frisia), partial (5%) [TC424791]
A_10_P014777	-2.49987		BJ090833 NIBB Mochii normalized Xenopus tailbud library Xenopus laevis cDNA clone XL110d21 3', mRNA sequence [BJ090833]			BJ090833
A_10_P017099	-2.49949
A_10_P026483	-2.49918		DC004404 Osada Taira anterior endomesoderm (AEM) pCS105 cDNA library Xenopus laevis cDNA clone rxlk105d08 3', mRNA sequence [DC004404]			DC004404
A_10_P002158	-2.49917	nphs1	Xenopus laevis nephrosis 1, congenital, Finnish type (nephrin) (nphs1), mRNA [NM_001095706]		734213	NM_001095706	nephrosis 1, congenital, Finnish type (nephrin)
A_10_P217128	-2.49843		Rep: Chlorophyll synthase 33 kD subunit - Synechococcus sp. (strain RCC307), partial (5%) [TC451126]
A_10_P088845	-2.49781		BJ086294 NIBB Mochii normalized Xenopus tailbud library Xenopus laevis cDNA clone XL052k07 3', mRNA sequence [BJ086294]			BJ086294
A_10_P235803	-2.49683
A_10_P127834	-2.49588		BJ624415 NIBB Mochii normalized Xenopus early gastrula library Xenopus laevis cDNA clone XL208g17 5', mRNA sequence [BJ624415]			BJ624415
A_10_P038366	-2.49545	MGC84034	Xenopus laevis MGC84034 protein (MGC84034), mRNA [NM_001092688]		444586	NM_001092688	MGC84034 protein
A_10_P014414	-2.49535		DC091938 Yamamoto [DC091938]			DC091938
A_10_P017508	-2.49488
A_10_P009794	-2.49471
A_10_P013456	-2.49463		BJ045144 NIBB Mochii normalized Xenopus neurula library Xenopus laevis cDNA clone XL003d03 3', mRNA sequence [BJ045144]			BJ045144
A_10_P209178	-2.4945		Rep: Nrp2 protein - Xenopus tropicalis (Western clawed frog) (Silurana tropicalis), partial (3%) [TC448233]
A_10_P000733	-2.49382	ltbp1	Xenopus laevis latent transforming growth factor beta binding protein 1 (ltbp1), mRNA [NM_001088785]		398322	NM_001088785	latent transforming growth factor beta binding protein 1
A_10_P159193	-2.49369		Rep: Reverse transcriptase - Mus musculus (Mouse), partial (3%) [TC429671]
A_10_P164928	-2.4934
A_10_P154708	-2.49306	nek8	Xenopus laevis NIMA-related kinase 8 (nek8), mRNA [NM_001096769]		779142	NM_001096769	NIMA-related kinase 8
A_10_P234628	-2.49277
A_10_P026630	-2.49274
A_10_P224983	-2.49205		Rep: Semaphorin-3B precursor (Semaphorin V) (Sema V) (Sema A(V)). - Xenopus tropicalis, partial (6%) [TC453750]
A_10_P012690	-2.49185		daf37d05.x1 NICHD XGC Brn1 Xenopus laevis cDNA clone IMAGE:4740537 3', mRNA sequence [BG811302]			BG811302
A_10_P163638	-2.4914		Rep: Soluble lytic murein transglycosylase - Pseudomonas aeruginosa (strain PA7), partial (6%) [TC431424]
A_10_P116626	-2.49097
A_10_P017990	-2.49008		AGENCOURT_8148330 NICHD XGC Emb4 Xenopus laevis cDNA clone IMAGE:5541820 5', mRNA sequence [BQ733689]			BQ733689
A_10_P223488	-2.49007
A_10_P167498	-2.48961	gm2a	Xenopus laevis GM2 ganglioside activator (gm2a), mRNA [NM_001096779]		779153	NM_001096779	GM2 ganglioside activator
A_10_P069417	-2.4896		AGENCOURT_87402162 NICHD_XGC_panc Xenopus laevis cDNA clone IMAGE:8735380 3', mRNA sequence [EE316769]			EE316769
A_10_P016774	-2.48915	foxa2	Xenopus laevis hypothetical protein LOC100127318, mRNA (cDNA clone IMAGE:8319281), partial cds [BC155932]		100127318	BC155932	forkhead box A2
A_10_P040226	-2.48877	abhd1	Xenopus laevis abhydrolase domain containing 1 (abhd1), mRNA [NM_001096660]		735207	NM_001096660	abhydrolase domain containing 1
A_10_P050489	-2.48864	jak2	Xenopus laevis Janus kinase 2 (a protein tyrosine kinase), mRNA (cDNA clone MGC:114825 IMAGE:4965038), complete cds [BC098977]		443637	BC098977	Janus kinase 2 (a protein tyrosine kinase)
A_10_P023476	-2.48803
A_10_P022658	-2.48801
A_10_P244228	-2.48719		Rep: COP9 signalosome complex subunit 1 - Xenopus laevis (African clawed frog), partial (45%) [TC459808]
A_10_P251807	-2.48522		Rep: Active breakpoint cluster region-related protein. - Xenopus tropicalis, partial (4%) [TC462053]
A_10_P011798	-2.48375
A_10_P014926	-2.48338		BJ095221 NIBB Mochii normalized Xenopus early gastrula library Xenopus laevis cDNA clone XL149a21 5', mRNA sequence [BJ095221]			BJ095221
A_10_P073925	-2.48237		AGENCOURT_22007374 NICHD_XGC_Te2N Xenopus laevis cDNA clone IMAGE:7201898 3', mRNA sequence [CN320850]			CN320850
A_10_P142048	-2.48059	nptx1	Xenopus laevis neuronal pentraxin 1 (nptx1), mRNA [NM_001097976]		100049154	NM_001097976	neuronal pentraxin 1
A_10_P025327	-2.48036
A_10_P001869	-2.47965		BX851774 Harland stage 19-23 Xenopus laevis cDNA clone IMAGp998H057822 ; IMAGE:3199924 5', mRNA sequence [BX851774]			BX851774
A_10_P091804	-2.47953		AGENCOURT_90754866 NICHD_XGC_int_m Xenopus laevis cDNA clone IMAGE:8822376 5', mRNA sequence [EG571122]			EG571122
A_10_P195013	-2.47817
A_10_P023519	-2.47731		AGENCOURT_14217216 NICHD_XGC_Eye1 Xenopus laevis cDNA clone IMAGE:6946242 5', mRNA sequence [CD253187]			CD253187
A_10_P238298	-2.47636		Rep: Very large inducible GTPase-1 - Mus musculus (Mouse), partial (5%) [TC457980]
A_10_P111621	-2.47573
A_10_P195861	-2.47558	xv2r1	Xenopus laevis pheromone receptor-like (xv2r1), mRNA [NM_001091027]		407844	NM_001091027	pheromone receptor-like
A_10_P012344	-2.47545		dae11f07.x1 NICHD XGC Lu1 Xenopus laevis cDNA clone IMAGE:4633884 3', mRNA sequence [BG513497]			BG513497
A_10_P013977	-2.47493		BJ068146 NIBB Mochii normalized Xenopus tailbud library Xenopus laevis cDNA clone XL105o05 5', mRNA sequence [BJ068146]			BJ068146
A_10_P220603	-2.47481	sox9-a	Xenopus laevis SRY (sex determining region Y)-box 9 (sox9-a), mRNA [NM_001090807]		399405	NM_001090807	SRY (sex determining region Y)-box 9
A_10_P198978	-2.47309		Rep: MGC82534 protein - Xenopus laevis (African clawed frog), partial (69%) [TC444484]
A_10_P062399	-2.47267		dag42b12.x3 Blackshear [BM262206]			BM262206
A_10_P027265	-2.47259	crhbp	Xenopus laevis corticotropin releasing hormone binding protein (crhbp), mRNA [NM_001085804]		378555	NM_001085804	corticotropin releasing hormone binding protein
A_10_P084440	-2.47188		AGENCOURT_14165608 NICHD_XGC_Eye1 Xenopus laevis cDNA clone IMAGE:6947544 5', mRNA sequence [CD253547]			CD253547
A_10_P157178	-2.47174
A_10_P023433	-2.47171		AGENCOURT_13997392 NICHD_XGC_Tad1 Xenopus laevis cDNA clone IMAGE:6939634 5', mRNA sequence [CD100302]			CD100302
A_10_P023453	-2.47169
A_10_P016089	-2.47132		AGENCOURT_55952564 NICHD_XGC_FaB Xenopus laevis cDNA clone IMAGE:8070881 3', mRNA sequence [DT059498]			DT059498
A_10_P150463	-2.47127
A_10_P064804	-2.47039		AGENCOURT_8355540 NICHD XGC Emb4 Xenopus laevis cDNA clone IMAGE:5536866 5', mRNA sequence [BQ730849]			BQ730849
A_10_P054869	-2.47034		za62e04.x3 Xenopus EST library Xenopus laevis cDNA clone za62e04 5', mRNA sequence [AW159227]			AW159227
A_10_P270767	-2.47
A_10_P014895	-2.46943
A_10_P001439	-2.46901		Rep: Sickle tail protein homolog. - Xenopus tropicalis, partial (4%) [TC438874]
A_10_P256147	-2.4679		Rep: Luciferase family protein - Mycobacterium gilvum PYR-GCK, partial (6%) [TC463272]
A_10_P024100	-2.46788
A_10_P021688	-2.46766		AGENCOURT_11280079 Wellcome [CA982881]			CA982881
A_10_P200578	-2.46746		Rep: cytochrome P450, family 27, subfamily C, polypeptide 1 - Xenopus tropicalis, partial (18%) [TC445054]
A_10_P013079	-2.46707		dai93e03.x1 NICHD XGC Ov1 Xenopus laevis cDNA clone IMAGE:5048140 3', mRNA sequence [BI444004]			BI444004
A_10_P256672	-2.46665		Rep: Myosin 10 - Xenopus laevis (African clawed frog), partial (14%) [TC463421]
A_10_P007774	-2.46646	MGC82050	Xenopus laevis MGC82050 protein (MGC82050), mRNA [NM_001094211]		447504	NM_001094211	MGC82050 protein
A_10_P025140	-2.46594		AGENCOURT_15520947 NICHD_XGC_Kid1 Xenopus laevis cDNA clone IMAGE:7009098 5', mRNA sequence [CF522601]			CF522601
A_10_P024839	-2.4659		AGENCOURT_15209883 NICHD_XGC_Sp1 Xenopus laevis cDNA clone IMAGE:5435180 5', mRNA sequence [CF283946]			CF283946
A_10_P273577	-2.46559
A_10_P100355	-2.46525		Xenopus laevis cDNA clone IMAGE:3400795 [BC079830]			BC079830
A_10_P103495	-2.46475		AGENCOURT_73650422 NICHD_XGC_int_m Xenopus laevis cDNA clone IMAGE:8530123 5', mRNA sequence [EB482693]			EB482693
A_10_P025199	-2.46418		AGENCOURT_15594754 NICHD_XGC_Eye1 Xenopus laevis cDNA clone IMAGE:7020210 5', mRNA sequence [CF547958]			CF547958
A_10_P012684	-2.46333		daf36h02.x1 NICHD XGC Brn1 Xenopus laevis cDNA clone IMAGE:4740722 3', mRNA sequence [BG811269]			BG811269
A_10_P170838	-2.46319		Rep: proline rich 7 (synaptic) - Xenopus tropicalis, partial (42%) [TC434213]
A_10_P246868	-2.46239		Rep: Coiled coil-containing protein C6orf97. - Gallus gallus, partial (7%) [TC460621]
A_10_P120011	-2.46231
A_10_P210988	-2.46117		Rep: Complement factor H-related protein - Mus musculus (Mouse), partial (14%) [TC448882]
A_10_P218438	-2.46069
A_10_P000087	-2.46006	fzd10-a	Xenopus laevis frizzled class receptor 10 (fzd10-a), mRNA [NM_001087456]		387604	NM_001087456	frizzled class receptor 10
A_10_P174443	-2.45969
A_10_P016979	-2.45945
A_10_P174583	-2.45868		AGENCOURT_8222711 NICHD XGC Emb4 Xenopus laevis cDNA clone IMAGE:5537395 5', mRNA sequence [BQ732087]			BQ732087
A_10_P026657	-2.45799	cks1b-a	AGENCOURT_31519908 NICHD_XGC_Te2 Xenopus laevis cDNA clone IMAGE:7390812 3', mRNA sequence [CV116459]		734841	CV116459	CDC28 protein kinase regulatory subunit 1B
A_10_P084400	-2.45705		AGENCOURT_71373886 NICHD_XGC_Ov1 Xenopus laevis cDNA clone IMAGE:8328041 3', mRNA sequence [EB477761]			EB477761
A_10_P013511	-2.45699
A_10_P007592	-2.45693	lhx9-a	Xenopus laevis LIM homeobox 9 (lhx9-a), mRNA [NM_001094058]		447351	NM_001094058	LIM homeobox 9
A_10_P010014	-2.45671
A_10_P009062	-2.45616	neo1	Xenopus laevis cDNA clone IMAGE:7010289 [BC086471]		100381051	BC086471	neogenin 1
A_10_P015328	-2.45614		BJ629465 NIBB Mochii normalized Xenopus early gastrula library Xenopus laevis cDNA clone XL161i10 3', mRNA sequence [BJ629465]			BJ629465
A_10_P017991	-2.45542
A_10_P023579	-2.45437	psma3	AGENCOURT_14141255 NICHD_XGC_Eye1 Xenopus laevis cDNA clone IMAGE:6946807 5', mRNA sequence [CD253951]		379935	CD253951	proteasome (prosome, macropain) subunit, alpha type, 3
A_10_P016984	-2.45387		BP718891 Osada Taira anterior neuroectoderm (ANE) pCS105 cDNA library Xenopus laevis cDNA clone XL440c17ex 3', mRNA sequence [BP718891]			BP718891
A_10_P013521	-2.45348		BJ046620 NIBB Mochii normalized Xenopus neurula library Xenopus laevis cDNA clone XL007p06 3', mRNA sequence [BJ046620]			BJ046620
A_10_P138678	-2.45325	slit1	Xenopus laevis slit homolog 1 (slit1), mRNA [NM_001087109]		380270	NM_001087109	slit homolog 1
A_10_P233793	-2.45302
A_10_P014774	-2.45184		BJ090813 NIBB Mochii normalized Xenopus tailbud library Xenopus laevis cDNA clone XL110c19 3', mRNA sequence [BJ090813]			BJ090813
A_10_P098106	-2.45148		DC062820 Osada Taira anterior endomesoderm (AEM) pCS105 cDNA library Xenopus laevis cDNA clone xlk155p14 5', mRNA sequence [DC062820]			DC062820
A_10_P267027	-2.45114		Rep: Receptor-type tyrosine-protein phosphatase N2 precursor - Macaca nemestrina (Pig-tailed macaque), partial (25%) [TC466312]
A_10_P096108	-2.45099		AGENCOURT_74310884 NICHD_XGC_limb_m Xenopus laevis cDNA clone IMAGE:8532373 5', mRNA sequence [EB477890]			EB477890
A_10_P139213	-2.45079	MGC81434	Xenopus laevis uncharacterized protein MGC81434 (MGC81434), mRNA [NM_001091189]		414618	NM_001091189	uncharacterized protein MGC81434
A_10_P027252	-2.45046	creb3-a	Xenopus laevis cAMP responsive element binding protein 3 (creb3-a), mRNA [NM_001085799]		378549	NM_001085799	cAMP responsive element binding protein 3
A_10_P012135	-2.4504
A_10_P124769	-2.45035	MGC83053	Xenopus laevis MGC83053 protein (MGC83053), mRNA [NM_001092535]		444433	NM_001092535	MGC83053 protein
A_10_P020319	-2.45023		BX850026 NICHD_XGC_Sp1 Xenopus laevis cDNA clone IMAGp998A069475 ; IMAGE:4173965 5', mRNA sequence [BX850026]			BX850026
A_10_P017235	-2.45003		BP735133 Osada Taira anterior neuroectoderm (ANE) pCS105 cDNA library Xenopus laevis cDNA clone XL504d05ex 3', mRNA sequence [BP735133]			BP735133
A_10_P024228	-2.44996		AGENCOURT_14145522 NICHD_XGC_Eye1 Xenopus laevis cDNA clone IMAGE:6949445 5', mRNA sequence [CD326650]			CD326650
A_10_P229643	-2.44971
A_10_P012046	-2.44885
A_10_P043626	-2.44865	tbx1-a	Xenopus laevis T-box 1 (tbx1-a), mRNA [NM_001090445]		399188	NM_001090445	T-box 1
A_10_P001831	-2.4477		Xenopus laevis lapl06 mRNA, complete sequence [DQ096844]			DQ096844
A_10_P014651	-2.44747		BJ087490 NIBB Mochii normalized Xenopus tailbud library Xenopus laevis cDNA clone XL056k02 3', mRNA sequence [BJ087490]			BJ087490
A_10_P015400	-2.4472
A_10_P227663	-2.44683	arhgap9	Xenopus laevis cDNA clone IMAGE:5511657 [BC083033]		100381162	BC083033	Rho GTPase activating protein 9
A_10_P174408	-2.44668
A_10_P023437	-2.44656
A_10_P068357	-2.44646		BJ081137 NIBB Mochii normalized Xenopus tailbud library Xenopus laevis cDNA clone XL070j24 3', mRNA sequence [BJ081137]			BJ081137
A_10_P215483	-2.44638		Rep: CMP190R - Camelpox virus (strain CMS), partial (13%) [TC450540]
A_10_P021557	-2.44618		AGENCOURT_11280250 Wellcome [CA981441]			CA981441
A_10_P011170	-2.44489		DC125886 Yamamoto [DC125886]			DC125886
A_10_P254597	-2.44391		Rep: Cytochrome c oxidase subunit 3 - Bemisia tabaci (Sweetpotato whitefly), partial (5%) [TC462845]
A_10_P063519	-2.44347		AGENCOURT_89911735 NICHD_XGC_int_m Xenopus laevis cDNA clone IMAGE:8824432 5', mRNA sequence [EG574430]			EG574430
A_10_P001758	-2.4434		da91h04.x1 Xenopus laevis tadpole stage 24 Xenopus laevis cDNA 3', mRNA sequence [AW764764]			AW764764
A_10_P018127	-2.44327		AGENCOURT_8098822 NICHD XGC Emb4 Xenopus laevis cDNA clone IMAGE:5570851 5', mRNA sequence [BQ735850]			BQ735850
A_10_P248448	-2.44307		Rep: Hydrogenase maturation protein HypF - Thiobacillus denitrificans (strain ATCC 25259), partial (3%) [TC461081]
A_10_P076860	-2.44301	ppp1r1c	AGENCOURT_19148001 NICHD_XGC_Te2 Xenopus laevis cDNA clone IMAGE:7211277 5', mRNA sequence [CK805110]		734807	CK805110	protein phosphatase 1, regulatory (inhibitor) subunit 1C
A_10_P168733	-2.44286
A_10_P034316	-2.44234	LOC100037142	Xenopus laevis uncharacterized LOC100037142 (LOC100037142), mRNA [NM_001097847]		100037142	NM_001097847	uncharacterized LOC100037142
A_10_P043568	-2.44175	MGC80802	Xenopus laevis MGC80802 protein (MGC80802), mRNA [NM_001092338]		444234	NM_001092338	MGC80802 protein
A_10_P006313	-2.44147	fxyd1	Xenopus laevis FXYD domain containing ion transport regulator 1 (fxyd1), mRNA [NM_001092924]		444822	NM_001092924	FXYD domain containing ion transport regulator 1
A_10_P026621	-2.44111
A_10_P181258	-2.44077
A_10_P145098	-2.44043	cdkn2b	Xenopus laevis cyclin-dependent kinase inhibitor 2B (p15, inhibits CDK4) (cdkn2b), mRNA [NM_001096861]		779240	NM_001096861	cyclin-dependent kinase inhibitor 2B (p15, inhibits CDK4)
A_10_P048791	-2.4404	LOC397842	Xenopus laevis integrin alpha5tr subunit truncated cytoplasmic variant mRNA, partial cds [U12646]		397842	U12646	integrin alpha5tr subunit
A_10_P167028	-2.43991		AGENCOURT_15528847 NICHD_XGC_Kid1 Xenopus laevis cDNA clone IMAGE:7009771 5', mRNA sequence [CF521994]			CF521994
A_10_P017882	-2.43989
A_10_P022427	-2.43946		AGENCOURT_13339768 NICHD_XGC_Tad1 Xenopus laevis cDNA clone IMAGE:6880200 3', mRNA sequence [CB560292]			CB560292
A_10_P005089	-2.4389	rnf182	Xenopus laevis RING finger protein 182 (rnf182), mRNA [NM_001091608]		432148	NM_001091608	RING finger protein 182
A_10_P190218	-2.43867
A_10_P013385	-2.43828		BJ041764 NIBB Mochii normalized Xenopus neurula library Xenopus laevis cDNA clone XL027i09 5', mRNA sequence [BJ041764]			BJ041764
A_10_P258092	-2.43757		Rep: Rogdi protein - Xenopus tropicalis (Western clawed frog) (Silurana tropicalis), partial (7%) [TC446364]
A_10_P080955	-2.43729		AGENCOURT_26186580 Blumberg_Cho Xenopus laevis cDNA clone IMAGE:7295936 5', mRNA sequence [CO390242]			CO390242
A_10_P106275	-2.43657		AGENCOURT_10206437 NICHD XGC Ov1 Xenopus laevis cDNA clone IMAGE:6316380 5', mRNA sequence [BU899720]			BU899720
A_10_P012969	-2.43637		dah97b09.x1 NICHD XGC Emb4 Xenopus laevis cDNA clone IMAGE:4957769 3', mRNA sequence [BI315351]			BI315351
A_10_P007343	-2.43605		Rep: MGC85503 protein - Xenopus laevis (African clawed frog), complete [TC422337]
A_10_P088730	-2.43597		DC070235 Yamamoto [DC070235]			DC070235
A_10_P066129	-2.43509	lhx9-b	AGENCOURT_14233830 NICHD_XGC_Eye1 Xenopus laevis cDNA clone IMAGE:6958008 5', mRNA sequence [CD302109]		373755	CD302109	LIM homeobox 9
A_10_P122049	-2.43455
A_10_P161253	-2.43337
A_10_P267657	-2.43227	col1a1	Xenopus laevis collagen, type I, alpha 1 (col1a1), mRNA [NM_001087352]		380515	NM_001087352	collagen, type I, alpha 1
A_10_P012412	-2.43156		dae04g11.y1 NICHD XGC Lu1 Xenopus laevis cDNA clone IMAGE:4633173 5', mRNA sequence [BG515398]			BG515398
A_10_P262162	-2.43151	MGC80746	Xenopus laevis MGC80746 protein (MGC80746), mRNA [NM_001093548]		446852	NM_001093548	MGC80746 protein
A_10_P020394	-2.42902		BX850880 NICHD_XGC_Emb4 Xenopus laevis cDNA clone IMAGp998D0510929 ; IMAGE:4959700 5', mRNA sequence [BX850880]			BX850880
A_10_P009768	-2.42814
A_10_P228903	-2.42787
A_10_P002046	-2.42767	sst.2	Xenopus laevis somatostatin (sst.2), mRNA [NM_001090491]		399212	NM_001090491	somatostatin
A_10_P171358	-2.42727		Rep: Predicted protein - Chlamydomonas reinhardtii, partial (3%) [TC434413]
A_10_P156648	-2.42712
A_10_P091299	-2.42712		AGENCOURT_82913565 NICHD_XGC_tail_m Xenopus laevis cDNA clone IMAGE:8542665 3', mRNA sequence [EE297054]			EE297054
A_10_P089612	-2.42679
A_10_P258602	-2.42678		Rep: LOC495979 protein - Xenopus laevis (African clawed frog), partial (8%) [TC463965]
A_10_P244923	-2.42611		Rep: Cyclin-dependent kinase inhibitor p28 - Xenopus laevis (African clawed frog), partial (83%) [TC460045]
A_10_P101795	-2.42607		AGENCOURT_73503084 NICHD_XGC_sple_PHA Xenopus laevis cDNA clone IMAGE:8461885 5', mRNA sequence [EB477273]			EB477273
A_10_P175838	-2.42444		Rep: Aa2-050 - Rattus norvegicus (Rat), partial (3%) [TC436058]
A_10_P021448	-2.42439		AGENCOURT_10802000 Wellcome [CA974193]			CA974193
A_10_P271172	-2.4235		Rep: Polyprotein - Lytechinus variegatus (Sea urchin), partial (20%) [TC467460]
A_10_P173163	-2.42291	rab3ip	Xenopus laevis RAB3A interacting protein (rab3ip), mRNA [NM_001086749]		379910	NM_001086749	RAB3A interacting protein
A_10_P246333	-2.42272		Rep: Slr0142 protein - Synechocystis sp. (strain PCC 6803), partial (7%) [TC460461]
A_10_P125644	-2.42272		AGENCOURT_13319100 NICHD_XGC_Tad2 Xenopus laevis cDNA clone IMAGE:6873505 3', mRNA sequence [CB565302]			CB565302
A_10_P123469	-2.42232
A_10_P025319	-2.42188
A_10_P231013	-2.42184		Rep: 2-oxo-hepta-3-ene-1,7-dioic acid hydratase - Ralstonia pickettii 12D, partial (6%) [TC455687]
A_10_P023171	-2.42089
A_10_P012792	-2.42074
A_10_P187433	-2.42057		Rep: Fibrillin-1 precursor. - Xenopus tropicalis, partial (3%) [TC440354]
A_10_P009972	-2.42049
A_10_P011457	-2.42045
A_10_P016099	-2.42026
A_10_P272777	-2.4202
A_10_P012737	-2.4201		daf35d01.x1 NICHD XGC Brn1 Xenopus laevis cDNA clone IMAGE:4740505 3' similar to TR:Q9XYA3 Q9XYA3 5-AMINOLEVULINATE SYNTHASE ;, mRNA sequence [BG811690]			BG811690
A_10_P116216	-2.41986
A_10_P193833	-2.41958		Rep: Aquaporin-8 (AQP-8). - Xenopus tropicalis, partial (11%) [TC442667]
A_10_P129962	-2.41946
A_10_P178048	-2.41918	ppp2r5c	Xenopus laevis protein phosphatase 2, regulatory subunit B', gamma (ppp2r5c), mRNA [NM_001094169]		447462	NM_001094169	protein phosphatase 2, regulatory subunit B', gamma
A_10_P020332	-2.41897		Rep: Bifunctional 3'-phosphoadenosine 5'-phosphosulfate synthetase 2 (PAPS synthetase 2) (PAPSS 2) (Sulfurylase kinase 2) (SK2) (SK 2) [Includes: Sulfate adenylyltransferase (EC 2.7.7.4) (Sulfate adenylate transferase) (SAT) (ATP-sulfurylase); Adenylyl-sulfate - Xenopus tropicalis, partial (5%) [TC444535]
A_10_P015138	-2.41863		BJ618102 NIBB Mochii normalized Xenopus early gastrula library Xenopus laevis cDNA clone XL183j15 5', mRNA sequence [BJ618102]			BJ618102
A_10_P189853	-2.41854
A_10_P212588	-2.41806	dmrta2	Xenopus laevis DMRT-like family A2 (dmrta2), mRNA [NM_001095679]		734181	NM_001095679	DMRT-like family A2
A_10_P023463	-2.41803
A_10_P272312	-2.41706
A_10_P007261	-2.41666	rp1	Xenopus laevis retinitis pigmentosa 1 (autosomal dominant) (rp1), mRNA [NM_001093694]		447052	NM_001093694	retinitis pigmentosa 1 (autosomal dominant)
A_10_P077130	-2.41607	LOC100036893	Xenopus laevis hypothetical protein LOC100036893, mRNA (cDNA clone IMAGE:8529985), partial cds [BC129608]		100036893	BC129608	uncharacterized LOC100036893
A_10_P105080	-2.41602		BJ634103 NIBB Mochii normalized Xenopus early gastrula library Xenopus laevis cDNA clone XL181h15 3', mRNA sequence [BJ634103]			BJ634103
A_10_P178943	-2.4159
A_10_P145065	-2.41565	MGC85331	Xenopus laevis MGC85331 protein (MGC85331), mRNA [NM_001093823]		447114	NM_001093823	MGC85331 protein
A_10_P066659	-2.41551		AGENCOURT_86400245 NICHD_XGC_bone Xenopus laevis cDNA clone IMAGE:8740985 5', mRNA sequence [EE320754]			EE320754
A_10_P275052	-2.41493		Rep: Cartilage oligomeric matrix protein precursor (COMP). - Xenopus tropicalis, partial (4%) [TC468454]
A_10_P105655	-2.41443		AGENCOURT_13997004 NICHD_XGC_Tad1 Xenopus laevis cDNA clone IMAGE:6936743 5', mRNA sequence [CD098656]			CD098656
A_10_P000546	-2.41436	xmc	Xenopus laevis marginal coil Xmc (xmc), mRNA [NM_001088686]		398255	NM_001088686	marginal coil Xmc
A_10_P065999	-2.41411	LOC779058	Xenopus laevis TCR VDJ BV8S2 BJ4 mRNA, partial cds [U60436]		779058	U60436	TCR VDJ BV8S2 BJ4
A_10_P012651	-2.41368		daf33f12.x1 NICHD XGC Brn1 Xenopus laevis cDNA clone IMAGE:4740263 3', mRNA sequence [BG810967]			BG810967
A_10_P026716	-2.41337
A_10_P069227	-2.41336		AGENCOURT_14214953 NICHD_XGC_Eye1 Xenopus laevis cDNA clone IMAGE:6945834 5', mRNA sequence [CD254428]			CD254428
A_10_P161898	-2.41182
A_10_P162773	-2.41128	gata2	Xenopus laevis GATA binding protein 2 (gata2), mRNA [NM_001090574]		399273	NM_001090574	GATA binding protein 2
A_10_P016423	-2.41086
A_10_P017728	-2.40952
A_10_P095798	-2.40897		DC091079 Yamamoto [DC091079]			DC091079
A_10_P048236	-2.40872	nceh1	Xenopus laevis neutral cholesterol ester hydrolase 1 (nceh1), mRNA [NM_001099890]		100101305	NM_001099890	neutral cholesterol ester hydrolase 1
A_10_P208433	-2.4086
A_10_P243928	-2.40858		P40325 Saccharomyces cerevisiae YGR268c singleton - Kluyveromyces lactis (Yeast) (Candida sphaerica), partial (7%) [TC459719]
A_10_P046896	-2.4082	hpcal4	Xenopus laevis hippocalcin like 4 (hpcal4), mRNA [NM_001096200]		734730	NM_001096200	hippocalcin like 4
A_10_P012661	-2.40782
A_10_P010138	-2.40731
A_10_P071110	-2.40723		BJ641506 NIBB Mochii normalized Xenopus early gastrula library Xenopus laevis cDNA clone XL210e04 3', mRNA sequence [BJ641506]			BJ641506
A_10_P191643	-2.40584
A_10_P017457	-2.40519		NISC_mn19b01.x1 NICHD XGC Ov1 Xenopus laevis cDNA clone IMAGE:5073744 3', mRNA sequence [BQ386591]			BQ386591
A_10_P280557	-2.40516		Rep: Triosephosphate isomerase - Buchnera aphidicola subsp. Acyrthosiphon pisum (Acyrthosiphon pisumsymbiotic bacterium), partial (6%) [TC469803]
A_10_P022610	-2.40478		AGENCOURT_13319409 NICHD_XGC_Tad1 Xenopus laevis cDNA clone IMAGE:6881141 3', mRNA sequence [CB561648]			CB561648
A_10_P074738	-2.4045		AGENCOURT_81619937 NICHD_XGC_limb_m Xenopus laevis cDNA clone IMAGE:8533264 3', mRNA sequence [EC276895]			EC276895
A_10_P016070	-2.40429		DC030096 Osada Taira anterior endomesoderm (AEM) pCS105 cDNA library Xenopus laevis cDNA clone rxlk158h19 3', mRNA sequence [DC030096]			DC030096
A_10_P011403	-2.40422		BJ075743 NIBB Mochii normalized Xenopus tailbud library Xenopus laevis cDNA clone XL103i09 3', mRNA sequence [BJ075743]			BJ075743
A_10_P145698	-2.40383		Rep: Cytochrome c oxidase assembly protein - Wolbachia endosymbiont of Drosophila ananassae, partial (5%) [TC428439]
A_10_P217928	-2.40354
A_10_P255657	-2.40252
A_10_P223893	-2.40163		Rep: NADH-ubiquinone oxidoreductase chain 2 - Neolamprologus cylindricus, partial (5%) [TC453413]
A_10_P122659	-2.40147		AGENCOURT_10494777 NICHD XGC OO1 Xenopus laevis cDNA clone IMAGE:6640341 5', mRNA sequence [BU913910]			BU913910
A_10_P024988	-2.40127
A_10_P009065	-2.40099		Xenopus laevis cDNA clone IMAGE:4056389 [BC086474]			BC086474
A_10_P024209	-2.39933
A_10_P016399	-2.39794		BP692163 Osada Taira anterior neuroectoderm (ANE) pCS105 cDNA library Xenopus laevis cDNA clone XL467k17ex 5', mRNA sequence [BP692163]			BP692163
A_10_P007968	-2.39729	dao	Xenopus laevis D-amino-acid oxidase (dao), mRNA [NM_001096562]		735104	NM_001096562	D-amino-acid oxidase
A_10_P011521	-2.39724
A_10_P060294	-2.39675		AGENCOURT_72757309 NICHD_XGC_sple_PHA Xenopus laevis cDNA clone IMAGE:8464537 3', mRNA sequence [EB464333]			EB464333
A_10_P014949	-2.39549		BJ096613 NIBB Mochii normalized Xenopus early gastrula library Xenopus laevis cDNA clone XL154i08 5', mRNA sequence [BJ096613]			BJ096613
A_10_P123289	-2.39535		BJ638355 NIBB Mochii normalized Xenopus early gastrula library Xenopus laevis cDNA clone XL198c23 3', mRNA sequence [BJ638355]			BJ638355
A_10_P023014	-2.39497		AGENCOURT_13318109 NICHD_XGC_Tad2 Xenopus laevis cDNA clone IMAGE:6881592 3', mRNA sequence [CB565657]			CB565657
A_10_P102275	-2.39447		AGENCOURT_14006351 NICHD_XGC_Tad1 Xenopus laevis cDNA clone IMAGE:6937077 5', mRNA sequence [CD099446]			CD099446
A_10_P010718	-2.39301		Rep: Active breakpoint cluster region-related protein. - Xenopus tropicalis, partial (3%) [TC460740]
A_10_P278182	-2.39131		Rep: MGC115276 protein - Xenopus laevis (African clawed frog), partial (3%) [TC469244]
A_10_P226393	-2.39118	col1a2	Xenopus laevis collagen, type 1, alpha 2 (col1a2), mRNA [NM_001087258]		380419	NM_001087258	collagen, type 1, alpha 2
A_10_P017667	-2.39082
A_10_P066059	-2.39055	ptprt	Xenopus laevis receptor protein tyrosine phosphatase rho precursor (ptprt) mRNA, partial cds [AF173857]		373766	AF173857	protein tyrosine phosphatase, receptor type, T
A_10_P181678	-2.3902	MGC83511	Xenopus laevis uncharacterized protein MGC83511 (MGC83511), mRNA [NM_001091637]		432177	NM_001091637	uncharacterized protein MGC83511
A_10_P013956	-2.38989		AGENCOURT_73665304 NICHD_XGC_int_m Xenopus laevis cDNA clone IMAGE:8529259 5', mRNA sequence [EB474499]			EB474499
A_10_P012682	-2.38938		daf36c07.x1 NICHD XGC Brn1 Xenopus laevis cDNA clone IMAGE:4740492 3', mRNA sequence [BG811235]			BG811235
A_10_P263677	-2.38932
A_10_P145958	-2.38916	gatm	Xenopus laevis glycine amidinotransferase (L-arginine:glycine amidinotransferase) (gatm), mRNA [NM_001086230]		379386	NM_001086230	glycine amidinotransferase (L-arginine:glycine amidinotransferase)
A_10_P015896	-2.38906		BJ644212 NIBB Mochii normalized Xenopus early gastrula library Xenopus laevis cDNA clone XL219o04 3', mRNA sequence [BJ644212]			BJ644212
A_10_P011467	-2.38817
A_10_P255637	-2.3881
A_10_P239343	-2.38668		Rep: Uncharacterized protein ENSP00000359458 - Homo sapiens (Human), partial (18%) [TC458315]
A_10_P017970	-2.38547
A_10_P237053	-2.38545
A_10_P012629	-2.38534		daf31d10.x1 NICHD XGC Brn1 Xenopus laevis cDNA clone IMAGE:4740139 3', mRNA sequence [BG810800]			BG810800
A_10_P191838	-2.38372		Rep: cytochrome P450, family 27, subfamily C, polypeptide 1 - Xenopus tropicalis, partial (19%) [TC441911]
A_10_P009999	-2.38338
A_10_P076910	-2.38294		AGENCOURT_10487560 NICHD XGC OO1 Xenopus laevis cDNA clone IMAGE:6637955 5', mRNA sequence [BU911871]			BU911871
A_10_P141938	-2.3827	hoxa9	Xenopus laevis homeobox A9 (hoxa9), mRNA [NM_001097795]		100037070	NM_001097795	homeobox A9
A_10_P023074	-2.38231	rps21	AGENCOURT_13044284 NICHD_XGC_Te1 Xenopus laevis cDNA clone IMAGE:6896661 5', mRNA sequence [CB592427]		446759	CB592427	ribosomal protein S21
A_10_P001202	-2.3818
A_10_P098796	-2.38163
A_10_P010461	-2.38134
A_10_P276952	-2.38042
A_10_P109271	-2.38019		AGENCOURT_55153301 NICHD_XGC_Emb10 Xenopus laevis cDNA clone IMAGE:7981136 3', mRNA sequence [DR723526]			DR723526
A_10_P179313	-2.37981	gatm	Xenopus laevis glycine amidinotransferase (L-arginine:glycine amidinotransferase) (gatm), mRNA [NM_001086230]		379386	NM_001086230	glycine amidinotransferase (L-arginine:glycine amidinotransferase)
A_10_P045166	-2.3792	LOC100126615	Xenopus laevis uncharacterized LOC100126615 (LOC100126615), mRNA [NM_001110725]		100126615	NM_001110725	uncharacterized LOC100126615
A_10_P014492	-2.37901
A_10_P024574	-2.37859		AGENCOURT_14218964 NICHD_XGC_Eye1 Xenopus laevis cDNA clone IMAGE:6946171 5', mRNA sequence [CD361466]			CD361466
A_10_P012900	-2.37851
A_10_P026844	-2.37842		AGENCOURT_39734609 NICHD_XGC_Te2N Xenopus laevis cDNA clone IMAGE:7764752 3', mRNA sequence [CX133644]			CX133644
A_10_P134958	-2.37809
A_10_P020471	-2.37766		Rep: Conserved repeat domain protein precursor - Chloroflexus aurantiacus J-10-fl, partial (4%) [TC443642]
A_10_P026986	-2.3774	rho	Xenopus laevis rhodopsin (rho), mRNA [NM_001087048]		380209	NM_001087048	rhodopsin
A_10_P026471	-2.37729		AGENCOURT_26180009 Blumberg_Cho Xenopus laevis cDNA clone IMAGE:7299443 5', mRNA sequence [CO388496]			CO388496
A_10_P074255	-2.37668		Xenopus laevis cDNA clone IMAGE:4032158, partial cds [BC070662]			BC070662
A_10_P044056	-2.37653	nov	Xenopus laevis nephroblastoma overexpressed (nov), mRNA [NM_001085658]		373662	NM_001085658	nephroblastoma overexpressed
A_10_P255537	-2.376		Rep: Reverse transcriptase - Gallus gallus (Chicken), partial (9%) [TC463089]
A_10_P015775	-2.37584		DC013133 Osada Taira anterior endomesoderm (AEM) pCS105 cDNA library Xenopus laevis cDNA clone rxlk133f05 3', mRNA sequence [DC013133]			DC013133
A_10_P124274	-2.37578
A_10_P164228	-2.37563		Rep: Cleavage and polyadenylation specificity factor subunit 2 - Xenopus laevis (African clawed frog), partial (18%) [TC431672]
A_10_P161208	-2.37554
A_10_P183953	-2.37511		AGENCOURT_11243697 NICHD_XGC_Tad2 Xenopus laevis cDNA clone IMAGE:6875744 5', mRNA sequence [CB200629]			CB200629
A_10_P228138	-2.37511
A_10_P011223	-2.37478
A_10_P211858	-2.37455	ighv3-7	Xenopus laevis cDNA clone MGC:85402 IMAGE:6932565, complete cds [BC084123]		100381140	BC084123	immunoglobulin heavy variable 3-7
A_10_P144953	-2.37448	myoz2	Xenopus laevis myozenin 2 (myoz2), mRNA [NM_001094621]		494787	NM_001094621	myozenin 2
A_10_P017417	-2.37433		NISC_mn12a05.x1 NICHD XGC Ov1 Xenopus laevis cDNA clone IMAGE:5072937 3', mRNA sequence [BQ385383]			BQ385383
A_10_P011999	-2.3742
A_10_P192098	-2.37403
A_10_P143993	-2.37377	hao2	Xenopus laevis hydroxyacid oxidase 2 (long chain) (hao2), mRNA [NM_001092640]		444538	NM_001092640	hydroxyacid oxidase 2 (long chain)
A_10_P014296	-2.3734
A_10_P020128	-2.37322		BX848079 NICHD_XGC_Lu1 Xenopus laevis cDNA clone IMAGp998E239330 ; IMAGE:4058494 5', mRNA sequence [BX848079]			BX848079
A_10_P239273	-2.37314		Rep: Chromosome undetermined scaffold_55, whole genome shotgun sequence - Paramecium tetraurelia, partial (5%) [TC458296]
A_10_P000847	-2.37231
A_10_P233323	-2.37125
A_10_P137083	-2.37103
A_10_P261727	-2.37074
A_10_P011762	-2.37067
A_10_P124294	-2.36981
A_10_P055512	-2.36962		daa38b08.x1 NICHD XGC Lu1 Xenopus laevis cDNA clone IMAGE:4058439 3', mRNA sequence [BG346551]			BG346551
A_10_P172663	-2.36912		Rep: Transmembrane protein 97 - Xenopus tropicalis (Western clawed frog) (Silurana tropicalis), partial (86%) [TC434870]
A_10_P124199	-2.36909
A_10_P032431	-2.36896	LOC100036955	Xenopus laevis uncharacterized LOC100036955 (LOC100036955), mRNA [NM_001097721]		100036955	NM_001097721	uncharacterized LOC100036955
A_10_P264232	-2.36896		Rep: Uromodulin precursor (Tamm-Horsfall urinary glycoprotein) (THP). - Xenopus tropicalis, partial (61%) [TC465542]
A_10_P017520	-2.36833		NISC_mo05h05.x1 Soares NXEG Xenopus laevis cDNA clone IMAGE:5162720 3', mRNA sequence [BQ398233]			BQ398233
A_10_P060084	-2.36771		BX842750 NICHD_XGC_Emb4 Xenopus laevis cDNA clone IMAGp998J1110930 ; IMAGE:4960234 5', mRNA sequence [BX842750]			BX842750
A_10_P055642	-2.36743		BX854681 NICHD_XGC_Sp1 Xenopus laevis cDNA clone IMAGp998N179476 ; IMAGE:4174672 5', mRNA sequence [BX854681]			BX854681
A_10_P117881	-2.36666
A_10_P061249	-2.36616		AGENCOURT_8115958 NICHD XGC Emb4 Xenopus laevis cDNA clone IMAGE:5572070 5', mRNA sequence [BQ737592]			BQ737592
A_10_P058527	-2.36566
A_10_P090220	-2.36501		AGENCOURT_15183678 NICHD_XGC_Emb4 Xenopus laevis cDNA clone IMAGE:5515952 5', mRNA sequence [CF286171]			CF286171
A_10_P017620	-2.36483		NISC_mp11d11.x1 NICHD XGC Sp1 Xenopus laevis cDNA clone IMAGE:4969028 3', mRNA sequence [BQ400808]			BQ400808
A_10_P005074	-2.36324	MGC83505	Xenopus laevis uncharacterized protein MGC83505 (MGC83505), mRNA [NM_001091638]		432178	NM_001091638	uncharacterized protein MGC83505
A_10_P114276	-2.3626
A_10_P016013	-2.36255
A_10_P210868	-2.36242		Rep: Transport system permease protein - Actinobacillus succinogenes (strain ATCC 55618 / 130Z), partial (5%) [TC448830]
A_10_P027492	-2.36181	grik2	X.laevis mRNA for glutamate receptor subunit (GluR6) (1124bp) [X94116]		378603	X94116	glutamate receptor, ionotropic, kainate 2
A_10_P277367	-2.36181		Rep: ADAMTS-14 precursor (EC 3.4.24.-) (A disintegrin and metalloproteinase with thrombospondin motifs 14) (ADAM-TS 14) (ADAM-TS14). - Xenopus tropicalis, partial (3%) [TC469037]
A_10_P013431	-2.36161		BJ044318 NIBB Mochii normalized Xenopus neurula library Xenopus laevis cDNA clone XL012o22 3', mRNA sequence [BJ044318]			BJ044318
A_10_P010399	-2.36158		AGENCOURT_10509399 NICHD XGC OO1 Xenopus laevis cDNA clone IMAGE:6641567 5', mRNA sequence [BU914969]			BU914969
A_10_P268642	-2.36156		Rep: Phosphatidylinositol-4-phosphate 5-kinase type-1 beta (EC 2.7.1.68) (Phosphatidylinositol-4-phosphate 5-kinase type I beta) (PtdIns(4)P-5- kinase beta) (PIP5KIbeta) (Type I phosphatidylinositol-4-phosphate 5- kinase beta) (Protein STM-7). - Xenopus tropicalis, partial (5%) [TC466769]
A_10_P009619	-2.36142		Xenopus laevis cDNA clone IMAGE:6946930 [BC092116]			BC092116
A_10_P119206	-2.36121	alas2	Xenopus laevis aminolevulinate, delta-, synthase 2 (alas2), mRNA [NM_001094030]		447323	NM_001094030	aminolevulinate, delta-, synthase 2
A_10_P276842	-2.36106
A_10_P185523	-2.35999		Rep: LOC398432 protein - Xenopus laevis (African clawed frog), partial (68%) [TC439661]
A_10_P021325	-2.35989		AGENCOURT_10766299 Wellcome [CA972715]			CA972715
A_10_P012409	-2.3598
A_10_P206468	-2.35906		Rep: LOC398841 protein - Xenopus laevis (African clawed frog), partial (12%) [TC447236]
A_10_P035681	-2.35858	MGC84250	Xenopus laevis MGC84250 protein (MGC84250), mRNA [NM_001094437]		447767	NM_001094437	MGC84250 protein
A_10_P136128	-2.35805	cyp26b1	Xenopus laevis cytochrome P450 family 26 subfamily B polypeptide 1 (Cyp26B1) mRNA, partial cds [EU816560]		100170648	EU816560	cytochrome P450, family 26, subfamily B, polypeptide 1
A_10_P003492	-2.35788	fam3d	Xenopus laevis family with sequence similarity 3, member D (fam3d), mRNA [NM_001086382]		379541	NM_001086382	family with sequence similarity 3, member D
A_10_P017945	-2.35773		AGENCOURT_8148297 NICHD XGC Emb4 Xenopus laevis cDNA clone IMAGE:5541770 5', mRNA sequence [BQ733050]			BQ733050
A_10_P100340	-2.35722		AGENCOURT_90755181 NICHD_XGC_int_m Xenopus laevis cDNA clone IMAGE:8823738 5', mRNA sequence [EG585717]			EG585717
A_10_P003814	-2.35719	atp1a2	Xenopus laevis ATPase, Na+/K+ transporting, alpha 2 polypeptide (atp1a2), mRNA [NM_001089643]		398752	NM_001089643	ATPase, Na+/K+ transporting, alpha 2 polypeptide
A_10_P086410	-2.35714
A_10_P102450	-2.35697		AGENCOURT_15594248 NICHD_XGC_Brn1 Xenopus laevis cDNA clone IMAGE:7018474 5', mRNA sequence [CF548790]			CF548790
A_10_P224818	-2.35692
A_10_P026856	-2.35615		AGENCOURT_39734123 NICHD_XGC_Te2N Xenopus laevis cDNA clone IMAGE:7765369 5', mRNA sequence [CX133918]			CX133918
A_10_P017892	-2.35586
A_10_P265883	-2.35565	MGC83511	Xenopus laevis uncharacterized protein MGC83511 (MGC83511), mRNA [NM_001091637]		432177	NM_001091637	uncharacterized protein MGC83511
A_10_P034121	-2.35564	LOC100158373	Xenopus laevis uncharacterized LOC100158373 (LOC100158373), mRNA [NM_001127817]		100158373	NM_001127817	uncharacterized LOC100158373
A_10_P228723	-2.35548
A_10_P188768	-2.35543
A_10_P202883	-2.35493		Rep: Histone H2A type 1 - Xenopus laevis (African clawed frog), complete [TC445933]
A_10_P136373	-2.35482
A_10_P016485	-2.35444		BP695751 Osada Taira anterior neuroectoderm (ANE) pCS105 cDNA library Xenopus laevis cDNA clone XL478g17ex 5', mRNA sequence [BP695751]			BP695751
A_10_P136018	-2.35438		Xenopus laevis brain-derived neurotrophic factor (BDNF) mRNA, exon 3 and 5' UTR, alternatively spliced [EU363496]			EU363496
A_10_P012882	-2.35405
A_10_P037896	-2.35303	rassf9	Xenopus laevis Ras association (RalGDS/AF-6) domain family (N-terminal) member 9 (rassf9), mRNA [NM_001127886]		100158456	NM_001127886	Ras association (RalGDS/AF-6) domain family (N-terminal) member 9
A_10_P024471	-2.35294		AGENCOURT_14291708 NICHD_XGC_Brn1 Xenopus laevis cDNA clone IMAGE:6950283 5', mRNA sequence [CD330132]			CD330132
A_10_P072495	-2.35278
A_10_P011227	-2.35188		DC012344 Osada Taira anterior endomesoderm (AEM) pCS105 cDNA library Xenopus laevis cDNA clone rxlk130m19 3', mRNA sequence [DC012344]			DC012344
A_10_P022681	-2.351		AGENCOURT_13322005 NICHD_XGC_Tad1 Xenopus laevis cDNA clone IMAGE:6880723 3', mRNA sequence [CB562215]			CB562215
A_10_P017762	-2.34937
A_10_P016831	-2.34925		BP710114 Osada Taira anterior neuroectoderm (ANE) pCS105 cDNA library Xenopus laevis cDNA clone XL409e10ex 5', mRNA sequence [BP710114]			BP710114
A_10_P026346	-2.34916	endog	AGENCOURT_26180042 Blumberg_Cho Xenopus laevis cDNA clone IMAGE:7299493 5', mRNA sequence [CO384407]		495982	CO384407	endonuclease G
A_10_P271742	-2.34827
A_10_P001391	-2.3482
A_10_P096218	-2.34766		AGENCOURT_73794172 NICHD_XGC_olfb Xenopus laevis cDNA clone IMAGE:8539129 5', mRNA sequence [EB467780]			EB467780
A_10_P097498	-2.34748		DC064243 Osada Taira anterior endomesoderm (AEM) pCS105 cDNA library Xenopus laevis cDNA clone xlk160h14 5', mRNA sequence [DC064243]			DC064243
A_10_P120844	-2.34745		BJ095051 NIBB Mochii normalized Xenopus early gastrula library Xenopus laevis cDNA clone XL147j07 5', mRNA sequence [BJ095051]			BJ095051
A_10_P115006	-2.34723
A_10_P017438	-2.34722		NISC_mn15b05.x1 NICHD XGC Ov1 Xenopus laevis cDNA clone IMAGE:5073368 3', mRNA sequence [BQ385918]			BQ385918
A_10_P008913	-2.34715	sspn	Xenopus laevis sarcospan (sspn), mRNA [NM_001095100]		495447	NM_001095100	sarcospan
A_10_P025167	-2.34643		AGENCOURT_15571009 NICHD_XGC_Kid1 Xenopus laevis cDNA clone IMAGE:7011651 5', mRNA sequence [CF547270]			CF547270
A_10_P022775	-2.3459		AGENCOURT_13327213 NICHD_XGC_Tad2 Xenopus laevis cDNA clone IMAGE:6872457 3', mRNA sequence [CB563448]			CB563448
A_10_P186943	-2.34584		AGENCOURT_11244672 NICHD_XGC_Tad2 Xenopus laevis cDNA clone IMAGE:6873429 5', mRNA sequence [CB198462]			CB198462
A_10_P201673	-2.34569		BX849480 Soares NXEG Xenopus laevis cDNA clone IMAGp998L208085 ; IMAGE:3301027 5', mRNA sequence [BX849480]			BX849480
A_10_P023288	-2.34541	pgla-a	AGENCOURT_13842043 NICHD_XGC_Tad2 Xenopus laevis cDNA clone IMAGE:6935530 5', mRNA sequence [CB943646]		779059	CB943646	prepro-PGLa
A_10_P026783	-2.3452
A_10_P276657	-2.34445		Rep: Acyl-CoA thioesterase I - Erwinia carotovora subsp. atroseptica (Pectobacterium atrosepticum), partial (6%) [TC468858]
A_10_P023044	-2.34445		AGENCOURT_13044836 NICHD_XGC_Te1 Xenopus laevis cDNA clone IMAGE:6896836 5', mRNA sequence [CB591637]			CB591637
A_10_P024772	-2.34431		AGENCOURT_15189291 NICHD_XGC_Sp1 Xenopus laevis cDNA clone IMAGE:5511681 5', mRNA sequence [CF271203]			CF271203
A_10_P200208	-2.34416		Rep: LOC398141 protein - Xenopus laevis (African clawed frog), partial (18%) [TC444905]
A_10_P090959	-2.34391		AGENCOURT_26179875 Blumberg_Cho Xenopus laevis cDNA clone IMAGE:7299748 5', mRNA sequence [CO386403]			CO386403
A_10_P012895	-2.34365
A_10_P012918	-2.34358		dai29h11.x1 NICHD XGC Sp1 Xenopus laevis cDNA clone IMAGE:4963436 3', mRNA sequence [BI313699]			BI313699
A_10_P057332	-2.34356		bl77b03.w1 Blackshear [AW638978]			AW638978
A_10_P021480	-2.34303	sri	AGENCOURT_10748151 Wellcome [CA974605]		734407	CA974605	sorcin
A_10_P057362	-2.34263		Rep: Cytochrome B561 - Dinoroseobacter shibae DFL 12, partial (10%) [TC434931]
A_10_P002045	-2.34262	LOC414675	Xenopus laevis MAK-V [AY318878]		414675	AY318878	MAK-V/Hunk variant
A_10_P001950	-2.34173	sp5	Xenopus laevis Sp5 transcription factor (sp5), mRNA [NM_001085859]		378650	NM_001085859	Sp5 transcription factor
A_10_P001537	-2.34124		bl05b08.w1 Blackshear [AW633225]			AW633225
A_10_P270252	-2.34029
A_10_P077855	-2.33992		BP686415 Osada Taira anterior neuroectoderm (ANE) pCS105 cDNA library Xenopus laevis cDNA clone XL451d01ex 5', mRNA sequence [BP686415]			BP686415
A_10_P015179	-2.33942		BJ620825 NIBB Mochii normalized Xenopus early gastrula library Xenopus laevis cDNA clone XL194m10 5', mRNA sequence [BJ620825]			BJ620825
A_10_P235468	-2.33939		Rep: SJCHGC05733 protein - Schistosoma japonicum (Blood fluke), partial (5%) [TC457083]
A_10_P027521	-2.33917	asur1a-a	Xenopus laevis putative aldosterone-induced RNA, clone asur1a [Y12717]		378606	Y12717	aldosterone-induced RNA, clone asur1a
A_10_P019664	-2.33886		BX842955 Wellcome CRC pRN3 head Xenopus laevis cDNA clone IMAGp998I038734 ; IMAGE:3581258 5', mRNA sequence [BX842955]			BX842955
A_10_P024493	-2.33872
A_10_P255697	-2.33828		Rep: ORF2 - Platemys spixii, partial (6%) [TC463136]
A_10_P012653	-2.33793		daf33h03.x1 NICHD XGC Brn1 Xenopus laevis cDNA clone IMAGE:4740341 3', mRNA sequence [BG810978]			BG810978
A_10_P087945	-2.33755	gli1	Xenopus laevis zinc finger DNA binding protein Gli-1 mRNA, partial cds [U57454]		398350	U57454	GLI family zinc finger 1
A_10_P018023	-2.33654		AGENCOURT_8150030 NICHD XGC Emb4 Xenopus laevis cDNA clone IMAGE:5571494 5', mRNA sequence [BQ734134]			BQ734134
A_10_P014314	-2.33578		BJ079696 NIBB Mochii normalized Xenopus tailbud library Xenopus laevis cDNA clone XL073d02 3', mRNA sequence [BJ079696]			BJ079696
A_10_P007871	-2.33557	ncam1-a	Xenopus laevis neural cell adhesion molecule, mRNA (cDNA clone MGC:84369 IMAGE:6959013), complete cds [BC081181]		397761	BC081181	neural cell adhesion molecule 1
A_10_P010122	-2.33528		Rep: Spectrin alpha chain, erythrocyte (Erythroid alpha-spectrin). - Xenopus tropicalis, partial (5%) [TC468007]
A_10_P030495	-2.33524	cryba1	Xenopus laevis crystallin, beta A1 (cryba1), mRNA [NM_001094493]		494645	NM_001094493	crystallin, beta A1
A_10_P110379	-2.33519		AGENCOURT_11372003 NICHD_XGC_Tad1 Xenopus laevis cDNA clone IMAGE:6878255 5', mRNA sequence [CB206506]			CB206506
A_10_P021682	-2.3349
A_10_P010108	-2.33478
A_10_P270698	-2.33465	thbs2	Xenopus laevis hypothetical protein LOC779026, mRNA (cDNA clone IMAGE:3397679), partial cds [BC087548]		779026	BC087548	thrombospondin 2
A_10_P171103	-2.33454		Xenopus laevis cDNA clone IMAGE:4965447 [BC082661]			BC082661
A_10_P001186	-2.33452		Rep: Reverse transcriptase - Chelonia mydas (Green sea-turtle) (Chelonia agassizi), partial (15%) [TC459664]
A_10_P022528	-2.33444	grpel2	AGENCOURT_13332780 NICHD_XGC_Tad1 Xenopus laevis cDNA clone IMAGE:6879099 3', mRNA sequence [CB561149]		495350	CB561149	GrpE-like 2, mitochondrial
DCP_20_7	-2.33387
A_10_P272797	-2.33371		Rep: MGC132092 protein - Xenopus laevis (African clawed frog), partial (9%) [TC467888]
A_10_P040384	-2.33369	sfrp5-b	Xenopus laevis secreted frizzled-related protein 5 (sfrp5-b), mRNA [NM_001094505]		494659	NM_001094505	secreted frizzled-related protein 5
A_10_P009897	-2.33353
A_10_P010260	-2.33336
A_10_P026601	-2.33332		AGENCOURT_31445335 NICHD_XGC_Te2 Xenopus laevis cDNA clone IMAGE:7390477 5', mRNA sequence [CV079932]			CV079932
A_10_P013841	-2.33316
A_10_P015035	-2.33301
A_10_P135773	-2.33197		AGENCOURT_14165632 NICHD_XGC_Brn1 Xenopus laevis cDNA clone IMAGE:6953088 5', mRNA sequence [CD255459]			CD255459
A_10_P223108	-2.33178	LOC100137616	Xenopus laevis retrotransposon-like element 10A1 gag-like protein mRNA, partial cds; and 3' LTR, complete sequence [AF145966]		100137616	AF145966	gag-like protein
A_10_P017786	-2.33167
A_10_P108001	-2.33163		de90c11.x1 Wellcome CRC pRN3 St19 26 Xenopus laevis cDNA clone IMAGE:3548925 3' similar to SW:NU4M_XENLA P03912 NADH-UBIQUINONE OXIDOREDUCTASE CHAIN 4 ;, mRNA sequence [BF231664]			BF231664
A_10_P189113	-2.33148
A_10_P060534	-2.33137		AGENCOURT_8216871 NICHD XGC Emb4 Xenopus laevis cDNA clone IMAGE:4930240 5', mRNA sequence [BQ731077]			BQ731077
A_10_P269617	-2.33054	bcat1	Xenopus laevis branched chain amino-acid transaminase 1, cytosolic (bcat1), mRNA [NM_001094525]		494683	NM_001094525	branched chain amino-acid transaminase 1, cytosolic
A_10_P085010	-2.33016	endod1	Xenopus laevis hypothetical protein LOC100127285, mRNA (cDNA clone IMAGE:8734320), partial cds [BC155879]		100127285	BC155879	endonuclease domain containing 1
A_10_P052524	-2.32949		da86f04.x1 Xenopus laevis tadpole stage 24 Xenopus laevis cDNA 3', mRNA sequence [AW764624]			AW764624
A_10_P098836	-2.32947		DC075989 Yamamoto [DC075989]			DC075989
A_10_P130437	-2.32871	MGC154410	Xenopus laevis uncharacterized protein MGC154410 (MGC154410), mRNA [NM_001096865]		779244	NM_001096865	uncharacterized protein MGC154410
A_10_P275467	-2.32851		Rep: Cartilage oligomeric matrix protein precursor (COMP). - Xenopus tropicalis, partial (3%) [TC468552]
A_10_P136683	-2.32778	col1a2	Xenopus laevis collagen, type 1, alpha 2 (col1a2), mRNA [NM_001087258]		380419	NM_001087258	collagen, type 1, alpha 2
A_10_P127579	-2.32756
A_10_P010358	-2.32695
A_10_P000548	-2.32665	kcna3	Xenopus laevis potassium voltage-gated channel, shaker-related subfamily, member 3 (kcna3), mRNA [NM_001085758]		373847	NM_001085758	potassium voltage-gated channel, shaker-related subfamily, member 3
A_10_P055142	-2.32658		zb05c07.x50 Xenopus EST library Xenopus laevis cDNA clone zb05c07 5', mRNA sequence [AW159654]			AW159654
A_10_P157348	-2.326
A_10_P062029	-2.32571		AGENCOURT_90759699 NICHD_XGC_int_m Xenopus laevis cDNA clone IMAGE:8823063 5', mRNA sequence [EG578235]			EG578235
A_10_P120006	-2.32555
A_10_P000694	-2.3253	fzd4	Xenopus laevis frizzled class receptor 4 (fzd4), mRNA [NM_001090453]		399192	NM_001090453	frizzled class receptor 4
A_10_P010168	-2.32465
A_10_P032816	-2.32393	osr2-a	Xenopus laevis odd-skipped related transciption factor 2 (osr2-a), mRNA [NM_001096403]		734939	NM_001096403	odd-skipped related transciption factor 2
A_10_P021585	-2.32375	bud31	AGENCOURT_11241181 Wellcome [CA981788]		379740	CA981788	BUD31 homolog
A_10_P066024	-2.32317	LOC443732	Xenopus laevis TCR VDJ BV1S2 BJ2 mRNA, partial cds [U60426]		443732	U60426	TCR VDJ BV1S2 BJ2
A_10_P223628	-2.32303	ptch2-a	Xenopus laevis patched 2 (ptch2-a), mRNA [NM_001136166]		100191013	NM_001136166	patched 2
A_10_P214808	-2.32288		Rep: Predicted protein - Monosiga brevicollis MX1, partial (54%) [TC450310]
A_10_P065834	-2.32178	jak3	Xenopus laevis protein-tyrosine kinase (E70) mRNA, partial cds [U11724]		378531	U11724	Janus kinase 3 (a protein tyrosine kinase, leukocyte)
A_10_P007164	-2.32176	MGC82349	Xenopus laevis MGC82349 protein (MGC82349), mRNA [NM_001093641]		446999	NM_001093641	MGC82349 protein
A_10_P204203	-2.32115
A_10_P247023	-2.32089		DC063476 Osada Taira anterior endomesoderm (AEM) pCS105 cDNA library Xenopus laevis cDNA clone xlk158b22 5', mRNA sequence [DC063476]			DC063476
A_10_P023983	-2.32077		AGENCOURT_14233568 NICHD_XGC_Eye1 Xenopus laevis cDNA clone IMAGE:6958160 5', mRNA sequence [CD302220]			CD302220
A_10_P018271	-2.32074
A_10_P088975	-2.31973		AGENCOURT_78540152 NICHD_XGC_thy Xenopus laevis cDNA clone IMAGE:8546730 3', mRNA sequence [EB737749]			EB737749
A_10_P036026	-2.31934	smg1	Xenopus laevis SMG1 phosphatidylinositol 3-kinase-related kinase (smg1), mRNA [NM_001096811]		779188	NM_001096811	SMG1 phosphatidylinositol 3-kinase-related kinase
A_10_P059022	-2.3191		AGENCOURT_81585370 NICHD_XGC_limb_m Xenopus laevis cDNA clone IMAGE:8531658 3', mRNA sequence [EC275872]			EC275872
A_10_P012295	-2.31806
A_10_P024556	-2.31802
A_10_P221838	-2.31772
A_10_P154768	-2.31736		Rep: Clast3-pending-prov protein - Xenopus laevis (African clawed frog), partial (29%) [TC427901]
A_10_P013240	-2.31705		BJ029819 NIBB Mochii normalized Xenopus neurula library Xenopus laevis cDNA clone XL013k01 5', mRNA sequence [BJ029819]			BJ029819
A_10_P025298	-2.31699
A_10_P023143	-2.3169		AGENCOURT_12978850 NICHD_XGC_Tad2 Xenopus laevis cDNA clone IMAGE:6873892 3', mRNA sequence [CB756232]			CB756232
A_10_P234563	-2.3161
A_10_P268842	-2.31429		Rep: Inhibitor of growth protein 3 (p47ING3 protein). - Xenopus tropicalis, partial (5%) [TC466822]
A_10_P026221	-2.31383		AGENCOURT_22003863 NICHD_XGC_Te2 Xenopus laevis cDNA clone IMAGE:7207870 3', mRNA sequence [CN326639]			CN326639
A_10_P180538	-2.31329		Rep: collagen, type XXVIII precursor - Gallus gallus, partial (15%) [TC437815]
A_10_P117436	-2.31315
A_10_P246128	-2.313
A_10_P072085	-2.31297		db99f05.y1 Wellcome CRC pSK animal cap Xenopus laevis cDNA clone IMAGE:3381153 5', mRNA sequence [BF048261]			BF048261
A_10_P023071	-2.31218		AGENCOURT_13044009 NICHD_XGC_Te1 Xenopus laevis cDNA clone IMAGE:6896979 5', mRNA sequence [CB592367]			CB592367
A_10_P069277	-2.31188
A_10_P015449	-2.31098		BJ631732 NIBB Mochii normalized Xenopus early gastrula library Xenopus laevis cDNA clone XL170h11 3', mRNA sequence [BJ631732]			BJ631732
A_10_P097861	-2.31077		DC036295 Osada Taira anterior endomesoderm (AEM) pCS105 cDNA library Xenopus laevis cDNA clone xlk102b05 5', mRNA sequence [DC036295]			DC036295
A_10_P026689	-2.31052
A_10_P270532	-2.31049
A_10_P002977	-2.30987	ido1	Xenopus laevis, Similar to hypothetical protein MGC31194, clone IMAGE:5572754, mRNA [BC046253]		100037099	BC046253	indoleamine 2,3-dioxygenase 1
A_10_P020644	-2.30982		BX853524 NICHD_XGC_Lu1 Xenopus laevis cDNA clone IMAGp998M0910539 ; IMAGE:4633136 5', mRNA sequence [BX853524]			BX853524
A_10_P023477	-2.30974		AGENCOURT_14217043 NICHD_XGC_Eye1 Xenopus laevis cDNA clone IMAGE:6945181 5', mRNA sequence [CD252700]			CD252700
A_10_P003822	-2.30941	vamp2-b	Xenopus laevis vesicle-associated membrane protein 2 (synaptobrevin 2) (vamp2-b), mRNA [NM_001087475]		394287	NM_001087475	vesicle-associated membrane protein 2 (synaptobrevin 2)
A_10_P202998	-2.30908		Rep: Arabidopsis thaliana genomic DNA, chromosome 5, TAC clone:K9D7 - Arabidopsis thaliana (Mouse-ear cress), partial (11%) [TC445968]
A_10_P050869	-2.30856	uqcrq	AGENCOURT_13042454 NICHD_XGC_Te1 Xenopus laevis cDNA clone IMAGE:6897772 5', mRNA sequence [CB592108]		734986	CB592108	ubiquinol-cytochrome c reductase, complex III subunit VII, 9.5kDa
A_10_P024510	-2.30837		AGENCOURT_14235611 NICHD_XGC_Eye1 Xenopus laevis cDNA clone IMAGE:6957164 5', mRNA sequence [CD360655]			CD360655
A_10_P178863	-2.3081
A_10_P109589	-2.30796	nr0b1	Xenopus laevis DAX1 mRNA for DSS-AHC critical region on the X chromosome, gene 1, partial cds [AB273178]		100049146	AB273178	nuclear receptor subfamily 0, group B, member 1
A_10_P027167	-2.30737	crabp2	Xenopus laevis cellular retinoic acid binding protein 2 (crabp2), mRNA [NM_001085780]		378522	NM_001085780	cellular retinoic acid binding protein 2
A_10_P013759	-2.30704		BJ055124 NIBB Mochii normalized Xenopus neurula library Xenopus laevis cDNA clone XL047i14 3', mRNA sequence [BJ055124]			BJ055124
A_10_P244573	-2.30656		Rep: Slit - Xenopus laevis (African clawed frog), partial (14%) [TC459932]
A_10_P007497	-2.30618		Xenopus laevis cDNA clone IMAGE:3400795 [BC079830]			BC079830
A_10_P217923	-2.30613		Rep: Predicted protein - Monosiga brevicollis MX1, partial (11%) [TC451392]
A_10_P020537	-2.30603
A_10_P013237	-2.30597		BJ029374 NIBB Mochii normalized Xenopus neurula library Xenopus laevis cDNA clone XL012e05 5', mRNA sequence [BJ029374]			BJ029374
A_10_P010189	-2.30597
A_10_P076270	-2.30586		AGENCOURT_39734340 NICHD_XGC_Te2N Xenopus laevis cDNA clone IMAGE:7764447 5', mRNA sequence [CX131158]			CX131158
A_10_P274967	-2.3058	LOC446916	Xenopus laevis cDNA clone MGC:132283 IMAGE:4407668, complete cds [BC106671]		446916	BC106671	uncharacterized LOC446916
A_10_P237688	-2.30575
A_10_P138493	-2.30548		GB
A_10_P130162	-2.30546		AGENCOURT_39737107 NICHD_XGC_Te2N Xenopus laevis cDNA clone IMAGE:7764404 3', mRNA sequence [CX135174]			CX135174
A_10_P012001	-2.30532
A_10_P017674	-2.30497
A_10_P011145	-2.30425
A_10_P068282	-2.30401
A_10_P015780	-2.30397		BJ640927 NIBB Mochii normalized Xenopus early gastrula library Xenopus laevis cDNA clone XL208e18 3', mRNA sequence [BJ640927]			BJ640927
A_10_P000342	-2.30388	rnd1	Xenopus laevis Rho family GTPase 1 (rnd1), mRNA [NM_001086916]		380077	NM_001086916	Rho family GTPase 1
A_10_P024648	-2.30364
A_10_P000195	-2.30345	cdk5r1	Xenopus laevis cyclin-dependent kinase 5, regulatory subunit 1 (p35) (cdk5r1), mRNA [NM_001085672]		373685	NM_001085672	cyclin-dependent kinase 5, regulatory subunit 1 (p35)
A_10_P275597	-2.30287		Rep: MGC89958 protein - Xenopus tropicalis (Western clawed frog) (Silurana tropicalis), partial (94%) [TC468586]
A_10_P110639	-2.30283
A_10_P012111	-2.30274
A_10_P013016	-2.30268		dac64c05.x1 RIKEN Xenopus egg Xenopus laevis cDNA clone IMAGE:4434801 3', mRNA sequence [BI350172]			BI350172
A_10_P014334	-2.30167		BJ080163 NIBB Mochii normalized Xenopus tailbud library Xenopus laevis cDNA clone XL074l07 3', mRNA sequence [BJ080163]			BJ080163
A_10_P011287	-2.30147
A_10_P136328	-2.30134
A_10_P057592	-2.30134		da12b02.x1 Xenopus laevis oocyte Xenopus laevis cDNA clone XENOPUS_SOURCE_ID:xlnoc003m04 3', mRNA sequence [AW199137]			AW199137
A_10_P032246	-2.30134	c17orf58	Xenopus laevis chromosome 17 open reading frame 58 (c17orf58), mRNA [NM_001098677]		100049720	NM_001098677	chromosome 17 open reading frame 58
A_10_P015184	-2.30067		BJ621215 NIBB Mochii normalized Xenopus early gastrula library Xenopus laevis cDNA clone XL196g11 5', mRNA sequence [BJ621215]			BJ621215
A_10_P188253	-2.30045		Rep: Histone-binding protein N1/N2 - Xenopus laevis (African clawed frog), partial (14%) [TC440660]
A_10_P242218	-2.30032		Rep: NADH dehydrogenase I chain L, membrane subunit - Frankia alni (strain ACN14a), partial (4%) [TC434934]
A_10_P040271	-2.30014	thbs4	Xenopus laevis thrombospondin-4 (thbs4), mRNA [NM_001088128]		397943	NM_001088128	thrombospondin-4
A_10_P020283	-2.30014	gja4-b	Xenopus laevis gap junction protein, alpha 4, 37kDa (gja4-b), mRNA [NM_001171972]		100335149	NM_001171972	gap junction protein, alpha 4, 37kDa
A_10_P011128	-2.3001
A_10_P025162	-2.29967		AGENCOURT_15571141 NICHD_XGC_Kid1 Xenopus laevis cDNA clone IMAGE:7008368 5', mRNA sequence [CF546987]			CF546987
A_10_P017586	-2.29905		NISC_mp06d11.x1 NICHD XGC Sp1 Xenopus laevis cDNA clone IMAGE:4968621 3', mRNA sequence [BQ399949]			BQ399949
A_10_P200123	-2.29891		Rep: LOC495356 protein - Xenopus laevis (African clawed frog), partial (15%) [TC444867]
A_10_P023964	-2.29878
A_10_P008601	-2.29877	myadml2	Xenopus laevis myeloid-associated differentiation marker-like 2 (myadml2), mRNA [NM_001094855]		495162	NM_001094855	myeloid-associated differentiation marker-like 2
A_10_P097283	-2.29852		DC048562 Osada Taira anterior endomesoderm (AEM) pCS105 cDNA library Xenopus laevis cDNA clone xlk140d10 5', mRNA sequence [DC048562]			DC048562
A_10_P002064	-2.29772	tecta.2	Xenopus laevis tectorin alpha, gene 2 (tecta.2), mRNA [NM_001089292]		398709	NM_001089292	tectorin alpha, gene 2
A_10_P018214	-2.29746
A_10_P236878	-2.29732
A_10_P063934	-2.2971		AGENCOURT_81605809 NICHD_XGC_tail_m Xenopus laevis cDNA clone IMAGE:8543227 3', mRNA sequence [EC277580]			EC277580
A_10_P117246	-2.29677		AGENCOURT_8115853 NICHD XGC Emb4 Xenopus laevis cDNA clone IMAGE:5571824 5', mRNA sequence [BQ736400]			BQ736400
A_10_P013078	-2.29531		dai93d12.x1 NICHD XGC Ov1 Xenopus laevis cDNA clone IMAGE:5048110 3', mRNA sequence [BI444001]			BI444001
A_10_P230508	-2.295
A_10_P268577	-2.29498		AGENCOURT_14239702 NICHD_XGC_Eye1 Xenopus laevis cDNA clone IMAGE:6957423 5', mRNA sequence [CD360258]			CD360258
A_10_P007865	-2.2945	MGC115026	Xenopus laevis cDNA clone IMAGE:6958004 [BC081175]		734457	BC081175	uncharacterized protein MGC115026
A_10_P001799	-2.29436
A_10_P016989	-2.29339
A_10_P183618	-2.29332
A_10_P015042	-2.29313		BJ611808 NIBB Mochii normalized Xenopus early gastrula library Xenopus laevis cDNA clone XL156g18 5', mRNA sequence [BJ611808]			BJ611808
A_10_P017986	-2.29312		AGENCOURT_8149965 NICHD XGC Emb4 Xenopus laevis cDNA clone IMAGE:5571442 5', mRNA sequence [BQ733642]			BQ733642
A_10_P213163	-2.29292		AGENCOURT_13997871 NICHD_XGC_Tad1 Xenopus laevis cDNA clone IMAGE:6938309 5', mRNA sequence [CD098615]			CD098615
A_10_P100910	-2.2929
A_10_P264727	-2.29237		Rep: Sodium/potassium/calcium exchanger 3 precursor (Na(+)/K(+)/Ca(2+)- exchange protein 3) (Solute carrier family 24 member 3). - Xenopus tropicalis, partial (37%) [TC465676]
A_10_P100026	-2.2915		DC078393 Yamamoto [DC078393]			DC078393
A_10_P024327	-2.29143		AGENCOURT_14147683 NICHD_XGC_Brn1 Xenopus laevis cDNA clone IMAGE:6950451 3', mRNA sequence [CD327876]			CD327876
A_10_P124614	-2.29126	star	Xenopus laevis steroidogenic acute regulatory protein (star), mRNA [NM_001174031]		100381120	NM_001174031	steroidogenic acute regulatory protein
A_10_P259587	-2.29056		Rep: T1N6.25 protein - Arabidopsis thaliana (Mouse-ear cress), partial (4%) [TC464257]
A_10_P137293	-2.29032	col1a2	Xenopus laevis collagen, type 1, alpha 2 (col1a2), mRNA [NM_001087258]		380419	NM_001087258	collagen, type 1, alpha 2
A_10_P027367	-2.2902	atoh7-a	Xenopus laevis atonal homolog 7 (atoh7-a), mRNA [NM_001085820]		378576	NM_001085820	atonal homolog 7
A_10_P012167	-2.28993
A_10_P103115	-2.28981		BJ085740 NIBB Mochii normalized Xenopus tailbud library Xenopus laevis cDNA clone XL106o15 3', mRNA sequence [BJ085740]			BJ085740
A_10_P215653	-2.28962		Rep: SET translocation - Xenopus tropicalis (Western clawed frog) (Silurana tropicalis), partial (33%) [TC450590]
A_10_P008128	-2.28955	epc1	Xenopus laevis enhancer of polycomb homolog 1 (epc1), mRNA [NM_001094516]		494670	NM_001094516	enhancer of polycomb homolog 1
A_10_P095158	-2.28937		AGENCOURT_14141692 NICHD_XGC_Eye1 Xenopus laevis cDNA clone IMAGE:6946869 5', mRNA sequence [CD253936]			CD253936
A_10_P024063	-2.28934		AGENCOURT_14141880 NICHD_XGC_Eye1 Xenopus laevis cDNA clone IMAGE:6948219 5', mRNA sequence [CD324803]			CD324803
A_10_P135003	-2.28919		AGENCOURT_12933419 NICHD_XGC_Te1 Xenopus laevis cDNA clone IMAGE:6899360 5', mRNA sequence [CB593180]			CB593180
A_10_P014625	-2.28846		BJ086619 NIBB Mochii normalized Xenopus tailbud library Xenopus laevis cDNA clone XL053j23 3', mRNA sequence [BJ086619]			BJ086619
A_10_P025200	-2.28817		AGENCOURT_15594530 NICHD_XGC_Eye1 Xenopus laevis cDNA clone IMAGE:7020196 5', mRNA sequence [CF547971]			CF547971
A_10_P064589	-2.28795		NISC_mp11f10.y1 NICHD XGC Sp1 Xenopus laevis cDNA clone IMAGE:4969122 5', mRNA sequence [BQ400851]			BQ400851
A_10_P220863	-2.28783		Rep: Transmembrane protein 119 precursor. - Xenopus tropicalis, partial (64%) [TC452413]
A_10_P221983	-2.28758		Rep: Secretion protein HlyD precursor - Prosthecochloris aestuarii DSM 271, partial (4%) [TC452786]
A_10_P206418	-2.28749
A_10_P186368	-2.28724
A_10_P211593	-2.28643
A_10_P196233	-2.2861
A_10_P264162	-2.28593
A_10_P253892	-2.28582	rasgrp1	Xenopus laevis RAS guanyl releasing protein 1 (calcium and DAG-regulated) (rasgrp1), mRNA [NM_001091063]		414479	NM_001091063	RAS guanyl releasing protein 1 (calcium and DAG-regulated)
A_10_P016907	-2.28582
A_10_P142718	-2.28558	osr2-a	Xenopus laevis odd-skipped related transciption factor 2 (osr2-a), mRNA [NM_001096403]		734939	NM_001096403	odd-skipped related transciption factor 2
A_10_P027148	-2.28516	kcna1	Xenopus laevis potassium voltage-gated channel, shaker-related subfamily, member 1 (episodic ataxia with myokymia) (kcna1), mRNA [NM_001085777]		378516	NM_001085777	potassium voltage-gated channel, shaker-related subfamily, member 1 (episodic ataxia with myokymia)
A_10_P010873	-2.28466	sftpb	Xenopus laevis surfactant, pulmonary-associated protein B (sftpb), mRNA [NM_001096917]		779297	NM_001096917	surfactant, pulmonary-associated protein B
A_10_P172943	-2.28441	sbk1	Xenopus laevis gastrula-specific protein kinase, mRNA (cDNA clone IMAGE:6634722), partial cds [BC068645]		373670	BC068645	SH3 domain binding kinase 1
A_10_P278022	-2.28437
A_10_P235703	-2.28379		Rep: NADH-ubiquinone oxidoreductase chain 4 - Litoria impura, partial (9%) [TC457158]
A_10_P005238	-2.28296	kazald1	Xenopus laevis Kazal-type serine peptidase inhibitor domain 1 (kazald1), mRNA [NM_001092073]		443968	NM_001092073	Kazal-type serine peptidase inhibitor domain 1
A_10_P010443	-2.2827
A_10_P113126	-2.2825		Rep: ovochymase 1 - Xenopus tropicalis, partial (3%) [TC467055]
A_10_P242618	-2.28196		Rep: Inhibitor of growth protein 3 (p47ING3 protein). - Xenopus tropicalis, partial (5%) [TC459321]
A_10_P096833	-2.28191		DC057060 Osada Taira anterior endomesoderm (AEM) pCS105 cDNA library Xenopus laevis cDNA clone xlk68o01 5', mRNA sequence [DC057060]			DC057060
A_10_P088535	-2.28184	ankrd13b	Xenopus laevis cDNA clone IMAGE:4965499, partial cds [BC059322]		100381139	BC059322	ankyrin repeat domain 13B
A_10_P008935	-2.28172		Xenopus laevis cDNA clone MGC:98990 IMAGE:5512923, complete cds [BC085024]			BC085024
A_10_P063414	-2.28139		BX844381 NICHD_XGC_Emb4 Xenopus laevis cDNA clone IMAGp998J0910923 ; IMAGE:4957544 5', mRNA sequence [BX844381]			BX844381
A_10_P024130	-2.28128
A_10_P024935	-2.28098		AGENCOURT_15183397 NICHD_XGC_Emb4 Xenopus laevis cDNA clone IMAGE:5514687 5', mRNA sequence [CF287270]			CF287270
A_10_P256712	-2.28
A_10_P040616	-2.2798	alcam	Xenopus laevis activated leukocyte cell adhesion molecule (alcam), mRNA [NM_001092527]		444425	NM_001092527	activated leukocyte cell adhesion molecule
A_10_P008923	-2.27952	hmx2	Xenopus laevis H6 family homeobox 2 (hmx2), mRNA [NM_001095105]		495452	NM_001095105	H6 family homeobox 2
A_10_P023559	-2.27908		AGENCOURT_14214596 NICHD_XGC_Eye1 Xenopus laevis cDNA clone IMAGE:6945316 5', mRNA sequence [CD253787]			CD253787
A_10_P128280	-2.27875		DC087377 Yamamoto [DC087377]			DC087377
A_10_P237338	-2.27825		AGENCOURT_10486306 NICHD XGC Emb1 Xenopus laevis cDNA clone IMAGE:6636640 5', mRNA sequence [BU910769]			BU910769
A_10_P024595	-2.27772		AGENCOURT_14238997 NICHD_XGC_Brn1 Xenopus laevis cDNA clone IMAGE:6956993 3', mRNA sequence [CD361785]			CD361785
A_10_P021535	-2.27732
A_10_P225883	-2.27714		Rep: LOC100124858 protein - Xenopus tropicalis (Western clawed frog) (Silurana tropicalis), partial (33%) [TC454058]
A_10_P014792	-2.27642		BJ091394 NIBB Mochii normalized Xenopus tailbud library Xenopus laevis cDNA clone XL097a09 3', mRNA sequence [BJ091394]			BJ091394
A_10_P274082	-2.27606
A_10_P098766	-2.27584		DC099476 Yamamoto [DC099476]			DC099476
A_10_P017694	-2.27551
A_10_P280952	-2.27474		Rep: Predicted protein - Ajellomyces capsulata (strain NAm1) (Histoplasma capsulatum), partial (7%) [TC469889]
A_10_P016051	-2.27405		dai19c06.x1 NICHD XGC Emb4 Xenopus laevis cDNA clone IMAGE:4959754 3', mRNA sequence [BM192903]			BM192903
A_10_P249127	-2.27382		Rep: SJCHGC01974 protein - Schistosoma japonicum (Blood fluke), partial (31%) [TC461268]
A_10_P009786	-2.2733		db67f06.x1 Wellcome CRC pSK egg Xenopus laevis cDNA clone IMAGE:3378083 3' similar to gb:gb [BE189593]			BE189593
A_10_P023780	-2.27262	arf4	AGENCOURT_14158104 NICHD_XGC_Brn1 Xenopus laevis cDNA clone IMAGE:6952768 5', mRNA sequence [CD255885]		779066	CD255885	ADP ribosylation factor 4
A_10_P024447	-2.27249		AGENCOURT_26179976 Blumberg_Cho Xenopus laevis cDNA clone IMAGE:7298722 5', mRNA sequence [CO384102]			CO384102
A_10_P021506	-2.2724		AGENCOURT_11283216 Wellcome [CA980903]			CA980903
A_10_P096383	-2.27234		DC078269 Yamamoto [DC078269]			DC078269
A_10_P245933	-2.27216		Rep: Holliday junction ATP-dependent DNA helicase ruvA - Treponema pallidum, partial (7%) [TC460354]
A_10_P017603	-2.27204
A_10_P049446	-2.27122		AGENCOURT_8118871 NICHD XGC Emb4 Xenopus laevis cDNA clone IMAGE:5572822 5', mRNA sequence [BQ734113]			BQ734113
A_10_P110949	-2.27119
A_10_P023599	-2.27119		AGENCOURT_14146509 NICHD_XGC_Eye1 Xenopus laevis cDNA clone IMAGE:6947746 5', mRNA sequence [CD254130]			CD254130
A_10_P073140	-2.27082		BJ040716 NIBB Mochii normalized Xenopus neurula library Xenopus laevis cDNA clone XL047f22 5', mRNA sequence [BJ040716]			BJ040716
A_10_P042806	-2.27058	tbx1-b	Xenopus laevis T-box 1 (tbx1-b), mRNA [NM_001096675]		735223	NM_001096675	T-box 1
A_10_P199083	-2.27049		dd87e03.y1 Wellcome CRC pcDNAI egg Xenopus laevis cDNA clone IMAGE:3431141 5', mRNA sequence [BF611138]			BF611138
A_10_P104250	-2.26934		BJ096172 NIBB Mochii normalized Xenopus early gastrula library Xenopus laevis cDNA clone XL152o12 5', mRNA sequence [BJ096172]			BJ096172
A_10_P010687	-2.26927		de56e11.x1 Wellcome CRC pRN3 St13 17 egg animal cap Xenopus laevis cDNA clone IMAGE:3475701 3', mRNA sequence [BG885876]			BG885876
A_10_P127149	-2.26905		AGENCOURT_14149639 NICHD_XGC_Eye1 Xenopus laevis cDNA clone IMAGE:6949209 5', mRNA sequence [CD326063]			CD326063
A_10_P023197	-2.26844	LOC100127277	AGENCOURT_13844600 NICHD_XGC_Tad2 Xenopus laevis cDNA clone IMAGE:6933653 5', mRNA sequence [CB941125]		100127277	CB941125	uncharacterized LOC100127277
A_10_P016302	-2.26826		BP687682 Osada Taira anterior neuroectoderm (ANE) pCS105 cDNA library Xenopus laevis cDNA clone XL454p19ex 5', mRNA sequence [BP687682]			BP687682
A_10_P020359	-2.26821		BX850411 NICHD_XGC_Lu1 Xenopus laevis cDNA clone IMAGp998A129327 ; IMAGE:4057235 5', mRNA sequence [BX850411]			BX850411
A_10_P226533	-2.26788		Rep: kinase D-interacting substrate of 220 kDa - Xenopus tropicalis, partial (5%) [TC454252]
A_10_P188473	-2.26779		Rep: Uncharacterized protein At5g32070.1 - Arabidopsis thaliana (Mouse-ear cress), partial (22%) [TC437891]
A_10_P015963	-2.26766		daj35h03.x1 NICHD XGC OO1 Xenopus laevis cDNA clone IMAGE:5078621 3', mRNA sequence [BM180496]			BM180496
A_10_P241318	-2.26734	ighv3-7	Xenopus laevis cDNA clone MGC:85402 IMAGE:6932565, complete cds [BC084123]		100381140	BC084123	immunoglobulin heavy variable 3-7
A_10_P002047	-2.26724	sox8	Xenopus laevis SRY (sex determining region Y)-box 8 (sox8), mRNA [NM_001090495]		399214	NM_001090495	SRY (sex determining region Y)-box 8
A_10_P009944	-2.26702		AGENCOURT_55792801 NICHD_XGC_FaB Xenopus laevis cDNA clone IMAGE:8071095 3', mRNA sequence [DT058751]			DT058751
A_10_P274987	-2.2669		Rep: ORF2 - Platemys spixii, partial (11%) [TC468435]
A_10_P013236	-2.26683		Rep: NADH-ubiquinone oxidoreductase chain 4L - Tetraodon nigroviridis (Green puffer), partial (12%) [TC441208]
A_10_P005795	-2.26649	f7	Xenopus laevis coagulation factor 7 (serum prothrombin conversion accelerator) (f7), mRNA [NM_001092496]		444394	NM_001092496	coagulation factor 7 (serum prothrombin conversion accelerator)
A_10_P249152	-2.26644	tcra-A	AGENCOURT_78602621 NICHD_XGC_skin_m Xenopus laevis cDNA clone IMAGE:8640602 5', mRNA sequence [EB735576]		373849	EB735576	T-cell receptor alpha
A_10_P222638	-2.26612		Rep: RDS/peripherin-like protein xRDS35 - Xenopus laevis (African clawed frog), complete [TC453025]
A_10_P159898	-2.26546		Rep: YfaA - Lactococcus lactis, partial (6%) [TC429971]
A_10_P124624	-2.26524	ptprc	Xenopus laevis receptor phosphatase (CD45) mRNA, partial cds [AF024438]		394345	AF024438	protein tyrosine phosphatase, receptor type, C
A_10_P023769	-2.26475		AGENCOURT_14146455 NICHD_XGC_Brn1 Xenopus laevis cDNA clone IMAGE:6954416 5', mRNA sequence [CD255791]			CD255791
A_10_P239738	-2.26457		Rep: MGC78776 protein - Xenopus laevis (African clawed frog), partial (4%) [TC458443]
A_10_P014330	-2.26456
A_10_P220883	-2.2644		Rep: Transcription factor Sp8 (Specificity protein 8). - Xenopus tropicalis, partial (11%) [TC452419]
A_10_P144328	-2.26375	nr3c2	Xenopus laevis nuclear receptor subfamily 3, group C, member 2 (nr3c2), mRNA [NM_001090605]		399290	NM_001090605	nuclear receptor subfamily 3, group C, member 2
A_10_P025637	-2.26302
A_10_P010729	-2.26284		BJ080865 NIBB Mochii normalized Xenopus tailbud library Xenopus laevis cDNA clone XL069j16 3', mRNA sequence [BJ080865]			BJ080865
A_10_P014308	-2.26283		Rep: LOC100036996 protein - Xenopus laevis (African clawed frog), partial (6%) [TC450939]
A_10_P018175	-2.26222		AGENCOURT_8098648 NICHD XGC Emb4 Xenopus laevis cDNA clone IMAGE:5570912 5', mRNA sequence [BQ736593]			BQ736593
A_10_P265337	-2.2618
A_10_P265792	-2.26171		Rep: AP-4 complex subunit beta-1 (Adapter-related protein complex 4 beta 1 subunit) (Beta subunit of AP-4) (AP-4 adapter complex beta subunit). - Xenopus tropicalis, partial (29%) [TC465967]
A_10_P012100	-2.26069
A_10_P099756	-2.25999	ube2z	Xenopus laevis ubiquitin-conjugating enzyme E2Z (ube2z), mRNA [NM_001086565]		379726	NM_001086565	ubiquitin-conjugating enzyme E2Z
A_10_P079820	-2.25847	polr2l.1	Xenopus laevis polymerase (RNA) II (DNA directed) polypeptide L, 7.6kDa, gene 1 (polr2l.1), mRNA [NM_001112727]		734578	NM_001112727	polymerase (RNA) II (DNA directed) polypeptide L, 7.6kDa, gene 1
A_10_P026972	-2.25808	xhe	Xenopus laevis embryonic protein UVS.2 (xhe), mRNA [NM_001087752]		397718	NM_001087752	embryonic protein UVS.2
A_10_P015397	-2.25717
A_10_P011019	-2.25714
A_10_P280072	-2.25694		Rep: WD repeat domain 52 - Xenopus tropicalis, partial (3%) [TC469684]
A_10_P161423	-2.25541
A_10_P056667	-2.25504		AGENCOURT_10123672 NICHD_XGC_Kid1 Xenopus laevis cDNA clone IMAGE:4030881 5', mRNA sequence [BU903468]			BU903468
A_10_P278607	-2.25449	skap2-a	Xenopus laevis src kinase associated phosphoprotein 2 (skap2-a), mRNA [NM_001094865]		495172	NM_001094865	src kinase associated phosphoprotein 2
A_10_P010536	-2.25428
A_10_P141243	-2.25427	fxyd1	Xenopus laevis FXYD domain containing ion transport regulator 1 (fxyd1), mRNA [NM_001092924]		444822	NM_001092924	FXYD domain containing ion transport regulator 1
A_10_P099526	-2.25398		DC120502 Yamamoto [DC120502]			DC120502
A_10_P011015	-2.25378		BP724341 Osada Taira anterior neuroectoderm (ANE) pCS105 cDNA library Xenopus laevis cDNA clone XL405a19ex 3', mRNA sequence [BP724341]			BP724341
A_10_P016504	-2.25337
A_10_P193803	-2.25284		Rep: Uncharacterized protein H2AFV - Homo sapiens (Human), partial (90%) [TC442661]
A_10_P207808	-2.25281		BP703644 Osada Taira anterior neuroectoderm (ANE) pCS105 cDNA library Xenopus laevis cDNA clone XL509c11ex 5', mRNA sequence [BP703644]			BP703644
A_10_P275417	-2.25214		Rep: Signal peptidase I - Streptococcus thermophilus (strain ATCC BAA-491 / LMD-9), partial (5%) [TC468540]
A_10_P020004	-2.25139		Rep: Urokinase plasminogen activator surface receptor precursor (uPAR) (U- PAR) (Monocyte activation antigen Mo3) (CD87 antigen). - Xenopus tropicalis, partial (92%) [TC443043]
A_10_P012774	-2.25136
A_10_P279247	-2.25115		Rep: Collectin sub-family member 12 - Homo sapiens (Human), partial (24%) [TC469491]
A_10_P016534	-2.25113		BP698250 Osada Taira anterior neuroectoderm (ANE) pCS105 cDNA library Xenopus laevis cDNA clone XL484c12ex 5', mRNA sequence [BP698250]			BP698250
A_10_P102205	-2.25101		df81c08.x1 Xenopus laevis oocyte non normalized Xenopus laevis cDNA clone XENOPUS_SOURCE_ID:xlnnoc002n15 3', mRNA sequence [BE678092]			BE678092
A_10_P223148	-2.25005		Rep: Thioesterase superfamily protein - Shewanella sediminis HAW-EB3, partial (9%) [TC453169]
A_10_P014249	-2.24995	xidia	AGENCOURT_13333095 NICHD_XGC_Tad1 Xenopus laevis cDNA clone IMAGE:6878975 3', mRNA sequence [CB561167]		780744	CB561167	negative regulatory element Id1 isoform a
A_10_P013384	-2.24938		BJ041735 NIBB Mochii normalized Xenopus neurula library Xenopus laevis cDNA clone XL027g21 5', mRNA sequence [BJ041735]			BJ041735
A_10_P146773	-2.24922
A_10_P018357	-2.24915
A_10_P137683	-2.24887	gata2	Xenopus laevis GATA binding protein 2 (gata2), mRNA [NM_001090574]		399273	NM_001090574	GATA binding protein 2
A_10_P254702	-2.24811
A_10_P014358	-2.24786
A_10_P022705	-2.24763
A_10_P096198	-2.24758		AGENCOURT_73707192 NICHD_XGC_int_m Xenopus laevis cDNA clone IMAGE:8530359 5', mRNA sequence [EB464786]			EB464786
A_10_P162158	-2.24722		Rep: SJCHGC09533 protein - Schistosoma japonicum (Blood fluke), partial (28%) [TC430863]
A_10_P179883	-2.24685		Rep: MutT/nudix family protein - Enterococcus faecalis (Streptococcus faecalis), partial (13%) [TC437591]
A_10_P013158	-2.24641
A_10_P106855	-2.24567		AGENCOURT_14233128 NICHD_XGC_Eye1 Xenopus laevis cDNA clone IMAGE:6958355 5', mRNA sequence [CD301214]			CD301214
A_10_P257877	-2.24516
A_10_P017478	-2.24441	LOC100036796	Xenopus laevis uncharacterized LOC100036796 (LOC100036796), mRNA [NM_001097089]		100036796	NM_001097089	uncharacterized LOC100036796
A_10_P026237	-2.2444
A_10_P228498	-2.24437		Rep: Transporter - Xenopus tropicalis (Western clawed frog) (Silurana tropicalis), partial (24%) [TC454879]
A_10_P041986	-2.24412	chst6	Xenopus laevis carbohydrate (N-acetylglucosamine 6-O) sulfotransferase 6 (chst6), mRNA [NM_001092533]		444431	NM_001092533	carbohydrate (N-acetylglucosamine 6-O) sulfotransferase 6
A_10_P213853	-2.24412
A_10_P013652	-2.24308
A_10_P027302	-2.24292	LOC443734	Xenopus laevis TCR VDJ BV7 BJ7 (LOC443734), mRNA [NM_001091844]		443734	NM_001091844	TCR VDJ BV7 BJ7
A_10_P000423	-2.24286	npr3	Xenopus laevis natriuretic peptide receptor 3 (npr3), mRNA [NM_001090765]		399384	NM_001090765	natriuretic peptide receptor 3
A_10_P091754	-2.24277		AGENCOURT_90759683 NICHD_XGC_int_m Xenopus laevis cDNA clone IMAGE:8823067 5', mRNA sequence [EG584719]			EG584719
A_10_P011665	-2.24228		dg26d06.x1 Xenopus laevis gastrula non normalized Xenopus laevis cDNA clone XENOPUS_SOURCE_ID:xlnnga007h12 3' similar to TR:Q9RH05 Q9RH05 HISTIDOL DEHYDROGENASE. ;, mRNA sequence [BG038830]			BG038830
A_10_P009829	-2.24203
A_10_P023873	-2.24186		AGENCOURT_14161482 NICHD_XGC_Brn1 Xenopus laevis cDNA clone IMAGE:6953846 5', mRNA sequence [CD256883]			CD256883
A_10_P026573	-2.24181
A_10_P035151	-2.24164	ldb2	Xenopus laevis LIM domain binding 2 (ldb2), mRNA [NM_001095715]		734228	NM_001095715	LIM domain binding 2
A_10_P123839	-2.2416
A_10_P279842	-2.24133
A_10_P236548	-2.24131
A_10_P134893	-2.2406
A_10_P231993	-2.24049	map1lc3b	Xenopus laevis microtubule-associated protein 1 light chain 3 beta (map1lc3b), mRNA [NM_001095609]		733220	NM_001095609	microtubule-associated protein 1 light chain 3 beta
A_10_P016331	-2.24034		Rep: MGC64263 protein - Xenopus laevis (African clawed frog), partial (22%) [TC435984]
A_10_P235098	-2.24027		Rep: DNA-dependent protein kinase catalytic subunit (EC 2.7.11.1) (DNA-PK catalytic subunit) (DNA-PKcs) (DNPK1) (p460). - Xenopus tropicalis, partial (7%) [TC456974]
A_10_P023771	-2.23988
A_10_P024568	-2.23935		AGENCOURT_14238313 NICHD_XGC_Eye1 Xenopus laevis cDNA clone IMAGE:6957094 3', mRNA sequence [CD361349]			CD361349
A_10_P222793	-2.23935		Rep: Gp63 phage protein - Burkholderia cenocepacia PC184, partial (9%) [TC453065]
A_10_P002242	-2.23925	cpa6	Xenopus laevis carboxypeptidase A6 (cpa6), mRNA [NM_001086742]		379903	NM_001086742	carboxypeptidase A6
A_10_P016788	-2.23915		BP708100 Osada Taira anterior neuroectoderm (ANE) pCS105 cDNA library Xenopus laevis cDNA clone XL493h21ex 5', mRNA sequence [BP708100]			BP708100
A_10_P275852	-2.23848		Rep: Transmembrane 6 superfamily member 2. - Xenopus tropicalis, partial (87%) [TC468650]
A_10_P007340	-2.23835	epyc	Xenopus laevis epiphycan (epyc), mRNA [NM_001093868]		447160	NM_001093868	epiphycan
A_10_P229758	-2.23834	mmp25	Xenopus laevis cDNA clone IMAGE:5506365 [BC078136]		100381142	BC078136	matrix metallopeptidase 25
A_10_P123524	-2.2382		AGENCOURT_19147906 NICHD_XGC_Te2 Xenopus laevis cDNA clone IMAGE:7211247 5', mRNA sequence [CK805270]			CK805270
A_10_P137493	-2.23811	pax2-a	Xenopus laevis, Similar to paired box gene 2, clone IMAGE:5543325, mRNA [BC043734]		379520	BC043734	paired box 2
A_10_P248523	-2.23785		Rep: LOC495928 protein - Xenopus laevis (African clawed frog), partial (10%) [TC461091]
A_10_P035346	-2.23775	rax-b	Xenopus laevis retina and anterior neural fold homeobox (rax-b), mRNA [NM_001088220]		397999	NM_001088220	retina and anterior neural fold homeobox
A_10_P026120	-2.23686
A_10_P130157	-2.23648	rpl7a	AGENCOURT_14165333 NICHD_XGC_Brn1 Xenopus laevis cDNA clone IMAGE:6952830 5', mRNA sequence [CD255517]		443912	CD255517	ribosomal protein L7a
A_10_P249262	-2.2362		Rep: Peptidyl-prolyl cis-trans isomerase - Equus caballus (Horse), partial (8%) [TC461295]
A_10_P015108	-2.236		BJ616409 NIBB Mochii normalized Xenopus early gastrula library Xenopus laevis cDNA clone XL176m02 5', mRNA sequence [BJ616409]			BJ616409
A_10_P023990	-2.23599
A_10_P013905	-2.2359		BJ063196 NIBB Mochii normalized Xenopus tailbud library Xenopus laevis cDNA clone XL070h18 5', mRNA sequence [BJ063196]			BJ063196
A_10_P025103	-2.23488		Rep: Coup transcription factor - Xenopus laevis (African clawed frog), partial (47%) [TC436470]
A_10_P100740	-2.23424		BX853086 Harland stage 19-23 Xenopus laevis cDNA clone IMAGp998C027825 ; IMAGE:3200953 5', mRNA sequence [BX853086]			BX853086
A_10_P190053	-2.23403		Rep: WD repeat protein SAZD (Transducin beta-like 3 protein). - Xenopus tropicalis, partial (10%) [TC441305]
A_10_P209588	-2.23373		Rep: Endocrine transmitter regulatory protein - Homo sapiens (Human), partial (5%) [TC448364]
A_10_P092569	-2.23356		AGENCOURT_55720639 NICHD_XGC_FaBN Xenopus laevis cDNA clone IMAGE:8076888 5', mRNA sequence [DT081307]			DT081307
A_10_P025425	-2.23341
A_10_P023672	-2.2334	prl.1	AGENCOURT_14163579 NICHD_XGC_Eye1 Xenopus laevis cDNA clone IMAGE:6947769 5', mRNA sequence [CD254761]		446320	CD254761	prolactin, gene 1
A_10_P279492	-2.2333		Rep: Predicted protein - Nematostella vectensis (Starlet sea anemone), partial (24%) [TC469550]
A_10_P017886	-2.23326
A_10_P252592	-2.23303		Rep: Golgi phosphoprotein 3 (Coat-protein GPP34). - Xenopus tropicalis, partial (9%) [TC462236]
A_10_P024290	-2.23249
A_10_P278682	-2.23227		Rep: LOC494743 protein - Xenopus laevis (African clawed frog), partial (9%) [TC469353]
A_10_P021600	-2.23202	dppa2	AGENCOURT_11278486 Wellcome [CA981983]		734624	CA981983	developmental pluripotency-associated 2
A_10_P092269	-2.23199		DC063867 Osada Taira anterior endomesoderm (AEM) pCS105 cDNA library Xenopus laevis cDNA clone xlk159f10 5', mRNA sequence [DC063867]			DC063867
A_10_P060969	-2.23136		BJ045272 NIBB Mochii normalized Xenopus neurula library Xenopus laevis cDNA clone XL003k04 3', mRNA sequence [BJ045272]			BJ045272
A_10_P038921	-2.23108	gata2	Xenopus laevis GATA binding protein 2 (gata2), mRNA [NM_001090574]		399273	NM_001090574	GATA binding protein 2
A_10_P053019	-2.23094	erp44	Xenopus laevis similar to thioredoxin domain containing 4 (endoplasmic reticulum), mRNA (cDNA clone IMAGE:5569908), partial cds [BC043912]		399233	BC043912	endoplasmic reticulum protein 44
A_10_P074030	-2.23071
A_10_P024962	-2.22932		AGENCOURT_15213773 NICHD_XGC_Emb4 Xenopus laevis cDNA clone IMAGE:5440056 5', mRNA sequence [CF288219]			CF288219
A_10_P018350	-2.2291
A_10_P114231	-2.22902
A_10_P007977	-2.22857	fam135b	Xenopus laevis family with sequence similarity 135, member B (fam135b), mRNA [NM_001094366]		447696	NM_001094366	family with sequence similarity 135, member B
A_10_P216478	-2.22845		Rep: Hepatic triacylglycerol lipase precursor (EC 3.1.1.3) (Hepatic lipase) (HL) (Lipase member C). - Gallus gallus, partial (59%) [TC450891]
A_10_P007001	-2.22821	osr2-b	Xenopus laevis odd-skipped related transciption factor 2 (osr2-b), mRNA [NM_001096884]		779263	NM_001096884	odd-skipped related transciption factor 2
A_10_P093609	-2.22798		AGENCOURT_10509384 NICHD XGC OO1 Xenopus laevis cDNA clone IMAGE:6641611 5', mRNA sequence [BU915007]			BU915007
A_10_P060254	-2.22775		AGENCOURT_55716177 NICHD_XGC_FaBN Xenopus laevis cDNA clone IMAGE:8077335 5', mRNA sequence [DT056412]			DT056412
A_10_P104735	-2.22764		AGENCOURT_78602878 NICHD_XGC_limb Xenopus laevis cDNA clone IMAGE:8635906 5', mRNA sequence [EB729629]			EB729629
A_10_P020667	-2.22762		BX853773 NICHD_XGC_Emb3 Xenopus laevis cDNA clone IMAGp998I178299 ; IMAGE:3400792 5', mRNA sequence [BX853773]			BX853773
A_10_P026970	-2.22757	ambp	Xenopus laevis alpha-1-microglobulin/bikunin precursor (ambp), mRNA [NM_001087351]		380514	NM_001087351	alpha-1-microglobulin/bikunin precursor
A_10_P014081	-2.22666		BJ072818 NIBB Mochii normalized Xenopus tailbud library Xenopus laevis cDNA clone XL108a21 5', mRNA sequence [BJ072818]			BJ072818
A_10_P014797	-2.22661		BJ091442 NIBB Mochii normalized Xenopus tailbud library Xenopus laevis cDNA clone XL097c16 3', mRNA sequence [BJ091442]			BJ091442
A_10_P001886	-2.22654		da95g08.x1 Xenopus laevis tadpole stage 24 Xenopus laevis cDNA 3', mRNA sequence [AW782582]			AW782582
A_10_P215683	-2.22644	LOC100037050	Xenopus laevis uncharacterized LOC100037050 (LOC100037050), mRNA [NM_001097780]		100037050	NM_001097780	uncharacterized LOC100037050
A_10_P119921	-2.22632
A_10_P059404	-2.22581		BJ053249 NIBB Mochii normalized Xenopus neurula library Xenopus laevis cDNA clone XL038d05 3', mRNA sequence [BJ053249]			BJ053249
A_10_P011360	-2.22574
A_10_P254202	-2.22564	ambp	Xenopus laevis alpha-1-microglobulin/bikunin precursor (ambp), mRNA [NM_001087351]		380514	NM_001087351	alpha-1-microglobulin/bikunin precursor
A_10_P197338	-2.22523	gli1	Xenopus laevis zinc finger DNA binding protein Gli-1 mRNA, partial cds [U57454]		398350	U57454	GLI family zinc finger 1
A_10_P236633	-2.22478	pcdhga2	Xenopus laevis protocadherin gamma subfamily A, 2 (pcdhga2), mRNA [NM_001086138]		379294	NM_001086138	protocadherin gamma subfamily A, 2
A_10_P127504	-2.22461		AGENCOURT_15209107 NICHD_XGC_Sp1 Xenopus laevis cDNA clone IMAGE:5506052 5', mRNA sequence [CF283032]			CF283032
A_10_P062684	-2.22458		AGENCOURT_13842701 NICHD_XGC_Tad2 Xenopus laevis cDNA clone IMAGE:6932262 5', mRNA sequence [CB941434]			CB941434
A_10_P003460	-2.22427	tm7sf2	Xenopus laevis transmembrane 7 superfamily member 2 (tm7sf2), mRNA [NM_001086368]		379527	NM_001086368	transmembrane 7 superfamily member 2
A_10_P067742	-2.22371	mmp28-a	Xenopus laevis matrix metalloproteinase-28 mRNA, partial cds [EF187278]		100037251	EF187278	matrix metallopeptidase 28
A_10_P276297	-2.22369	ogg1	Xenopus laevis cDNA clone IMAGE:6948181 [BC082881]		733253	BC082881	8-oxoguanine DNA glycosylase
A_10_P219078	-2.22365		Rep: Isoform 2 of Q8K4G5 - Mus musculus (Mouse), partial (27%) [TC451800]
A_10_P009312	-2.22343	LOC496300	Xenopus laevis uncharacterized LOC496300 (LOC496300), mRNA [NM_001095458]		496300	NM_001095458	uncharacterized LOC496300
A_10_P123104	-2.2232		AGENCOURT_14144629 NICHD_XGC_Eye1 Xenopus laevis cDNA clone IMAGE:6948063 5', mRNA sequence [CD324982]			CD324982
A_10_P024478	-2.22305
A_10_P013258	-2.2229		AGENCOURT_75472061 NICHD_XGC_thy Xenopus laevis cDNA clone IMAGE:8547513 5', mRNA sequence [EB646278]			EB646278
A_10_P176193	-2.22254		Rep: NADH-ubiquinone oxidoreductase chain 5 - Ligia oceanica (common sea slater), partial (4%) [TC436220]
A_10_P219043	-2.2224	nefl	Xenopus laevis neurofilament, light polypeptide (nefl), mRNA [NM_001087945]		397822	NM_001087945	neurofilament, light polypeptide
A_10_P093809	-2.22228		AGENCOURT_14235507 NICHD_XGC_Brn1 Xenopus laevis cDNA clone IMAGE:6956581 3', mRNA sequence [CD362982]			CD362982
A_10_P275382	-2.22226		Rep: High affinity nitrate transporter-like protein - Arabidopsis thaliana (Mouse-ear cress), partial (6%) [TC468531]
A_10_P176218	-2.22163		Rep: Diguanylate cyclase/phosphodiesterase domain 1 - Clostridium acetobutylicum, partial (11%) [TC436227]
A_10_P257607	-2.22158
A_10_P099151	-2.22144		DC094432 Yamamoto [DC094432]			DC094432
A_10_P105825	-2.2208		AGENCOURT_14148200 NICHD_XGC_Eye1 Xenopus laevis cDNA clone IMAGE:6949045 5', mRNA sequence [CD324639]			CD324639
A_10_P229628	-2.21987
A_10_P266912	-2.21913		Rep: CRISPR-associated protein, Cas2 family - Rhodoferax ferrireducens (strain DSM 15236 / ATCC BAA-621 / T118), partial (16%) [TC466282]
A_10_P244388	-2.21827		Rep: Transposase - Rana pipiens (Northern leopard frog), partial (32%) [TC459929]
A_10_P040466	-2.21822	pde6h-b	Xenopus laevis phosphodiesterase 6H, cGMP-specific, cone, gamma (pde6h-b), mRNA [NM_001094262]		447555	NM_001094262	phosphodiesterase 6H, cGMP-specific, cone, gamma
A_10_P185518	-2.21797
A_10_P049809	-2.21711	LOC495208	Xenopus laevis hypothetical LOC495208, mRNA (cDNA clone IMAGE:5512190), partial cds [BC084605]		495208	BC084605	uncharacterized LOC495208
A_10_P043706	-2.21672	ube2s-a	Xenopus laevis ubiquitin-conjugating enzyme E2S (ube2s-a), mRNA [NM_001097766]		100037029	NM_001097766	ubiquitin-conjugating enzyme E2S
A_10_P060174	-2.21648
A_10_P256027	-2.21622		Rep: SVOP-like - Xenopus tropicalis, partial (8%) [TC463235]
A_10_P016374	-2.21589		BP691150 Osada Taira anterior neuroectoderm (ANE) pCS105 cDNA library Xenopus laevis cDNA clone XL463k22ex 5', mRNA sequence [BP691150]			BP691150
A_10_P020081	-2.21575
A_10_P228613	-2.21575
A_10_P014391	-2.21519		BJ081305 NIBB Mochii normalized Xenopus tailbud library Xenopus laevis cDNA clone XL071d18 3', mRNA sequence [BJ081305]			BJ081305
A_10_P012760	-2.21467		daf67b08.x1 NICHD XGC Eye1 Xenopus laevis cDNA clone IMAGE:4743495 3', mRNA sequence [BG812191]			BG812191
A_10_P014661	-2.21384		BJ087648 NIBB Mochii normalized Xenopus tailbud library Xenopus laevis cDNA clone XL082c11 3', mRNA sequence [BJ087648]			BJ087648
A_10_P018278	-2.21336
A_10_P056197	-2.21277		AGENCOURT_15211232 NICHD_XGC_Emb4 Xenopus laevis cDNA clone IMAGE:4971057 3', mRNA sequence [CF289438]			CF289438
A_10_P010650	-2.21214
A_10_P026165	-2.21201		AGENCOURT_22003854 NICHD_XGC_Te2 Xenopus laevis cDNA clone IMAGE:7207654 3', mRNA sequence [CN318092]			CN318092
A_10_P012524	-2.21192		dab85b01.x1 NICHD XGC Emb4 Xenopus laevis cDNA clone IMAGE:4203601 3', mRNA sequence [BG579292]			BG579292
A_10_P007031	-2.21187	p2ry13	Xenopus laevis purinergic receptor P2Y, G-protein coupled, 13 (p2ry13), mRNA [NM_001093509]		446813	NM_001093509	purinergic receptor P2Y, G-protein coupled, 13
A_10_P124259	-2.21152	LOC398312	Xenopus laevis clone 9 T-cell receptor alpha mRNA, partial cds [AF440806]		398312	AF440806	T-cell receptor alpha
A_10_P177203	-2.21139	MGC80637	Xenopus laevis MGC80637 protein (MGC80637), mRNA [NM_001092272]		444168	NM_001092272	MGC80637 protein
A_10_P014890	-2.21135		BJ092827 NIBB Mochii normalized Xenopus tailbud library Xenopus laevis cDNA clone XL057i04 3', mRNA sequence [BJ092827]			BJ092827
A_10_P033631	-2.21119	nptx1	Xenopus laevis neuronal pentraxin 1 (nptx1), mRNA [NM_001097976]		100049154	NM_001097976	neuronal pentraxin 1
A_10_P023090	-2.21082		AGENCOURT_13045302 NICHD_XGC_Te1 Xenopus laevis cDNA clone IMAGE:6898355 5', mRNA sequence [CB592836]			CB592836
A_10_P207748	-2.21034		Rep: LOC445851 protein - Xenopus laevis (African clawed frog), partial (19%) [TC447691]
A_10_P015307	-2.21007		DC026474 Osada Taira anterior endomesoderm (AEM) pCS105 cDNA library Xenopus laevis cDNA clone rxlk76m20 3', mRNA sequence [DC026474]			DC026474
A_10_P011292	-2.20938
A_10_P025083	-2.2091		Rep: Signal peptide, CUB and EGF-like domain-containing protein 1 precursor. - Xenopus tropicalis, partial (35%) [TC445609]
A_10_P003782	-2.20904	prodh2	Xenopus laevis proline dehydrogenase (oxidase) 2 (prodh2), mRNA [NM_001089659]		398760	NM_001089659	proline dehydrogenase (oxidase) 2
A_10_P014603	-2.20886
A_10_P021710	-2.2085
A_10_P181703	-2.20822
A_10_P190783	-2.20809		Rep: Virulence factor Mce family protein precursor - Mycobacterium sp. (strain JLS), partial (4%) [TC441558]
A_10_P189593	-2.20792		Rep: Novel F actin binding protein - Danio rerio (Zebrafish) (Brachydanio rerio), partial (32%) [TC441122]
A_10_P075258	-2.20745	hsd3b2	Xenopus laevis HSD3B2 protein, mRNA (cDNA clone IMAGE:5536912), partial cds [BC078081]		446247	BC078081	HSD3B2 protein
A_10_P014119	-2.20565		BJ074757 NIBB Mochii normalized Xenopus tailbud library Xenopus laevis cDNA clone XL071f13 5', mRNA sequence [BJ074757]			BJ074757
A_10_P020477	-2.20478		BX851652 NICHD_XGC_Li1 Xenopus laevis cDNA clone IMAGp998N128292 ; IMAGE:3398219 5', mRNA sequence [BX851652]			BX851652
A_10_P210768	-2.20473		Rep: H1 protein - Human herpesvirus 7, partial (7%) [TC448804]
A_10_P004306	-2.2047	slc39a9-a	Xenopus laevis solute carrier family 39, member 9 (slc39a9-a), mRNA [NM_001091036]		414449	NM_001091036	solute carrier family 39, member 9
A_10_P063194	-2.20459		BX849464 NICHD_XGC_Ov1 Xenopus laevis cDNA clone IMAGp998J2411198 ; IMAGE:5073911 5', mRNA sequence [BX849464]			BX849464
A_10_P118551	-2.20423		BJ056212 NIBB Mochii normalized Xenopus neurula library Xenopus laevis cDNA clone XL035b21 3', mRNA sequence [BJ056212]			BJ056212
A_10_P270562	-2.20418		Rep: MGC69066 protein - Xenopus laevis (African clawed frog), partial (36%) [TC467311]
A_10_P232588	-2.20411		Xenopus laevis cDNA clone IMAGE:5156129 [BC083028]			BC083028
A_10_P013205	-2.20382
A_10_P015583	-2.2037		BJ635927 NIBB Mochii normalized Xenopus early gastrula library Xenopus laevis cDNA clone XL188l04 3', mRNA sequence [BJ635927]			BJ635927
A_10_P002524	-2.2029	nrsn1	Xenopus laevis neurensin 1 (nrsn1), mRNA [NM_001087053]		380214	NM_001087053	neurensin 1
A_10_P215423	-2.20234
A_10_P084230	-2.20163	entpd8	Xenopus laevis ecto-nucleotidase triphosphate diphosphohydrolase 8 mRNA, partial cds [DQ117606]		734188	DQ117606	ectonucleoside triphosphate diphosphohydrolase 8
A_10_P250322	-2.2013
A_10_P066274	-2.20125	dio2	Xenopus laevis type II deodinase mRNA, partial cds [AF354707]		373842	AF354707	deiodinase, iodothyronine, type 2
A_10_P060619	-2.20101		AGENCOURT_14247218 NICHD_XGC_Brn1 Xenopus laevis cDNA clone IMAGE:6955390 5', mRNA sequence [CD302825]			CD302825
A_10_P024559	-2.20095		AGENCOURT_14239884 NICHD_XGC_Eye1 Xenopus laevis cDNA clone IMAGE:6957529 3', mRNA sequence [CD361249]			CD361249
A_10_P068097	-2.20078		AGENCOURT_11245350 NICHD_XGC_Tad2 Xenopus laevis cDNA clone IMAGE:6873308 5', mRNA sequence [CB198346]			CB198346
A_10_P113841	-2.20055	rnf8-a	Xenopus laevis ring finger protein 8, E3 ubiquitin protein ligase (rnf8-a), mRNA [NM_001086915]		380076	NM_001086915	ring finger protein 8, E3 ubiquitin protein ligase
A_10_P246828	-2.20016		Rep: Inhibitor of growth protein 3 (p47ING3 protein). - Xenopus tropicalis, partial (7%) [TC460603]
A_10_P163363	-2.19986
A_10_P210418	-2.19957		Rep: Predicted protein - Physcomitrella patens subsp. patens, partial (5%) [TC448662]
A_10_P274432	-2.19955
A_10_P264342	-2.19943
A_10_P013276	-2.19934		BJ032910 NIBB Mochii normalized Xenopus neurula library Xenopus laevis cDNA clone XL019b23 5', mRNA sequence [BJ032910]			BJ032910
A_10_P017966	-2.19918		Rep: Type II secretion system protein G precursor - Thiobacillus denitrificans (strain ATCC 25259), partial (8%) [TC429565]
A_10_P014026	-2.19866
A_10_P156788	-2.1978		Rep: Multidrug resistance-associated protein 7 (ATP-binding cassette sub- family C member 10). - Xenopus tropicalis, partial (3%) [TC428725]
A_10_P076015	-2.19765	sel1l3	Xenopus laevis hypothetical LOC494674, mRNA (cDNA clone IMAGE:4889076), partial cds [BC082656]		494674	BC082656	sel-1 suppressor of lin-12-like 3
A_10_P272762	-2.19746		Rep: Eukaryotic translation initiation factor 2-alpha kinase 4 (EC 2.7.11.1) (GCN2-like protein). - Gallus gallus, partial (11%) [TC467879]
A_10_P008338	-2.19638		Xenopus laevis cDNA clone IMAGE:5156129 [BC083028]			BC083028
A_10_P014157	-2.19598		BJ076150 NIBB Mochii normalized Xenopus tailbud library Xenopus laevis cDNA clone XL104m19 3', mRNA sequence [BJ076150]			BJ076150
A_10_P110934	-2.19582
A_10_P136413	-2.19542	gdpd1	Xenopus laevis glycerophosphodiester phosphodiesterase domain containing 1 (gdpd1), mRNA [NM_001096670]		735217	NM_001096670	glycerophosphodiester phosphodiesterase domain containing 1
A_10_P003528	-2.19512	colec11	Xenopus laevis collectin sub-family member 11 (colec11), mRNA [NM_001086868]		380029	NM_001086868	collectin sub-family member 11
A_10_P229343	-2.19507
A_10_P016791	-2.19445		BP708254 Osada Taira anterior neuroectoderm (ANE) pCS105 cDNA library Xenopus laevis cDNA clone XL493p24ex 5', mRNA sequence [BP708254]			BP708254
A_10_P013593	-2.19399		BJ049249 NIBB Mochii normalized Xenopus neurula library Xenopus laevis cDNA clone XL025h24 3', mRNA sequence [BJ049249]			BJ049249
A_10_P194618	-2.19394		Rep: HGWP repeat containing protein-like - Oryza sativa subsp. japonica (Rice), partial (5%) [TC445645]
A_10_P023448	-2.19388		AGENCOURT_13995757 NICHD_XGC_Tad1 Xenopus laevis cDNA clone IMAGE:6940624 5', mRNA sequence [CD100927]			CD100927
A_10_P274562	-2.19376
A_10_P078720	-2.19376		AGENCOURT_14161622 NICHD_XGC_Brn1 Xenopus laevis cDNA clone IMAGE:6953759 5', mRNA sequence [CD255082]			CD255082
A_10_P266277	-2.19373		Rep: Ribosomal protein L2 - Xanthobacter sp. (strain Py2), partial (8%) [TC466109]
A_10_P273387	-2.19326		Rep: Metabotropic glutamate receptor 7 precursor (mGluR7). - Xenopus tropicalis, partial (5%) [TC468043]
A_10_P006068	-2.19264	rdh5	Xenopus laevis retinol dehydrogenase 5 (11-cis/9-cis) (rdh5), mRNA [NM_001092725]		444623	NM_001092725	retinol dehydrogenase 5 (11-cis/9-cis)
A_10_P023910	-2.19183		AGENCOURT_14238443 NICHD_XGC_Eye1 Xenopus laevis cDNA clone IMAGE:6957919 5', mRNA sequence [CD300982]			CD300982
A_10_P055187	-2.19105		zb05g06.x50 Xenopus EST library Xenopus laevis cDNA clone zb05g06 5', mRNA sequence [AW159695]			AW159695
A_10_P248508	-2.19104	tbxas1	Xenopus laevis thromboxane A synthase 1 (platelet) (tbxas1), mRNA [NM_001096983]		779365	NM_001096983	thromboxane A synthase 1 (platelet)
A_10_P232968	-2.19102
A_10_P009728	-2.19097
A_10_P263822	-2.19045		Rep: LOC495304 protein - Xenopus laevis (African clawed frog), partial (15%) [TC465415]
A_10_P013274	-2.19015
A_10_P027114	-2.1899	mhc1a-b	Xenopus laevis major histocompatibility complex class I antigen (mhc1a-b), mRNA [NM_001085772]		378508	NM_001085772	major histocompatibility complex class I antigen
A_10_P098031	-2.18983		DC041462 Osada Taira anterior endomesoderm (AEM) pCS105 cDNA library Xenopus laevis cDNA clone xlk118g21 5', mRNA sequence [DC041462]			DC041462
A_10_P164753	-2.18967		Rep: Probable cation-transporting ATPase 13A3 (EC 3.6.3.-) (ATPase family homolog up-regulated in senescence cells 1). - Xenopus tropicalis, partial (3%) [TC431860]
A_10_P173358	-2.18896
A_10_P184453	-2.18886		Rep: Os01g0323600 protein - Oryza sativa subsp. japonica (Rice), partial (9%) [TC439255]
A_10_P003045	-2.18876	map2	Xenopus laevis microtubule-associated protein 2 (map2), mRNA [NM_001086770]		379931	NM_001086770	microtubule-associated protein 2
A_10_P003800	-2.18851	slc7a13	Xenopus laevis solute carrier family 7 (anionic amino acid transporter), member 13 (slc7a13), mRNA [NM_001089793]		398832	NM_001089793	solute carrier family 7 (anionic amino acid transporter), member 13
A_10_P023351	-2.18788	LOC397766	AGENCOURT_13339773 NICHD_XGC_Tad2 Xenopus laevis cDNA clone IMAGE:6875352 3', mRNA sequence [CB984269]		397766	CB984269	magainin II copy E
A_10_P040836	-2.187	MGC131019	Xenopus laevis uncharacterized protein MGC131019 (MGC131019), mRNA [NM_001096249]		734781	NM_001096249	uncharacterized protein MGC131019
A_10_P210848	-2.1867
A_10_P183783	-2.18656
A_10_P172458	-2.18635
A_10_P020196	-2.18588		Rep: LOC100036907 protein - Xenopus laevis (African clawed frog), complete [TC429532]
A_10_P258192	-2.18581		Rep: Novel zinc finger protein - Xenopus tropicalis (Western clawed frog) (Silurana tropicalis), partial (54%) [TC463846]
A_10_P213568	-2.18578		Rep: tRNA pseudouridine synthase B - Idiomarina loihiensis, partial (5%) [TC449881]
A_10_P055872	-2.18559		daa29a04.x1 NICHD XGC Lu1 Xenopus laevis cDNA clone IMAGE:4057614 3', mRNA sequence [BG233829]			BG233829
A_10_P021492	-2.18496
A_10_P006139	-2.18426	pcsk2	Xenopus laevis proprotein convertase subtilisin/kexin type 2 (pcsk2), mRNA [NM_001085666]		373675	NM_001085666	proprotein convertase subtilisin/kexin type 2
A_10_P009950	-2.18413		dc36c11.x1 NICHD XGC Emb3 Xenopus laevis cDNA clone IMAGE:3399188 3', mRNA sequence [BE505753]			BE505753
A_10_P014634	-2.18373		BJ086917 NIBB Mochii normalized Xenopus tailbud library Xenopus laevis cDNA clone XL054n05 3', mRNA sequence [BJ086917]			BJ086917
A_10_P092009	-2.18313		AGENCOURT_90450068 NICHD_XGC_int_m Xenopus laevis cDNA clone IMAGE:8821511 3', mRNA sequence [EG568341]			EG568341
A_10_P020459	-2.18262		BX851514 NICHD_XGC_Lu1 Xenopus laevis cDNA clone IMAGp998D109327 ; IMAGE:4057305 5', mRNA sequence [BX851514]			BX851514
A_10_P013343	-2.18257		BJ038900 NIBB Mochii normalized Xenopus neurula library Xenopus laevis cDNA clone XL045m21 5', mRNA sequence [BJ038900]			BJ038900
A_10_P095908	-2.18252		DC086347 Yamamoto [DC086347]			DC086347
A_10_P173253	-2.18245
A_10_P010557	-2.18226
A_10_P027342	-2.1814	calb1-b	Xenopus laevis calbindin 1, 28kDa (calb1-b), mRNA [NM_001090639]		399307	NM_001090639	calbindin 1, 28kDa
A_10_P027001	-2.18116	dlx3-a	Xenopus laevis putative transcription factor DLL2 mRNA, 3' end [L09730]		394327	L09730	distal-less homeobox 3
A_10_P013147	-2.18074		dah91e03.x1 NICHD XGC Emb4 Xenopus laevis cDNA clone IMAGE:4957157 3', mRNA sequence [BI447749]			BI447749
A_10_P269042	-2.18067
A_10_P091279	-2.18012		AGENCOURT_74349855 NICHD_XGC_limb_m Xenopus laevis cDNA clone IMAGE:8534152 5', mRNA sequence [EB467038]			EB467038
A_10_P073845	-2.17934	adcy6	Xenopus laevis adenylate cyclase type VI mRNA, partial cds [AY283438]		414728	AY283438	adenylate cyclase 6
A_10_P225383	-2.17901
A_10_P003141	-2.17898	cfh	Xenopus laevis complement factor H (cfh), mRNA [NM_001086215]		379371	NM_001086215	complement factor H
A_10_P187568	-2.17893		Rep: Protein regulator of cytokinesis 1 - Bos taurus (Bovine), partial (3%) [TC447859]
A_10_P232043	-2.17871
A_10_P199393	-2.1787		Rep: ABC transporter, permease protein - Sagittula stellata E-37, partial (6%) [TC444623]
A_10_P216353	-2.17789		Rep: Seven transmembrane helix receptor - Homo sapiens (Human), partial (24%) [TC450842]
A_10_P014997	-2.17738
A_10_P000471	-2.17673	hand2-a	Xenopus laevis heart and neural crest derivatives expressed 2 (hand2-a), mRNA [NM_001085639]		373641	NM_001085639	heart and neural crest derivatives expressed 2
A_10_P016307	-2.17665		BP688002 Osada Taira anterior neuroectoderm (ANE) pCS105 cDNA library Xenopus laevis cDNA clone XL456b11ex 5', mRNA sequence [BP688002]			BP688002
A_10_P122034	-2.17647
A_10_P165545	-2.17593		Rep: Chromosome 13 SCAF15000, whole genome shotgun sequence - Tetraodon nigroviridis (Green puffer), partial (7%) [TC428800]
A_10_P102810	-2.17532		AGENCOURT_15182984 NICHD_XGC_Emb4 Xenopus laevis cDNA clone IMAGE:5515740 5', mRNA sequence [CF286065]			CF286065
A_10_P006412	-2.17531	sox9-b	Xenopus laevis SRY (sex determining region Y)-box 9 (sox9-b), mRNA [NM_001094473]		494585	NM_001094473	SRY (sex determining region Y)-box 9
A_10_P014112	-2.17478		Rep: Zgc:112305 protein - Danio rerio (Zebrafish) (Brachydanio rerio), partial (48%) [TC439997]
A_10_P159183	-2.17463		Rep: Zgc:114040 - Danio rerio (Zebrafish) (Brachydanio rerio), partial (84%) [TC429669]
A_10_P057967	-2.17462		za98h06.x50 Xenopus EST library Xenopus laevis cDNA clone za98h06 5', mRNA sequence [AW159413]			AW159413
A_10_P011662	-2.17441
A_10_P023401	-2.17372	tff1-b	AGENCOURT_13998470 NICHD_XGC_Tad1 Xenopus laevis cDNA clone IMAGE:6940263 5', mRNA sequence [CD099301]		733152	CD099301	trefoil factor 1
A_10_P024046	-2.17364
A_10_P075533	-2.17327	v2ra-1	Xenopus laevis xV2R A-1 mRNA for vomeronasal receptor A-1, partial cds [AB125669]		446254	AB125669	vomeronasal receptor A-1
A_10_P074295	-2.17312	znf313	Xenopus laevis Zfp313 protein (Znf313) mRNA, partial cds [AY603472]		414137	AY603472	zinc finger protein 313
A_10_P037526	-2.17304	LOC100137691	Xenopus laevis uncharacterized LOC100137691 (LOC100137691), mRNA [NM_001114822]		100137691	NM_001114822	uncharacterized LOC100137691
A_10_P008130	-2.17303	lrrc8a	Xenopus laevis leucine rich repeat containing 8 family, member A (lrrc8a), mRNA [NM_001094518]		494672	NM_001094518	leucine rich repeat containing 8 family, member A
A_10_P082630	-2.17291		daa23c10.x1 NICHD XGC Lu1 Xenopus laevis cDNA clone IMAGE:4056978 3', mRNA sequence [BG018372]			BG018372
A_10_P026749	-2.17269	nkx3-3	AGENCOURT_39789102 NICHD_XGC_Te2N Xenopus laevis cDNA clone IMAGE:7767389 5', mRNA sequence [CX131246]		373704	CX131246	NK3 homeobox 2
A_10_P011290	-2.17267
A_10_P277842	-2.17209		Rep: Cartilage oligomeric matrix protein precursor (COMP). - Xenopus tropicalis, partial (4%) [TC469166]
A_10_P013358	-2.17192		BJ040127 NIBB Mochii normalized Xenopus neurula library Xenopus laevis cDNA clone XL044i10 5', mRNA sequence [BJ040127]			BJ040127
A_10_P174538	-2.1713		Rep: NAD(P)H dehydrogenase - Serratia proteamaculans (strain 568), partial (6%) [TC435574]
A_10_P039316	-2.17067	rax2	Xenopus laevis retina and anterior neural fold homeobox 2 (rax2), mRNA [NM_001095716]		734229	NM_001095716	retina and anterior neural fold homeobox 2
A_10_P009209	-2.17057	LOC496078	Xenopus laevis uncharacterized LOC496078 (LOC496078), mRNA [NM_001095341]		496078	NM_001095341	uncharacterized LOC496078
A_10_P191918	-2.17026		Rep: Chromosome undetermined scaffold_2, whole genome shotgun sequence - Paramecium tetraurelia, partial (3%) [TC441949]
A_10_P156108	-2.17013		Rep: MGC85461 protein - Xenopus laevis (African clawed frog), partial (76%) [TC428427]
A_10_P022924	-2.16974
A_10_P026607	-2.16929		Rep: Suppression of tumorigenicity 5 (HeLa tumor suppression 1) (DENN domain-containing protein 2B). - Gallus gallus, partial (39%) [TC441311]
A_10_P249592	-2.16925
A_10_P014754	-2.16909
A_10_P212323	-2.16857		Rep: MGC82982 protein - Xenopus laevis (African clawed frog), partial (14%) [TC449392]
A_10_P013911	-2.16805		BJ063402 NIBB Mochii normalized Xenopus tailbud library Xenopus laevis cDNA clone XL076d03 5', mRNA sequence [BJ063402]			BJ063402
A_10_P023144	-2.16749		AGENCOURT_12978911 NICHD_XGC_Tad2 Xenopus laevis cDNA clone IMAGE:6873848 3', mRNA sequence [CB756236]			CB756236
A_10_P002339	-2.16729	kcnk1	Xenopus laevis potassium channel, subfamily K, member 1 (kcnk1), mRNA [NM_001085969]		379125	NM_001085969	potassium channel, subfamily K, member 1
A_10_P011260	-2.16728
A_10_P280882	-2.16707		Rep: Golgi phosphoprotein 3 (Coat-protein GPP34). - Xenopus tropicalis, partial (5%) [TC469879]
A_10_P026582	-2.1661		AGENCOURT_31445325 NICHD_XGC_Te2 Xenopus laevis cDNA clone IMAGE:7390261 5', mRNA sequence [CV077651]			CV077651
A_10_P277847	-2.16551
A_10_P205329	-2.16489		Rep: Protein FAM100A - Danio rerio (Zebrafish) (Brachydanio rerio), partial (6%) [TC448040]
A_10_P010684	-2.16466
A_10_P280522	-2.16444
A_10_P238408	-2.16415	cox5a	AGENCOURT_10301054 NICHD XGC Emb1 Xenopus laevis cDNA clone IMAGE:5156530 5', mRNA sequence [CA793177]		443818	CA793177	cytochrome c oxidase subunit Va
A_10_P053294	-2.16403		AGENCOURT_11044168 NICHD XGC Emb1 Xenopus laevis cDNA clone IMAGE:6865763 5', mRNA sequence [CA793745]			CA793745
A_10_P175472	-2.16382	slc25a24-a	Xenopus laevis solute carrier family 25 (mitochondrial carrier; phosphate carrier), member 24 (slc25a24-a), mRNA [NM_001088975]		398474	NM_001088975	solute carrier family 25 (mitochondrial carrier; phosphate carrier), member 24
A_10_P138033	-2.16354	tcra-A	AGENCOURT_78602621 NICHD_XGC_skin_m Xenopus laevis cDNA clone IMAGE:8640602 5', mRNA sequence [EB735576]		373849	EB735576	T-cell receptor alpha
A_10_P165528	-2.16337		Rep: MGC78889 protein - Xenopus laevis (African clawed frog), partial (40%) [TC432155]
A_10_P226878	-2.16326		Rep: Low specificity L-threonine aldolase - Zymomonas mobilis, partial (6%) [TC454367]
A_10_P016905	-2.16322		BP714819 Osada Taira anterior neuroectoderm (ANE) pCS105 cDNA library Xenopus laevis cDNA clone XL427k19ex 3', mRNA sequence [BP714819]			BP714819
A_10_P023270	-2.16316
A_10_P104665	-2.16297		AGENCOURT_11285834 Wellcome [CA982473]			CA982473
A_10_P022670	-2.16268		AGENCOURT_13317836 NICHD_XGC_Tad1 Xenopus laevis cDNA clone IMAGE:6880088 3', mRNA sequence [CB562118]			CB562118
A_10_P177383	-2.16149		Rep: Lambda-recombinase-like protein - Tetraodon nigroviridis (Green puffer), partial (3%) [TC436664]
A_10_P099671	-2.16138		DC067255 Yamamoto [DC067255]			DC067255
A_10_P025698	-2.16129
A_10_P009914	-2.16046
A_10_P144313	-2.16033	iglv5-48	Xenopus laevis hypothetical protein LOC594871, mRNA (cDNA clone MGC:85596 IMAGE:6934996), complete cds [BC084875]		594871	BC084875	immunoglobulin lambda variable 5-48 (non-functional)
A_10_P024055	-2.16		AGENCOURT_14141957 NICHD_XGC_Eye1 Xenopus laevis cDNA clone IMAGE:6948461 5', mRNA sequence [CD324753]			CD324753
A_10_P255507	-2.15898		Rep: Chromosome undetermined scaffold_77, whole genome shotgun sequence - Paramecium tetraurelia, partial (12%) [TC463079]
A_10_P065584	-2.15879		AGENCOURT_10481294 NICHD XGC Emb1 Xenopus laevis cDNA clone IMAGE:6635000 5', mRNA sequence [BU909366]			BU909366
A_10_P278552	-2.15839
A_10_P145653	-2.15808		Rep: SJCHGC03036 protein - Schistosoma japonicum (Blood fluke), partial (34%) [TC423572]
A_10_P130002	-2.15773	serpinb10	Xenopus laevis hypothetical LOC494797, mRNA (cDNA clone IMAGE:6875606), partial cds [BC082925]		494797	BC082925	serpin peptidase inhibitor, clade B (ovalbumin), member 10
A_10_P016351	-2.15723		BP689841 Osada Taira anterior neuroectoderm (ANE) pCS105 cDNA library Xenopus laevis cDNA clone XL405l11ex 5', mRNA sequence [BP689841]			BP689841
A_10_P063529	-2.15708		AGENCOURT_77726769 NICHD_XGC_skin_m Xenopus laevis cDNA clone IMAGE:8644215 5', mRNA sequence [EB728940]			EB728940
A_10_P014498	-2.15687		BJ083927 NIBB Mochii normalized Xenopus tailbud library Xenopus laevis cDNA clone XL086k02 3', mRNA sequence [BJ083927]			BJ083927
A_10_P011846	-2.1567
A_10_P215373	-2.15635		Rep: Predicted protein - Physcomitrella patens subsp. patens, partial (3%) [TC450493]
A_10_P017276	-2.15608
A_10_P025239	-2.156		AGENCOURT_15594326 NICHD_XGC_Eye1 Xenopus laevis cDNA clone IMAGE:7019511 5', mRNA sequence [CF548568]			CF548568
A_10_P166043	-2.15592		Rep: ABC-type sugar transport system, ATPase component - Lactobacillus casei (strain ATCC 334), partial (5%) [TC432724]
A_10_P008822	-2.1558	ifit1	Xenopus laevis interferon-induced protein with tetratricopeptide repeats 1 (ifit1), mRNA [NM_001095044]		495383	NM_001095044	interferon-induced protein with tetratricopeptide repeats 1
A_10_P264272	-2.15575
A_10_P025266	-2.15528		Rep: AGAP008679-PA - Anopheles gambiae str. PEST, partial (12%) [TC442016]
A_10_P015069	-2.15487	stard13	Xenopus laevis StAR-related lipid transfer (START) domain containing 13 (stard13), mRNA [NM_001095700]		734206	NM_001095700	StAR-related lipid transfer (START) domain containing 13
A_10_P032026	-2.15486	mix1-a	Xenopus laevis Mix paired-like homeobox (mix1-a), mRNA [NM_001087825]		397759	NM_001087825	Mix paired-like homeobox
A_10_P022865	-2.15456		AGENCOURT_13351839 NICHD_XGC_Tad2 Xenopus laevis cDNA clone IMAGE:6872923 3', mRNA sequence [CB564061]			CB564061
A_10_P056012	-2.15448
A_10_P018129	-2.15429
A_10_P017257	-2.15404
A_10_P099826	-2.15384		DC098485 Yamamoto [DC098485]			DC098485
A_10_P276512	-2.15361		Rep: Multiple myeloma tumor-associated protein 2 (hMMTAG2). - Xenopus tropicalis, partial (7%) [TC468795]
A_10_P045056	-2.15348	tfap2e	Xenopus laevis transcription factor AP-2 epsilon (activating enhancer binding protein 2 epsilon) (tfap2e), mRNA [NM_001096489]		735028	NM_001096489	transcription factor AP-2 epsilon (activating enhancer binding protein 2 epsilon)
A_10_P015898	-2.15346		BJ644269 NIBB Mochii normalized Xenopus early gastrula library Xenopus laevis cDNA clone XL220b16 3', mRNA sequence [BJ644269]			BJ644269
A_10_P035076	-2.1534	foxj1-a	Xenopus laevis forkhead box J1 (foxj1-a), mRNA [NM_001090177]		399039	NM_001090177	forkhead box J1
A_10_P174213	-2.15294
A_10_P027360	-2.15283	kcnd3	Xenopus laevis potassium voltage-gated channel, Shal-related subfamily, member 3 (kcnd3), mRNA [NM_001085818]		378574	NM_001085818	potassium voltage-gated channel, Shal-related subfamily, member 3
A_10_P134713	-2.15263		Rep: MGC107780 protein - Xenopus tropicalis (Western clawed frog) (Silurana tropicalis), partial (66%) [TC440548]
A_10_P253097	-2.15148		Rep: Cytochrome P450 26A1 - Xenopus laevis (African clawed frog), partial (41%) [TC462399]
A_10_P126269	-2.15136	cpt1b	Xenopus laevis carnitine palmitoyltransferase 1B (muscle) (cpt1b), mRNA [NM_001095161]		495682	NM_001095161	carnitine palmitoyltransferase 1B (muscle)
A_10_P235828	-2.15123
A_10_P023411	-2.15081		AGENCOURT_13995788 NICHD_XGC_Tad1 Xenopus laevis cDNA clone IMAGE:6937122 5', mRNA sequence [CD099559]			CD099559
A_10_P234273	-2.1507
A_10_P193963	-2.15031	a2m	Xenopus laevis alpha-2-macroglobulin (a2m), mRNA [NM_001172060]		100158443	NM_001172060	alpha-2-macroglobulin
A_10_P279192	-2.15008		Rep: Nuclear hormone receptor family member nhr-111 - Caenorhabditis elegans, partial (5%) [TC469478]
A_10_P210773	-2.14993
A_10_P055532	-2.14958		AGENCOURT_14235308 NICHD_XGC_Brn1 Xenopus laevis cDNA clone IMAGE:6956559 5', mRNA sequence [CD362477]			CD362477
A_10_P025849	-2.14956		Rep: Growth arrest-specific protein 1 precursor - Homo sapiens (Human), partial (36%) [TC443384]
A_10_P248203	-2.14954
A_10_P103605	-2.14908		BJ080035 NIBB Mochii normalized Xenopus tailbud library Xenopus laevis cDNA clone XL074e15 3', mRNA sequence [BJ080035]			BJ080035
A_10_P020773	-2.14761
A_10_P167298	-2.14738		Rep: MGC115276 protein - Xenopus laevis (African clawed frog), partial (5%) [TC432841]
A_10_P023648	-2.14737		AGENCOURT_14214669 NICHD_XGC_Eye1 Xenopus laevis cDNA clone IMAGE:6945538 5', mRNA sequence [CD254494]			CD254494
A_10_P279572	-2.14726
A_10_P159083	-2.14697
A_10_P016248	-2.14644		BP685908 Osada Taira anterior neuroectoderm (ANE) pCS105 cDNA library Xenopus laevis cDNA clone XL404l23ex 5', mRNA sequence [BP685908]			BP685908
A_10_P216408	-2.14643		Xenopus laevis cDNA clone IMAGE:5156129 [BC083028]			BC083028
A_10_P023637	-2.14639
A_10_P015745	-2.1462		BJ640266 NIBB Mochii normalized Xenopus early gastrula library Xenopus laevis cDNA clone XL205h20 3', mRNA sequence [BJ640266]			BJ640266
A_10_P069667	-2.14617	LOC733211	Xenopus laevis hypothetical protein LOC733211, mRNA (cDNA clone IMAGE:6949404), partial cds [BC094125]		733211	BC094125	uncharacterized LOC733211
A_10_P085045	-2.14616		AGENCOURT_74307899 NICHD_XGC_limb_m Xenopus laevis cDNA clone IMAGE:8532832 5', mRNA sequence [EB463053]			EB463053
A_10_P014864	-2.14598
A_10_P001888	-2.14559		da96b08.x1 Xenopus laevis tadpole stage 24 Xenopus laevis cDNA 3', mRNA sequence [AW782609]			AW782609
A_10_P020350	-2.14556	nceh1	Xenopus laevis neutral cholesterol ester hydrolase 1 (nceh1), mRNA [NM_001099890]		100101305	NM_001099890	neutral cholesterol ester hydrolase 1
A_10_P044321	-2.14548	LOC100036883	Xenopus laevis uncharacterized LOC100036883 (LOC100036883), mRNA [NM_001097664]		100036883	NM_001097664	uncharacterized LOC100036883
A_10_P075798	-2.14459		BP672378 Osada Taira anterior neuroectoderm (ANE) pCS105 cDNA library Xenopus laevis cDNA clone XL410g24ex 5', mRNA sequence [BP672378]			BP672378
A_10_P108731	-2.14398	LOC443737	Xenopus laevis mRNA fragment for IgM VH-region (C40) [X14919]		443737	X14919	pre-IgM VH-region (AA-18 to 120)
A_10_P061364	-2.14395		AGENCOURT_22003755 NICHD_XGC_Te2 Xenopus laevis cDNA clone IMAGE:7207576 3', mRNA sequence [CN317893]			CN317893
A_10_P008419	-2.1437	LOC495037	Xenopus laevis uncharacterized LOC495037 (LOC495037), mRNA [NM_001094741]		495037	NM_001094741	uncharacterized LOC495037
A_10_P003830	-2.14361	MGC68456	Xenopus laevis uncharacterized protein MGC68456 (MGC68456), mRNA [NM_001089673]		398768	NM_001089673	uncharacterized protein MGC68456
A_10_P006503	-2.1434	myst2	Xenopus laevis MYST histone acetyltransferase 2 (myst2), mRNA [NM_001096764]		779136	NM_001096764	MYST histone acetyltransferase 2
A_10_P276722	-2.1431
A_10_P027054	-2.14294	nkx2-3-b	Xenopus laevis NK2 homeobox 3 (nkx2-3-b), mRNA [NM_001172238]		100337631	NM_001172238	NK2 homeobox 3
A_10_P201958	-2.1428
A_10_P005608	-2.1425	MGC80834	Xenopus laevis MGC80834 protein (MGC80834), mRNA [NM_001092351]		444247	NM_001092351	MGC80834 protein
A_10_P010199	-2.14241
A_10_P012222	-2.14219		dab16d02.x1 NICHD XGC Sp1 Xenopus laevis cDNA clone IMAGE:4174514 3', mRNA sequence [BG438693]			BG438693
A_10_P003651	-2.14209	slc32a1	Xenopus laevis solute carrier family 32 (GABA vesicular transporter), member 1 (slc32a1), mRNA [NM_001086492]		379652	NM_001086492	solute carrier family 32 (GABA vesicular transporter), member 1
A_10_P025579	-2.14179
A_10_P014203	-2.14119		BJ077199 NIBB Mochii normalized Xenopus tailbud library Xenopus laevis cDNA clone XL060c17 3', mRNA sequence [BJ077199]			BJ077199
A_10_P013582	-2.14102
A_10_P194518	-2.14084
A_10_P012391	-2.1405
A_10_P093434	-2.14042		BJ083194 NIBB Mochii normalized Xenopus tailbud library Xenopus laevis cDNA clone XL084g10 3', mRNA sequence [BJ083194]			BJ083194
A_10_P068012	-2.14015		AGENCOURT_10164909 NICHD_XGC_Kid1 Xenopus laevis cDNA clone IMAGE:4032346 5', mRNA sequence [BU904754]			BU904754
A_10_P238778	-2.14		Rep: Transmembrane protein 150 precursor. - Xenopus tropicalis, partial (5%) [TC458135]
A_10_P160781	-2.13993	kng1	Xenopus laevis kininogen 1 (kng1), mRNA [NM_001094659]		494833	NM_001094659	kininogen 1
[truncated: 632 more rows]
